# Supplementary material for: Reactions of R3PNNPR3 Species with Boranes: Classical Adducts, FLPs, and Radical Cations
Source: Angew Chem Int Ed Engl. 2025 Mar 18;64(21):e202503331. doi: 10.1002/anie.202503331 (PMC12087838; doi:10.1002/anie.202503331)
Supplement: Supplementary file 2 — Supporting Information [file ANIE-64-e202503331-s001.zip]

Archive with 4 entries (4 files):
- 2.cif
- 3.cif
- 4.cif
- 5b.cif
