# Supplementary material for: Reactions of R3PNNPR3 Species with Boranes: Classical Adducts, FLPs, and Radical Cations
Source: Angew Chem Int Ed Engl. 2025 Mar 18;64(21):e202503331. doi: 10.1002/anie.202503331 (PMC12087838; doi:10.1002/anie.202503331)
Supplement: Supplementary file 2 — Supporting Information [file ANIE-64-e202503331-s001.zip › 2.cif]

data_4
_audit_creation_date               2025-01-22
_audit_creation_method
;
Olex2 1.5
(compiled 2024.02.16 svn.r378c4104 for OlexSys, GUI svn.r6928)
;
_audit_contact_author_address      ?
_audit_contact_author_email        ?
_audit_contact_author_name         ''
_audit_contact_author_phone        ?
_publ_contact_author_id_orcid      ?
_publ_section_references
;
Bourhis, L.J., Dolomanov, O.V., Gildea, R.J., Howard, J.A.K., Puschmann, H.
 (2015). Acta Cryst. A71, 59-75.

Dolomanov, O.V., Bourhis, L.J., Gildea, R.J, Howard, J.A.K. & Puschmann, H.
 (2009), J. Appl. Cryst. 42, 339-341.
;
_chemical_formula_moiety           'C36 H66 N2 P2'
_chemical_formula_sum              'C36 H66 N2 P2'
_chemical_formula_weight           588.886
_chemical_absolute_configuration   unk
loop_
  _atom_type_symbol
  _atom_type_scat_dispersion_real
  _atom_type_scat_dispersion_imag
  _atom_type_scat_Cromer_Mann_a1
  _atom_type_scat_Cromer_Mann_a2
  _atom_type_scat_Cromer_Mann_a3
  _atom_type_scat_Cromer_Mann_a4
  _atom_type_scat_Cromer_Mann_b1
  _atom_type_scat_Cromer_Mann_b2
  _atom_type_scat_Cromer_Mann_b3
  _atom_type_scat_Cromer_Mann_b4
  _atom_type_scat_Cromer_Mann_c
  _atom_type_scat_source
  _atom_type_scat_dispersion_source
 C 0.00313 0.00162 2.31000 1.02000 1.58860 0.86500 20.84390 10.20750 0.56870
 51.65120 0.21560 'International Tables Volume C Table 6.1.1.4 (pp. 500-502)'
 'Brennan, Cowan, Rev. Sci. Instrum., 1992, 63, 850'
 H 0.00000 0.00000 0.49300 0.32291 0.14019 0.04081 10.51090 26.12570 3.14236
 57.79970 0.00304 'International Tables Volume C Table 6.1.1.4 (pp. 500-502)'
 'Brennan, Cowan, Rev. Sci. Instrum., 1992, 63, 850'
 N 0.00612 0.00332 12.21260 3.13220 2.01250 1.16630 0.00570 9.89330 28.99750
 0.58260 -11.52900 'International Tables Volume C Table 6.1.1.4 (pp. 500-502)'
 'Brennan, Cowan, Rev. Sci. Instrum., 1992, 63, 850'
 P 0.10265 0.09519 6.43450 4.17910 1.78000 1.49080 1.90670 27.15700 0.52600
 68.16450 1.11490 'International Tables Volume C Table 6.1.1.4 (pp. 500-502)'
 'Brennan, Cowan, Rev. Sci. Instrum., 1992, 63, 850'

_space_group_crystal_system        'monoclinic'
_space_group_IT_number             4
_space_group_name_H-M_alt          'P 1 21 1'
_space_group_name_Hall             ' P 2yb'
loop_
  _space_group_symop_id
  _space_group_symop_operation_xyz
 1 x,y,z
 2 -x,y+1/2,-z

_symmetry_Int_Tables_number        4
_cell_length_a                     9.9538(6)
_cell_length_b                     16.5406(10)
_cell_length_c                     21.4246(12)
_cell_angle_alpha                  90
_cell_angle_beta                   99.716(2)
_cell_angle_gamma                  90
_cell_volume                       3476.8(4)
_cell_formula_units_Z              4
_cell_measurement_reflns_used      9802
_cell_measurement_temperature      150.00
_cell_measurement_theta_max        27.44
_cell_measurement_theta_min        2.41
_exptl_absorpt_coefficient_mu      0.151
_exptl_absorpt_correction_T_max    0.7456
_exptl_absorpt_correction_T_min    0.7106
_exptl_absorpt_correction_type     'none'
_exptl_absorpt_process_details
;
SADABS-2016/2 (Bruker,2016/2) was used for absorption correction.
wR2(int) was 0.0505 before and 0.0450 after correction.
The Ratio of minimum to maximum transmission is 0.9531.
The \l/2 correction factor is Not present.
;
_exptl_crystal_colour              orange
_exptl_crystal_colour_primary      orange
_exptl_crystal_density_diffrn      1.125
_exptl_crystal_density_meas        .
_exptl_crystal_description         'Shard'
_exptl_crystal_F_000               1305.382
_exptl_crystal_size_max            0.47
_exptl_crystal_size_mid            0.38
_exptl_crystal_size_min            0.26
_diffrn_reflns_av_R_equivalents    0.0324
_diffrn_reflns_av_unetI/netI       0.0269
_diffrn_reflns_Laue_measured_fraction_full  0.9978
_diffrn_reflns_Laue_measured_fraction_max  0.9978
_diffrn_reflns_limit_h_max         12
_diffrn_reflns_limit_h_min         -12
_diffrn_reflns_limit_k_max         21
_diffrn_reflns_limit_k_min         -21
_diffrn_reflns_limit_l_max         24
_diffrn_reflns_limit_l_min         -27
_diffrn_reflns_number              89826
_diffrn_reflns_point_group_measured_fraction_full  0.9978
_diffrn_reflns_point_group_measured_fraction_max  0.9978
_diffrn_reflns_theta_full          24.9978
_diffrn_reflns_theta_max           25.00
_diffrn_reflns_theta_min           1.56
_diffrn_ambient_temperature        150.00
_diffrn_measured_fraction_theta_full  0.9978
_diffrn_measured_fraction_theta_max  0.9978
_diffrn_measurement_device_type    'Bruker APEX-II CCD'
_diffrn_measurement_method         '\f and \w scans'
_diffrn_radiation_monochromator    'graphite'
_diffrn_radiation_type             'Mo K\a'
_diffrn_radiation_wavelength       0.71073
_diffrn_source_current             30.0
_diffrn_source_power               1.5
_diffrn_source_voltage             50.0
_diffrn_standards_number           0
_reflns_Friedel_coverage           0.998
_reflns_limit_h_max                11
_reflns_limit_h_min                -11
_reflns_limit_k_max                19
_reflns_limit_k_min                -19
_reflns_limit_l_max                25
_reflns_limit_l_min                -25
_reflns_number_gt                  10892
_reflns_number_total               12217
_reflns_threshold_expression       I>=2u(I)
_computing_molecular_graphics      'Olex2 1.5 (Dolomanov et al., 2009)'
_computing_publication_material    'Olex2 1.5 (Dolomanov et al., 2009)'
_computing_structure_refinement    'olex2.refine 1.5 (Bourhis et al., 2015)'
_refine_diff_density_max           0.3419
_refine_diff_density_min           -0.1840
_refine_diff_density_rms           0.0419
_refine_ls_abs_structure_details  
 'Hooft, R.W.W., Straver, L.H., Spek, A.L. (2010). J. Appl. Cryst., 43, 665-668.'
_refine_ls_abs_structure_Flack     0.44(3)
_refine_ls_d_res_high              0.8409
_refine_ls_d_res_low               13.0216
_refine_ls_goodness_of_fit_ref     1.0557
_refine_ls_hydrogen_treatment      constr
_refine_ls_matrix_type             full
_refine_ls_number_constraints      204
_refine_ls_number_parameters       721
_refine_ls_number_reflns           12217
_refine_ls_number_restraints       1
_refine_ls_R_factor_all            0.0395
_refine_ls_R_factor_gt             0.0329
_refine_ls_restrained_S_all        1.0557
_refine_ls_shift/su_max            0.0047
_refine_ls_shift/su_mean           0.0008
_refine_ls_structure_factor_coef   Fsqd
_refine_ls_weighting_details      
 'w=1/[\s^2^(Fo^2^)+(0.0540P)^2^+0.7226P] where P=(Fo^2^+2Fc^2^)/3'
_refine_ls_weighting_scheme        calc
_refine_ls_wR_factor_gt            0.0906
_refine_ls_wR_factor_ref           0.0961
_olex2_refinement_description
;
1. Fixed Uiso
 At 1.2 times of:
  All C(H) groups, All C(H,H) groups
2.a Ternary CH refined with riding coordinates:
 C1(H1), C2(H2), C3(H3), C4(H4), C5(H5), C6(H6), C7(H7), C8(H8), C11(H11),
 C35(H35), C39(H39), C40(H40)
2.b Secondary CH2 refined with riding coordinates:
 C10(H10a,H10b), C12(H12a,H12b), C14(H14a,H14b), C17(H17a,H17b), C18(H18a,
 H18b), C19(H19a,H19b), C20(H20a,H20b), C21(H21a,H21b), C22(H22a,H22b),
 C23(H23a,H23b), C24(H24a,H24b), C25(H25a,H25b), C26(H26a,H26b), C27(H27a,H27b),
  C28(H28a,H28b), C29(H29a,H29b), C30(H30a,H30b), C31(H31a,H31b), C32(H32a,
 H32b), C33(H33a,H33b), C34(H34a,H34b), C36(H36a,H36b), C37(H37a,H37b),
 C38(H38a,H38b), C41(H41a,H41b), C42(H42a,H42b), C43(H43a,H43b), C44(H44a,H44b),
  C45(H45a,H45b), C46(H46a,H46b), C47(H47a,H47b), C48(H48a,H48b), C49(H49a,
 H49b), C50(H50a,H50b), C51(H51a,H51b), C52(H52a,H52b), C53(H53a,H53b),
 C54(H54a,H54b), C55(H55a,H55b), C56(H56a,H56b), C57(H57a,H57b), C58(H58a,H58b),
  C59(H59a,H59b), C60(H60a,H60b), C61(H61a,H61b), C62(H62a,H62b), C63(H63a,
 H63b), C64(H64a,H64b), C65(H65a,H65b), C66(H66a,H66b), C67(H67a,H67b),
 C68(H68a,H68b), C69(H69a,H69b), C70(H70a,H70b), C71(H71a,H71b), C72(H72a,H72b),
  C73(H73a,H73b), C74(H74a,H74b), C75(H75a,H75b), C76(H76a,H76b)
;
loop_
  _atom_site_label
  _atom_site_type_symbol
  _atom_site_fract_x
  _atom_site_fract_y
  _atom_site_fract_z
  _atom_site_U_iso_or_equiv
  _atom_site_adp_type
  _atom_site_occupancy
  _atom_site_refinement_flags_posn
 P1 P 0.53289(6) 0.74916(3) 0.03882(2) 0.01345(15) Uani 1.000000 .
 P2 P 0.46434(6) 0.79764(4) 0.20990(2) 0.01452(14) Uani 1.000000 .
 P3 P 0.53604(6) 0.76241(3) -0.45940(2) 0.01452(15) Uani 1.000000 .
 P4 P 0.46468(6) 0.80364(4) -0.28751(2) 0.01452(14) Uani 1.000000 .
 C1 C 0.6225(3) 0.84353(14) 0.02480(11) 0.0169(5) Uani 1.000000 .
 H1 H 0.5593(3) 0.88776(14) 0.03299(11) 0.0203(6) Uiso 1.000000 R
 C2 C 0.6191(3) 0.67334(14) -0.48527(11) 0.0182(5) Uani 1.000000 .
 H2 H 0.5538(3) 0.62786(14) -0.48330(11) 0.0219(6) Uiso 1.000000 R
 C3 C 0.6221(2) 0.85903(14) -0.47233(10) 0.0162(5) Uani 1.000000 .
 H3 H 0.5789(2) 0.90007(14) -0.44770(10) 0.0195(6) Uiso 1.000000 R
 C4 C 0.6136(3) 0.65713(14) 0.01533(11) 0.0162(5) Uani 1.000000 .
 H4 H 0.5708(3) 0.61159(14) 0.03562(11) 0.0195(6) Uiso 1.000000 R
 C5 C 0.3683(2) 0.75779(15) -0.01643(11) 0.0157(5) Uani 1.000000 .
 H5 H 0.3866(2) 0.75320(15) -0.06076(11) 0.0189(6) Uiso 1.000000 R
 C6 C 0.3768(3) 0.70979(14) -0.27408(11) 0.0182(5) Uani 1.000000 .
 H6 H 0.4390(3) 0.66577(14) -0.28376(11) 0.0218(6) Uiso 1.000000 R
 C7 C 0.3781(3) 0.88805(14) 0.23301(11) 0.0169(5) Uani 1.000000 .
 H7 H 0.4360(3) 0.93437(14) 0.22355(11) 0.0202(6) Uiso 1.000000 R
 C8 C 0.3716(2) 0.76976(14) -0.51470(11) 0.0166(5) Uani 1.000000 .
 H8 H 0.3915(2) 0.78423(14) -0.55753(11) 0.0199(6) Uiso 1.000000 R
 N9 N 0.5234(2) 0.73422(11) 0.11119(8) 0.0187(4) Uani 1.000000 .
 C10 C 0.2943(3) 0.68860(14) -0.52021(12) 0.0238(5) Uani 1.000000 .
 H10a H 0.3483(3) 0.64732(14) -0.53852(12) 0.0285(6) Uiso 1.000000 R
 H10b H 0.2825(3) 0.67012(14) -0.47751(12) 0.0285(6) Uiso 1.000000 R
 C11 C 0.6296(2) 0.79396(16) -0.23290(10) 0.0171(5) Uani 1.000000 .
 H11 H 0.6118(2) 0.79721(16) -0.18840(10) 0.0205(6) Uiso 1.000000 R
 C12 C 0.7015(3) 0.71294(14) -0.24117(12) 0.0233(5) Uani 1.000000 .
 H12a H 0.6451(3) 0.66789(14) -0.22952(12) 0.0279(7) Uiso 1.000000 R
 H12b H 0.7105(3) 0.70612(14) -0.28618(12) 0.0279(7) Uiso 1.000000 R
 N13 N 0.5285(2) 0.74649(11) -0.38679(8) 0.0198(5) Uani 1.000000 .
 C14 C 0.7168(3) 0.72367(15) 0.24679(12) 0.0232(5) Uani 1.000000 .
 H14a H 0.7278(3) 0.72968(15) 0.20196(12) 0.0278(7) Uiso 1.000000 R
 H14b H 0.6691(3) 0.67194(15) 0.25097(12) 0.0278(7) Uiso 1.000000 R
 N15 N 0.4696(2) 0.81048(11) 0.13712(8) 0.0179(4) Uani 1.000000 .
 N16 N 0.47346(19) 0.82070(10) -0.35934(8) 0.0171(4) Uani 1.000000 .
 C17 C 0.2959(3) 0.83879(15) -0.00988(11) 0.0222(5) Uani 1.000000 .
 H17a H 0.3520(3) 0.88342(15) -0.02244(11) 0.0267(6) Uiso 1.000000 R
 H17b H 0.2869(3) 0.84711(15) 0.03498(11) 0.0267(6) Uiso 1.000000 R
 C18 C 0.2767(3) 0.68597(14) -0.00371(11) 0.0246(5) Uani 1.000000 .
 H18a H 0.2673(3) 0.68576(14) 0.04156(11) 0.0295(7) Uiso 1.000000 R
 H18b H 0.3206(3) 0.63461(14) -0.01283(11) 0.0295(7) Uiso 1.000000 R
 C19 C 0.2836(3) 0.83740(15) -0.49317(11) 0.0219(5) Uani 1.000000 .
 H19a H 0.3319(3) 0.88965(15) -0.49380(11) 0.0263(6) Uiso 1.000000 R
 H19b H 0.2710(3) 0.82685(15) -0.44904(11) 0.0263(6) Uiso 1.000000 R
 C20 C 0.6501(2) 0.55509(13) -0.06714(10) 0.0260(5) Uani 1.000000 .
 H20a H 0.6002(2) 0.51265(13) -0.04786(10) 0.0312(6) Uiso 1.000000 R
 H20b H 0.6370(2) 0.54504(13) -0.11333(10) 0.0312(6) Uiso 1.000000 R
 C21 C 0.7217(2) 0.86464(14) -0.24415(12) 0.0237(5) Uani 1.000000 .
 H21a H 0.6774(2) 0.91588(14) -0.23497(12) 0.0284(6) Uiso 1.000000 R
 H21b H 0.7315(2) 0.86537(14) -0.28936(12) 0.0284(6) Uiso 1.000000 R
 C22 C 0.7726(2) 0.85914(15) -0.44242(11) 0.0260(6) Uani 1.000000 .
 H22a H 0.7826(2) 0.84011(15) -0.39807(11) 0.0313(7) Uiso 1.000000 R
 H22b H 0.8234(2) 0.82156(15) -0.46589(11) 0.0313(7) Uiso 1.000000 R
 C23 C 0.5909(2) 0.63756(13) -0.05518(9) 0.0220(5) Uani 1.000000 .
 H23a H 0.4920(2) 0.63788(13) -0.07206(9) 0.0264(6) Uiso 1.000000 R
 H23b H 0.6346(2) 0.67964(13) -0.07782(9) 0.0264(6) Uiso 1.000000 R
 C24 C 0.7519(3) 0.85804(16) 0.07239(11) 0.0283(6) Uani 1.000000 .
 H24a H 0.7330(3) 0.85070(16) 0.11595(11) 0.0339(7) Uiso 1.000000 R
 H24b H 0.8227(3) 0.81861(16) 0.06546(11) 0.0339(7) Uiso 1.000000 R
 C25 C 0.9321(3) 0.80087(18) 0.28785(12) 0.0294(6) Uani 1.000000 .
 H25a H 1.0205(3) 0.79777(18) 0.31692(12) 0.0352(7) Uiso 1.000000 R
 H25b H 0.9507(3) 0.81164(18) 0.24465(12) 0.0352(7) Uiso 1.000000 R
 C26 C 0.8010(3) 0.54932(15) -0.03990(11) 0.0249(5) Uani 1.000000 .
 H26a H 0.8336(3) 0.49375(15) -0.04578(11) 0.0299(7) Uiso 1.000000 R
 H26b H 0.8528(3) 0.58692(15) -0.06285(11) 0.0299(7) Uiso 1.000000 R
 C27 C 0.9321(3) 0.77987(14) -0.21390(12) 0.0270(6) Uani 1.000000 .
 H27a H 0.9478(3) 0.77656(14) -0.25823(12) 0.0324(7) Uiso 1.000000 R
 H27b H 1.0215(3) 0.77664(14) -0.18565(12) 0.0324(7) Uiso 1.000000 R
 C28 C 0.1354(3) 0.69123(15) -0.04453(13) 0.0307(6) Uani 1.000000 .
 H28a H 0.1439(3) 0.68482(15) -0.08963(13) 0.0369(7) Uiso 1.000000 R
 H28b H 0.0780(3) 0.64645(15) -0.03317(13) 0.0369(7) Uiso 1.000000 R
 C29 C 0.2380(3) 0.90502(15) 0.19488(12) 0.0261(6) Uani 1.000000 .
 H29a H 0.1733(3) 0.86282(15) 0.20378(12) 0.0313(7) Uiso 1.000000 R
 H29b H 0.2427(3) 0.90319(15) 0.14912(12) 0.0313(7) Uiso 1.000000 R
 C30 C 0.6020(2) 0.89237(13) -0.53995(9) 0.0237(5) Uani 1.000000 .
 H30a H 0.5034(2) 0.89516(13) -0.55721(9) 0.0285(6) Uiso 1.000000 R
 H30b H 0.6450(2) 0.85538(13) -0.56709(9) 0.0285(6) Uiso 1.000000 R
 C31 C 0.1546(3) 0.69728(15) -0.56206(12) 0.0269(6) Uani 1.000000 .
 H31a H 0.1053(3) 0.64518(15) -0.56307(12) 0.0322(7) Uiso 1.000000 R
 H31b H 0.1670(3) 0.71018(15) -0.60585(12) 0.0322(7) Uiso 1.000000 R
 C32 C 0.7667(3) 0.65281(15) 0.04245(12) 0.0241(6) Uani 1.000000 .
 H32a H 0.7805(3) 0.66323(15) 0.08859(12) 0.0290(7) Uiso 1.000000 R
 H32b H 0.8154(3) 0.69539(15) 0.02265(12) 0.0290(7) Uiso 1.000000 R
 C33 C 0.8140(3) 0.97698(16) -0.51058(13) 0.0308(6) Uani 1.000000 .
 H33a H 0.8498(3) 1.03288(16) -0.50976(13) 0.0370(7) Uiso 1.000000 R
 H33b H 0.8670(3) 0.94348(16) -0.53607(13) 0.0370(7) Uiso 1.000000 R
 C34 C 0.2431(3) 0.69600(16) -0.32053(11) 0.0257(6) Uani 1.000000 .
 H34a H 0.2588(3) 0.70492(16) -0.36442(11) 0.0308(7) Uiso 1.000000 R
 H34b H 0.1737(3) 0.73535(16) -0.31172(11) 0.0308(7) Uiso 1.000000 R
 C35 C 0.3825(3) 0.70232(15) 0.22562(12) 0.0191(5) Uani 1.000000 .
 H35 H 0.4316(3) 0.66005(15) 0.20483(12) 0.0229(6) Uiso 1.000000 R
 C36 C 0.8573(3) 0.72128(15) 0.28855(12) 0.0282(6) Uani 1.000000 .
 H36a H 0.8466(3) 0.70836(15) 0.33257(12) 0.0338(7) Uiso 1.000000 R
 H36b H 0.9122(3) 0.67778(15) 0.27349(12) 0.0338(7) Uiso 1.000000 R
 C37 C 0.1445(3) 0.84356(15) -0.53528(12) 0.0261(6) Uani 1.000000 .
 H37a H 0.0896(3) 0.88563(15) -0.51839(12) 0.0313(7) Uiso 1.000000 R
 H37b H 0.1562(3) 0.85987(15) -0.57850(12) 0.0313(7) Uiso 1.000000 R
 C38 C 0.0664(3) 0.77100(16) -0.03577(12) 0.0286(6) Uani 1.000000 .
 H38a H 0.0507(3) 0.77569(16) 0.00849(12) 0.0343(7) Uiso 1.000000 R
 H38b H -0.0231(3) 0.77312(16) -0.06402(12) 0.0343(7) Uiso 1.000000 R
 C39 C 0.6294(2) 0.79417(15) 0.26510(10) 0.0167(5) Uani 1.000000 .
 H39 H 0.6103(2) 0.78390(15) 0.30876(10) 0.0201(6) Uiso 1.000000 R
 C40 C 0.3826(3) 0.89515(14) -0.26295(11) 0.0176(5) Uani 1.000000 .
 H40 H 0.4269(3) 0.94107(14) -0.28206(11) 0.0211(6) Uiso 1.000000 R
 C41 C 0.8169(3) 0.56688(15) -0.53290(11) 0.0306(6) Uani 1.000000 .
 H41a H 0.8922(3) 0.60379(15) -0.53859(11) 0.0367(7) Uiso 1.000000 R
 H41b H 0.8412(3) 0.51189(15) -0.54546(11) 0.0367(7) Uiso 1.000000 R
 C42 C 0.7513(3) 0.64767(15) -0.44197(11) 0.0275(6) Uani 1.000000 .
 H42a H 0.8224(3) 0.68926(15) -0.44309(11) 0.0330(7) Uiso 1.000000 R
 H42b H 0.7349(3) 0.64301(15) -0.39781(11) 0.0330(7) Uiso 1.000000 R
 C43 C 0.3557(2) 0.69322(13) -0.20591(10) 0.0251(5) Uani 1.000000 .
 H43a H 0.4431(2) 0.70075(13) -0.17666(10) 0.0302(6) Uiso 1.000000 R
 H43b H 0.2891(2) 0.73231(13) -0.19402(10) 0.0302(6) Uiso 1.000000 R
 C44 C 0.1868(3) 0.98807(15) 0.21169(12) 0.0285(6) Uani 1.000000 .
 H44a H 0.2457(3) 1.03049(15) 0.19806(12) 0.0342(7) Uiso 1.000000 R
 H44b H 0.0931(3) 0.99638(15) 0.18840(12) 0.0342(7) Uiso 1.000000 R
 C45 C 0.8323(3) 0.94431(16) -0.44382(12) 0.0307(6) Uani 1.000000 .
 H45a H 0.9306(3) 0.94291(16) -0.42574(12) 0.0368(7) Uiso 1.000000 R
 H45b H 0.7866(3) 0.98076(16) -0.41731(12) 0.0368(7) Uiso 1.000000 R
 C46 C 0.8264(3) 0.57035(15) 0.03049(11) 0.0276(6) Uani 1.000000 .
 H46a H 0.9258(3) 0.57073(15) 0.04640(11) 0.0331(7) Uiso 1.000000 R
 H46b H 0.7847(3) 0.52842(15) 0.05410(11) 0.0331(7) Uiso 1.000000 R
 C47 C 0.1548(3) 0.84116(15) -0.05096(12) 0.0243(5) Uani 1.000000 .
 H47a H 0.1096(3) 0.89286(15) -0.04385(12) 0.0292(7) Uiso 1.000000 R
 H47b H 0.1645(3) 0.83862(15) -0.09616(12) 0.0292(7) Uiso 1.000000 R
 C48 C 0.8633(3) 0.86035(15) -0.20345(13) 0.0283(6) Uani 1.000000 .
 H48a H 0.9199(3) 0.90557(15) -0.21461(13) 0.0339(7) Uiso 1.000000 R
 H48b H 0.8552(3) 0.86582(15) -0.15821(13) 0.0339(7) Uiso 1.000000 R
 C49 C 0.2333(3) 0.69624(16) 0.19223(13) 0.0319(6) Uani 1.000000 .
 H49a H 0.2271(3) 0.71154(16) 0.14716(13) 0.0383(8) Uiso 1.000000 R
 H49b H 0.1767(3) 0.73451(16) 0.21209(13) 0.0383(8) Uiso 1.000000 R
 C50 C 0.8027(3) 0.94454(16) 0.06425(13) 0.0324(6) Uani 1.000000 .
 H50a H 0.8898(3) 0.95294(16) 0.09352(13) 0.0389(8) Uiso 1.000000 R
 H50b H 0.7355(3) 0.98353(16) 0.07576(13) 0.0389(8) Uiso 1.000000 R
 C51 C 0.4071(2) 0.91248(13) -0.19130(9) 0.0227(5) Uani 1.000000 .
 H51a H 0.5061(2) 0.91056(13) -0.17474(9) 0.0272(6) Uiso 1.000000 R
 H51b H 0.3622(2) 0.87012(13) -0.16944(9) 0.0272(6) Uiso 1.000000 R
 C52 C 0.6649(2) 0.97683(14) -0.54135(12) 0.0325(6) Uani 1.000000 .
 H52a H 0.6569(2) 0.99517(14) -0.58581(12) 0.0390(7) Uiso 1.000000 R
 H52b H 0.6139(2) 1.01530(14) -0.51876(12) 0.0390(7) Uiso 1.000000 R
 C53 C 0.3510(2) 0.99548(14) -0.17709(11) 0.0290(5) Uani 1.000000 .
 H53a H 0.3627(2) 1.00331(14) -0.13067(11) 0.0348(6) Uiso 1.000000 R
 H53b H 0.4033(2) 1.03824(14) -0.19470(11) 0.0348(6) Uiso 1.000000 R
 C54 C 0.8423(3) 0.70944(15) -0.20013(12) 0.0255(6) Uani 1.000000 .
 H54a H 0.8325(3) 0.71075(15) -0.15492(12) 0.0306(7) Uiso 1.000000 R
 H54b H 0.8870(3) 0.65785(15) -0.20804(12) 0.0306(7) Uiso 1.000000 R
 C55 C 0.6404(2) 0.67644(15) -0.55410(10) 0.0300(5) Uani 1.000000 .
 H55a H 0.5541(2) 0.69205(15) -0.58153(10) 0.0360(6) Uiso 1.000000 R
 H55b H 0.7098(2) 0.71786(15) -0.55877(10) 0.0360(6) Uiso 1.000000 R
 C56 C 0.3943(3) 0.67425(14) 0.29449(11) 0.0332(6) Uani 1.000000 .
 H56a H 0.4913(3) 0.67482(14) 0.31475(11) 0.0399(7) Uiso 1.000000 R
 H56b H 0.3444(3) 0.71244(14) 0.31785(11) 0.0399(7) Uiso 1.000000 R
 C57 C 0.2310(2) 0.90202(15) -0.29050(11) 0.0252(5) Uani 1.000000 .
 H57a H 0.1797(2) 0.85948(15) -0.27205(11) 0.0302(7) Uiso 1.000000 R
 H57b H 0.2175(2) 0.89375(15) -0.33690(11) 0.0302(7) Uiso 1.000000 R
 C58 C 0.6448(2) 0.85748(13) -0.04314(10) 0.0257(5) Uani 1.000000 .
 H58a H 0.7121(2) 0.81804(13) -0.05394(10) 0.0309(6) Uiso 1.000000 R
 H58b H 0.5580(2) 0.84915(13) -0.07262(10) 0.0309(6) Uiso 1.000000 R
 C59 C 0.8239(3) 0.96094(15) -0.00248(13) 0.0346(7) Uani 1.000000 .
 H59a H 0.8505(3) 1.01822(15) -0.00610(13) 0.0415(8) Uiso 1.000000 R
 H59b H 0.8995(3) 0.92681(15) -0.01212(13) 0.0415(8) Uiso 1.000000 R
 C60 C 0.2005(3) 1.00333(15) -0.20553(11) 0.0274(6) Uani 1.000000 .
 H60a H 0.1466(3) 0.96517(15) -0.18406(11) 0.0329(7) Uiso 1.000000 R
 H60b H 0.1690(3) 1.05883(15) -0.19841(11) 0.0329(7) Uiso 1.000000 R
 C61 C 0.8469(3) 0.86966(14) 0.30837(12) 0.0265(6) Uani 1.000000 .
 H61a H 0.8955(3) 0.92155(14) 0.30624(12) 0.0318(7) Uiso 1.000000 R
 H61b H 0.8347(3) 0.86100(14) 0.35280(12) 0.0318(7) Uiso 1.000000 R
 C62 C 0.8006(3) 0.56637(15) -0.46373(12) 0.0300(6) Uani 1.000000 .
 H62a H 0.7345(3) 0.52379(15) -0.45712(12) 0.0360(7) Uiso 1.000000 R
 H62b H 0.8892(3) 0.55276(15) -0.43735(12) 0.0360(7) Uiso 1.000000 R
 C63 C 0.3369(3) 0.58964(16) 0.29892(12) 0.0364(6) Uani 1.000000 .
 H63a H 0.3943(3) 0.55056(16) 0.28029(12) 0.0437(7) Uiso 1.000000 R
 H63b H 0.3409(3) 0.57531(16) 0.34406(12) 0.0437(7) Uiso 1.000000 R
 C64 C 0.6966(3) 0.94377(15) -0.05052(11) 0.0351(6) Uani 1.000000 .
 H64a H 0.7172(3) 0.95082(15) -0.09382(11) 0.0421(7) Uiso 1.000000 R
 H64b H 0.6245(3) 0.98294(15) -0.04472(11) 0.0421(7) Uiso 1.000000 R
 C65 C 0.1902(3) 0.60965(17) -0.31419(13) 0.0340(7) Uani 1.000000 .
 H65a H 0.1017(3) 0.60286(17) -0.34270(13) 0.0408(8) Uiso 1.000000 R
 H65b H 0.2555(3) 0.57045(17) -0.32716(13) 0.0408(8) Uiso 1.000000 R
 C66 C 0.7069(3) 0.87409(14) 0.26576(12) 0.0251(5) Uani 1.000000 .
 H66a H 0.7190(3) 0.88772(14) 0.22206(12) 0.0301(7) Uiso 1.000000 R
 H66b H 0.6525(3) 0.91770(14) 0.28106(12) 0.0301(7) Uiso 1.000000 R
 C67 C 0.1766(3) 0.98556(16) -0.27597(12) 0.0310(6) Uani 1.000000 .
 H67a H 0.2221(3) 1.02752(16) -0.29791(12) 0.0372(7) Uiso 1.000000 R
 H67b H 0.0776(3) 0.98808(16) -0.29258(12) 0.0372(7) Uiso 1.000000 R
 C68 C 0.3041(3) 0.60758(14) -0.19946(11) 0.0308(6) Uani 1.000000 .
 H68a H 0.3743(3) 0.56855(14) -0.20789(11) 0.0369(7) Uiso 1.000000 R
 H68b H 0.2884(3) 0.59891(14) -0.15555(11) 0.0369(7) Uiso 1.000000 R
 C69 C 0.1722(3) 0.59220(16) -0.24534(12) 0.0303(6) Uani 1.000000 .
 H69a H 0.0992(3) 0.62721(16) -0.23405(12) 0.0363(7) Uiso 1.000000 R
 H69b H 0.1441(3) 0.53521(16) -0.24174(12) 0.0363(7) Uiso 1.000000 R
 C70 C 0.6873(3) 0.59389(16) -0.57513(10) 0.0379(6) Uani 1.000000 .
 H70a H 0.6147(3) 0.55336(16) -0.57354(10) 0.0455(7) Uiso 1.000000 R
 H70b H 0.7032(3) 0.59753(16) -0.61943(10) 0.0455(7) Uiso 1.000000 R
 C71 C 0.1908(3) 0.58261(16) 0.26492(13) 0.0337(6) Uani 1.000000 .
 H71a H 0.1604(3) 0.52573(16) 0.26609(13) 0.0404(8) Uiso 1.000000 R
 H71b H 0.1310(3) 0.61619(16) 0.28692(13) 0.0404(8) Uiso 1.000000 R
 C72 C 0.0695(3) 0.76311(17) -0.53829(12) 0.0272(6) Uani 1.000000 .
 H72a H -0.0191(3) 0.76784(17) -0.56708(12) 0.0327(7) Uiso 1.000000 R
 H72b H 0.0513(3) 0.74870(17) -0.49565(12) 0.0327(7) Uiso 1.000000 R
 C73 C 0.3749(3) 0.89448(15) 0.30427(11) 0.0388(7) Uani 1.000000 .
 H73a H 0.3130(3) 0.85276(15) 0.31662(11) 0.0465(8) Uiso 1.000000 R
 H73b H 0.4673(3) 0.88469(15) 0.32845(11) 0.0465(8) Uiso 1.000000 R
 C74 C 0.3258(3) 0.97827(17) 0.32027(11) 0.0450(8) Uani 1.000000 .
 H74a H 0.3213(3) 0.98098(17) 0.36604(11) 0.0540(9) Uiso 1.000000 R
 H74b H 0.3917(3) 1.01955(17) 0.31099(11) 0.0540(9) Uiso 1.000000 R
 C75 C 0.1784(3) 0.61007(18) 0.19662(15) 0.0461(8) Uani 1.000000 .
 H75a H 0.0815(3) 0.60828(18) 0.17624(15) 0.0553(10) Uiso 1.000000 R
 H75b H 0.2299(3) 0.57256(18) 0.17345(15) 0.0553(10) Uiso 1.000000 R
 C76 C 0.1865(3) 0.99650(16) 0.28236(12) 0.0309(6) Uani 1.000000 .
 H76a H 0.1595(3) 1.05224(16) 0.29168(12) 0.0371(7) Uiso 1.000000 R
 H76b H 0.1187(3) 0.95886(16) 0.29509(12) 0.0371(7) Uiso 1.000000 R

loop_
  _atom_site_aniso_label
  _atom_site_aniso_U_11
  _atom_site_aniso_U_22
  _atom_site_aniso_U_33
  _atom_site_aniso_U_12
  _atom_site_aniso_U_13
  _atom_site_aniso_U_23
 P1 0.0125(3) 0.0145(3) 0.0137(3) 0.0009(2) 0.0030(2) -0.0016(2)
 P2 0.0137(3) 0.0174(3) 0.0126(3) 0.0016(2) 0.0030(2) -0.0015(2)
 P3 0.0130(3) 0.0168(3) 0.0141(3) 0.0007(2) 0.0037(2) -0.0004(2)
 P4 0.0135(3) 0.0173(3) 0.0130(3) 0.0005(2) 0.0029(2) 0.0003(2)
 C1 0.0157(13) 0.0166(11) 0.0191(11) -0.0016(9) 0.0048(9) -0.0027(9)
 C2 0.0170(13) 0.0208(12) 0.0167(11) 0.0028(9) 0.0024(9) 0.0015(9)
 C3 0.0164(12) 0.0168(11) 0.0160(11) -0.0031(9) 0.0040(9) -0.0031(8)
 C4 0.0160(12) 0.0168(11) 0.0155(11) -0.0010(9) 0.0016(9) -0.0006(8)
 C5 0.0102(12) 0.0158(11) 0.0209(11) -0.0045(10) 0.0015(9) 0.0014(9)
 C6 0.0159(13) 0.0189(11) 0.0194(11) -0.0002(9) 0.0019(9) -0.0016(9)
 C7 0.0182(13) 0.0174(11) 0.0162(11) 0.0035(9) 0.0062(9) -0.0036(8)
 C8 0.0132(12) 0.0164(11) 0.0197(11) -0.0027(10) 0.0016(9) 0.0021(9)
 N9 0.0221(11) 0.0192(10) 0.0158(9) 0.0042(8) 0.0065(8) -0.0028(7)
 C10 0.0191(12) 0.0201(11) 0.0311(12) -0.0006(9) 0.0011(9) -0.0014(9)
 C11 0.0191(13) 0.0177(11) 0.0146(11) 0.0035(11) 0.0029(9) -0.0019(9)
 C12 0.0183(12) 0.0166(11) 0.0336(13) 0.0008(9) 0.0008(9) -0.0031(9)
 N13 0.0236(12) 0.0207(10) 0.0166(9) 0.0030(8) 0.0074(8) -0.0001(7)
 C14 0.0188(12) 0.0215(12) 0.0279(12) 0.0054(9) -0.0001(9) -0.0058(9)
 N15 0.0192(11) 0.0194(9) 0.0161(9) 0.0046(8) 0.0060(8) -0.0024(7)
 N16 0.0178(11) 0.0197(10) 0.0148(9) 0.0028(7) 0.0055(8) -0.0009(7)
 C17 0.0185(12) 0.0181(11) 0.0281(12) 0.0019(9) -0.0016(9) -0.0045(9)
 C18 0.0192(12) 0.0209(11) 0.0322(12) -0.0038(9) 0.0005(9) 0.0073(9)
 C19 0.0171(11) 0.0209(11) 0.0262(11) 0.0024(9) -0.0009(9) -0.0040(9)
 C20 0.0310(12) 0.0249(11) 0.0230(11) 0.0030(10) 0.0071(9) -0.0074(8)
 C21 0.0148(11) 0.0177(11) 0.0370(13) -0.0010(9) -0.0001(9) 0.0039(9)
 C22 0.0195(13) 0.0308(13) 0.0264(12) -0.0042(10) 0.0000(9) 0.0014(10)
 C23 0.0245(12) 0.0239(11) 0.0176(10) 0.0038(9) 0.0037(8) -0.0021(8)
 C24 0.0220(13) 0.0330(13) 0.0285(12) -0.0066(10) 0.0004(9) -0.0056(10)
 C25 0.0139(13) 0.0400(14) 0.0328(13) -0.0001(11) -0.0003(10) 0.0015(11)
 C26 0.0259(13) 0.0215(12) 0.0295(12) 0.0051(10) 0.0109(10) -0.0028(9)
 C27 0.0144(12) 0.0308(14) 0.0348(13) 0.0014(11) 0.0012(10) 0.0009(11)
 C28 0.0216(13) 0.0259(12) 0.0422(14) -0.0062(10) -0.0018(10) 0.0025(10)
 C29 0.0202(13) 0.0271(12) 0.0282(12) 0.0077(10) -0.0037(9) -0.0057(9)
 C30 0.0217(11) 0.0261(11) 0.0234(10) -0.0035(9) 0.0038(8) 0.0040(9)
 C31 0.0204(12) 0.0260(12) 0.0329(13) -0.0056(9) 0.0008(9) -0.0023(9)
 C32 0.0207(13) 0.0259(12) 0.0247(12) 0.0054(10) 0.0008(9) -0.0070(9)
 C33 0.0249(13) 0.0234(12) 0.0468(15) -0.0063(10) 0.0138(11) -0.0001(11)
 C34 0.0207(12) 0.0292(13) 0.0253(11) -0.0070(10) -0.0017(9) -0.0010(10)
 C35 0.0156(13) 0.0204(11) 0.0218(12) 0.0021(9) 0.0044(10) -0.0032(9)
 C36 0.0188(13) 0.0309(14) 0.0320(13) 0.0082(10) -0.0039(10) -0.0032(10)
 C37 0.0200(12) 0.0237(12) 0.0324(13) 0.0062(9) -0.0017(9) -0.0037(9)
 C38 0.0155(13) 0.0358(14) 0.0333(13) -0.0000(11) 0.0007(10) 0.0034(11)
 C39 0.0195(13) 0.0165(10) 0.0135(10) 0.0063(10) 0.0008(9) -0.0025(9)
 C40 0.0180(13) 0.0171(11) 0.0193(11) 0.0037(9) 0.0078(9) -0.0014(9)
 C41 0.0296(14) 0.0260(13) 0.0407(14) 0.0085(10) 0.0189(11) 0.0012(10)
 C42 0.0254(13) 0.0259(12) 0.0302(13) 0.0088(10) 0.0017(10) -0.0020(9)
 C43 0.0276(12) 0.0297(12) 0.0188(10) -0.0088(10) 0.0059(9) 0.0019(8)
 C44 0.0232(13) 0.0258(12) 0.0346(13) 0.0105(10) -0.0004(10) -0.0030(10)
 C45 0.0244(14) 0.0323(13) 0.0341(13) -0.0083(11) 0.0011(10) -0.0080(11)
 C46 0.0245(14) 0.0313(13) 0.0269(12) 0.0101(11) 0.0039(10) 0.0007(10)
 C47 0.0202(12) 0.0186(11) 0.0329(12) 0.0035(9) 0.0008(9) -0.0011(9)
 C48 0.0192(12) 0.0207(11) 0.0424(14) -0.0036(9) -0.0019(10) 0.0044(10)
 C49 0.0223(13) 0.0296(13) 0.0406(14) -0.0073(10) -0.0042(10) 0.0012(11)
 C50 0.0230(14) 0.0284(13) 0.0438(14) -0.0096(10) -0.0004(11) -0.0144(11)
 C51 0.0224(12) 0.0270(11) 0.0182(10) 0.0064(9) 0.0023(8) -0.0033(8)
 C52 0.0345(13) 0.0215(11) 0.0433(14) -0.0005(10) 0.0115(10) 0.0085(10)
 C53 0.0301(13) 0.0298(12) 0.0281(11) 0.0017(10) 0.0075(9) -0.0094(9)
 C54 0.0180(12) 0.0228(11) 0.0331(12) 0.0043(9) -0.0036(9) 0.0001(9)
 C55 0.0360(14) 0.0355(13) 0.0201(10) 0.0141(10) 0.0094(9) 0.0003(9)
 C56 0.0423(15) 0.0340(13) 0.0235(11) -0.0149(11) 0.0061(10) 0.0033(9)
 C57 0.0166(12) 0.0317(13) 0.0257(12) 0.0069(10) -0.0006(9) -0.0050(10)
 C58 0.0320(13) 0.0239(11) 0.0218(10) -0.0084(10) 0.0062(9) 0.0009(9)
 C59 0.0299(15) 0.0214(13) 0.0563(17) -0.0089(10) 0.0181(13) -0.0032(11)
 C60 0.0283(14) 0.0220(12) 0.0344(13) 0.0080(10) 0.0126(10) -0.0013(10)
 C61 0.0210(12) 0.0201(11) 0.0350(12) -0.0047(9) -0.0048(9) 0.0021(9)
 C62 0.0325(15) 0.0258(12) 0.0314(13) 0.0092(10) 0.0047(11) 0.0022(10)
 C63 0.0369(14) 0.0342(13) 0.0390(13) -0.0099(11) 0.0094(10) 0.0094(10)
 C64 0.0407(15) 0.0283(13) 0.0402(13) -0.0074(11) 0.0181(11) 0.0039(11)
 C65 0.0305(15) 0.0314(14) 0.0392(14) -0.0102(11) 0.0031(11) -0.0078(11)
 C66 0.0191(12) 0.0211(11) 0.0316(12) -0.0033(9) -0.0055(9) 0.0021(9)
 C67 0.0286(14) 0.0324(13) 0.0324(14) 0.0141(11) 0.0060(11) 0.0012(11)
 C68 0.0366(14) 0.0261(12) 0.0298(12) -0.0108(10) 0.0062(10) 0.0059(9)
 C69 0.0281(14) 0.0220(12) 0.0438(14) -0.0078(10) 0.0148(11) -0.0099(10)
 C70 0.0510(16) 0.0415(14) 0.0232(11) 0.0178(12) 0.0118(10) -0.0057(10)
 C71 0.0290(14) 0.0197(12) 0.0562(16) -0.0062(10) 0.0183(12) -0.0064(11)
 C72 0.0150(13) 0.0357(13) 0.0299(13) -0.0010(10) 0.0007(10) -0.0017(10)
 C73 0.0517(16) 0.0467(15) 0.0180(11) 0.0329(13) 0.0058(10) -0.0006(10)
 C74 0.0577(18) 0.0556(17) 0.0209(11) 0.0355(14) 0.0040(11) -0.0088(10)
 C75 0.0322(17) 0.0373(16) 0.066(2) -0.0172(13) -0.0001(14) -0.0067(14)
 C76 0.0325(15) 0.0255(13) 0.0384(14) 0.0118(10) 0.0160(11) 0.0006(10)

loop_
  _geom_bond_atom_site_label_1
  _geom_bond_atom_site_label_2
  _geom_bond_distance
  _geom_bond_site_symmetry_2
  _geom_bond_publ_flag
 P1 C1 1.848(2) . ?
 P1 C4 1.831(2) . ?
 P1 C5 1.858(2) . ?
 P1 N9 1.5886(18) . ?
 P2 C7 1.834(2) . ?
 P2 N15 1.5833(18) . ?
 P2 C35 1.832(3) . ?
 P2 C39 1.856(2) . ?
 P3 C2 1.821(2) . ?
 P3 C3 1.856(2) . ?
 P3 C8 1.855(3) . ?
 P3 N13 1.5920(18) . ?
 P4 C6 1.828(2) . ?
 P4 C11 1.855(3) . ?
 P4 N16 1.5815(18) . ?
 P4 C40 1.838(2) . ?
 C1 H1 1.0000 . ?
 C1 C24 1.520(3) . ?
 C1 C58 1.526(3) . ?
 C2 H2 1.0000 . ?
 C2 C42 1.536(3) . ?
 C2 C55 1.526(3) . ?
 C3 H3 1.0000 . ?
 C3 C22 1.527(3) . ?
 C3 C30 1.531(3) . ?
 C4 H4 1.0000 . ?
 C4 C23 1.524(3) . ?
 C4 C32 1.538(3) . ?
 C5 H5 1.0000 . ?
 C5 C17 1.539(3) . ?
 C5 C18 1.549(3) . ?
 C6 H6 1.0000 . ?
 C6 C34 1.538(3) . ?
 C6 C43 1.535(3) . ?
 C7 H7 1.0000 . ?
 C7 C29 1.519(3) . ?
 C7 C73 1.536(3) . ?
 C8 H8 1.0000 . ?
 C8 C10 1.542(3) . ?
 C8 C19 1.539(3) . ?
 N9 N15 1.5122(19) . ?
 C10 H10a 0.9900 . ?
 C10 H10b 0.9900 . ?
 C10 C31 1.529(4) . ?
 C11 H11 1.0000 . ?
 C11 C12 1.543(3) . ?
 C11 C21 1.529(3) . ?
 C12 H12a 0.9900 . ?
 C12 H12b 0.9900 . ?
 C12 C54 1.525(4) . ?
 N13 N16 1.5038(19) . ?
 C14 H14a 0.9900 . ?
 C14 H14b 0.9900 . ?
 C14 C36 1.528(4) . ?
 C14 C39 1.544(3) . ?
 C17 H17a 0.9900 . ?
 C17 H17b 0.9900 . ?
 C17 C47 1.527(4) . ?
 C18 H18a 0.9900 . ?
 C18 H18b 0.9900 . ?
 C18 C28 1.528(4) . ?
 C19 H19a 0.9900 . ?
 C19 H19b 0.9900 . ?
 C19 C37 1.524(3) . ?
 C20 H20a 0.9900 . ?
 C20 H20b 0.9900 . ?
 C20 C23 1.525(3) . ?
 C20 C26 1.519(3) . ?
 C21 H21a 0.9900 . ?
 C21 H21b 0.9900 . ?
 C21 C48 1.529(4) . ?
 C22 H22a 0.9900 . ?
 C22 H22b 0.9900 . ?
 C22 C45 1.531(4) . ?
 C23 H23a 0.9900 . ?
 C23 H23b 0.9900 . ?
 C24 H24a 0.9900 . ?
 C24 H24b 0.9900 . ?
 C24 C50 1.537(4) . ?
 C25 H25a 0.9900 . ?
 C25 H25b 0.9900 . ?
 C25 C36 1.514(4) . ?
 C25 C61 1.528(4) . ?
 C26 H26a 0.9900 . ?
 C26 H26b 0.9900 . ?
 C26 C46 1.527(3) . ?
 C27 H27a 0.9900 . ?
 C27 H27b 0.9900 . ?
 C27 C48 1.530(3) . ?
 C27 C54 1.527(3) . ?
 C28 H28a 0.9900 . ?
 C28 H28b 0.9900 . ?
 C28 C38 1.513(4) . ?
 C29 H29a 0.9900 . ?
 C29 H29b 0.9900 . ?
 C29 C44 1.529(3) . ?
 C30 H30a 0.9900 . ?
 C30 H30b 0.9900 . ?
 C30 C52 1.533(3) . ?
 C31 H31a 0.9900 . ?
 C31 H31b 0.9900 . ?
 C31 C72 1.519(4) . ?
 C32 H32a 0.9900 . ?
 C32 H32b 0.9900 . ?
 C32 C46 1.527(3) . ?
 C33 H33a 0.9900 . ?
 C33 H33b 0.9900 . ?
 C33 C45 1.511(3) . ?
 C33 C52 1.519(3) . ?
 C34 H34a 0.9900 . ?
 C34 H34b 0.9900 . ?
 C34 C65 1.536(4) . ?
 C35 H35 1.0000 . ?
 C35 C49 1.539(3) . ?
 C35 C56 1.532(3) . ?
 C36 H36a 0.9900 . ?
 C36 H36b 0.9900 . ?
 C37 H37a 0.9900 . ?
 C37 H37b 0.9900 . ?
 C37 C72 1.522(4) . ?
 C38 H38a 0.9900 . ?
 C38 H38b 0.9900 . ?
 C38 C47 1.524(3) . ?
 C39 H39 1.0000 . ?
 C39 C66 1.529(3) . ?
 C40 H40 1.0000 . ?
 C40 C51 1.540(3) . ?
 C40 C57 1.529(3) . ?
 C41 H41a 0.9900 . ?
 C41 H41b 0.9900 . ?
 C41 C62 1.518(3) . ?
 C41 C70 1.513(4) . ?
 C42 H42a 0.9900 . ?
 C42 H42b 0.9900 . ?
 C42 C62 1.531(3) . ?
 C43 H43a 0.9900 . ?
 C43 H43b 0.9900 . ?
 C43 C68 1.521(3) . ?
 C44 H44a 0.9900 . ?
 C44 H44b 0.9900 . ?
 C44 C76 1.521(3) . ?
 C45 H45a 0.9900 . ?
 C45 H45b 0.9900 . ?
 C46 H46a 0.9900 . ?
 C46 H46b 0.9900 . ?
 C47 H47a 0.9900 . ?
 C47 H47b 0.9900 . ?
 C48 H48a 0.9900 . ?
 C48 H48b 0.9900 . ?
 C49 H49a 0.9900 . ?
 C49 H49b 0.9900 . ?
 C49 C75 1.535(4) . ?
 C50 H50a 0.9900 . ?
 C50 H50b 0.9900 . ?
 C50 C59 1.505(3) . ?
 C51 H51a 0.9900 . ?
 C51 H51b 0.9900 . ?
 C51 C53 1.532(3) . ?
 C52 H52a 0.9900 . ?
 C52 H52b 0.9900 . ?
 C53 H53a 0.9900 . ?
 C53 H53b 0.9900 . ?
 C53 C60 1.525(3) . ?
 C54 H54a 0.9900 . ?
 C54 H54b 0.9900 . ?
 C55 H55a 0.9900 . ?
 C55 H55b 0.9900 . ?
 C55 C70 1.535(3) . ?
 C56 H56a 0.9900 . ?
 C56 H56b 0.9900 . ?
 C56 C63 1.520(3) . ?
 C57 H57a 0.9900 . ?
 C57 H57b 0.9900 . ?
 C57 C67 1.535(3) . ?
 C58 H58a 0.9900 . ?
 C58 H58b 0.9900 . ?
 C58 C64 1.535(3) . ?
 C59 H59a 0.9900 . ?
 C59 H59b 0.9900 . ?
 C59 C64 1.519(4) . ?
 C60 H60a 0.9900 . ?
 C60 H60b 0.9900 . ?
 C60 C67 1.516(3) . ?
 C61 H61a 0.9900 . ?
 C61 H61b 0.9900 . ?
 C61 C66 1.534(4) . ?
 C62 H62a 0.9900 . ?
 C62 H62b 0.9900 . ?
 C63 H63a 0.9900 . ?
 C63 H63b 0.9900 . ?
 C63 C71 1.517(4) . ?
 C64 H64a 0.9900 . ?
 C64 H64b 0.9900 . ?
 C65 H65a 0.9900 . ?
 C65 H65b 0.9900 . ?
 C65 C69 1.543(3) . ?
 C66 H66a 0.9900 . ?
 C66 H66b 0.9900 . ?
 C67 H67a 0.9900 . ?
 C67 H67b 0.9900 . ?
 C68 H68a 0.9900 . ?
 C68 H68b 0.9900 . ?
 C68 C69 1.523(3) . ?
 C69 H69a 0.9900 . ?
 C69 H69b 0.9900 . ?
 C70 H70a 0.9900 . ?
 C70 H70b 0.9900 . ?
 C71 H71a 0.9900 . ?
 C71 H71b 0.9900 . ?
 C71 C75 1.517(4) . ?
 C72 H72a 0.9900 . ?
 C72 H72b 0.9900 . ?
 C73 H73a 0.9900 . ?
 C73 H73b 0.9900 . ?
 C73 C74 1.528(3) . ?
 C74 H74a 0.9900 . ?
 C74 H74b 0.9900 . ?
 C74 C76 1.514(4) . ?
 C75 H75a 0.9900 . ?
 C75 H75b 0.9900 . ?
 C76 H76a 0.9900 . ?
 C76 H76b 0.9900 . ?

loop_
  _geom_angle_atom_site_label_1
  _geom_angle_atom_site_label_2
  _geom_angle_atom_site_label_3
  _geom_angle
  _geom_angle_site_symmetry_1
  _geom_angle_site_symmetry_3
  _geom_angle_publ_flag
 C4 P1 C1 114.30(10) . . ?
 C5 P1 C1 103.28(11) . . ?
 C5 P1 C4 105.63(11) . . ?
 N9 P1 C1 113.58(10) . . ?
 N9 P1 C4 103.88(10) . . ?
 N9 P1 C5 116.26(10) . . ?
 N15 P2 C7 104.56(10) . . ?
 C35 P2 C7 114.15(10) . . ?
 C35 P2 N15 112.72(11) . . ?
 C39 P2 C7 104.93(11) . . ?
 C39 P2 N15 117.31(10) . . ?
 C39 P2 C35 103.28(12) . . ?
 C3 P3 C2 113.99(10) . . ?
 C8 P3 C2 104.81(11) . . ?
 C8 P3 C3 103.16(11) . . ?
 N13 P3 C2 105.21(10) . . ?
 N13 P3 C3 112.79(10) . . ?
 N13 P3 C8 116.93(11) . . ?
 C11 P4 C6 102.91(12) . . ?
 N16 P4 C6 114.28(11) . . ?
 N16 P4 C11 116.15(10) . . ?
 C40 P4 C6 113.99(10) . . ?
 C40 P4 C11 106.21(11) . . ?
 C40 P4 N16 103.40(10) . . ?
 H1 C1 P1 104.70(8) . . ?
 C24 C1 P1 113.69(17) . . ?
 C24 C1 H1 104.70(13) . . ?
 C58 C1 P1 115.75(16) . . ?
 C58 C1 H1 104.70(13) . . ?
 C58 C1 C24 111.91(19) . . ?
 H2 C2 P3 105.28(8) . . ?
 C42 C2 P3 115.24(17) . . ?
 C42 C2 H2 105.28(13) . . ?
 C55 C2 P3 114.28(16) . . ?
 C55 C2 H2 105.28(13) . . ?
 C55 C2 C42 110.40(19) . . ?
 H3 C3 P3 104.82(7) . . ?
 C22 C3 P3 112.53(17) . . ?
 C22 C3 H3 104.82(13) . . ?
 C30 C3 P3 117.49(16) . . ?
 C30 C3 H3 104.82(12) . . ?
 C30 C3 C22 111.01(18) . . ?
 H4 C4 P1 105.56(7) . . ?
 C23 C4 P1 116.79(16) . . ?
 C23 C4 H4 105.56(12) . . ?
 C32 C4 P1 112.79(16) . . ?
 C32 C4 H4 105.56(13) . . ?
 C32 C4 C23 109.6(2) . . ?
 H5 C5 P1 108.43(7) . . ?
 C17 C5 P1 112.63(17) . . ?
 C17 C5 H5 108.43(12) . . ?
 C18 C5 P1 108.11(16) . . ?
 C18 C5 H5 108.43(12) . . ?
 C18 C5 C17 110.69(18) . . ?
 H6 C6 P4 104.84(8) . . ?
 C34 C6 P4 114.13(17) . . ?
 C34 C6 H6 104.84(13) . . ?
 C43 C6 P4 116.57(16) . . ?
 C43 C6 H6 104.84(13) . . ?
 C43 C6 C34 110.29(19) . . ?
 H7 C7 P2 104.94(8) . . ?
 C29 C7 P2 115.77(17) . . ?
 C29 C7 H7 104.94(14) . . ?
 C73 C7 P2 114.46(17) . . ?
 C73 C7 H7 104.94(14) . . ?
 C73 C7 C29 110.5(2) . . ?
 H8 C8 P3 108.17(7) . . ?
 C10 C8 P3 111.53(17) . . ?
 C10 C8 H8 108.17(13) . . ?
 C19 C8 P3 109.97(17) . . ?
 C19 C8 H8 108.17(12) . . ?
 C19 C8 C10 110.71(19) . . ?
 N15 N9 P1 108.17(11) . . ?
 H10a C10 C8 109.47(12) . . ?
 H10b C10 C8 109.47(13) . . ?
 H10b C10 H10a 108.1 . . ?
 C31 C10 C8 110.9(2) . . ?
 C31 C10 H10a 109.47(13) . . ?
 C31 C10 H10b 109.47(13) . . ?
 H11 C11 P4 108.44(7) . . ?
 C12 C11 P4 112.36(17) . . ?
 C12 C11 H11 108.44(12) . . ?
 C21 C11 P4 108.94(17) . . ?
 C21 C11 H11 108.44(12) . . ?
 C21 C11 C12 110.13(19) . . ?
 H12a C12 C11 109.34(13) . . ?
 H12b C12 C11 109.34(12) . . ?
 H12b C12 H12a 108.0 . . ?
 C54 C12 C11 111.4(2) . . ?
 C54 C12 H12a 109.34(13) . . ?
 C54 C12 H12b 109.34(14) . . ?
 N16 N13 P3 109.12(11) . . ?
 H14b C14 H14a 107.9 . . ?
 C36 C14 H14a 109.28(14) . . ?
 C36 C14 H14b 109.28(14) . . ?
 C39 C14 H14a 109.28(12) . . ?
 C39 C14 H14b 109.28(14) . . ?
 C39 C14 C36 111.7(2) . . ?
 N9 N15 P2 108.81(10) . . ?
 N13 N16 P4 108.57(10) . . ?
 H17a C17 C5 109.29(12) . . ?
 H17b C17 C5 109.29(12) . . ?
 H17b C17 H17a 108.0 . . ?
 C47 C17 C5 111.6(2) . . ?
 C47 C17 H17a 109.29(13) . . ?
 C47 C17 H17b 109.29(13) . . ?
 H18a C18 C5 109.31(12) . . ?
 H18b C18 C5 109.31(13) . . ?
 H18b C18 H18a 108.0 . . ?
 C28 C18 C5 111.58(19) . . ?
 C28 C18 H18a 109.31(14) . . ?
 C28 C18 H18b 109.31(14) . . ?
 H19a C19 C8 109.17(13) . . ?
 H19b C19 C8 109.17(12) . . ?
 H19b C19 H19a 107.9 . . ?
 C37 C19 C8 112.2(2) . . ?
 C37 C19 H19a 109.17(13) . . ?
 C37 C19 H19b 109.17(13) . . ?
 H20b C20 H20a 107.9 . . ?
 C23 C20 H20a 109.18(12) . . ?
 C23 C20 H20b 109.18(11) . . ?
 C26 C20 H20a 109.18(12) . . ?
 C26 C20 H20b 109.18(12) . . ?
 C26 C20 C23 112.13(19) . . ?
 H21a C21 C11 108.94(12) . . ?
 H21b C21 C11 108.94(12) . . ?
 H21b C21 H21a 107.8 . . ?
 C48 C21 C11 113.2(2) . . ?
 C48 C21 H21a 108.94(13) . . ?
 C48 C21 H21b 108.94(14) . . ?
 H22a C22 C3 109.56(12) . . ?
 H22b C22 C3 109.56(13) . . ?
 H22b C22 H22a 108.1 . . ?
 C45 C22 C3 110.4(2) . . ?
 C45 C22 H22a 109.56(14) . . ?
 C45 C22 H22b 109.56(14) . . ?
 C20 C23 C4 111.09(18) . . ?
 H23a C23 C4 109.42(13) . . ?
 H23a C23 C20 109.42(12) . . ?
 H23b C23 C4 109.42(12) . . ?
 H23b C23 C20 109.42(12) . . ?
 H23b C23 H23a 108.0 . . ?
 H24a C24 C1 109.84(12) . . ?
 H24b C24 C1 109.84(13) . . ?
 H24b C24 H24a 108.3 . . ?
 C50 C24 C1 109.2(2) . . ?
 C50 C24 H24a 109.84(14) . . ?
 C50 C24 H24b 109.84(15) . . ?
 H25b C25 H25a 108.1 . . ?
 C36 C25 H25a 109.60(14) . . ?
 C36 C25 H25b 109.60(14) . . ?
 C61 C25 H25a 109.60(14) . . ?
 C61 C25 H25b 109.60(14) . . ?
 C61 C25 C36 110.3(2) . . ?
 H26a C26 C20 109.50(12) . . ?
 H26b C26 C20 109.50(12) . . ?
 H26b C26 H26a 108.1 . . ?
 C46 C26 C20 110.7(2) . . ?
 C46 C26 H26a 109.50(13) . . ?
 C46 C26 H26b 109.50(14) . . ?
 H27b C27 H27a 108.1 . . ?
 C48 C27 H27a 109.63(14) . . ?
 C48 C27 H27b 109.63(14) . . ?
 C54 C27 H27a 109.63(14) . . ?
 C54 C27 H27b 109.63(14) . . ?
 C54 C27 C48 110.2(2) . . ?
 H28a C28 C18 109.26(14) . . ?
 H28b C28 C18 109.26(13) . . ?
 H28b C28 H28a 107.9 . . ?
 C38 C28 C18 111.8(2) . . ?
 C38 C28 H28a 109.26(14) . . ?
 C38 C28 H28b 109.26(14) . . ?
 H29a C29 C7 109.53(14) . . ?
 H29b C29 C7 109.53(13) . . ?
 H29b C29 H29a 108.1 . . ?
 C44 C29 C7 110.6(2) . . ?
 C44 C29 H29a 109.53(15) . . ?
 C44 C29 H29b 109.53(14) . . ?
 H30a C30 C3 109.44(12) . . ?
 H30b C30 C3 109.44(12) . . ?
 H30b C30 H30a 108.0 . . ?
 C52 C30 C3 110.99(18) . . ?
 C52 C30 H30a 109.44(12) . . ?
 C52 C30 H30b 109.44(12) . . ?
 H31a C31 C10 109.22(13) . . ?
 H31b C31 C10 109.22(13) . . ?
 H31b C31 H31a 107.9 . . ?
 C72 C31 C10 112.0(2) . . ?
 C72 C31 H31a 109.22(14) . . ?
 C72 C31 H31b 109.22(14) . . ?
 H32a C32 C4 109.31(13) . . ?
 H32b C32 C4 109.31(13) . . ?
 H32b C32 H32a 108.0 . . ?
 C46 C32 C4 111.5(2) . . ?
 C46 C32 H32a 109.31(14) . . ?
 C46 C32 H32b 109.31(14) . . ?
 H33b C33 H33a 108.0 . . ?
 C45 C33 H33a 109.38(14) . . ?
 C45 C33 H33b 109.38(15) . . ?
 C52 C33 H33a 109.38(13) . . ?
 C52 C33 H33b 109.38(14) . . ?
 C52 C33 C45 111.3(2) . . ?
 H34a C34 C6 109.52(13) . . ?
 H34b C34 C6 109.52(13) . . ?
 H34b C34 H34a 108.1 . . ?
 C65 C34 C6 110.6(2) . . ?
 C65 C34 H34a 109.52(14) . . ?
 C65 C34 H34b 109.52(15) . . ?
 H35 C35 P2 104.68(7) . . ?
 C49 C35 P2 113.26(18) . . ?
 C49 C35 H35 104.68(14) . . ?
 C56 C35 P2 118.26(18) . . ?
 C56 C35 H35 104.68(13) . . ?
 C56 C35 C49 109.8(2) . . ?
 C25 C36 C14 112.0(2) . . ?
 H36a C36 C14 109.21(14) . . ?
 H36a C36 C25 109.21(14) . . ?
 H36b C36 C14 109.21(13) . . ?
 H36b C36 C25 109.21(14) . . ?
 H36b C36 H36a 107.9 . . ?
 H37a C37 C19 109.46(12) . . ?
 H37b C37 C19 109.46(13) . . ?
 H37b C37 H37a 108.0 . . ?
 C72 C37 C19 110.9(2) . . ?
 C72 C37 H37a 109.46(13) . . ?
 C72 C37 H37b 109.46(14) . . ?
 H38a C38 C28 109.59(14) . . ?
 H38b C38 C28 109.59(15) . . ?
 H38b C38 H38a 108.1 . . ?
 C47 C38 C28 110.3(2) . . ?
 C47 C38 H38a 109.59(14) . . ?
 C47 C38 H38b 109.59(15) . . ?
 C14 C39 P2 109.71(17) . . ?
 H39 C39 P2 108.27(7) . . ?
 H39 C39 C14 108.27(12) . . ?
 C66 C39 P2 111.70(17) . . ?
 C66 C39 C14 110.50(19) . . ?
 C66 C39 H39 108.27(12) . . ?
 H40 C40 P4 105.08(8) . . ?
 C51 C40 P4 115.80(17) . . ?
 C51 C40 H40 105.08(12) . . ?
 C57 C40 P4 114.08(17) . . ?
 C57 C40 H40 105.08(13) . . ?
 C57 C40 C51 110.53(19) . . ?
 H41b C41 H41a 108.0 . . ?
 C62 C41 H41a 109.35(15) . . ?
 C62 C41 H41b 109.35(13) . . ?
 C70 C41 H41a 109.35(14) . . ?
 C70 C41 H41b 109.35(13) . . ?
 C70 C41 C62 111.4(2) . . ?
 H42a C42 C2 109.62(13) . . ?
 H42b C42 C2 109.62(12) . . ?
 H42b C42 H42a 108.1 . . ?
 C62 C42 C2 110.2(2) . . ?
 C62 C42 H42a 109.62(15) . . ?
 C62 C42 H42b 109.62(13) . . ?
 H43a C43 C6 109.48(13) . . ?
 H43b C43 C6 109.48(13) . . ?
 H43b C43 H43a 108.1 . . ?
 C68 C43 C6 110.81(18) . . ?
 C68 C43 H43a 109.48(13) . . ?
 C68 C43 H43b 109.48(13) . . ?
 H44a C44 C29 109.23(15) . . ?
 H44b C44 C29 109.23(16) . . ?
 H44b C44 H44a 107.9 . . ?
 C76 C44 C29 111.9(2) . . ?
 C76 C44 H44a 109.23(15) . . ?
 C76 C44 H44b 109.23(15) . . ?
 C33 C45 C22 111.3(2) . . ?
 H45a C45 C22 109.38(15) . . ?
 H45a C45 C33 109.38(14) . . ?
 H45b C45 C22 109.38(13) . . ?
 H45b C45 C33 109.38(15) . . ?
 H45b C45 H45a 108.0 . . ?
 C32 C46 C26 111.4(2) . . ?
 H46a C46 C26 109.35(15) . . ?
 H46a C46 C32 109.35(16) . . ?
 H46b C46 C26 109.35(14) . . ?
 H46b C46 C32 109.35(14) . . ?
 H46b C46 H46a 108.0 . . ?
 C38 C47 C17 111.4(2) . . ?
 H47a C47 C17 109.34(13) . . ?
 H47a C47 C38 109.34(13) . . ?
 H47b C47 C17 109.34(13) . . ?
 H47b C47 C38 109.34(14) . . ?
 H47b C47 H47a 108.0 . . ?
 C27 C48 C21 110.4(2) . . ?
 H48a C48 C21 109.57(13) . . ?
 H48a C48 C27 109.57(13) . . ?
 H48b C48 C21 109.57(14) . . ?
 H48b C48 C27 109.57(14) . . ?
 H48b C48 H48a 108.1 . . ?
 H49a C49 C35 109.45(14) . . ?
 H49b C49 C35 109.45(14) . . ?
 H49b C49 H49a 108.0 . . ?
 C75 C49 C35 111.0(2) . . ?
 C75 C49 H49a 109.45(16) . . ?
 C75 C49 H49b 109.45(16) . . ?
 H50a C50 C24 109.17(15) . . ?
 H50b C50 C24 109.17(14) . . ?
 H50b C50 H50a 107.9 . . ?
 C59 C50 C24 112.2(2) . . ?
 C59 C50 H50a 109.17(15) . . ?
 C59 C50 H50b 109.17(15) . . ?
 H51a C51 C40 109.37(13) . . ?
 H51b C51 C40 109.37(13) . . ?
 H51b C51 H51a 108.0 . . ?
 C53 C51 C40 111.30(18) . . ?
 C53 C51 H51a 109.37(12) . . ?
 C53 C51 H51b 109.37(12) . . ?
 C33 C52 C30 111.44(19) . . ?
 H52a C52 C30 109.34(12) . . ?
 H52a C52 C33 109.34(13) . . ?
 H52b C52 C30 109.34(12) . . ?
 H52b C52 C33 109.34(14) . . ?
 H52b C52 H52a 108.0 . . ?
 H53a C53 C51 109.37(12) . . ?
 H53b C53 C51 109.37(12) . . ?
 H53b C53 H53a 108.0 . . ?
 C60 C53 C51 111.31(19) . . ?
 C60 C53 H53a 109.37(12) . . ?
 C60 C53 H53b 109.37(13) . . ?
 C27 C54 C12 111.7(2) . . ?
 H54a C54 C12 109.27(14) . . ?
 H54a C54 C27 109.27(14) . . ?
 H54b C54 C12 109.27(13) . . ?
 H54b C54 C27 109.27(13) . . ?
 H54b C54 H54a 107.9 . . ?
 H55a C55 C2 109.52(13) . . ?
 H55b C55 C2 109.52(13) . . ?
 H55b C55 H55a 108.1 . . ?
 C70 C55 C2 110.63(19) . . ?
 C70 C55 H55a 109.52(13) . . ?
 C70 C55 H55b 109.52(14) . . ?
 H56a C56 C35 109.27(14) . . ?
 H56b C56 C35 109.27(13) . . ?
 H56b C56 H56a 107.9 . . ?
 C63 C56 C35 111.7(2) . . ?
 C63 C56 H56a 109.27(15) . . ?
 C63 C56 H56b 109.27(14) . . ?
 H57a C57 C40 109.58(13) . . ?
 H57b C57 C40 109.58(13) . . ?
 H57b C57 H57a 108.1 . . ?
 C67 C57 C40 110.4(2) . . ?
 C67 C57 H57a 109.58(14) . . ?
 C67 C57 H57b 109.58(14) . . ?
 H58a C58 C1 109.63(13) . . ?
 H58b C58 C1 109.63(13) . . ?
 H58b C58 H58a 108.1 . . ?
 C64 C58 C1 110.13(18) . . ?
 C64 C58 H58a 109.63(13) . . ?
 C64 C58 H58b 109.63(13) . . ?
 H59a C59 C50 109.20(14) . . ?
 H59b C59 C50 109.20(15) . . ?
 H59b C59 H59a 107.9 . . ?
 C64 C59 C50 112.0(2) . . ?
 C64 C59 H59a 109.20(13) . . ?
 C64 C59 H59b 109.20(14) . . ?
 H60a C60 C53 109.42(13) . . ?
 H60b C60 C53 109.42(12) . . ?
 H60b C60 H60a 108.0 . . ?
 C67 C60 C53 111.1(2) . . ?
 C67 C60 H60a 109.42(15) . . ?
 C67 C60 H60b 109.42(13) . . ?
 H61a C61 C25 109.45(14) . . ?
 H61b C61 C25 109.45(14) . . ?
 H61b C61 H61a 108.0 . . ?
 C66 C61 C25 110.9(2) . . ?
 C66 C61 H61a 109.45(13) . . ?
 C66 C61 H61b 109.45(14) . . ?
 C42 C62 C41 112.7(2) . . ?
 H62a C62 C41 109.06(15) . . ?
 H62a C62 C42 109.06(15) . . ?
 H62b C62 C41 109.06(15) . . ?
 H62b C62 C42 109.06(16) . . ?
 H62b C62 H62a 107.8 . . ?
 H63a C63 C56 109.13(14) . . ?
 H63b C63 C56 109.13(13) . . ?
 H63b C63 H63a 107.9 . . ?
 C71 C63 C56 112.3(2) . . ?
 C71 C63 H63a 109.13(15) . . ?
 C71 C63 H63b 109.13(14) . . ?
 C59 C64 C58 111.1(2) . . ?
 H64a C64 C58 109.40(12) . . ?
 H64a C64 C59 109.40(13) . . ?
 H64b C64 C58 109.40(13) . . ?
 H64b C64 C59 109.40(14) . . ?
 H64b C64 H64a 108.0 . . ?
 H65a C65 C34 109.48(16) . . ?
 H65b C65 C34 109.48(15) . . ?
 H65b C65 H65a 108.1 . . ?
 C69 C65 C34 110.8(2) . . ?
 C69 C65 H65a 109.48(15) . . ?
 C69 C65 H65b 109.48(15) . . ?
 C61 C66 C39 111.7(2) . . ?
 H66a C66 C39 109.27(12) . . ?
 H66a C66 C61 109.27(14) . . ?
 H66b C66 C39 109.27(13) . . ?
 H66b C66 C61 109.27(13) . . ?
 H66b C66 H66a 107.9 . . ?
 C60 C67 C57 112.0(2) . . ?
 H67a C67 C57 109.21(14) . . ?
 H67a C67 C60 109.21(15) . . ?
 H67b C67 C57 109.21(15) . . ?
 H67b C67 C60 109.21(15) . . ?
 H67b C67 H67a 107.9 . . ?
 H68a C68 C43 109.35(13) . . ?
 H68b C68 C43 109.35(12) . . ?
 H68b C68 H68a 108.0 . . ?
 C69 C68 C43 111.4(2) . . ?
 C69 C68 H68a 109.35(13) . . ?
 C69 C68 H68b 109.35(13) . . ?
 C68 C69 C65 111.0(2) . . ?
 H69a C69 C65 109.43(15) . . ?
 H69a C69 C68 109.43(13) . . ?
 H69b C69 C65 109.43(14) . . ?
 H69b C69 C68 109.43(13) . . ?
 H69b C69 H69a 108.0 . . ?
 C55 C70 C41 111.0(2) . . ?
 H70a C70 C41 109.45(14) . . ?
 H70a C70 C55 109.45(14) . . ?
 H70b C70 C41 109.45(12) . . ?
 H70b C70 C55 109.45(11) . . ?
 H70b C70 H70a 108.0 . . ?
 H71a C71 C63 109.48(14) . . ?
 H71b C71 C63 109.48(15) . . ?
 H71b C71 H71a 108.1 . . ?
 C75 C71 C63 110.8(2) . . ?
 C75 C71 H71a 109.48(15) . . ?
 C75 C71 H71b 109.48(17) . . ?
 C37 C72 C31 110.1(2) . . ?
 H72a C72 C31 109.64(14) . . ?
 H72a C72 C37 109.64(14) . . ?
 H72b C72 C31 109.64(14) . . ?
 H72b C72 C37 109.64(14) . . ?
 H72b C72 H72a 108.2 . . ?
 H73a C73 C7 109.60(14) . . ?
 H73b C73 C7 109.60(14) . . ?
 H73b C73 H73a 108.1 . . ?
 C74 C73 C7 110.30(19) . . ?
 C74 C73 H73a 109.60(16) . . ?
 C74 C73 H73b 109.60(15) . . ?
 H74a C74 C73 109.43(13) . . ?
 H74b C74 C73 109.43(16) . . ?
 H74b C74 H74a 108.0 . . ?
 C76 C74 C73 111.0(2) . . ?
 C76 C74 H74a 109.43(13) . . ?
 C76 C74 H74b 109.43(15) . . ?
 C71 C75 C49 111.4(2) . . ?
 H75a C75 C49 109.34(17) . . ?
 H75a C75 C71 109.34(16) . . ?
 H75b C75 C49 109.34(16) . . ?
 H75b C75 C71 109.34(17) . . ?
 H75b C75 H75a 108.0 . . ?
 C74 C76 C44 111.1(2) . . ?
 H76a C76 C44 109.41(13) . . ?
 H76a C76 C74 109.41(14) . . ?
 H76b C76 C44 109.41(15) . . ?
 H76b C76 C74 109.41(15) . . ?
 H76b C76 H76a 108.0 . . ?

loop_
  _geom_torsion_atom_site_label_1
  _geom_torsion_atom_site_label_2
  _geom_torsion_atom_site_label_3
  _geom_torsion_atom_site_label_4
  _geom_torsion
  _geom_torsion_site_symmetry_1
  _geom_torsion_site_symmetry_2
  _geom_torsion_site_symmetry_3
  _geom_torsion_site_symmetry_4
  _geom_torsion_publ_flag
 P1 C1 C24 C50 -169.36(17) . . . . ?
 P1 C1 C58 C64 170.01(18) . . . . ?
 P1 C4 C23 C20 -173.69(17) . . . . ?
 P1 C4 C32 C46 171.47(17) . . . . ?
 P1 C5 C17 C47 -174.40(17) . . . . ?
 P1 C5 C18 C28 176.51(16) . . . . ?
 P1 N9 N15 P2 -178.06(8) . . . . ?
 P2 C7 C29 C44 -171.25(19) . . . . ?
 P2 C7 C73 C74 169.3(2) . . . . ?
 P2 C35 C49 C75 169.3(2) . . . . ?
 P2 C35 C56 C63 -172.8(2) . . . . ?
 P2 C39 C14 C36 176.70(17) . . . . ?
 P2 C39 C66 C61 -176.66(16) . . . . ?
 P3 C2 C42 C62 172.43(18) . . . . ?
 P3 C2 C55 C70 -170.04(18) . . . . ?
 P3 C3 C22 C45 -169.76(17) . . . . ?
 P3 C3 C30 C52 173.23(17) . . . . ?
 P3 C8 C10 C31 175.81(16) . . . . ?
 P3 C8 C19 C37 -177.38(16) . . . . ?
 P3 N13 N16 P4 179.26(8) . . . . ?
 P4 C6 C34 C65 169.40(18) . . . . ?
 P4 C6 C43 C68 -170.27(18) . . . . ?
 P4 C11 C12 C54 174.91(17) . . . . ?
 P4 C11 C21 C48 -177.36(16) . . . . ?
 P4 C40 C51 C53 172.20(17) . . . . ?
 P4 C40 C57 C67 -171.33(18) . . . . ?
 C1 C24 C50 C59 -55.6(2) . . . . ?
 C1 C58 C64 C59 54.9(2) . . . . ?
 C2 C42 C62 C41 54.6(2) . . . . ?
 C2 C55 C70 C41 -57.4(2) . . . . ?
 C3 C22 C45 C33 -57.0(2) . . . . ?
 C3 C30 C52 C33 54.7(2) . . . . ?
 C4 C23 C20 C26 -56.7(2) . . . . ?
 C4 C32 C46 C26 55.9(2) . . . . ?
 C5 C17 C47 C38 56.1(2) . . . . ?
 C5 C18 C28 C38 -55.3(2) . . . . ?
 C6 C34 C65 C69 56.1(2) . . . . ?
 C6 C43 C68 C69 -57.1(2) . . . . ?
 C7 C29 C44 C76 -55.3(2) . . . . ?
 C7 C73 C74 C76 57.3(2) . . . . ?
 C8 C10 C31 C72 -56.1(2) . . . . ?
 C8 C19 C37 C72 56.0(2) . . . . ?
 C10 C31 C72 C37 57.9(2) . . . . ?
 C11 C12 C54 C27 -56.4(2) . . . . ?
 C11 C21 C48 C27 55.8(2) . . . . ?
 C12 C54 C27 C48 57.6(2) . . . . ?
 C14 C36 C25 C61 56.6(2) . . . . ?
 C14 C39 C66 C61 -54.2(2) . . . . ?
 C17 C47 C38 C28 -57.4(2) . . . . ?
 C18 C28 C38 C47 57.1(2) . . . . ?
 C19 C37 C72 C31 -57.2(2) . . . . ?
 C20 C26 C46 C32 -54.3(2) . . . . ?
 C21 C48 C27 C54 -56.3(2) . . . . ?
 C22 C45 C33 C52 56.6(2) . . . . ?
 C24 C50 C59 C64 55.0(3) . . . . ?
 C25 C61 C66 C39 56.8(2) . . . . ?
 C29 C44 C76 C74 54.8(3) . . . . ?
 C30 C52 C33 C45 -55.4(2) . . . . ?
 C34 C65 C69 C68 -55.3(3) . . . . ?
 C35 C49 C75 C71 56.9(2) . . . . ?
 C35 C56 C63 C71 -55.1(2) . . . . ?
 C40 C51 C53 C60 55.3(2) . . . . ?
 C40 C57 C67 C60 -56.6(2) . . . . ?
 C43 C68 C69 C65 55.9(2) . . . . ?
 C44 C76 C74 C73 -55.7(2) . . . . ?
 C49 C75 C71 C63 -55.4(3) . . . . ?
 C50 C59 C64 C58 -54.3(2) . . . . ?
 C51 C53 C60 C67 -54.8(2) . . . . ?
 C53 C60 C67 C57 55.7(2) . . . . ?
 C56 C63 C71 C75 54.6(2) . . . . ?

loop_
  _diffrn_refln_index_h
  _diffrn_refln_index_k
  _diffrn_refln_index_l
  _diffrn_refln_intensity_net
  _diffrn_refln_intensity_u
 -1 0 0 270.66 8.94
 1 0 0 254.13 8.96
 -2 0 0 204.27 6.61
 -2 0 0 198.13 6.97
 2 0 0 196.77 6.97
 2 0 0 188.57 6.61
 3 0 0 58.02 1.95
 -3 0 0 59.2 1.95
 3 0 0 56.67 1.95
 -3 0 0 56.84 1.95
 -3 0 0 58.68 1.95
 3 0 0 61.05 1.95
 3 0 0 57.85 1.95
 -3 0 0 56.11 1.95
 4 0 0 24.74 0.88
 -4 0 0 25.56 0.88
 -4 0 0 26.16 0.89
 -4 0 0 26.65 0.89
 4 0 0 26.52 0.89
 4 0 0 26.86 0.89
 4 0 0 25.67 0.89
 -4 0 0 26.58 0.89
 -5 0 0 5.8 0.23
 5 0 0 5.88 0.23
 -5 0 0 6.06 0.22
 -5 0 0 6.15 0.23
 5 0 0 6.04 0.23
 -5 0 0 6.28 0.23
 5 0 0 6.28 0.23
 5 0 0 6.01 0.23
 6 0 0 22.38 0.8
 6 0 0 22.6 0.79
 6 0 0 23.32 0.79
 -6 0 0 24.07 0.81
 -6 0 0 23.32 0.8
 -6 0 0 23.27 0.8
 6 0 0 22.77 0.8
 -7 0 0 6.69 0.25
 -7 0 0 6.16 0.25
 7 0 0 6.39 0.25
 7 0 0 6.14 0.26
 7 0 0 6.61 0.29
 7 0 0 6.61 0.26
 -7 0 0 6.17 0.25
 8 0 0 0.03 0.08
 8 0 0 -0.12 0.07
 8 0 0 0 0.07
 -8 0 0 -0.02 0.07
 -8 0 0 -0.11 0.07
 8 0 0 -0.08 0.09
 -8 0 0 0.06 0.07
 9 0 0 10.02 0.38
 -9 0 0 9.67 0.38
 -9 0 0 9.56 0.38
 9 0 0 9.46 0.39
 9 0 0 9.87 0.38
 -9 0 0 10 0.38
 -10 0 0 4.12 0.25
 10 0 0 4.07 0.22
 10 0 0 4.22 0.26
 -10 0 0 4.13 0.21
 -10 0 0 3.96 0.23
 11 0 0 13.4 0.54
 -11 0 0 13.66 0.52
 -11 0 0 13.12 0.52
 11 0 0 12.82 0.51
 -11 0 0 13.24 0.51
 -12 0 0 12.43 0.5
 -12 0 0 12.29 0.51
 12 0 0 12.32 0.49
 -12 0 0 12.06 0.5
 1 -1 0 2.01 0.07
 1 -1 0 2.06 0.07
 -1 -1 0 2.19 0.08
 -1 -1 0 2.01 0.08
 -1 -1 0 1.98 0.07
 -1 -1 0 1.99 0.07
 1 -1 0 2.06 0.07
 -1 1 0 1.95 0.07
 -1 1 0 1.94 0.07
 1 1 0 1.99 0.07
 -1 1 0 1.93 0.07
 1 1 0 1.92 0.07
 1 1 0 1.98 0.07
 1 1 0 2.04 0.07
 2 -1 0 4.33 0.16
 -2 -1 0 4.43 0.16
 -2 -1 0 4.6 0.16
 -2 -1 0 4.49 0.16
 2 -1 0 4.4 0.16
 2 -1 0 4.97 0.16
 2 -1 0 4.48 0.16
 -2 -1 0 4.31 0.16
 2 1 0 4.93 0.16
 -2 1 0 4.7 0.16
 2 1 0 4.53 0.16
 2 1 0 4.54 0.16
 -2 1 0 4.42 0.16
 2 1 0 4.84 0.16
 -2 1 0 4.14 0.16
 2 1 0 4.83 0.16
 -3 -1 0 1.48 0.07
 3 -1 0 1.53 0.07
 3 -1 0 1.44 0.07
 3 -1 0 1.57 0.07
 -3 -1 0 1.46 0.07
 -3 -1 0 1.57 0.07
 -3 -1 0 1.58 0.07
 3 -1 0 1.48 0.07
 3 1 0 1.54 0.07
 -3 1 0 1.61 0.07
 3 1 0 1.4 0.07
 3 1 0 1.57 0.07
 3 1 0 1.74 0.07
 -3 1 0 1.72 0.07
 3 1 0 1.67 0.07
 -3 1 0 1.44 0.07
 4 -1 0 11.11 0.37
 -4 -1 0 10.28 0.37
 4 -1 0 9.95 0.37
 -4 -1 0 10.62 0.37
 4 -1 0 10.38 0.37
 4 -1 0 10.39 0.36
 -4 -1 0 10.46 0.37
 -4 -1 0 10.95 0.37
 -4 1 0 10.26 0.37
 4 1 0 9.89 0.37
 -4 1 0 10.32 0.37
 4 1 0 11.36 0.37
 4 1 0 10.36 0.37
 -4 1 0 10.59 0.37
 4 1 0 10.83 0.37
 -5 -1 0 1.93 0.1
 5 -1 0 1.71 0.1
 5 -1 0 1.82 0.1
 5 -1 0 1.98 0.09
 -5 -1 0 1.73 0.09
 -5 -1 0 1.85 0.09
 -5 -1 0 1.92 0.09
 5 1 0 1.72 0.1
 5 1 0 1.67 0.09
 -5 1 0 1.57 0.1
 5 1 0 1.73 0.1
 5 1 0 1.6 0.09
 -5 1 0 1.61 0.09
 -5 1 0 2.02 0.1
 5 1 0 1.73 0.1
 6 -1 0 0.77 0.08
 6 -1 0 0.7 0.07
 -6 -1 0 0.71 0.06
 6 -1 0 0.74 0.06
 -6 -1 0 0.69 0.06
 -6 -1 0 0.76 0.07
 6 -1 0 0.81 0.07
 -6 -1 0 0.96 0.11
 -6 -1 0 0.72 0.07
 6 1 0 0.69 0.07
 -6 1 0 0.79 0.07
 6 1 0 0.73 0.07
 6 1 0 0.66 0.07
 6 1 0 0.83 0.07
 -6 1 0 0.81 0.07
 6 1 0 0.67 0.07
 -6 1 0 0.84 0.07
 7 -1 0 0.07 0.07
 7 -1 0 0.15 0.13
 -7 -1 0 0.05 0.06
 -7 -1 0 0.11 0.06
 7 -1 0 0.18 0.06
 -7 -1 0 0.08 0.06
 7 -1 0 0.14 0.06
 -7 1 0 0.08 0.06
 7 1 0 0.07 0.08
 7 1 0 0.21 0.06
 7 1 0 0.2 0.07
 7 1 0 0.1 0.07
 7 1 0 0 0.06
 -7 1 0 0.09 0.06
 -7 1 0 0.11 0.07
 -8 -1 0 1.98 0.13
 8 -1 0 1.85 0.13
 -8 -1 0 1.83 0.12
 8 -1 0 1.94 0.13
 8 -1 0 1.99 0.13
 8 -1 0 1.76 0.12
 -8 -1 0 1.84 0.12
 8 1 0 1.96 0.12
 -8 1 0 1.73 0.12
 8 1 0 1.66 0.13
 8 1 0 1.86 0.13
 -8 1 0 1.76 0.12
 -8 1 0 1.7 0.12
 8 1 0 1.87 0.13
 -9 -1 0 0.29 0.1
 9 -1 0 0.23 0.09
 -9 -1 0 0.27 0.09
 9 -1 0 0.29 0.1
 -9 -1 0 0.2 0.08
 9 -1 0 0.27 0.11
 9 1 0 0.53 0.09
 9 1 0 0.4 0.12
 -9 1 0 0.33 0.09
 -9 1 0 0.24 0.09
 9 1 0 0.22 0.1
 -9 1 0 0.2 0.09
 -10 -1 0 0.11 0.11
 -10 -1 0 0.05 0.11
 -10 -1 0 -0.03 0.09
 10 -1 0 0.04 0.13
 10 -1 0 0.11 0.11
 10 1 0 0.23 0.1
 -10 1 0 0.08 0.09
 -10 1 0 -0.05 0.11
 -10 1 0 0.08 0.1
 -11 -1 0 0.31 0.12
 -11 -1 0 0.31 0.12
 11 -1 0 0.4 0.12
 -11 -1 0 0.31 0.14
 -11 1 0 0.15 0.14
 11 1 0 0.22 0.12
 -11 1 0 0.37 0.12
 -11 1 0 0.39 0.12
 11 1 0 0.36 0.18
 12 -1 0 -0.05 0.14
 -12 -1 0 0.18 0.13
 -12 -1 0 0.19 0.14
 -12 -1 0 0.53 0.18
 -12 1 0 0.32 0.14
 -12 1 0 0.4 0.17
 -12 1 0 0.26 0.14
 12 1 0 0.14 0.14
 0 2 0 266.04 9.1
 1 -2 0 173.68 5.83
 1 -2 0 173.2 6.09
 -1 -2 0 176.52 6.12
 -1 -2 0 174.45 5.82
 -1 2 0 169.54 6.1
 -1 2 0 172.48 5.83
 1 2 0 176.1 5.82
 1 2 0 172.53 6.12
 2 -2 0 211.36 7.64
 2 -2 0 221.61 7.24
 -2 -2 0 215.55 7.69
 -2 2 0 217.08 7.65
 2 2 0 214.38 7.24
 -2 2 0 212.01 7.24
 3 -2 0 0.05 0.03
 -3 -2 0 0.05 0.02
 3 -2 0 0.07 0.03
 3 -2 0 0.1 0.03
 3 -2 0 0.07 0.02
 3 -2 0 0 0.03
 -3 -2 0 0.06 0.03
 -3 -2 0 0.07 0.03
 -3 -2 0 0 0.03
 -3 2 0 0.09 0.03
 -3 2 0 0.07 0.03
 -3 2 0 0.04 0.03
 3 2 0 0.11 0.03
 3 2 0 0.04 0.03
 3 2 0 0.05 0.03
 3 2 0 0.1 0.03
 3 2 0 0.13 0.03
 -3 2 0 0.04 0.03
 4 -2 0 14.25 0.49
 4 -2 0 14.13 0.49
 4 -2 0 14.19 0.49
 -4 -2 0 14.24 0.49
 4 -2 0 14.05 0.49
 4 -2 0 13.98 0.48
 -4 -2 0 14.17 0.49
 -4 -2 0 14.13 0.49
 -4 -2 0 13.59 0.48
 -4 -2 0 13.22 0.49
 4 2 0 13.94 0.49
 4 2 0 13.85 0.49
 4 2 0 13.84 0.48
 -4 2 0 14.4 0.49
 -4 2 0 14.36 0.49
 -4 2 0 14 0.49
 4 2 0 14.23 0.49
 -5 -2 0 44.2 1.5
 -5 -2 0 43.75 1.5
 5 -2 0 43.68 1.49
 -5 -2 0 43.94 1.5
 5 -2 0 45.5 1.5
 -5 -2 0 44.94 1.5
 -5 -2 0 43.17 1.49
 5 -2 0 42.8 1.51
 5 -2 0 44.65 1.5
 5 2 0 44.3 1.5
 -5 2 0 44.81 1.5
 5 2 0 45.75 1.5
 -5 2 0 44.91 1.5
 5 2 0 43.8 1.5
 5 2 0 43.65 1.5
 5 2 0 44.03 1.5
 -5 2 0 44.29 1.5
 -6 -2 0 4.15 0.19
 -6 -2 0 4.26 0.18
 -6 -2 0 4.14 0.2
 6 -2 0 4.01 0.18
 6 -2 0 4.88 0.19
 -6 -2 0 4.44 0.18
 -6 -2 0 4.62 0.18
 6 -2 0 4.4 0.18
 6 -2 0 4.26 0.18
 6 -2 0 4.37 0.17
 -6 2 0 4.29 0.18
 6 2 0 4.25 0.18
 -6 2 0 4.66 0.18
 6 2 0 4.23 0.18
 -6 2 0 4.34 0.18
 6 2 0 4.21 0.18
 6 2 0 4.37 0.19
 6 2 0 4.34 0.18
 7 -2 0 -0.01 0.06
 -7 -2 0 -0.03 0.06
 -7 -2 0 0.01 0.06
 -7 -2 0 0.02 0.05
 7 -2 0 -0.04 0.07
 -7 -2 0 0.08 0.06
 7 -2 0 -0.03 0.07
 7 -2 0 0.12 0.05
 7 2 0 -0.02 0.06
 7 2 0 -0.12 0.08
 7 2 0 -0.07 0.06
 7 2 0 -0.01 0.07
 7 2 0 0.04 0.06
 -7 2 0 0.01 0.07
 -7 2 0 0 0.06
 -7 2 0 -0.05 0.06
 8 -2 0 8.75 0.34
 8 -2 0 8.42 0.37
 -8 -2 0 8.61 0.34
 -8 -2 0 8.54 0.34
 8 -2 0 9.23 0.33
 8 -2 0 8.44 0.35
 -8 -2 0 9.16 0.35
 -8 2 0 9.09 0.34
 -8 2 0 9.23 0.35
 8 2 0 9.11 0.34
 8 2 0 8.63 0.34
 8 2 0 9.03 0.34
 8 2 0 8.98 0.35
 -9 -2 0 0.39 0.09
 9 -2 0 0.61 0.1
 9 -2 0 0.68 0.12
 -9 -2 0 0.52 0.1
 -9 -2 0 0.59 0.1
 9 -2 0 0.44 0.09
 -9 2 0 0.66 0.09
 -9 2 0 0.43 0.1
 9 2 0 0.41 0.12
 -9 2 0 0.51 0.09
 9 2 0 0.55 0.1
 10 -2 0 11.42 0.47
 -10 -2 0 12.61 0.48
 -10 -2 0 11.56 0.45
 -10 -2 0 11.83 0.46
 10 -2 0 11.54 0.45
 10 -2 0 11.58 0.46
 -10 2 0 12.87 0.46
 -10 2 0 11.89 0.45
 10 2 0 11.67 0.46
 -10 2 0 11.32 0.46
 10 2 0 11.46 0.47
 -11 -2 0 2.73 0.19
 -11 -2 0 3.36 0.21
 -11 -2 0 3.12 0.2
 11 -2 0 2.74 0.19
 -11 2 0 3.3 0.21
 -11 2 0 2.87 0.19
 11 2 0 2.71 0.23
 -11 2 0 3.26 0.22
 11 2 0 2.98 0.2
 -12 -2 0 14.1 0.55
 -12 -2 0 14.27 0.58
 -12 -2 0 15 0.57
 -12 2 0 13.4 0.55
 -12 2 0 13.74 0.57
 12 2 0 14.72 0.56
 -12 2 0 14.56 0.57
 0 -3 0 0.01 0.02
 0 -3 0 -0.01 0.02
 0 -3 0 0.01 0.02
 0 -3 0 0.01 0.02
 0 3 0 0 0.02
 0 3 0 0.01 0.02
 0 3 0 0.01 0.02
 1 -3 0 47.24 1.57
 -1 -3 0 47.02 1.57
 -1 -3 0 48.26 1.57
 -1 -3 0 45.07 1.57
 1 -3 0 46.52 1.57
 -1 -3 0 47.04 1.57
 1 -3 0 47.79 1.57
 1 -3 0 46.75 1.57
 -1 -3 0 45.52 1.57
 -1 3 0 45.76 1.57
 -1 3 0 47.33 1.57
 -1 3 0 47 1.57
 1 3 0 47.9 1.57
 1 3 0 46.85 1.57
 -1 3 0 46.69 1.57
 1 3 0 46.1 1.57
 1 3 0 48.12 1.57
 -1 3 0 46.77 1.57
 1 3 0 47.9 1.57
 2 -3 0 4.31 0.16
 -2 -3 0 4.45 0.16
 2 -3 0 4.55 0.16
 -2 -3 0 4.26 0.16
 2 -3 0 4.68 0.16
 -2 -3 0 4.47 0.16
 -2 -3 0 4.2 0.16
 2 -3 0 4.54 0.16
 2 -3 0 4.27 0.16
 -2 -3 0 4.55 0.16
 -2 3 0 4.29 0.16
 2 3 0 4.5 0.16
 -2 3 0 4.48 0.16
 2 3 0 4.64 0.16
 2 3 0 4.58 0.16
 2 3 0 4.43 0.16
 -2 3 0 4.4 0.16
 -2 3 0 4.41 0.16
 3 -3 0 5.87 0.21
 -3 -3 0 5.64 0.2
 3 -3 0 5.77 0.21
 3 -3 0 5.84 0.21
 3 -3 0 5.66 0.2
 -3 -3 0 5.5 0.21
 -3 -3 0 5.6 0.21
 -3 -3 0 5.81 0.21
 -3 3 0 5.64 0.21
 3 3 0 5.54 0.21
 3 3 0 5.86 0.21
 -3 3 0 5.71 0.21
 -3 3 0 5.67 0.2
 3 3 0 5.82 0.21
 3 3 0 5.67 0.21
 4 -3 0 3.29 0.14
 -4 -3 0 3.4 0.14
 -4 -3 0 3.53 0.14
 4 -3 0 3.38 0.14
 -4 -3 0 3.55 0.14
 -4 -3 0 3.57 0.14
 4 -3 0 3.14 0.14
 4 -3 0 3.55 0.14
 -4 -3 0 3.46 0.14
 4 -3 0 3.32 0.13
 4 3 0 3.63 0.14
 4 3 0 3.43 0.14
 4 3 0 3.27 0.14
 -4 3 0 3.35 0.14
 4 3 0 3.59 0.14
 -4 3 0 3.52 0.14
 -4 3 0 3.67 0.14
 4 3 0 3.47 0.14
 -5 -3 0 10.84 0.38
 -5 -3 0 10.65 0.38
 -5 -3 0 10.87 0.38
 5 -3 0 10.99 0.38
 -5 -3 0 10.57 0.38
 5 -3 0 10.43 0.38
 5 -3 0 10.47 0.37
 -5 -3 0 10.7 0.38
 5 -3 0 10.91 0.38
 5 -3 0 11.01 0.38
 5 3 0 10.3 0.38
 5 3 0 10.85 0.38
 -5 3 0 10.72 0.38
 5 3 0 10.13 0.38
 -5 3 0 10.9 0.38
 5 3 0 10.95 0.38
 -5 3 0 10.6 0.38
 5 3 0 10.11 0.38
 6 -3 0 21.7 0.75
 -6 -3 0 20.96 0.75
 -6 -3 0 22.03 0.75
 -6 -3 0 21.68 0.75
 -6 -3 0 21.42 0.75
 6 -3 0 21.63 0.75
 -6 -3 0 22.14 0.75
 6 -3 0 21.6 0.75
 6 -3 0 22.08 0.75
 6 3 0 21.51 0.75
 -6 3 0 21.81 0.75
 6 3 0 21.55 0.75
 6 3 0 21.24 0.75
 6 3 0 22.73 0.75
 -6 3 0 22.46 0.75
 -6 3 0 20.82 0.75
 6 3 0 21.04 0.75
 7 -3 0 6.57 0.28
 -7 -3 0 7.29 0.27
 7 -3 0 7.27 0.28
 7 -3 0 7.72 0.27
 -7 -3 0 7.74 0.28
 -7 -3 0 7.01 0.28
 7 -3 0 6.8 0.28
 -7 -3 0 6.88 0.28
 7 -3 0 7.2 0.27
 -7 -3 0 6.91 0.28
 7 3 0 7.19 0.28
 -7 3 0 6.74 0.28
 7 3 0 7.26 0.35
 -7 3 0 7.12 0.28
 -7 3 0 7.02 0.27
 7 3 0 6.7 0.28
 7 3 0 6.91 0.28
 -8 -3 0 2.1 0.14
 -8 -3 0 2.19 0.15
 -8 -3 0 2.39 0.15
 8 -3 0 2.08 0.14
 8 -3 0 2.33 0.13
 8 -3 0 2.34 0.15
 -8 -3 0 2.17 0.14
 -8 3 0 2.15 0.15
 8 3 0 2.1 0.14
 -8 3 0 2.5 0.15
 -8 3 0 2.39 0.14
 8 3 0 2.16 0.14
 8 3 0 2.42 0.16
 8 3 0 2.59 0.16
 9 -3 0 2.08 0.14
 9 -3 0 2.12 0.16
 -9 -3 0 2.4 0.15
 9 -3 0 2.47 0.15
 -9 -3 0 2.28 0.15
 -9 -3 0 2.32 0.15
 9 3 0 2.21 0.16
 -9 3 0 2.2 0.15
 -9 3 0 2.5 0.17
 -9 3 0 2.38 0.15
 9 3 0 2.54 0.17
 10 -3 0 0.55 0.11
 -10 -3 0 0.68 0.13
 -10 -3 0 0.36 0.11
 10 -3 0 0.66 0.15
 10 -3 0 0.63 0.11
 -10 -3 0 0.67 0.12
 -10 3 0 0.71 0.11
 -10 3 0 0.39 0.12
 10 3 0 0.62 0.15
 10 3 0 0.35 0.11
 -10 3 0 0.6 0.11
 -11 -3 0 1.27 0.15
 -11 -3 0 1.18 0.14
 11 -3 0 1.07 0.14
 -11 -3 0 0.82 0.15
 11 3 0 1.04 0.16
 -11 3 0 1.11 0.14
 -11 3 0 1.12 0.16
 -11 3 0 1.2 0.14
 11 3 0 1.07 0.2
 -12 -3 0 2.69 0.2
 -12 -3 0 2.37 0.2
 -12 -3 0 2.27 0.22
 12 -3 0 2.3 0.2
 -12 3 0 2.37 0.2
 -12 3 0 2.07 0.19
 12 3 0 2.25 0.2
 -12 3 0 1.93 0.25
 0 -4 0 0.15 0.03
 0 -4 0 0.07 0.02
 0 -4 0 0.19 0.03
 0 -4 0 0.13 0.03
 0 -4 0 0.19 0.02
 0 4 0 0.22 0.02
 0 4 0 0.27 0.03
 -1 -4 0 1.75 0.07
 -1 -4 0 1.84 0.07
 -1 -4 0 1.91 0.08
 -1 -4 0 1.77 0.08
 -1 -4 0 1.92 0.08
 1 -4 0 1.95 0.07
 1 -4 0 1.87 0.07
 1 -4 0 1.67 0.08
 1 -4 0 1.75 0.07
 -1 4 0 1.67 0.08
 1 4 0 1.83 0.08
 1 4 0 1.78 0.08
 -1 4 0 1.81 0.07
 -1 4 0 1.85 0.07
 1 4 0 1.69 0.07
 1 4 0 1.89 0.08
 1 4 0 1.81 0.07
 -1 4 0 1.83 0.07
 -1 4 0 1.95 0.07
 -2 -4 0 124.27 4
 2 4 0 114.72 4
 2 4 0 121.12 3.99
 2 4 0 117.69 4
 2 4 0 119.67 4
 3 -4 0 35.67 1.17
 3 -4 0 33.53 1.17
 -3 -4 0 33.57 1.17
 -3 -4 0 34.48 1.17
 3 -4 0 34.92 1.17
 -3 -4 0 35.7 1.17
 3 -4 0 35.47 1.17
 -3 -4 0 35.37 1.17
 3 -4 0 35.2 1.16
 -3 4 0 34.73 1.17
 3 4 0 35.05 1.18
 3 4 0 35.63 1.17
 3 4 0 33.96 1.17
 -3 4 0 35.06 1.17
 -3 4 0 35 1.17
 3 4 0 33.77 1.17
 -3 4 0 32.99 1.17
 4 -4 0 14.23 0.49
 4 -4 0 14.07 0.48
 4 -4 0 14.22 0.49
 4 -4 0 13.67 0.52
 -4 -4 0 13.96 0.5
 4 -4 0 14.32 0.49
 -4 -4 0 14.09 0.49
 -4 -4 0 13.79 0.49
 -4 -4 0 14.67 0.49
 -4 -4 0 13.95 0.49
 -4 4 0 14.58 0.49
 4 4 0 14.86 0.49
 -4 4 0 14.69 0.49
 -4 4 0 14.01 0.49
 4 4 0 14.76 0.5
 4 4 0 13.87 0.49
 4 4 0 14.06 0.5
 -4 4 0 13.87 0.49
 4 4 0 14.05 0.49
 5 -4 0 7.36 0.28
 -5 -4 0 7.83 0.28
 -5 -4 0 7.39 0.28
 5 -4 0 7.67 0.28
 -5 -4 0 7.64 0.28
 5 -4 0 7.44 0.28
 5 -4 0 7.49 0.28
 -5 -4 0 7.48 0.28
 5 -4 0 7.32 0.27
 -5 -4 0 7.78 0.28
 5 4 0 7.63 0.28
 5 4 0 8.15 0.28
 5 4 0 7.78 0.28
 5 4 0 7.21 0.28
 -5 4 0 7.43 0.28
 -5 4 0 7.97 0.28
 -5 4 0 7.57 0.28
 -6 -4 0 12.54 0.45
 -6 -4 0 12.04 0.44
 6 -4 0 12.05 0.45
 -6 -4 0 12.27 0.44
 -6 -4 0 12.71 0.44
 6 -4 0 12.27 0.44
 6 -4 0 12.18 0.44
 6 -4 0 11.78 0.45
 -6 -4 0 12.38 0.45
 6 4 0 12 0.45
 -6 4 0 12.65 0.44
 -6 4 0 12.11 0.44
 -6 4 0 12.67 0.44
 6 4 0 12.74 0.44
 6 4 0 12.59 0.45
 6 4 0 12.7 0.44
 6 4 0 13.07 0.45
 7 -4 0 8.55 0.33
 7 -4 0 8.56 0.31
 -7 -4 0 8.95 0.33
 7 -4 0 8.53 0.32
 7 -4 0 8.36 0.32
 -7 -4 0 8 0.32
 7 -4 0 8.64 0.33
 -7 -4 0 9.1 0.33
 -7 -4 0 8.26 0.32
 -7 -4 0 8.57 0.33
 7 4 0 8.48 0.33
 7 4 0 8.6 0.33
 -7 4 0 8.48 0.33
 7 4 0 8.23 0.33
 7 4 0 8.12 0.35
 -7 4 0 8.7 0.32
 -7 4 0 8.38 0.32
 7 4 0 8.96 0.33
 8 -4 0 11.35 0.4
 8 -4 0 10.95 0.39
 -8 -4 0 10.68 0.41
 -8 -4 0 10.51 0.4
 -8 -4 0 10.64 0.4
 -8 -4 0 10.82 0.4
 8 -4 0 10.4 0.41
 -8 4 0 10.87 0.4
 8 4 0 9.79 0.41
 8 4 0 10.25 0.41
 -8 4 0 10.71 0.41
 8 4 0 11.46 0.4
 -8 4 0 10.85 0.4
 -9 -4 0 2.44 0.17
 -9 -4 0 2.33 0.16
 9 -4 0 2.55 0.15
 9 -4 0 2.81 0.17
 -9 -4 0 2.35 0.16
 -9 -4 0 2.39 0.16
 9 4 0 2.98 0.19
 -9 4 0 2.44 0.16
 -9 4 0 2.67 0.16
 9 4 0 2.4 0.16
 -9 4 0 2.46 0.16
 10 -4 0 3.94 0.26
 10 -4 0 3.47 0.21
 -10 -4 0 3.89 0.23
 -10 -4 0 3.45 0.21
 10 -4 0 4.1 0.21
 -10 -4 0 3.81 0.21
 -10 4 0 3.73 0.23
 10 4 0 3.71 0.25
 -10 4 0 4.24 0.22
 -10 4 0 3.87 0.22
 10 4 0 3.61 0.21
 11 -4 0 12.14 0.46
 -11 -4 0 10.35 0.45
 -11 -4 0 11.55 0.46
 -11 -4 0 10.92 0.46
 -11 4 0 11.43 0.46
 11 4 0 10.69 0.49
 -11 4 0 11.24 0.46
 11 4 0 11.29 0.46
 -11 4 0 11.64 0.47
 12 -4 0 4.36 0.27
 -12 -4 0 4.23 0.26
 -12 -4 0 4.01 0.27
 -12 -4 0 3.86 0.25
 -12 4 0 4.25 0.31
 -12 4 0 4.31 0.29
 12 4 0 4.53 0.28
 -12 4 0 5.04 0.3
 0 -5 0 0.06 0.03
 0 -5 0 0.04 0.02
 0 -5 0 0.07 0.05
 0 -5 0 0.02 0.02
 0 -5 0 -0.02 0.02
 0 -5 0 0.05 0.02
 0 5 0 -0.02 0.02
 0 5 0 -0.02 0.02
 0 5 0 0.02 0.02
 -1 -5 0 9.7 0.33
 -1 -5 0 9.88 0.34
 1 -5 0 9.77 0.33
 1 -5 0 9.33 0.33
 -1 -5 0 9.84 0.33
 1 -5 0 8.85 0.33
 1 -5 0 9.47 0.33
 -1 -5 0 9.62 0.33
 -1 -5 0 9.72 0.33
 1 -5 0 9.56 0.33
 1 5 0 9.57 0.33
 1 5 0 9.33 0.33
 1 5 0 9.58 0.33
 1 5 0 9.27 0.33
 -1 5 0 9.45 0.33
 -1 5 0 9.74 0.33
 -1 5 0 9.93 0.33
 1 5 0 9.85 0.33
 -1 5 0 10.11 0.33
 -2 -5 0 17.61 0.61
 -2 -5 0 18.49 0.61
 2 -5 0 17.12 0.61
 -2 -5 0 18.06 0.61
 2 -5 0 17.62 0.61
 -2 -5 0 18.54 0.61
 2 -5 0 18.15 0.61
 2 -5 0 18.07 0.61
 2 -5 0 18.21 0.6
 -2 5 0 17.77 0.61
 -2 5 0 18.21 0.61
 2 5 0 18.2 0.61
 2 5 0 17.94 0.61
 -2 5 0 17.37 0.6
 2 5 0 17.28 0.61
 2 5 0 17.51 0.61
 -2 5 0 17.94 0.61
 2 5 0 18.17 0.61
 -2 5 0 17.98 0.61
 -3 -5 0 0.1 0.04
 3 -5 0 0.11 0.02
 3 -5 0 0.1 0.04
 3 -5 0 0.13 0.04
 -3 -5 0 0.11 0.04
 3 -5 0 0.11 0.03
 -3 -5 0 0.06 0.03
 -3 -5 0 0.1 0.04
 -3 -5 0 0.1 0.03
 3 5 0 0.08 0.03
 3 5 0 0.15 0.04
 -3 5 0 0.06 0.03
 -3 5 0 0.04 0.03
 3 5 0 -0.03 0.03
 3 5 0 0.03 0.04
 -3 5 0 0.02 0.04
 -3 5 0 0.02 0.04
 -4 -5 0 20.95 0.71
 -4 -5 0 21.07 0.71
 4 -5 0 21.07 0.71
 4 -5 0 20.04 0.71
 4 -5 0 20.18 0.71
 -4 -5 0 21.4 0.71
 -4 -5 0 20.51 0.71
 -4 -5 0 19.27 0.71
 4 -5 0 20.86 0.71
 4 -5 0 20.82 0.7
 -4 5 0 20.59 0.71
 -4 5 0 20.6 0.71
 -4 5 0 21.09 0.71
 4 5 0 20.56 0.71
 -4 5 0 20.1 0.71
 4 5 0 20.8 0.71
 4 5 0 20.82 0.71
 4 5 0 21.39 0.71
 -5 -5 0 2.77 0.13
 -5 -5 0 2.62 0.12
 5 -5 0 2.64 0.13
 -5 -5 0 2.72 0.13
 5 -5 0 2.84 0.13
 5 -5 0 2.85 0.11
 5 -5 0 2.49 0.13
 -5 -5 0 2.93 0.13
 -5 -5 0 2.66 0.13
 -5 5 0 2.86 0.13
 5 5 0 2.95 0.13
 5 5 0 2.83 0.13
 5 5 0 2.72 0.13
 -5 5 0 2.75 0.13
 -5 5 0 2.75 0.13
 5 5 0 2.62 0.13
 -5 5 0 2.64 0.13
 5 5 0 2.75 0.13
 -6 -5 0 46.61 1.57
 6 -5 0 46.32 1.57
 -6 -5 0 45.76 1.57
 6 -5 0 44.65 1.57
 6 -5 0 45.87 1.57
 -6 -5 0 45.51 1.57
 -6 -5 0 45.17 1.58
 -6 -5 0 46.05 1.57
 6 -5 0 47.19 1.58
 6 5 0 46.76 1.57
 -6 5 0 46.52 1.57
 6 5 0 48.31 1.57
 6 5 0 48.55 1.59
 -6 5 0 45.48 1.57
 -6 5 0 44.97 1.57
 6 5 0 48.56 1.58
 6 5 0 45.39 1.57
 -7 -5 0 68.29 2.25
 -7 -5 0 65.5 2.25
 7 -5 0 65.81 2.24
 7 -5 0 66.42 2.23
 -7 -5 0 63.9 2.24
 -7 -5 0 66.41 2.25
 7 -5 0 67.74 2.25
 7 -5 0 65.07 2.24
 7 -5 0 66.26 2.25
 -7 -5 0 65.76 2.24
 -7 5 0 67.87 2.25
 7 5 0 66.64 2.24
 7 5 0 66.28 2.25
 7 5 0 65.75 2.24
 7 5 0 66.97 2.25
 -7 5 0 66.85 2.24
 7 5 0 66.99 2.25
 -8 -5 0 4.28 0.2
 8 -5 0 4.46 0.19
 8 -5 0 4.55 0.21
 -8 -5 0 4.58 0.22
 -8 -5 0 4.56 0.21
 8 -5 0 4.67 0.21
 -8 -5 0 4.91 0.22
 -8 5 0 4.52 0.21
 -8 5 0 4.67 0.22
 8 5 0 4.38 0.21
 -8 5 0 4.4 0.21
 8 5 0 4.16 0.22
 9 -5 0 0.41 0.12
 -9 -5 0 0.38 0.11
 -9 -5 0 0.24 0.09
 -9 -5 0 0.2 0.1
 9 -5 0 0.29 0.1
 9 -5 0 0.29 0.08
 -9 -5 0 0.33 0.1
 -9 5 0 0.12 0.1
 9 5 0 0.16 0.12
 -9 5 0 0.28 0.09
 -9 5 0 0.32 0.09
 -10 -5 0 5.73 0.27
 -10 -5 0 5.85 0.28
 -10 -5 0 5.81 0.28
 10 -5 0 5.07 0.26
 10 -5 0 5.42 0.34
 -10 5 0 5.59 0.28
 10 5 0 5.52 0.27
 -10 5 0 5.65 0.27
 -10 5 0 5.75 0.28
 10 5 0 6.06 0.3
 -11 -5 0 3.65 0.23
 11 -5 0 4.12 0.23
 -11 -5 0 3.92 0.26
 11 -5 0 3.89 0.24
 -11 -5 0 3.78 0.24
 -11 5 0 3.74 0.25
 -11 5 0 3.66 0.26
 11 5 0 3.74 0.24
 11 5 0 3.43 0.26
 -11 5 0 3.76 0.23
 -12 -5 0 0.19 0.16
 12 -5 0 0.05 0.16
 -12 -5 0 0.11 0.18
 -12 -5 0 0.14 0.14
 -12 5 0 -0.05 0.17
 -12 5 0 0.16 0.18
 0 -6 0 13.86 0.48
 0 -6 0 13.7 0.48
 0 -6 0 14.16 0.48
 0 -6 0 14.33 0.47
 0 -6 0 13.63 0.48
 0 -6 0 14.57 0.48
 0 6 0 13.62 0.48
 0 6 0 13.54 0.48
 0 6 0 13.95 0.48
 1 -6 0 0.68 0.04
 1 -6 0 0.74 0.05
 -1 -6 0 0.69 0.05
 -1 -6 0 0.76 0.05
 -1 -6 0 0.7 0.05
 -1 -6 0 0.72 0.04
 1 -6 0 0.64 0.04
 1 -6 0 0.72 0.05
 1 -6 0 0.7 0.04
 1 6 0 0.56 0.05
 -1 6 0 0.72 0.05
 1 6 0 0.71 0.05
 1 6 0 0.72 0.04
 -1 6 0 0.69 0.05
 1 6 0 0.69 0.05
 1 6 0 0.8 0.05
 -1 6 0 0.86 0.05
 -1 6 0 0.71 0.04
 2 -6 0 103.31 3.51
 2 -6 0 105.21 3.51
 2 -6 0 104.78 3.51
 2 -6 0 105.38 3.5
 -2 -6 0 103.49 3.51
 -2 -6 0 109.68 3.51
 -2 -6 0 106.02 3.51
 -2 -6 0 101.71 3.51
 2 -6 0 108.4 3.51
 2 6 0 106.31 3.51
 -2 6 0 101.33 3.51
 2 6 0 103.31 3.51
 -2 6 0 104.23 3.51
 2 6 0 109.39 3.51
 -2 6 0 106.31 3.51
 -2 6 0 102.09 3.5
 -2 6 0 102.13 3.51
 2 6 0 104.73 3.51
 3 -6 0 9.31 0.32
 3 -6 0 9.68 0.34
 -3 -6 0 9.43 0.34
 3 -6 0 9.51 0.34
 -3 -6 0 9.19 0.34
 3 -6 0 9.69 0.33
 -3 -6 0 9.47 0.34
 -3 -6 0 8.88 0.33
 -3 -6 0 9.31 0.33
 3 6 0 9.76 0.33
 -3 6 0 9.38 0.34
 -3 6 0 9.66 0.34
 3 6 0 9.57 0.33
 3 6 0 9.13 0.34
 3 6 0 9.09 0.34
 -3 6 0 9.44 0.33
 -3 6 0 9.58 0.33
 3 6 0 9.84 0.34
 4 -6 0 10.75 0.38
 -4 -6 0 10.8 0.39
 4 -6 0 11.05 0.38
 -4 -6 0 10.58 0.39
 4 -6 0 10.88 0.39
 -4 -6 0 10.95 0.38
 4 -6 0 11.63 0.39
 -4 -6 0 11.19 0.39
 -4 -6 0 11.06 0.39
 4 -6 0 10.87 0.39
 4 6 0 11.08 0.39
 4 6 0 10.92 0.39
 -4 6 0 10.96 0.39
 -4 6 0 10.4 0.39
 -4 6 0 10.94 0.39
 4 6 0 10.78 0.38
 -4 6 0 10.74 0.39
 4 6 0 11.82 0.39
 5 -6 0 4.03 0.15
 5 -6 0 4.2 0.17
 -5 -6 0 3.95 0.16
 5 -6 0 4.01 0.16
 5 -6 0 4.16 0.17
 5 -6 0 4.14 0.15
 -5 -6 0 3.83 0.17
 -5 -6 0 4.13 0.17
 -5 -6 0 4 0.17
 -5 -6 0 4.2 0.17
 5 -6 0 3.96 0.17
 5 6 0 4.15 0.17
 5 6 0 4.04 0.17
 5 6 0 4.12 0.17
 -5 6 0 3.72 0.17
 5 6 0 4.28 0.17
 5 6 0 4.06 0.18
 -5 6 0 4.1 0.16
 -5 6 0 3.86 0.17
 -5 6 0 3.87 0.17
 6 -6 0 0.6 0.08
 6 -6 0 0.56 0.08
 -6 -6 0 0.67 0.07
 -6 -6 0 0.66 0.07
 -6 -6 0 0.81 0.08
 6 -6 0 0.57 0.07
 6 -6 0 0.51 0.08
 -6 -6 0 0.79 0.08
 6 -6 0 0.56 0.05
 -6 -6 0 0.62 0.07
 6 6 0 0.7 0.08
 6 6 0 0.62 0.08
 -6 6 0 0.81 0.08
 6 6 0 0.67 0.07
 6 6 0 0.55 0.07
 6 6 0 0.68 0.09
 -6 6 0 0.61 0.08
 -6 6 0 0.51 0.07
 7 -6 0 3.24 0.18
 7 -6 0 3.37 0.18
 -7 -6 0 3.13 0.17
 -7 -6 0 3.4 0.17
 -7 -6 0 3.59 0.16
 -7 -6 0 3.26 0.18
 -7 -6 0 3.09 0.17
 7 -6 0 3.56 0.18
 7 -6 0 3.55 0.16
 -7 6 0 3.34 0.17
 7 6 0 3.31 0.17
 -7 6 0 3.42 0.17
 7 6 0 3.63 0.19
 7 6 0 3.08 0.17
 -7 6 0 3.7 0.17
 7 6 0 3.4 0.18
 7 6 0 3.59 0.2
 -8 -6 0 15.13 0.55
 -8 -6 0 15.19 0.56
 -8 -6 0 15.27 0.56
 8 -6 0 16.22 0.55
 8 -6 0 14.68 0.56
 8 -6 0 15.36 0.54
 -8 -6 0 15.11 0.56
 -8 6 0 15.33 0.55
 -8 6 0 15.05 0.56
 -8 6 0 15.5 0.56
 8 6 0 15.87 0.57
 8 6 0 15.6 0.56
 -9 -6 0 1.8 0.14
 -9 -6 0 1.82 0.14
 9 -6 0 2.14 0.16
 9 -6 0 1.99 0.13
 9 -6 0 2.11 0.17
 -9 -6 0 2.07 0.16
 -9 -6 0 2.41 0.16
 9 6 0 2.09 0.17
 -9 6 0 1.91 0.23
 9 6 0 2 0.15
 -9 6 0 2.02 0.16
 -9 6 0 1.95 0.15
 10 -6 0 0.83 0.1
 -10 -6 0 0.72 0.12
 10 -6 0 0.6 0.12
 -10 -6 0 0.92 0.13
 -10 -6 0 0.8 0.14
 -10 -6 0 0.69 0.12
 -10 6 0 0.6 0.12
 -10 6 0 0.74 0.12
 -10 6 0 0.61 0.13
 10 6 0 0.77 0.13
 10 6 0 0.67 0.17
 -11 -6 0 3.46 0.22
 -11 -6 0 3.56 0.24
 11 -6 0 3.83 0.22
 -11 -6 0 3.57 0.22
 11 -6 0 3.53 0.25
 -11 6 0 3.41 0.24
 11 6 0 3.47 0.24
 11 6 0 2.87 0.26
 -11 6 0 3.47 0.22
 -11 6 0 3.35 0.23
 -12 -6 0 0 0.16
 -12 -6 0 0.13 0.16
 -12 -6 0 0.06 0.19
 12 -6 0 0.03 0.19
 12 6 0 0.18 0.16
 -12 6 0 0.21 0.17
 -12 6 0 -0.09 0.18
 -12 6 0 0.1 0.26
 0 -7 0 0.05 0.03
 0 -7 0 0.05 0.04
 0 -7 0 0 0.03
 0 -7 0 -0.07 0.03
 0 -7 0 0.01 0.02
 0 -7 0 0.04 0.03
 0 7 0 -0.03 0.03
 0 7 0 -0.05 0.03
 0 7 0 -0.01 0.03
 -1 -7 0 8.87 0.32
 -1 -7 0 8.89 0.31
 -1 -7 0 8.77 0.32
 1 -7 0 8.69 0.31
 -1 -7 0 8.83 0.3
 1 -7 0 8.7 0.31
 -1 -7 0 8.99 0.31
 1 -7 0 8.65 0.3
 1 -7 0 8.58 0.34
 -1 7 0 8.97 0.32
 1 7 0 8.94 0.31
 1 7 0 9.41 0.32
 1 7 0 9.03 0.32
 -1 7 0 8.84 0.31
 1 7 0 9.15 0.32
 -1 7 0 8.67 0.31
 -2 -7 0 2.86 0.13
 -2 -7 0 2.99 0.12
 2 -7 0 3.06 0.11
 -2 -7 0 2.89 0.11
 2 -7 0 3.04 0.12
 2 -7 0 2.9 0.11
 -2 -7 0 3.16 0.13
 2 -7 0 2.96 0.13
 2 -7 0 3.07 0.13
 -2 -7 0 2.77 0.13
 -2 7 0 3.23 0.13
 2 7 0 2.91 0.12
 -2 7 0 3.14 0.12
 2 7 0 2.9 0.11
 2 7 0 2.82 0.13
 2 7 0 2.99 0.13
 -2 7 0 3.03 0.13
 -2 7 0 2.85 0.11
 2 7 0 2.93 0.13
 -3 -7 0 3.55 0.15
 -3 -7 0 3.38 0.14
 -3 -7 0 3.33 0.15
 3 -7 0 3.59 0.13
 -3 -7 0 3.51 0.14
 3 -7 0 3.79 0.15
 3 -7 0 3.83 0.15
 -3 -7 0 3.53 0.14
 3 -7 0 3.73 0.15
 3 7 0 3.74 0.15
 3 7 0 3.91 0.15
 -3 7 0 3.42 0.15
 3 7 0 3.3 0.15
 -3 7 0 3.73 0.14
 -3 7 0 3.51 0.15
 3 7 0 3.62 0.14
 3 7 0 3.22 0.14
 -3 7 0 3.53 0.15
 4 -7 0 5.96 0.21
 -4 -7 0 5.99 0.23
 -4 -7 0 5.9 0.22
 -4 -7 0 6.01 0.23
 -4 -7 0 6.28 0.23
 4 -7 0 5.58 0.23
 4 -7 0 5.68 0.23
 -4 -7 0 5.92 0.22
 4 -7 0 5.85 0.22
 4 -7 0 5.81 0.23
 4 7 0 6.09 0.23
 4 7 0 5.65 0.23
 4 7 0 5.4 0.23
 4 7 0 6.27 0.23
 -4 7 0 5.58 0.22
 -4 7 0 5.88 0.22
 4 7 0 5.81 0.22
 -4 7 0 5.78 0.23
 -4 7 0 5.8 0.22
 -5 -7 0 36.29 1.23
 5 -7 0 35.62 1.21
 5 -7 0 35.33 1.21
 5 -7 0 35.8 1.23
 5 -7 0 37.06 1.22
 5 -7 0 36.1 1.22
 5 -7 0 36.06 1.23
 -5 -7 0 36.58 1.23
 -5 -7 0 36.12 1.22
 -5 -7 0 34.74 1.24
 -5 -7 0 35.3 1.22
 5 7 0 35.17 1.23
 -5 7 0 37.07 1.23
 -5 7 0 36.83 1.23
 -5 7 0 35.13 1.22
 5 7 0 36.55 1.23
 -5 7 0 35.93 1.23
 5 7 0 35.4 1.23
 5 7 0 35.94 1.22
 -6 -7 0 91.73 3.13
 6 -7 0 93.81 3.13
 6 -7 0 90.98 3.13
 6 -7 0 93.03 3.13
 6 -7 0 93.43 3.12
 -6 -7 0 91.69 3.13
 -6 -7 0 94.02 3.13
 6 -7 0 92.89 3.13
 -6 -7 0 90.12 3.13
 -6 -7 0 92.05 3.13
 6 -7 0 92.87 3.11
 -6 7 0 95.64 3.13
 -6 7 0 93.56 3.13
 6 7 0 96.74 3.13
 6 7 0 92.62 3.13
 6 7 0 94.87 3.13
 6 7 0 91.18 3.13
 7 -7 0 13.62 0.5
 -7 -7 0 13.73 0.49
 -7 -7 0 13.67 0.5
 7 -7 0 14.29 0.5
 -7 -7 0 13.74 0.51
 -7 -7 0 13.56 0.5
 7 -7 0 13.93 0.5
 7 -7 0 14.12 0.48
 7 7 0 13.76 0.5
 -7 7 0 14.08 0.5
 -7 7 0 13.69 0.49
 7 7 0 13.21 0.5
 7 7 0 12.9 0.5
 -7 7 0 13.85 0.5
 7 7 0 14.24 0.51
 -8 -7 0 1.73 0.13
 -8 -7 0 1.99 0.14
 8 -7 0 1.85 0.13
 -8 -7 0 1.69 0.14
 -8 -7 0 2.01 0.15
 8 -7 0 1.71 0.11
 8 -7 0 1.85 0.11
 8 -7 0 1.68 0.17
 -8 7 0 1.75 0.13
 -8 7 0 1.76 0.13
 8 7 0 2.21 0.14
 -8 7 0 1.93 0.13
 8 7 0 1.89 0.15
 9 -7 0 11.59 0.47
 9 -7 0 12.2 0.47
 -9 -7 0 11.94 0.46
 -9 -7 0 11.87 0.45
 -9 -7 0 12.42 0.47
 9 -7 0 11.61 0.43
 -9 -7 0 12.37 0.46
 9 7 0 11.7 0.46
 -9 7 0 12.01 0.46
 9 7 0 11.87 0.47
 -9 7 0 12.36 0.46
 -10 -7 0 1.95 0.18
 -10 -7 0 2.1 0.17
 10 -7 0 2.3 0.16
 10 -7 0 2.15 0.16
 -10 -7 0 2.59 0.18
 -10 -7 0 2.3 0.16
 -10 7 0 2.32 0.16
 -10 7 0 2.45 0.17
 10 7 0 2.25 0.17
 10 7 0 2.46 0.21
 -10 7 0 2.2 0.18
 11 -7 0 2.76 0.2
 -11 -7 0 2.64 0.21
 -11 -7 0 3.24 0.23
 -11 -7 0 3.11 0.21
 -11 7 0 3.26 0.21
 11 7 0 3.01 0.22
 -11 7 0 2.54 0.2
 11 7 0 3.1 0.26
 -12 -7 0 3.06 0.26
 -12 -7 0 2.74 0.23
 12 -7 0 3.15 0.22
 -12 -7 0 3.36 0.31
 -12 7 0 2.72 0.22
 -12 7 0 2.98 0.23
 12 7 0 2.91 0.24
 -12 7 0 2.71 0.24
 0 -8 0 8.43 0.3
 0 -8 0 8.57 0.3
 0 -8 0 8.67 0.3
 0 -8 0 8.13 0.3
 0 -8 0 8.21 0.29
 0 -8 0 8.49 0.3
 0 8 0 8.45 0.3
 0 8 0 8.62 0.3
 0 8 0 8.77 0.3
 -1 -8 0 17.77 0.6
 1 -8 0 16.87 0.6
 -1 -8 0 17.29 0.6
 1 -8 0 17.13 0.59
 1 -8 0 17.37 0.59
 1 -8 0 17.09 0.6
 1 -8 0 16.97 0.6
 -1 -8 0 17.13 0.58
 1 -8 0 17.27 0.6
 -1 -8 0 17.54 0.59
 -1 -8 0 17.37 0.6
 1 8 0 17.51 0.6
 -1 8 0 17.08 0.59
 -1 8 0 17.37 0.6
 1 8 0 17.76 0.6
 1 8 0 17.96 0.6
 -1 8 0 17.06 0.6
 1 8 0 17.62 0.6
 -2 -8 0 70.82 2.33
 -2 -8 0 69.92 2.33
 2 -8 0 69.22 2.32
 2 -8 0 70.41 2.33
 -2 -8 0 67.6 2.32
 -2 -8 0 67.59 2.33
 2 -8 0 67.73 2.32
 2 -8 0 69.65 2.33
 2 -8 0 71.74 2.33
 -2 -8 0 70.93 2.33
 2 8 0 69.77 2.33
 2 8 0 68.17 2.33
 -2 8 0 69.15 2.33
 -2 8 0 68.7 2.32
 2 8 0 71.53 2.33
 -2 8 0 66.21 2.33
 2 8 0 68.37 2.32
 -2 8 0 71.25 2.33
 2 8 0 69.09 2.33
 3 -8 0 4.73 0.18
 3 -8 0 4.65 0.17
 -3 -8 0 4.82 0.19
 -3 -8 0 4.64 0.17
 3 -8 0 4.64 0.19
 -3 -8 0 4.6 0.19
 -3 -8 0 4.83 0.18
 3 -8 0 4.43 0.19
 -3 -8 0 5.04 0.19
 3 8 0 4.6 0.19
 3 8 0 4.94 0.19
 -3 8 0 4.72 0.19
 3 8 0 4.74 0.19
 -3 8 0 4.43 0.19
 3 8 0 4.84 0.18
 -3 8 0 4.92 0.18
 -4 -8 0 0.46 0.06
 4 -8 0 0.51 0.05
 4 -8 0 0.47 0.04
 4 -8 0 0.5 0.07
 -4 -8 0 0.52 0.06
 -4 -8 0 0.55 0.06
 4 -8 0 0.56 0.06
 4 -8 0 0.6 0.06
 -4 -8 0 0.36 0.06
 -4 -8 0 0.46 0.05
 4 8 0 0.61 0.07
 -4 8 0 0.52 0.06
 4 8 0 0.53 0.07
 4 8 0 0.81 0.08
 -4 8 0 0.39 0.06
 4 8 0 0.53 0.05
 -4 8 0 0.58 0.05
 4 8 0 0.49 0.07
 -4 8 0 0.52 0.06
 5 -8 0 2.18 0.11
 -5 -8 0 2.33 0.11
 5 -8 0 2.11 0.09
 5 -8 0 1.83 0.13
 -5 -8 0 1.95 0.13
 5 -8 0 2.17 0.13
 -5 -8 0 2.26 0.13
 5 -8 0 2.26 0.12
 -5 -8 0 2.13 0.13
 5 8 0 2.04 0.12
 -5 8 0 1.68 0.12
 -5 8 0 2.34 0.12
 5 8 0 2.06 0.13
 5 8 0 2.11 0.12
 -5 8 0 2.34 0.12
 5 8 0 1.9 0.11
 -6 -8 0 24.06 0.8
 -6 -8 0 22.75 0.81
 6 -8 0 23.22 0.79
 -6 -8 0 24.2 0.81
 -6 -8 0 23.28 0.81
 6 -8 0 24.1 0.81
 6 -8 0 22.28 0.81
 -6 -8 0 24 0.81
 6 -8 0 23.91 0.81
 6 -8 0 22.88 0.82
 6 -8 0 22.89 0.79
 6 8 0 23.31 0.81
 -6 8 0 24.88 0.81
 6 8 0 21.07 0.87
 -6 8 0 24.13 0.81
 -6 8 0 20.62 0.81
 6 8 0 22.52 0.81
 -6 8 0 23.44 0.81
 6 8 0 23.55 0.8
 -7 -8 0 7.61 0.32
 -7 -8 0 7.76 0.31
 7 -8 0 8.13 0.31
 7 -8 0 7.77 0.29
 -7 -8 0 8.11 0.32
 -7 -8 0 8.49 0.32
 7 -8 0 8.15 0.31
 7 -8 0 7.5 0.32
 7 8 0 8.22 0.33
 -7 8 0 7.85 0.31
 -7 8 0 8.07 0.31
 -7 8 0 8.29 0.32
 7 8 0 7.99 0.31
 7 8 0 8.15 0.31
 7 8 0 7.77 0.32
 8 -8 0 1.92 0.16
 8 -8 0 2.06 0.11
 -8 -8 0 2.2 0.15
 -8 -8 0 2.47 0.15
 8 -8 0 2.32 0.15
 -8 -8 0 2.1 0.16
 -8 -8 0 1.98 0.15
 8 8 0 2.05 0.16
 -8 8 0 2 0.14
 -8 8 0 2.36 0.15
 -8 8 0 2.22 0.15
 8 8 0 1.97 0.15
 9 -8 0 1.06 0.09
 -9 -8 0 1.26 0.12
 9 -8 0 1.36 0.13
 -9 -8 0 1.41 0.14
 -9 -8 0 1.52 0.14
 -9 -8 0 1.26 0.13
 9 -8 0 1.3 0.09
 -9 8 0 1.18 0.14
 9 8 0 1.13 0.13
 -9 8 0 1.3 0.14
 -9 8 0 1.37 0.13
 9 8 0 1.26 0.16
 -10 -8 0 0.56 0.12
 -10 -8 0 0.33 0.13
 10 -8 0 0.32 0.13
 10 -8 0 0.51 0.09
 -10 -8 0 0.59 0.14
 -10 -8 0 0.39 0.14
 10 8 0 0.64 0.19
 -10 8 0 0.44 0.12
 -10 8 0 0.59 0.12
 -10 8 0 0.37 0.13
 10 8 0 0.41 0.13
 11 -8 0 0.18 0.11
 -11 -8 0 0.15 0.15
 -11 -8 0 0.24 0.12
 11 -8 0 0.01 0.13
 -11 -8 0 0.1 0.17
 11 -8 0 0.06 0.09
 11 8 0 0.2 0.15
 -11 8 0 0.24 0.14
 -11 8 0 0.23 0.14
 -11 8 0 0.14 0.15
 11 8 0 0.17 0.22
 0 -9 0 -0.02 0.04
 0 -9 0 -0.06 0.03
 0 -9 0 0.03 0.02
 0 -9 0 0.07 0.04
 0 -9 0 0 0.05
 0 -9 0 -0.03 0.04
 0 9 0 0.07 0.04
 0 9 0 0.05 0.05
 0 9 0 -0.02 0.04
 1 -9 0 40.68 1.37
 1 -9 0 40.04 1.36
 -1 -9 0 42.44 1.37
 -1 -9 0 40.1 1.37
 1 -9 0 39.77 1.37
 -1 -9 0 41.03 1.37
 1 -9 0 39.57 1.37
 -1 -9 0 39.85 1.36
 1 -9 0 39.55 1.36
 1 -9 0 40.54 1.37
 -1 9 0 39.89 1.37
 1 9 0 41.02 1.37
 1 9 0 40.97 1.37
 1 9 0 40.9 1.37
 1 9 0 40.62 1.37
 -1 9 0 40.74 1.37
 2 -9 0 19.36 0.66
 2 -9 0 18.74 0.66
 -2 -9 0 19.79 0.66
 -2 -9 0 18.76 0.66
 2 -9 0 18.74 0.65
 -2 -9 0 18.84 0.66
 -2 -9 0 19.03 0.65
 2 -9 0 19.37 0.66
 -2 -9 0 19.01 0.66
 2 -9 0 19.08 0.65
 2 9 0 19.46 0.66
 2 9 0 18.73 0.66
 -2 9 0 20.34 0.67
 2 9 0 18.94 0.65
 -2 9 0 18.68 0.66
 -2 9 0 19.7 0.67
 2 9 0 19.31 0.66
 -2 9 0 19.45 0.65
 -3 -9 0 0.3 0.06
 3 -9 0 0.46 0.06
 3 -9 0 0.45 0.05
 -3 -9 0 0.57 0.06
 -3 -9 0 0.33 0.04
 3 -9 0 0.24 0.06
 3 -9 0 0.38 0.04
 -3 -9 0 0.27 0.06
 -3 -9 0 0.29 0.06
 3 9 0 0.45 0.06
 -3 9 0 0.35 0.05
 3 9 0 0.46 0.05
 -3 9 0 0.36 0.04
 -3 9 0 0.29 0.05
 -3 9 0 0.29 0.06
 3 9 0 0.34 0.06
 3 9 0 0.41 0.07
 3 9 0 0.31 0.05
 4 -9 0 29.86 1.02
 -4 -9 0 29.83 1.01
 4 -9 0 30.03 1.01
 -4 -9 0 29.32 1.02
 -4 -9 0 28.61 1.01
 4 -9 0 28.43 1.05
 4 -9 0 29.12 1
 -4 -9 0 30.43 1.03
 4 -9 0 29.35 1.01
 -4 -9 0 30.02 1.02
 -4 9 0 29.95 1.02
 4 9 0 29.76 1.04
 4 9 0 29.36 1.01
 4 9 0 29.71 1.02
 4 9 0 30.71 1.02
 -4 9 0 30.44 1.02
 4 9 0 29.04 1.02
 -4 9 0 30.32 1.01
 5 -9 0 30.79 1.03
 -5 -9 0 28.9 1.02
 -5 -9 0 31.19 1.03
 -5 -9 0 29.73 1.03
 5 -9 0 30.49 1.03
 -5 -9 0 30.29 1.02
 5 -9 0 29.38 1.02
 -5 -9 0 29.2 1.03
 5 -9 0 30.17 1.02
 5 -9 0 29.66 1.01
 -5 9 0 30.8 1.03
 5 9 0 28.74 1.03
 5 9 0 29.35 1.02
 -5 9 0 31.2 1.03
 5 9 0 28.55 1.03
 5 9 0 30.05 1.03
 -5 9 0 30.17 1.02
 -6 -9 0 14.44 0.52
 -6 -9 0 15.75 0.53
 -6 -9 0 14.4 0.51
 6 -9 0 14.68 0.49
 6 -9 0 14.64 0.51
 -6 -9 0 14.33 0.52
 6 -9 0 13.23 0.56
 -6 -9 0 14.15 0.52
 6 -9 0 14.1 0.49
 6 -9 0 14.01 0.52
 6 9 0 14.44 0.51
 -6 9 0 14.61 0.52
 6 9 0 14.06 0.52
 6 9 0 15.05 0.53
 -6 9 0 14.49 0.51
 6 9 0 14.1 0.52
 -6 9 0 14.29 0.52
 -7 -9 0 2.88 0.17
 7 -9 0 2.95 0.13
 7 -9 0 2.7 0.19
 7 -9 0 2.93 0.16
 -7 -9 0 3.14 0.18
 7 -9 0 2.95 0.17
 -7 -9 0 3.04 0.15
 -7 -9 0 2.71 0.18
 7 -9 0 3.01 0.12
 -7 9 0 2.58 0.17
 7 9 0 3 0.17
 -7 9 0 3.06 0.16
 7 9 0 3.14 0.17
 -7 9 0 3.07 0.17
 7 9 0 3.17 0.17
 8 -9 0 10.87 0.41
 8 -9 0 9.9 0.43
 -8 -9 0 10.76 0.43
 8 -9 0 10.89 0.38
 -8 -9 0 10.79 0.42
 -8 -9 0 10.38 0.42
 -8 -9 0 11.23 0.41
 -8 9 0 11.87 0.42
 -8 9 0 10.62 0.41
 8 9 0 10.82 0.42
 8 9 0 10.34 0.43
 -9 -9 0 15.92 0.62
 -9 -9 0 16.44 0.62
 -9 -9 0 16.47 0.6
 -9 -9 0 17.41 0.62
 9 -9 0 17.37 0.61
 9 -9 0 16.73 0.58
 9 -9 0 17.39 0.59
 -9 9 0 15.61 0.61
 -9 9 0 16.25 0.62
 -9 9 0 16.77 0.61
 9 9 0 15.99 0.63
 9 9 0 16.84 0.62
 -10 -9 0 2.36 0.2
 10 -9 0 2.54 0.15
 10 -9 0 2.6 0.16
 -10 -9 0 2.6 0.19
 -10 -9 0 2.74 0.2
 -10 -9 0 2.89 0.18
 10 -9 0 2.82 0.19
 10 9 0 2.74 0.2
 -10 9 0 2.74 0.19
 10 9 0 3.1 0.28
 -10 9 0 3.04 0.19
 -10 9 0 2.89 0.2
 -11 -9 0 4.87 0.28
 -11 -9 0 4.99 0.29
 -11 -9 0 5.11 0.32
 -11 -9 0 4.44 0.32
 11 -9 0 5.3 0.3
 -11 9 0 5.22 0.31
 -11 9 0 5.19 0.29
 -11 9 0 4.71 0.29
 0 -10 0 34.27 1.13
 0 -10 0 33.41 1.12
 0 -10 0 33.71 1.14
 0 -10 0 33.36 1.12
 0 -10 0 32.09 1.14
 0 -10 0 33.93 1.14
 0 -10 0 33.74 1.14
 0 10 0 33.42 1.13
 0 10 0 33.34 1.13
 0 10 0 32.37 1.13
 1 -10 0 0.88 0.07
 1 -10 0 0.79 0.07
 1 -10 0 0.93 0.05
 -1 -10 0 0.76 0.07
 -1 -10 0 0.74 0.06
 -1 -10 0 0.78 0.07
 1 -10 0 0.79 0.07
 1 -10 0 0.71 0.07
 -1 -10 0 0.71 0.05
 1 -10 0 0.74 0.05
 1 10 0 0.86 0.07
 -1 10 0 0.78 0.06
 1 10 0 0.71 0.06
 -1 10 0 0.64 0.06
 1 10 0 0.63 0.07
 -1 10 0 0.79 0.07
 1 10 0 0.67 0.07
 2 -10 0 2.78 0.11
 -2 -10 0 2.89 0.13
 -2 -10 0 2.56 0.1
 2 -10 0 2.53 0.13
 2 -10 0 2.66 0.11
 -2 -10 0 2.96 0.13
 -2 -10 0 2.63 0.13
 2 -10 0 2.37 0.13
 -2 10 0 2.92 0.12
 2 10 0 2.59 0.13
 -2 10 0 2.79 0.13
 2 10 0 2.66 0.13
 -2 10 0 2.57 0.13
 -2 10 0 2.55 0.13
 2 10 0 2.64 0.14
 2 10 0 2.76 0.13
 3 -10 0 2.95 0.14
 -3 -10 0 3.32 0.17
 -3 -10 0 3.36 0.15
 3 -10 0 3.54 0.15
 3 -10 0 3.48 0.13
 -3 -10 0 3.52 0.13
 -3 -10 0 3.45 0.16
 3 -10 0 3.54 0.17
 -3 -10 0 3.35 0.15
 3 10 0 3.57 0.16
 -3 10 0 3.35 0.16
 -3 10 0 3.52 0.13
 3 10 0 3.43 0.15
 -3 10 0 3.4 0.16
 3 10 0 3.16 0.16
 3 10 0 3.65 0.17
 4 -10 0 6.28 0.23
 -4 -10 0 6.6 0.24
 4 -10 0 6.74 0.24
 4 -10 0 6.47 0.25
 -4 -10 0 6.05 0.25
 4 -10 0 6.24 0.26
 4 -10 0 6.41 0.26
 -4 -10 0 6.68 0.26
 -4 -10 0 6.69 0.26
 -4 -10 0 6.91 0.26
 -4 10 0 6.53 0.27
 -4 10 0 6.55 0.26
 4 10 0 6.33 0.25
 4 10 0 6.5 0.26
 4 10 0 6.04 0.26
 4 10 0 6.66 0.24
 -4 10 0 5.83 0.25
 4 10 0 6.53 0.26
 -5 -10 0 4.55 0.2
 5 -10 0 4.53 0.17
 -5 -10 0 4.23 0.2
 5 -10 0 4.56 0.21
 5 -10 0 4.51 0.19
 -5 -10 0 4.29 0.2
 5 -10 0 4.44 0.2
 -5 -10 0 4.6 0.2
 5 -10 0 4.19 0.2
 -5 -10 0 4.57 0.18
 -5 10 0 4.65 0.2
 5 10 0 4.77 0.23
 -5 10 0 4.68 0.19
 5 10 0 4.69 0.19
 5 10 0 3.78 0.27
 5 10 0 4.85 0.29
 -5 10 0 4.52 0.22
 5 10 0 4.28 0.2
 -5 10 0 4.91 0.2
 6 -10 0 0.67 0.12
 6 -10 0 0.66 0.05
 -6 -10 0 0.74 0.09
 -6 -10 0 0.7 0.1
 -6 -10 0 0.63 0.07
 6 -10 0 0.69 0.09
 -6 -10 0 0.41 0.09
 6 -10 0 0.71 0.09
 6 -10 0 0.69 0.05
 6 10 0 0.58 0.1
 -6 10 0 0.8 0.09
 -6 10 0 0.72 0.08
 6 10 0 0.57 0.08
 6 10 0 0.5 0.1
 6 10 0 0.66 0.11
 -6 10 0 0.51 0.09
 -7 -10 0 4.59 0.22
 7 -10 0 4.36 0.23
 -7 -10 0 4.09 0.22
 7 -10 0 4.52 0.17
 7 -10 0 4.7 0.21
 -7 -10 0 4.39 0.22
 -7 -10 0 4.65 0.2
 7 -10 0 4.37 0.17
 -7 10 0 4.23 0.2
 7 10 0 4.41 0.21
 -7 10 0 4.61 0.22
 7 10 0 4.35 0.22
 -7 10 0 4.7 0.22
 7 10 0 4.37 0.23
 8 -10 0 0.31 0.05
 8 -10 0 0.32 0.05
 -8 -10 0 0.24 0.1
 -8 -10 0 0.41 0.12
 -8 -10 0 0.39 0.08
 -8 -10 0 0.2 0.1
 8 10 0 0.28 0.13
 -8 10 0 0.21 0.1
 -8 10 0 0.34 0.09
 -8 10 0 0.37 0.11
 8 10 0 0.3 0.1
 9 -10 0 0.25 0.06
 -9 -10 0 0.17 0.12
 -9 -10 0 0.69 0.14
 -9 -10 0 0.26 0.1
 9 -10 0 0.15 0.11
 -9 -10 0 0.39 0.12
 9 10 0 0.35 0.17
 -9 10 0 0.37 0.11
 9 10 0 0.14 0.12
 -9 10 0 0.42 0.13
 -9 10 0 0.35 0.11
 10 -10 0 0.15 0.13
 -10 -10 0 0.39 0.15
 10 -10 0 0.53 0.08
 -10 -10 0 0.68 0.12
 -10 -10 0 0.44 0.15
 -10 -10 0 0.21 0.16
 -10 10 0 0.48 0.13
 -10 10 0 0.5 0.25
 10 10 0 0.57 0.16
 -10 10 0 0.47 0.14
 -11 -10 0 2.1 0.18
 -11 -10 0 2.16 0.23
 11 -10 0 1.86 0.12
 -11 -10 0 1.87 0.23
 -11 -10 0 1.75 0.2
 11 -10 0 1.86 0.18
 -11 10 0 2.19 0.22
 11 10 0 2.07 0.2
 -11 10 0 2.01 0.22
 -11 10 0 2.12 0.19
 0 -11 0 0.05 0.02
 0 -11 0 0.01 0.05
 0 -11 0 0 0.05
 0 -11 0 -0.02 0.06
 0 -11 0 0.07 0.02
 0 -11 0 0.03 0.05
 0 -11 0 0.07 0.05
 0 11 0 -0.01 0.05
 0 11 0 0.03 0.05
 0 11 0 -0.01 0.05
 -1 -11 0 14.04 0.51
 1 -11 0 14.8 0.5
 1 -11 0 14.35 0.51
 1 -11 0 14.35 0.49
 1 -11 0 14.92 0.51
 -1 -11 0 14.08 0.51
 -1 -11 0 13.52 0.52
 1 -11 0 13.98 0.51
 -1 -11 0 14.23 0.49
 1 -11 0 14.79 0.52
 -1 -11 0 14.66 0.51
 -1 -11 0 14.71 0.51
 1 11 0 13.78 0.51
 -1 11 0 15 0.51
 -1 11 0 14.51 0.51
 -1 11 0 13.91 0.5
 1 11 0 14.73 0.51
 1 11 0 14.54 0.52
 -2 -11 0 3.62 0.17
 -2 -11 0 4.06 0.15
 2 -11 0 3.95 0.15
 -2 -11 0 4.05 0.18
 2 -11 0 3.96 0.18
 2 -11 0 4.09 0.19
 2 -11 0 3.86 0.18
 2 -11 0 4.2 0.16
 2 -11 0 4.14 0.18
 -2 -11 0 3.96 0.18
 -2 11 0 4.38 0.16
 2 11 0 3.71 0.18
 2 11 0 4.02 0.17
 -2 11 0 3.96 0.19
 2 11 0 4.4 0.18
 2 11 0 4.3 0.18
 -3 -11 0 3.39 0.17
 -3 -11 0 3.4 0.17
 3 -11 0 3.84 0.17
 -3 -11 0 3.85 0.17
 -3 -11 0 3.53 0.14
 -3 -11 0 3.93 0.17
 3 -11 0 3.54 0.17
 3 -11 0 3.59 0.14
 3 -11 0 3.25 0.16
 3 11 0 3.42 0.16
 -3 11 0 3.34 0.16
 3 11 0 3.79 0.19
 3 11 0 3.51 0.17
 3 11 0 3.79 0.17
 -3 11 0 3.55 0.16
 -3 11 0 3.65 0.17
 -3 11 0 3.75 0.14
 4 -11 0 24.4 0.82
 4 -11 0 24.57 0.83
 -4 -11 0 23.99 0.85
 4 -11 0 24.69 0.85
 -4 -11 0 24.15 0.84
 4 -11 0 23.61 0.84
 -4 -11 0 23.77 0.84
 -4 -11 0 24.86 0.85
 4 -11 0 24.94 0.84
 -4 -11 0 24.35 0.83
 -4 11 0 23.87 0.84
 4 11 0 24.26 0.85
 -4 11 0 23.65 0.84
 4 11 0 24.57 0.84
 4 11 0 24.47 0.85
 -4 11 0 23.48 0.84
 4 11 0 24.23 0.83
 4 11 0 25.06 0.85
 5 -11 0 5.36 0.19
 -5 -11 0 5.4 0.21
 -5 -11 0 5.17 0.23
 -5 -11 0 5.44 0.23
 5 -11 0 5.13 0.23
 -5 -11 0 5.34 0.23
 5 -11 0 5.36 0.22
 5 -11 0 5.49 0.22
 -5 11 0 4.96 0.23
 5 11 0 5.33 0.23
 5 11 0 5.46 0.24
 -5 11 0 5.16 0.21
 5 11 0 5.18 0.21
 -5 11 0 5.27 0.23
 5 11 0 4.98 0.24
 -6 -11 0 2.17 0.14
 6 -11 0 2.11 0.09
 6 -11 0 1.92 0.14
 6 -11 0 2.12 0.13
 -6 -11 0 1.84 0.12
 6 -11 0 1.95 0.09
 6 -11 0 2.03 0.14
 -6 -11 0 2.33 0.15
 -6 -11 0 2.14 0.15
 6 11 0 2.13 0.15
 6 11 0 2.22 0.14
 6 11 0 1.98 0.15
 6 11 0 2.25 0.14
 -6 11 0 1.85 0.13
 -6 11 0 2.05 0.13
 -6 11 0 1.84 0.13
 7 -11 0 8.03 0.28
 -7 -11 0 7.55 0.3
 7 -11 0 7.83 0.28
 -7 -11 0 8.06 0.33
 7 -11 0 8.06 0.35
 -7 -11 0 7.77 0.33
 7 -11 0 8.07 0.32
 -7 -11 0 7.43 0.33
 7 11 0 7.61 0.32
 -7 11 0 7.79 0.31
 7 11 0 7.97 0.32
 -7 11 0 8.14 0.33
 7 11 0 8.01 0.34
 -8 -11 0 16.94 0.61
 -8 -11 0 15.52 0.63
 8 -11 0 16.44 0.56
 -8 -11 0 15.78 0.61
 8 -11 0 16.84 0.6
 8 -11 0 15.99 0.56
 -8 -11 0 16.03 0.59
 -8 11 0 16.43 0.59
 -8 11 0 16.71 0.61
 8 11 0 16.02 0.62
 -8 11 0 16.34 0.6
 8 11 0 16.5 0.6
 -9 -11 0 11.79 0.48
 9 -11 0 12.27 0.42
 -9 -11 0 12.36 0.48
 9 -11 0 12.07 0.47
 9 -11 0 12 0.42
 -9 -11 0 12.45 0.49
 9 11 0 11.17 0.5
 -9 11 0 12 0.46
 -9 11 0 11.96 0.48
 9 11 0 12.02 0.48
 -9 11 0 12.27 0.48
 -10 -11 0 4.97 0.31
 10 -11 0 4.78 0.19
 -10 -11 0 5.34 0.29
 -10 -11 0 4.72 0.26
 10 -11 0 4.7 0.26
 -10 -11 0 4.84 0.29
 10 -11 0 4.84 0.21
 10 11 0 4.36 0.35
 -10 11 0 5.08 0.28
 10 11 0 4.99 0.31
 -10 11 0 4.89 0.32
 -10 11 0 4.94 0.27
 0 -12 0 0.2 0.07
 0 -12 0 0.07 0.05
 0 -12 0 0.14 0.07
 0 -12 0 0.1 0.06
 0 -12 0 -0.04 0.06
 0 -12 0 0.21 0.03
 0 -12 0 0.09 0.03
 0 12 0 0.1 0.05
 0 12 0 0.09 0.06
 0 12 0 0.1 0.06
 1 -12 0 5.89 0.21
 -1 -12 0 5.6 0.24
 -1 -12 0 5.63 0.24
 -1 -12 0 5.76 0.24
 1 -12 0 5.92 0.21
 1 -12 0 5.22 0.23
 -1 -12 0 5.87 0.2
 1 -12 0 5.54 0.22
 1 -12 0 5.64 0.24
 -1 -12 0 6.1 0.23
 1 -12 0 5.84 0.24
 -1 -12 0 5.85 0.24
 1 -12 0 5.75 0.24
 1 12 0 5.86 0.24
 1 12 0 5.81 0.23
 1 12 0 6.15 0.23
 -1 12 0 6.11 0.23
 -1 12 0 6.09 0.23
 -1 12 0 5.99 0.23
 2 -12 0 4 0.18
 2 -12 0 4.09 0.16
 -2 -12 0 4.1 0.15
 -2 -12 0 4.16 0.18
 -2 -12 0 4.16 0.19
 -2 -12 0 4 0.19
 2 -12 0 3.87 0.19
 2 -12 0 4.16 0.15
 2 -12 0 4.14 0.18
 2 -12 0 4.11 0.19
 -2 12 0 3.9 0.17
 2 12 0 3.77 0.18
 2 12 0 3.92 0.19
 2 12 0 3.92 0.19
 2 12 0 3.99 0.19
 -2 12 0 4.23 0.17
 -2 12 0 4.05 0.18
 3 -12 0 3.71 0.16
 3 -12 0 3.53 0.18
 -3 -12 0 3.75 0.18
 3 -12 0 3.43 0.18
 -3 -12 0 3.68 0.18
 -3 -12 0 3.45 0.18
 -3 -12 0 3.43 0.18
 3 -12 0 3.8 0.15
 -3 -12 0 3.75 0.14
 -3 12 0 3.7 0.17
 -3 12 0 3.83 0.15
 3 12 0 4.09 0.19
 3 12 0 3.75 0.18
 3 12 0 3.71 0.19
 3 12 0 3.42 0.18
 -3 12 0 3.4 0.17
 -3 12 0 3.78 0.18
 4 -12 0 2.45 0.12
 4 -12 0 2.44 0.11
 -4 -12 0 2.47 0.15
 -4 -12 0 2.36 0.15
 -4 -12 0 2.45 0.15
 4 -12 0 2.27 0.14
 -4 -12 0 2.35 0.11
 4 -12 0 2.68 0.16
 -4 -12 0 2.52 0.15
 4 12 0 2.56 0.12
 -4 12 0 2.25 0.15
 4 12 0 2.42 0.15
 4 12 0 2.52 0.16
 -4 12 0 2.4 0.15
 4 12 0 2.31 0.16
 -5 -12 0 0.75 0.1
 5 -12 0 0.67 0.11
 5 -12 0 0.66 0.08
 -5 -12 0 0.66 0.1
 -5 -12 0 0.61 0.06
 5 -12 0 0.61 0.09
 -5 -12 0 0.65 0.1
 5 -12 0 0.75 0.05
 -5 12 0 0.88 0.1
 5 12 0 0.9 0.08
 5 12 0 0.52 0.11
 5 12 0 0.61 0.09
 -5 12 0 0.76 0.09
 5 12 0 0.56 0.11
 6 -12 0 0.1 0.03
 -6 -12 0 0.16 0.09
 -6 -12 0 0.06 0.06
 6 -12 0 0.04 0.09
 -6 -12 0 0.05 0.1
 -6 -12 0 0.17 0.09
 6 -12 0 0.22 0.12
 6 -12 0 0.03 0.08
 -6 12 0 0.07 0.09
 6 12 0 0.24 0.08
 -6 12 0 0.1 0.08
 6 12 0 0.01 0.11
 6 12 0 0.12 0.09
 7 -12 0 1.64 0.07
 -7 -12 0 1.43 0.14
 -7 -12 0 1.53 0.14
 -7 -12 0 1.8 0.15
 7 -12 0 1.45 0.15
 -7 -12 0 1.62 0.11
 7 -12 0 1.52 0.08
 -7 12 0 1.72 0.12
 -7 12 0 1.65 0.13
 7 12 0 1.59 0.13
 7 12 0 1.59 0.16
 -7 12 0 1.26 0.13
 7 12 0 1.44 0.13
 -8 -12 0 0 0.11
 -8 -12 0 0.04 0.11
 -8 -12 0 0.16 0.15
 -8 -12 0 0.2 0.09
 8 -12 0 -0.04 0.1
 8 -12 0 0.16 0.03
 -8 12 0 0.08 0.12
 8 12 0 0.13 0.11
 8 12 0 0.01 0.15
 -8 12 0 0.07 0.1
 -8 12 0 0.09 0.11
 -9 -12 0 0.56 0.14
 -9 -12 0 0.54 0.16
 9 -12 0 0.49 0.14
 -9 -12 0 0.64 0.14
 -9 12 0 0.49 0.13
 -9 12 0 0.64 0.12
 9 12 0 0.28 0.15
 -9 12 0 0.6 0.17
 9 12 0 0.49 0.19
 10 -12 0 0.57 0.16
 -10 -12 0 0.86 0.2
 -10 -12 0 0.53 0.16
 -10 -12 0 0.72 0.13
 -10 12 0 0.67 0.17
 -10 12 0 0.81 0.17
 -10 12 0 0.65 0.14
 0 -13 0 0 0.03
 0 -13 0 -0.02 0.08
 0 -13 0 0.05 0.07
 0 -13 0 -0.02 0.06
 0 -13 0 0.03 0.07
 0 -13 0 -0.15 0.07
 0 -13 0 0.01 0.02
 0 13 0 -0.12 0.07
 0 13 0 0.06 0.07
 0 13 0 0.01 0.06
 1 -13 0 39.07 1.33
 -1 -13 0 39.34 1.35
 -1 -13 0 39.34 1.33
 1 -13 0 39.7 1.33
 1 -13 0 38.24 1.31
 -1 -13 0 39.54 1.33
 -1 -13 0 37.22 1.33
 -1 -13 0 38.27 1.31
 -1 -13 0 39.01 1.33
 1 -13 0 39.27 1.33
 1 -13 0 38.93 1.32
 1 -13 0 38.53 1.31
 1 -13 0 38.56 1.35
 1 13 0 39.02 1.33
 1 13 0 37.83 1.34
 -1 13 0 40.98 1.34
 1 13 0 39.95 1.33
 -1 13 0 38.89 1.33
 -1 13 0 38.69 1.32
 -2 -13 0 7.26 0.29
 2 -13 0 7.33 0.29
 2 -13 0 7.08 0.27
 2 -13 0 7.2 0.29
 -2 -13 0 7.57 0.29
 -2 -13 0 6.91 0.28
 -2 -13 0 7.16 0.25
 2 -13 0 7.01 0.29
 2 -13 0 7.08 0.26
 2 13 0 6.93 0.29
 -2 13 0 7 0.27
 2 13 0 7.34 0.29
 2 13 0 7.38 0.28
 2 13 0 7.53 0.29
 -2 13 0 6.97 0.28
 -3 -13 0 9.42 0.37
 3 -13 0 9.99 0.34
 3 -13 0 10.3 0.37
 3 -13 0 10.06 0.35
 -3 -13 0 9.34 0.36
 -3 -13 0 9.65 0.34
 -3 -13 0 9.6 0.37
 3 -13 0 9.5 0.45
 -3 -13 0 10.08 0.37
 -3 13 0 9.26 0.37
 3 13 0 9.21 0.37
 3 13 0 9.86 0.38
 -3 13 0 9.38 0.35
 3 13 0 9.71 0.37
 3 13 0 9.78 0.36
 4 -13 0 1.94 0.1
 -4 -13 0 2.2 0.11
 -4 -13 0 2.22 0.15
 -4 -13 0 2.28 0.14
 4 -13 0 1.83 0.14
 -4 -13 0 2.25 0.14
 4 -13 0 2.03 0.12
 4 -13 0 2.23 0.13
 4 13 0 2.16 0.11
 4 13 0 2.22 0.14
 4 13 0 2.33 0.17
 -4 13 0 2.08 0.15
 -4 13 0 1.82 0.13
 4 13 0 2.29 0.14
 -5 -13 0 11.97 0.45
 5 -13 0 11.32 0.43
 5 -13 0 11.92 0.41
 -5 -13 0 12.12 0.45
 -5 -13 0 12.21 0.42
 -5 -13 0 11.97 0.45
 5 -13 0 11.56 0.45
 5 -13 0 12 0.43
 5 13 0 11.55 0.44
 5 13 0 11.76 0.42
 -5 13 0 11.91 0.44
 5 13 0 11.79 0.45
 -5 13 0 11.28 0.44
 -6 -13 0 7 0.3
 6 -13 0 6.73 0.28
 6 -13 0 6.53 0.23
 6 -13 0 6.71 0.28
 -6 -13 0 6.55 0.3
 -6 -13 0 6.54 0.26
 -6 -13 0 6.78 0.29
 6 13 0 6.48 0.27
 6 13 0 6.54 0.3
 -6 13 0 6.88 0.29
 6 13 0 6.52 0.3
 -6 13 0 7.13 0.29
 -7 -13 0 3.92 0.23
 7 -13 0 3.89 0.2
 -7 -13 0 3.9 0.19
 -7 -13 0 3.96 0.23
 -7 -13 0 3.87 0.22
 -7 13 0 4.19 0.22
 7 13 0 3.94 0.22
 7 13 0 3.54 0.25
 7 13 0 4.25 0.22
 -7 13 0 3.9 0.23
 8 -13 0 20.15 0.7
 -8 -13 0 19.44 0.71
 -8 -13 0 18.22 0.71
 -8 -13 0 19.58 0.71
 -8 -13 0 19.33 0.68
 8 13 0 19.27 0.72
 -8 13 0 18.04 0.71
 -8 13 0 19.61 0.69
 8 13 0 19.31 0.7
 -8 13 0 18.95 0.7
 -9 -13 0 6.05 0.32
 -9 -13 0 6.15 0.33
 -9 -13 0 5.4 0.31
 -9 -13 0 5.81 0.3
 9 -13 0 5.36 0.27
 9 13 0 5.13 0.32
 9 13 0 5.37 0.3
 -9 13 0 5.38 0.3
 -9 13 0 5.27 0.31
 -9 13 0 5.46 0.28
 -10 -13 0 0.18 0.13
 -10 -13 0 0.01 0.16
 -10 -13 0 0.04 0.17
 -10 -13 0 -0.15 0.19
 10 -13 0 -0.04 0.14
 -10 13 0 -0.03 0.17
 10 13 0 -0.15 0.18
 -10 13 0 -0.15 0.15
 -10 13 0 0.04 0.15
 0 -14 0 0.76 0.1
 0 -14 0 0.59 0.09
 0 -14 0 0.63 0.04
 0 -14 0 0.74 0.08
 0 -14 0 0.46 0.11
 0 -14 0 0.64 0.04
 0 14 0 0.61 0.09
 0 14 0 0.57 0.09
 1 -14 0 7.72 0.32
 -1 -14 0 7.9 0.3
 -1 -14 0 7.87 0.31
 1 -14 0 7.8 0.31
 -1 -14 0 7.62 0.27
 1 -14 0 8.63 0.32
 1 -14 0 8.01 0.27
 -1 -14 0 7.86 0.27
 -1 -14 0 7.94 0.33
 -1 -14 0 7.86 0.31
 1 -14 0 7.84 0.31
 1 -14 0 7.78 0.28
 1 14 0 7.67 0.3
 -1 14 0 7.67 0.3
 1 14 0 8.24 0.32
 -1 14 0 7.72 0.31
 -2 -14 0 9.03 0.36
 -2 -14 0 8.83 0.35
 2 -14 0 9.01 0.36
 2 -14 0 9.32 0.36
 -2 -14 0 9.31 0.36
 2 -14 0 9.16 0.34
 2 -14 0 9.59 0.33
 2 -14 0 9.32 0.36
 -2 -14 0 9.58 0.35
 -2 -14 0 9.31 0.32
 -2 14 0 9.08 0.35
 2 14 0 8.83 0.36
 2 14 0 9.39 0.36
 -2 14 0 9.15 0.34
 -3 -14 0 1.26 0.11
 3 -14 0 1.49 0.13
 3 -14 0 1.64 0.09
 -3 -14 0 1.26 0.11
 3 -14 0 1.66 0.1
 -3 -14 0 1.46 0.08
 -3 -14 0 1.71 0.13
 3 -14 0 1.33 0.11
 3 -14 0 1.29 0.12
 3 14 0 1.36 0.13
 3 14 0 1.51 0.11
 3 14 0 1.31 0.22
 -3 14 0 1.5 0.11
 -3 14 0 1.37 0.11
 4 -14 0 3.45 0.16
 -4 -14 0 3.25 0.19
 -4 -14 0 3.35 0.18
 -4 -14 0 3.45 0.14
 4 -14 0 3.35 0.2
 4 -14 0 3.41 0.14
 -4 -14 0 3.24 0.19
 4 14 0 3.43 0.24
 4 14 0 3.48 0.2
 4 14 0 3.39 0.15
 -4 14 0 3.5 0.19
 4 14 0 3.58 0.18
 -4 14 0 3.57 0.19
 -5 -14 0 2.46 0.17
 5 -14 0 2.61 0.17
 -5 -14 0 2.76 0.13
 5 -14 0 2.74 0.16
 5 -14 0 2.68 0.12
 -5 -14 0 2.51 0.17
 -5 14 0 2.63 0.17
 5 14 0 2.65 0.15
 5 14 0 2.73 0.18
 -5 14 0 3.34 0.18
 5 14 0 2.97 0.17
 6 -14 0 0.22 0.03
 6 -14 0 0.29 0.1
 -6 -14 0 0.32 0.11
 6 -14 0 0.28 0.11
 -6 -14 0 0.29 0.11
 -6 -14 0 0.31 0.07
 -6 -14 0 0.13 0.12
 -6 14 0 0.37 0.11
 6 14 0 0.24 0.09
 -6 14 0 0.34 0.1
 6 14 0 0.26 0.14
 6 14 0 0.28 0.12
 -7 -14 0 0.24 0.08
 7 -14 0 0.14 0.11
 -7 -14 0 0.1 0.12
 -7 -14 0 0.13 0.12
 -7 -14 0 -0.09 0.15
 -7 14 0 -0.05 0.12
 7 14 0 0.1 0.11
 7 14 0 -0.08 0.11
 7 14 0 0.09 0.16
 -7 14 0 -0.03 0.11
 -8 -14 0 0.08 0.09
 -8 -14 0 -0.04 0.13
 8 -14 0 -0.11 0.12
 -8 -14 0 -0.12 0.15
 -8 -14 0 0.2 0.13
 -8 14 0 -0.09 0.13
 8 14 0 -0.37 0.21
 8 14 0 -0.11 0.14
 -8 14 0 0.15 0.12
 -9 -14 0 0.33 0.12
 -9 -14 0 0.33 0.16
 -9 -14 0 0.25 0.18
 9 -14 0 0.32 0.15
 -9 14 0 -0.01 0.16
 -9 14 0 0.25 0.19
 0 -15 0 0.01 0.02
 0 -15 0 0.03 0.09
 0 -15 0 -0.13 0.09
 0 -15 0 0.01 0.02
 0 -15 0 -0.06 0.06
 0 -15 0 -0.05 0.08
 0 15 0 -0.11 0.07
 1 -15 0 4.38 0.16
 -1 -15 0 3.88 0.22
 -1 -15 0 4.39 0.16
 -1 -15 0 4.19 0.21
 -1 -15 0 4.24 0.21
 -1 -15 0 4.28 0.2
 -1 -15 0 4.48 0.15
 1 -15 0 4.35 0.22
 1 -15 0 4.1 0.19
 1 -15 0 4.41 0.16
 1 -15 0 4.35 0.21
 1 -15 0 4.78 0.21
 -1 15 0 4.21 0.2
 1 15 0 4.48 0.2
 1 15 0 4.42 0.22
 -1 15 0 4.29 0.2
 -2 -15 0 0.65 0.04
 2 -15 0 0.66 0.07
 2 -15 0 0.62 0.1
 -2 -15 0 0.53 0.11
 2 -15 0 0.67 0.1
 -2 -15 0 0.48 0.1
 -2 -15 0 0.81 0.09
 2 -15 0 0.59 0.05
 -2 -15 0 0.59 0.1
 2 -15 0 0.59 0.11
 2 -15 0 0.68 0.05
 -2 15 0 0.57 0.09
 -2 15 0 0.67 0.08
 2 15 0 0.61 0.09
 3 -15 0 1.09 0.12
 3 -15 0 1.07 0.11
 -3 -15 0 0.88 0.06
 3 -15 0 0.81 0.15
 -3 -15 0 0.88 0.1
 -3 -15 0 0.89 0.11
 -3 -15 0 1.12 0.12
 3 -15 0 0.93 0.07
 3 -15 0 0.86 0.07
 -3 15 0 0.9 0.1
 3 15 0 0.84 0.12
 -3 15 0 0.81 0.08
 3 15 0 0.82 0.12
 4 -15 0 13.35 0.5
 4 -15 0 13.09 0.46
 -4 -15 0 13.52 0.46
 -4 -15 0 13.56 0.5
 -4 -15 0 12.81 0.5
 4 -15 0 12.67 0.47
 -4 -15 0 12.79 0.5
 4 15 0 13.7 0.5
 -4 15 0 13.71 0.5
 4 15 0 12.84 0.49
 5 -15 0 2.59 0.16
 -5 -15 0 2.78 0.19
 5 -15 0 2.72 0.12
 -5 -15 0 2.89 0.14
 -5 -15 0 2.78 0.18
 -5 -15 0 2.63 0.18
 -5 15 0 2.85 0.18
 5 15 0 2.79 0.19
 5 15 0 2.99 0.18
 -5 15 0 3 0.19
 5 15 0 2.79 0.15
 -6 -15 0 3.18 0.16
 -6 -15 0 3.41 0.23
 -6 -15 0 3.39 0.27
 6 -15 0 2.87 0.19
 6 -15 0 2.85 0.2
 -6 -15 0 3.06 0.21
 -6 15 0 3.2 0.21
 6 15 0 3.52 0.21
 -6 15 0 3.2 0.22
 6 15 0 3.23 0.22
 6 15 0 3.1 0.18
 -7 -15 0 19.98 0.7
 -7 -15 0 19.8 0.74
 -7 -15 0 19.57 0.74
 7 -15 0 19.35 0.72
 -7 -15 0 22.29 0.78
 7 15 0 19.49 0.75
 7 15 0 20.7 0.73
 7 15 0 19.58 0.72
 -7 15 0 19.54 0.73
 -7 15 0 20.09 0.74
 -8 -15 0 4.93 0.24
 -8 -15 0 4.85 0.31
 -8 -15 0 5.45 0.3
 8 -15 0 5.23 0.28
 -8 -15 0 5.01 0.31
 8 15 0 4.31 0.32
 -8 15 0 5.57 0.29
 8 15 0 4.65 0.3
 -8 15 0 4.67 0.29
 9 -15 0 0.83 0.15
 -9 -15 0 0.93 0.14
 -9 -15 0 0.67 0.18
 -9 -15 0 0.7 0.21
 -9 -15 0 1.15 0.19
 9 15 0 1.09 0.18
 -9 15 0 0.72 0.19
 -9 15 0 1.01 0.17
 0 -16 0 2.43 0.15
 0 -16 0 2.7 0.18
 0 -16 0 2.29 0.15
 0 16 0 2.59 0.17
 1 -16 0 4.06 0.19
 -1 -16 0 4.12 0.2
 1 -16 0 4.16 0.15
 1 -16 0 4.1 0.15
 -1 -16 0 4.33 0.22
 1 -16 0 3.78 0.21
 1 -16 0 4.28 0.23
 -1 -16 0 4.37 0.22
 -1 16 0 4.45 0.21
 1 16 0 4.18 0.25
 2 -16 0 3.83 0.15
 2 -16 0 3.82 0.21
 -2 -16 0 3.51 0.13
 -2 -16 0 3.64 0.21
 2 -16 0 3.97 0.18
 -2 -16 0 3.7 0.2
 2 -16 0 3.87 0.15
 -2 -16 0 3.65 0.2
 2 -16 0 3.84 0.21
 -2 16 0 3.7 0.19
 -2 16 0 3.68 0.2
 2 16 0 3.6 0.21
 -3 -16 0 5.22 0.25
 3 -16 0 5.4 0.21
 -3 -16 0 5.48 0.25
 -3 -16 0 4.94 0.25
 -3 -16 0 5.16 0.19
 3 -16 0 4.58 0.24
 3 -16 0 5.3 0.25
 -3 16 0 5.05 0.23
 3 16 0 5.11 0.24
 -3 16 0 5.04 0.22
 -4 -16 0 3.15 0.21
 -4 -16 0 3.21 0.14
 -4 -16 0 3.18 0.21
 4 -16 0 3.43 0.21
 -4 -16 0 3.25 0.2
 4 -16 0 2.92 0.19
 4 -16 0 3.14 0.14
 4 -16 0 2.85 0.16
 4 16 0 3.13 0.19
 -4 16 0 3.32 0.18
 4 16 0 2.93 0.2
 5 -16 0 1.37 0.09
 -5 -16 0 1.27 0.16
 5 -16 0 1.42 0.11
 -5 -16 0 1.52 0.15
 -5 -16 0 1.49 0.09
 -5 -16 0 1.32 0.14
 5 16 0 1.28 0.17
 -5 16 0 1.18 0.14
 5 16 0 1.45 0.14
 -5 16 0 1.11 0.13
 -6 -16 0 2.01 0.17
 -6 -16 0 1.86 0.17
 -6 -16 0 1.93 0.18
 -6 -16 0 1.83 0.11
 6 -16 0 1.57 0.14
 -6 16 0 1.32 0.15
 6 16 0 1.88 0.16
 6 16 0 1.59 0.13
 -6 16 0 1.6 0.17
 6 16 0 1.6 0.2
 -7 -16 0 0.17 0.14
 -7 -16 0 0.33 0.09
 7 -16 0 0.11 0.13
 -7 -16 0 0.18 0.15
 -7 -16 0 0.02 0.16
 -7 16 0 0.25 0.14
 7 16 0 -0.06 0.14
 7 16 0 0.29 0.13
 7 16 0 0.27 0.2
 -7 16 0 0.29 0.15
 -8 -16 0 0.42 0.11
 -8 -16 0 0.33 0.16
 -8 -16 0 0.45 0.19
 8 -16 0 0.51 0.15
 -8 -16 0 0.36 0.21
 -8 16 0 0.49 0.17
 8 16 0 0.24 0.17
 -8 16 0 0.33 0.16
 0 -17 0 -0.16 0.09
 0 -17 0 -0.03 0.08
 0 -17 0 -0.07 0.11
 0 17 0 0 0.09
 0 17 0 0.02 0.11
 1 -17 0 1.52 0.14
 1 -17 0 1.74 0.15
 1 -17 0 1.48 0.11
 -1 -17 0 1.67 0.15
 -1 -17 0 1.67 0.13
 -1 -17 0 1.84 0.14
 -1 17 0 1.43 0.13
 -1 17 0 1.79 0.13
 1 17 0 1.85 0.14
 -2 -17 0 0.09 0.1
 -2 -17 0 0.1 0.12
 -2 -17 0 0.15 0.11
 2 -17 0 0.04 0.11
 2 -17 0 0.29 0.12
 2 -17 0 0.15 0.07
 2 -17 0 0.12 0.04
 2 -17 0 0.15 0.04
 2 17 0 0.25 0.1
 -2 17 0 0.28 0.1
 -2 17 0 0.17 0.09
 3 -17 0 0.11 0.05
 -3 -17 0 0.15 0.03
 3 -17 0 0.12 0.11
 -3 -17 0 0.39 0.13
 -3 -17 0 0.22 0.11
 3 -17 0 0.08 0.07
 3 -17 0 0.21 0.12
 -3 17 0 0.07 0.1
 3 17 0 0.06 0.11
 -3 17 0 0.01 0.08
 4 -17 0 0.67 0.13
 -4 -17 0 0.81 0.15
 4 -17 0 0.99 0.08
 -4 -17 0 1.07 0.13
 4 -17 0 1.04 0.09
 -4 -17 0 0.93 0.15
 -4 -17 0 0.94 0.06
 4 -17 0 1.08 0.15
 -4 17 0 0.86 0.13
 4 17 0 0.93 0.17
 4 17 0 0.83 0.13
 -5 -17 0 6.05 0.32
 -5 -17 0 6.39 0.24
 -5 -17 0 6.22 0.3
 5 -17 0 6.44 0.31
 -5 -17 0 6.37 0.32
 5 -17 0 6.05 0.27
 5 -17 0 6.31 0.23
 5 -17 0 6.93 0.32
 5 17 0 6.37 0.34
 5 17 0 6.83 0.3
 -5 17 0 6.85 0.31
 -6 -17 0 13.04 0.54
 -6 -17 0 13.5 0.49
 -6 -17 0 13.65 0.54
 -6 -17 0 14.25 0.59
 6 -17 0 13.18 0.51
 -6 17 0 13.18 0.54
 6 17 0 14.14 0.53
 -6 17 0 14.06 0.53
 6 17 0 13.85 0.59
 -7 -17 0 1.43 0.12
 -7 -17 0 1.6 0.19
 -7 -17 0 1.96 0.23
 -7 -17 0 1.52 0.19
 -7 17 0 1.34 0.18
 0 -18 0 3.9 0.23
 0 -18 0 3.66 0.2
 0 -18 0 3.4 0.22
 0 18 0 3.83 0.21
 -1 -18 0 4.53 0.25
 1 -18 0 4.53 0.26
 -1 -18 0 4.93 0.26
 1 -18 0 4.83 0.22
 1 -18 0 4.51 0.25
 -1 -18 0 4.36 0.23
 -1 18 0 4.24 0.24
 1 18 0 4.59 0.24
 -1 18 0 4.59 0.23
 2 -18 0 3.46 0.18
 2 -18 0 3.34 0.23
 2 -18 0 3.31 0.13
 2 -18 0 3.25 0.13
 -2 -18 0 3.72 0.23
 -2 -18 0 3.24 0.21
 2 -18 0 3.23 0.23
 -2 -18 0 3.71 0.21
 2 18 0 3.53 0.21
 -2 18 0 3.26 0.2
 -3 -18 0 2.77 0.2
 -3 -18 0 2.65 0.27
 3 -18 0 3.09 0.17
 3 -18 0 2.97 0.14
 3 -18 0 3.11 0.21
 3 -18 0 3.32 0.27
 -3 -18 0 3.08 0.21
 -3 18 0 2.89 0.18
 3 18 0 3.21 0.2
 -3 18 0 2.44 0.18
 -4 -18 0 2.29 0.18
 4 -18 0 2.47 0.2
 -4 -18 0 2.5 0.11
 -4 -18 0 2.97 0.2
 4 -18 0 2.62 0.14
 -4 -18 0 2.4 0.19
 4 -18 0 2.53 0.15
 4 -18 0 2.24 0.19
 -4 18 0 2.25 0.17
 4 18 0 2.5 0.18
 5 -18 0 1.87 0.13
 -5 -18 0 1.75 0.22
 -5 -18 0 1.46 0.18
 5 -18 0 1.87 0.18
 5 -18 0 1.86 0.1
 -5 -18 0 2.04 0.18
 -5 -18 0 2.06 0.11
 5 -18 0 1.65 0.19
 5 18 0 1.69 0.17
 5 18 0 1.9 0.24
 -5 18 0 1.81 0.16
 -6 -18 0 0.2 0.15
 -6 -18 0 0.39 0.18
 -6 -18 0 0.4 0.16
 6 -18 0 0.21 0.17
 6 -18 0 0.13 0.16
 0 -19 0 0.14 0.14
 0 -19 0 0.07 0.14
 0 -19 0 0.03 0.1
 0 19 0 -0.19 0.11
 -1 -19 0 3.51 0.21
 -1 -19 0 3.42 0.24
 1 -19 0 3.84 0.2
 1 -19 0 3.54 0.25
 1 -19 0 3.41 0.22
 -1 -19 0 3.67 0.25
 -1 19 0 3.81 0.24
 1 19 0 3.53 0.22
 -2 -19 0 0.24 0.14
 -2 -19 0 0.07 0.14
 2 -19 0 0.35 0.09
 -2 -19 0 0.15 0.12
 2 -19 0 0.12 0.13
 2 -19 0 0.28 0.15
 -2 19 0 0.24 0.12
 -2 19 0 0.15 0.12
 2 19 0 0.2 0.12
 3 -19 0 1.22 0.1
 3 -19 0 1.21 0.16
 3 -19 0 1.29 0.08
 3 -19 0 1.43 0.18
 -3 -19 0 1.4 0.18
 3 -19 0 1.2 0.07
 -3 -19 0 1.22 0.15
 -3 -19 0 1.39 0.16
 3 19 0 1.52 0.17
 -3 19 0 1 0.14
 -3 19 0 1.33 0.13
 4 -19 0 0.4 0.15
 -4 -19 0 0.93 0.15
 4 -19 0 0.39 0.09
 4 -19 0 0.51 0.08
 -4 -19 0 0.43 0.19
 4 -19 0 0.53 0.08
 4 -19 0 0.45 0.17
 -4 -19 0 0.42 0.15
 4 19 0 0.49 0.14
 -4 19 0 0.49 0.15
 -5 -19 0 0.14 0.14
 -5 -19 0 0.05 0.16
 5 -19 0 0.02 0.16
 5 -19 0 0.19 0.06
 -5 -19 0 0.12 0.18
 5 -19 0 0.02 0.17
 -5 -19 0 0.2 0.06
 0 -20 0 11.66 0.45
 0 -20 0 11.89 0.49
 0 -20 0 11.55 0.48
 0 20 0 11.59 0.47
 -1 -20 0 4.06 0.27
 1 -20 0 4.1 0.27
 1 -20 0 4.81 0.29
 -1 -20 0 4.43 0.25
 -1 -20 0 3.92 0.26
 1 -20 0 4.66 0.23
 1 20 0 4.66 0.28
 -1 20 0 4.42 0.27
 2 -20 0 0.98 0.11
 2 -20 0 0.65 0.16
 -2 -20 0 0.85 0.2
 -2 -20 0 0.8 0.14
 2 -20 0 0.82 0.18
 -2 -20 0 0.68 0.16
 -2 20 0 0.83 0.14
 2 20 0 0.74 0.15
 -2 20 0 0.87 0.15
 -3 -20 0 2.09 0.25
 3 -20 0 2.51 0.22
 3 -20 0 2.36 0.2
 3 -20 0 2.55 0.17
 -3 -20 0 2.09 0.2
 -3 -20 0 2.27 0.19
 -4 -20 0 0.94 0.17
 4 -20 0 0.78 0.08
 -4 -20 0 0.89 0.21
 4 -20 0 0.98 0.09
 4 -20 0 1.04 0.21
 4 -20 0 0.67 0.17
 -4 -20 0 0.8 0.18
 -4 20 0 0.58 0.17
 4 20 0 0.77 0.16
 0 -21 0 0.16 0.16
 0 -21 0 0.16 0.15
 0 -21 0 -0.15 0.18
 0 21 0 0.14 0.14
 1 -21 0 1.05 0.13
 1 -21 0 1.02 0.21
 -1 -21 0 0.91 0.23
 -1 -21 0 1.1 0.15
 1 -21 0 1 0.18
 -1 -21 0 0.85 0.17
 1 21 0 0.9 0.16
 -1 21 0 0.81 0.16
 2 -21 0 0.54 0.17
 2 -21 0 0.54 0.23
 -2 -21 0 0.56 0.17
 2 -21 0 0.55 0.12
 -2 -21 0 0.56 0.15
 -2 21 0 0.4 0.16
 2 21 0 0.62 0.16
 12 0 -1 -0.1 0.14
 -12 0 1 0.17 0.14
 -12 0 1 0.18 0.14
 -12 0 1 -0.19 0.16
 -11 0 1 -0.02 0.13
 -11 0 1 0.07 0.11
 -11 0 1 0.29 0.12
 11 0 -1 0 0.17
 11 0 -1 0.19 0.13
 -10 0 1 0.17 0.09
 10 0 -1 0.12 0.13
 -10 0 1 -0.01 0.09
 -10 0 1 -0.08 0.11
 10 0 -1 -0.11 0.1
 -9 0 1 -0.03 0.08
 -9 0 1 0.11 0.08
 9 0 -1 0.11 0.09
 9 0 -1 0.08 0.09
 9 0 -1 0.06 0.1
 -9 0 1 0.22 0.16
 -8 0 1 0.07 0.07
 8 0 -1 -0.01 0.09
 -8 0 1 -0.01 0.06
 -8 0 1 -0.03 0.07
 8 0 -1 -0.03 0.08
 8 0 -1 0 0.07
 7 0 -1 0.03 0.07
 7 0 -1 -0.04 0.06
 -7 0 1 -0.07 0.05
 -7 0 1 -0.04 0.06
 7 0 -1 -0.05 0.08
 -7 0 1 -0.02 0.06
 7 0 -1 0.02 0.06
 7 0 -1 -0.01 0.06
 -7 0 1 -0.1 0.05
 6 0 -1 0.02 0.05
 6 0 -1 0.06 0.05
 6 0 -1 0 0.05
 -6 0 1 0.01 0.05
 -6 0 1 -0.06 0.04
 -6 0 1 -0.09 0.05
 6 0 -1 -0.01 0.04
 -6 0 1 0.01 0.05
 5 0 -1 -0.07 0.04
 5 0 -1 -0.07 0.04
 -5 0 1 0.01 0.04
 5 0 -1 0 0.04
 5 0 -1 0.07 0.04
 -5 0 1 0.06 0.04
 5 0 -1 -0.02 0.04
 -5 0 1 -0.07 0.04
 -5 0 1 0 0.04
 4 0 -1 0.01 0.04
 4 0 -1 -0.03 0.03
 -4 0 1 -0.08 0.03
 4 0 -1 -0.04 0.03
 4 0 -1 0 0.03
 -4 0 1 -0.02 0.03
 -4 0 1 -0.01 0.04
 -4 0 1 -0.04 0.03
 -3 0 1 -0.04 0.02
 -3 0 1 0.07 0.03
 3 0 -1 0.04 0.03
 -3 0 1 -0.03 0.03
 3 0 -1 0 0.03
 -3 0 1 0.04 0.03
 3 0 -1 0.02 0.02
 3 0 -1 0.03 0.03
 3 0 -1 -0.01 0.02
 2 0 -1 0.01 0.02
 2 0 -1 -0.04 0.01
 2 0 -1 0 0.02
 -2 0 1 -0.09 0.02
 -2 0 1 -0.06 0.02
 2 0 -1 -0.01 0.02
 2 0 -1 -0.03 0.02
 -2 0 1 0.02 0.03
 -2 0 1 -0.01 0.02
 1 0 -1 0 0.01
 -1 0 1 0.01 0.01
 1 0 -1 0.03 0.01
 1 0 -1 0.03 0.01
 1 0 -1 0.04 0.01
 1 0 1 0.03 0.01
 -1 0 -1 0.05 0.01
 -1 0 -1 0.03 0.02
 1 0 1 0.05 0.01
 -1 0 -1 0.05 0.01
 -1 0 -1 0.01 0.01
 1 0 1 0.02 0.01
 -1 0 -1 0.04 0.01
 2 0 1 0.19 0.02
 2 0 1 0.13 0.02
 -2 0 -1 0.1 0.02
 -2 0 -1 0.17 0.02
 -2 0 -1 0.17 0.03
 2 0 1 0.17 0.03
 2 0 1 0.14 0.03
 -2 0 -1 0.15 0.03
 -2 0 -1 0.15 0.03
 3 0 1 0.53 0.04
 -3 0 -1 0.5 0.04
 -3 0 -1 0.62 0.04
 -3 0 -1 0.6 0.04
 3 0 1 0.5 0.04
 3 0 1 0.45 0.04
 -3 0 -1 0.6 0.04
 -3 0 -1 0.52 0.04
 3 0 1 0.51 0.04
 4 0 1 0.91 0.06
 -4 0 -1 0.99 0.06
 -4 0 -1 0.79 0.06
 4 0 1 0.95 0.06
 -4 0 -1 1.11 0.07
 -4 0 -1 1.09 0.07
 4 0 1 0.85 0.06
 4 0 1 1.02 0.06
 5 0 1 0.08 0.05
 -5 0 -1 0.05 0.04
 -5 0 -1 0.01 0.04
 -5 0 -1 -0.02 0.04
 -5 0 -1 0.07 0.04
 5 0 1 0.01 0.04
 5 0 1 0.08 0.05
 -5 0 -1 -0.05 0.03
 5 0 1 0.01 0.04
 6 0 1 0.48 0.07
 -6 0 -1 0.61 0.07
 -6 0 -1 0.48 0.05
 -6 0 -1 0.48 0.06
 6 0 1 0.48 0.06
 -6 0 -1 0.49 0.06
 6 0 1 0.49 0.06
 6 0 1 0.57 0.07
 -7 0 -1 -0.05 0.05
 7 0 1 0.06 0.07
 7 0 1 0.05 0.07
 7 0 1 -0.08 0.06
 -7 0 -1 -0.14 0.06
 -7 0 -1 0.1 0.06
 7 0 1 0.09 0.06
 8 0 1 0.15 0.09
 -8 0 -1 0.1 0.07
 -8 0 -1 0.12 0.09
 8 0 1 0.1 0.07
 -8 0 -1 0.11 0.07
 8 0 1 0.21 0.08
 9 0 1 0.06 0.11
 9 0 1 -0.02 0.09
 -9 0 -1 -0.06 0.09
 9 0 1 -0.06 0.08
 -9 0 -1 0.02 0.08
 -9 0 -1 -0.04 0.08
 -10 0 -1 -0.02 0.09
 -10 0 -1 -0.11 0.11
 10 0 1 -0.08 0.11
 10 0 1 0.19 0.14
 -10 0 -1 -0.05 0.09
 -11 0 -1 0.03 0.12
 11 0 1 -0.06 0.12
 -11 0 -1 0.15 0.12
 -11 0 -1 0.18 0.14
 -12 0 -1 0.01 0.17
 -12 0 -1 0.03 0.13
 12 0 1 -0.01 0.15
 -12 0 -1 0.15 0.15
 -12 -1 1 -0.1 0.14
 -12 -1 1 0.03 0.17
 -12 -1 1 0.24 0.13
 12 -1 -1 0.2 0.15
 12 1 -1 0.17 0.15
 -12 1 1 0.31 0.16
 -12 1 1 0.37 0.14
 -12 1 1 0.17 0.14
 11 -1 -1 0.38 0.18
 -11 -1 1 0.3 0.12
 -11 -1 1 0.12 0.13
 11 -1 -1 0.09 0.12
 -11 -1 1 0.1 0.11
 11 1 -1 0.19 0.18
 -11 1 1 0.06 0.12
 11 1 -1 0.12 0.12
 -11 1 1 0.12 0.11
 -11 1 1 0.18 0.13
 -10 -1 1 -0.01 0.11
 10 -1 -1 -0.15 0.1
 10 -1 -1 -0.04 0.13
 -10 -1 1 0 0.09
 -10 -1 1 0.06 0.11
 -10 1 1 0.08 0.09
 10 1 -1 -0.07 0.13
 10 1 -1 -0.13 0.11
 -10 1 1 -0.06 0.11
 9 -1 -1 0 0.08
 9 -1 -1 0.03 0.09
 -9 -1 1 0.05 0.08
 9 -1 -1 -0.02 0.11
 -9 -1 1 -0.01 0.11
 -9 -1 1 0 0.08
 -9 1 1 0.2 0.09
 -9 1 1 0.08 0.09
 9 1 -1 -0.11 0.09
 9 1 -1 0.14 0.11
 9 1 -1 0.21 0.11
 -9 1 1 0.06 0.08
 -8 -1 1 0.05 0.07
 8 -1 -1 -0.03 0.07
 -8 -1 1 0.11 0.08
 8 -1 -1 0.11 0.09
 -8 -1 1 0.15 0.07
 8 -1 -1 0.11 0.07
 8 -1 -1 0.06 0.08
 -8 1 1 0.04 0.06
 8 1 -1 0.06 0.08
 -8 1 1 0.02 0.07
 -8 1 1 0.24 0.07
 8 1 -1 0.15 0.08
 8 1 -1 -0.06 0.08
 8 1 -1 0.02 0.08
 7 -1 -1 -0.13 0.06
 7 -1 -1 0.02 0.06
 -7 -1 1 0.06 0.06
 7 -1 -1 -0.04 0.06
 -7 -1 1 0.02 0.05
 -7 -1 1 0.07 0.06
 7 -1 -1 0.04 0.07
 -7 -1 1 0 0.06
 7 1 -1 -0.06 0.06
 -7 1 1 -0.01 0.06
 7 1 -1 0 0.07
 -7 1 1 0.09 0.05
 7 1 -1 0.06 0.06
 -7 1 1 0.08 0.06
 7 1 -1 0.09 0.06
 7 1 -1 -0.01 0.06
 6 -1 -1 1.27 0.08
 6 -1 -1 1.16 0.09
 -6 -1 1 1.22 0.08
 -6 -1 1 1.27 0.09
 -6 -1 1 1.04 0.08
 6 -1 -1 1.14 0.08
 -6 -1 1 1.18 0.08
 6 -1 -1 1.11 0.08
 -6 1 1 1.11 0.08
 6 1 -1 1.08 0.08
 -6 1 1 1.07 0.08
 6 1 -1 1.38 0.09
 6 1 -1 1.25 0.08
 -6 1 1 1.45 0.13
 -6 1 1 1 0.08
 6 1 -1 1.19 0.08
 6 1 -1 1.02 0.08
 -5 -1 1 -0.04 0.04
 5 -1 -1 -0.04 0.04
 5 -1 -1 0.05 0.04
 5 -1 -1 0.1 0.04
 -5 -1 1 0.08 0.04
 -5 -1 1 0.07 0.04
 -5 -1 1 0.09 0.05
 -5 -1 1 0.14 0.05
 5 1 -1 0.05 0.04
 5 1 -1 0.15 0.05
 5 1 -1 0.05 0.04
 -5 1 1 -0.02 0.04
 -5 1 1 -0.02 0.04
 -5 1 1 0.07 0.04
 -5 1 1 0.05 0.05
 5 1 -1 0.07 0.04
 5 1 -1 0.04 0.04
 4 -1 -1 4.63 0.17
 -4 -1 1 4.47 0.17
 -4 -1 1 4.61 0.17
 -4 -1 1 4.53 0.17
 4 -1 -1 4.57 0.17
 -4 -1 1 5 0.2
 4 -1 -1 4.55 0.17
 4 -1 -1 4.43 0.17
 -4 -1 1 4.29 0.17
 -4 1 1 4.68 0.17
 4 1 -1 4.61 0.17
 4 1 -1 4.61 0.17
 4 1 -1 4.6 0.17
 -4 1 1 4.57 0.17
 4 1 -1 4.56 0.17
 -4 1 1 4.62 0.17
 -3 -1 1 2.02 0.09
 -3 -1 1 2.19 0.09
 -3 -1 1 1.96 0.08
 3 -1 -1 1.97 0.09
 3 -1 -1 2.18 0.09
 3 -1 -1 2.23 0.09
 -3 -1 1 1.84 0.09
 -3 -1 1 2.04 0.09
 3 -1 -1 1.94 0.08
 -3 1 1 1.99 0.09
 3 1 -1 1.94 0.08
 3 1 -1 1.79 0.08
 -3 1 1 1.95 0.09
 -3 1 1 2.03 0.08
 3 1 -1 1.9 0.08
 3 1 -1 2.05 0.09
 3 1 -1 2.08 0.08
 2 -1 -1 0.09 0.03
 -2 -1 1 0.12 0.02
 -2 -1 1 0.03 0.02
 -2 -1 1 0.02 0.02
 2 -1 -1 0.06 0.02
 -2 -1 1 0.1 0.02
 2 -1 -1 0.09 0.02
 -2 -1 1 -0.01 0.02
 2 1 -1 -0.01 0.02
 -2 1 1 0.05 0.02
 2 1 -1 0.09 0.02
 2 1 -1 0.11 0.03
 -2 1 1 0.08 0.02
 2 1 -1 0.13 0.02
 2 1 -1 0.1 0.02
 -1 -1 1 0.07 0.01
 -1 -1 1 0.01 0.01
 -1 -1 1 0.04 0.01
 1 -1 -1 0.03 0.01
 1 -1 -1 0.05 0.01
 1 -1 -1 0.02 0.01
 -1 -1 1 0.06 0.01
 -1 -1 1 0.05 0.01
 1 1 -1 0.03 0.01
 -1 1 1 0.02 0.01
 -1 1 1 0.03 0.01
 1 1 -1 0.03 0.01
 1 1 -1 0.02 0.01
 0 -1 -1 0.02 0.01
 0 1 1 0.02 0.01
 -1 -1 -1 1.06 0.04
 1 -1 1 1.15 0.04
 1 -1 1 1.09 0.04
 -1 -1 -1 1.03 0.04
 -1 -1 -1 1.1 0.05
 1 -1 1 1.08 0.04
 1 -1 1 1.1 0.04
 -1 1 -1 1.05 0.04
 -1 1 -1 1.12 0.04
 1 1 1 1.14 0.04
 -1 1 -1 1.09 0.04
 1 1 1 1.13 0.05
 -1 1 -1 1.15 0.04
 1 1 1 1.11 0.04
 -1 1 -1 1.14 0.04
 2 -1 1 2.25 0.09
 -2 -1 -1 2.18 0.09
 2 -1 1 2.19 0.08
 2 -1 1 2.15 0.09
 -2 -1 -1 2.11 0.09
 2 -1 1 2.28 0.09
 -2 -1 -1 2.08 0.09
 -2 -1 -1 2.32 0.09
 2 1 1 2.13 0.09
 -2 1 -1 2.13 0.09
 2 1 1 2.19 0.09
 -2 1 -1 2.22 0.09
 2 1 1 2.14 0.09
 2 1 1 2.2 0.09
 2 1 1 2.23 0.09
 -2 1 -1 2.11 0.08
 -2 1 -1 2.18 0.09
 -2 1 -1 2.23 0.09
 -3 -1 -1 6.11 0.22
 3 -1 1 6.27 0.22
 -3 -1 -1 6.34 0.22
 3 -1 1 6.33 0.23
 3 -1 1 6.36 0.23
 -3 -1 -1 6.53 0.23
 3 -1 1 6.13 0.22
 -3 -1 -1 6.21 0.22
 3 1 1 6.32 0.22
 3 1 1 6.4 0.23
 3 1 1 5.99 0.22
 -3 1 -1 6.44 0.22
 -3 1 -1 6.28 0.22
 3 1 1 6.52 0.23
 -3 1 -1 6.43 0.22
 -3 1 -1 6.27 0.23
 3 1 1 6.43 0.22
 -3 1 -1 6.27 0.23
 -4 -1 -1 2.98 0.12
 4 -1 1 3.06 0.13
 -4 -1 -1 2.89 0.13
 4 -1 1 2.9 0.12
 4 -1 1 3.13 0.12
 4 -1 1 3.13 0.12
 -4 -1 -1 2.96 0.12
 -4 -1 -1 3.41 0.13
 4 -1 1 2.83 0.12
 -4 1 -1 2.76 0.13
 -4 1 -1 3.13 0.13
 4 1 1 2.96 0.12
 4 1 1 3.18 0.12
 -4 1 -1 3.22 0.13
 4 1 1 3.14 0.13
 4 1 1 3.2 0.12
 -4 1 -1 2.84 0.12
 -4 1 -1 2.7 0.12
 5 -1 1 2.06 0.11
 -5 -1 -1 2.21 0.1
 -5 -1 -1 2.08 0.11
 5 -1 1 2.43 0.11
 -5 -1 -1 2 0.1
 5 -1 1 2.12 0.11
 -5 -1 -1 2.02 0.1
 -5 1 -1 2.06 0.09
 5 1 1 2.02 0.1
 -5 1 -1 2.02 0.11
 5 1 1 2.09 0.1
 5 1 1 2.08 0.1
 -5 1 -1 1.85 0.11
 5 1 1 2.14 0.15
 -5 1 -1 1.85 0.1
 5 1 1 1.94 0.11
 -5 1 -1 2.15 0.1
 -6 -1 -1 2.27 0.11
 6 -1 1 2.36 0.12
 -6 -1 -1 2.55 0.12
 6 -1 1 2.43 0.13
 6 -1 1 2.34 0.13
 -6 -1 -1 2.32 0.12
 6 -1 1 2.13 0.11
 -6 -1 -1 2.13 0.11
 -6 1 -1 2.28 0.12
 6 1 1 2.3 0.11
 6 1 1 2.27 0.12
 6 1 1 2.23 0.12
 6 1 1 2.3 0.12
 -6 1 -1 2.27 0.12
 -6 1 -1 2.46 0.12
 6 1 1 2.28 0.12
 7 -1 1 0.04 0.07
 7 -1 1 0.08 0.06
 7 -1 1 0.07 0.06
 -7 -1 -1 -0.04 0.06
 -7 -1 -1 0.07 0.05
 7 -1 1 0.18 0.06
 -7 -1 -1 0.01 0.06
 -7 -1 -1 -0.02 0.06
 7 1 1 0.11 0.07
 -7 1 -1 -0.04 0.06
 7 1 1 0.02 0.07
 -7 1 -1 0 0.06
 7 1 1 0.09 0.06
 7 1 1 0.05 0.07
 7 1 1 0.18 0.06
 -7 1 -1 0.08 0.06
 -8 -1 -1 0.08 0.14
 -8 -1 -1 0.11 0.07
 8 -1 1 0.01 0.09
 8 -1 1 0.02 0.08
 -8 -1 -1 0.07 0.07
 8 -1 1 0.12 0.07
 8 1 1 0.13 0.07
 8 1 1 0.02 0.09
 -8 1 -1 -0.01 0.08
 -8 1 -1 0.04 0.07
 8 1 1 0.06 0.08
 8 1 1 0.1 0.1
 -8 1 -1 0.01 0.07
 9 -1 1 -0.12 0.09
 9 -1 1 -0.07 0.11
 -9 -1 -1 0.05 0.09
 -9 -1 -1 0.08 0.08
 -9 -1 -1 0.1 0.08
 9 -1 1 0.14 0.08
 9 1 1 0.11 0.09
 -9 1 -1 0.05 0.09
 9 1 1 -0.03 0.11
 9 1 1 0 0.09
 -9 1 -1 0 0.08
 -9 1 -1 -0.03 0.08
 10 -1 1 0.04 0.14
 -10 -1 -1 0.05 0.1
 -10 -1 -1 0 0.1
 10 -1 1 0.08 0.11
 -10 -1 -1 -0.01 0.11
 10 1 1 0.24 0.1
 10 1 1 0 0.14
 -10 1 -1 -0.03 0.11
 -10 1 -1 0.2 0.1
 -10 1 -1 -0.06 0.1
 -11 -1 -1 0.05 0.12
 -11 -1 -1 0 0.14
 -11 -1 -1 0.03 0.12
 11 -1 1 0.1 0.13
 -11 1 -1 -0.06 0.12
 11 1 1 0.04 0.12
 -11 1 -1 0.06 0.11
 -11 1 -1 0.13 0.14
 -12 -1 -1 -0.1 0.14
 -12 -1 -1 0.09 0.14
 12 -1 1 0.06 0.14
 -12 -1 -1 0.12 0.16
 12 1 1 0.11 0.16
 -12 1 -1 0.12 0.14
 -12 1 -1 0.13 0.15
 -12 -2 1 0.33 0.17
 12 -2 -1 0.24 0.16
 -12 -2 1 0.52 0.14
 -12 -2 1 0.24 0.14
 -12 2 1 0.39 0.14
 12 2 -1 0.23 0.15
 -12 2 1 0.33 0.15
 -12 2 1 0.56 0.17
 -11 -2 1 0.19 0.12
 11 -2 -1 0.22 0.13
 -11 -2 1 0.18 0.14
 -11 -2 1 0.06 0.11
 11 -2 -1 0.15 0.18
 -11 2 1 0.35 0.14
 -11 2 1 0.23 0.11
 11 2 -1 0.08 0.17
 11 2 -1 0.27 0.12
 -11 2 1 0.27 0.12
 10 -2 -1 0.15 0.12
 -10 -2 1 0.03 0.09
 10 -2 -1 0.01 0.09
 -10 -2 1 0.25 0.12
 -10 -2 1 0.24 0.12
 10 -2 -1 0.06 0.26
 -10 2 1 0.04 0.09
 -10 2 1 0.11 0.11
 10 2 -1 -0.02 0.1
 10 2 -1 0.08 0.11
 -10 2 1 0.09 0.13
 9 -2 -1 0.83 0.12
 -9 -2 1 0.67 0.1
 -9 -2 1 0.79 0.11
 9 -2 -1 0.72 0.1
 9 -2 -1 0.53 0.1
 -9 -2 1 0.9 0.1
 -9 2 1 0.81 0.11
 9 2 -1 0.94 0.11
 -9 2 1 0.87 0.1
 9 2 -1 0.64 0.12
 -9 2 1 0.83 0.1
 8 -2 -1 0.66 0.1
 8 -2 -1 0.64 0.09
 8 -2 -1 0.48 0.08
 -8 -2 1 0.66 0.09
 -8 -2 1 0.62 0.08
 8 -2 -1 0.57 0.1
 -8 -2 1 0.43 0.08
 8 2 -1 0.58 0.1
 -8 2 1 0.49 0.09
 8 2 -1 0.56 0.09
 -8 2 1 0.53 0.08
 -8 2 1 0.61 0.08
 8 2 -1 0.78 0.1
 8 2 -1 0.45 0.09
 7 -2 -1 0.01 0.07
 -7 -2 1 -0.05 0.06
 7 -2 -1 -0.04 0.06
 -7 -2 1 -0.13 0.05
 7 -2 -1 0.03 0.05
 -7 -2 1 -0.07 0.06
 -7 -2 1 -0.09 0.05
 7 -2 -1 -0.05 0.08
 7 2 -1 -0.02 0.06
 -7 2 1 0.03 0.06
 7 2 -1 0.03 0.07
 7 2 -1 -0.03 0.07
 7 2 -1 -0.01 0.06
 7 2 -1 0.03 0.07
 -7 2 1 -0.06 0.06
 -7 2 1 -0.15 0.06
 -6 -2 1 0.21 0.06
 6 -2 -1 0.37 0.06
 -6 -2 1 0.34 0.05
 -6 -2 1 0.19 0.1
 -6 -2 1 0.22 0.06
 6 -2 -1 0.37 0.05
 6 -2 -1 0.3 0.06
 6 -2 -1 0.18 0.05
 6 -2 -1 0.18 0.06
 -6 -2 1 0.35 0.06
 6 2 -1 0.32 0.06
 -6 2 1 0.21 0.06
 -6 2 1 0.28 0.05
 6 2 -1 0.28 0.06
 6 2 -1 0.16 0.05
 6 2 -1 0.41 0.06
 -6 2 1 0.26 0.06
 6 2 -1 0.28 0.06
 -6 2 1 0.21 0.05
 -5 -2 1 1.18 0.08
 -5 -2 1 0.96 0.07
 5 -2 -1 1.29 0.08
 -5 -2 1 1.1 0.08
 -5 -2 1 1.17 0.08
 5 -2 -1 1.24 0.08
 5 -2 -1 1.12 0.08
 -5 -2 1 1.21 0.08
 5 -2 -1 1.21 0.08
 5 2 -1 1.15 0.08
 -5 2 1 1.36 0.08
 5 2 -1 1.22 0.08
 5 2 -1 1.12 0.08
 5 2 -1 1.07 0.07
 -5 2 1 1.01 0.07
 5 2 -1 1.04 0.07
 -5 2 1 1.09 0.07
 -4 -2 1 4.16 0.17
 4 -2 -1 4.36 0.17
 4 -2 -1 4.44 0.17
 -4 -2 1 4.36 0.17
 -4 -2 1 4.59 0.17
 -4 -2 1 4.72 0.17
 -4 -2 1 4.58 0.17
 4 -2 -1 4.44 0.17
 4 -2 -1 4.38 0.16
 4 -2 -1 4.42 0.17
 4 2 -1 4.62 0.17
 -4 2 1 4.33 0.17
 -4 2 1 4.59 0.17
 4 2 -1 4.53 0.17
 -4 2 1 4.27 0.17
 4 2 -1 4.45 0.17
 4 2 -1 4.53 0.17
 3 -2 -1 0.98 0.06
 -3 -2 1 1 0.06
 -3 -2 1 1.03 0.06
 3 -2 -1 0.97 0.05
 3 -2 -1 0.95 0.05
 3 -2 -1 1.04 0.06
 -3 -2 1 0.86 0.06
 -3 -2 1 0.96 0.05
 -3 -2 1 1 0.06
 3 2 -1 0.97 0.06
 3 2 -1 0.79 0.06
 -3 2 1 0.97 0.06
 3 2 -1 1.08 0.05
 3 2 -1 1.09 0.06
 -3 2 1 0.9 0.06
 -3 2 1 0.93 0.06
 3 2 -1 1.06 0.05
 -2 -2 1 3.93 0.14
 -2 -2 1 3.8 0.14
 2 -2 -1 3.92 0.14
 2 -2 -1 3.76 0.14
 -2 -2 1 3.63 0.14
 -2 -2 1 3.84 0.14
 2 -2 -1 3.74 0.14
 -2 -2 1 4.12 0.14
 2 -2 -1 4.05 0.14
 -2 2 1 4.06 0.14
 2 2 -1 3.82 0.14
 -2 2 1 3.85 0.14
 2 2 -1 3.78 0.14
 -2 2 1 3.82 0.14
 2 2 -1 4.03 0.14
 2 2 -1 3.75 0.14
 -1 -2 1 0.36 0.03
 -1 -2 1 0.33 0.02
 -1 -2 1 0.36 0.02
 -1 -2 1 0.44 0.03
 1 -2 -1 0.32 0.02
 1 -2 -1 0.32 0.02
 1 -2 -1 0.34 0.02
 1 -2 -1 0.37 0.03
 1 -2 -1 0.4 0.02
 -1 2 1 0.41 0.02
 1 2 -1 0.41 0.03
 1 2 -1 0.37 0.02
 -1 2 1 0.32 0.02
 1 2 -1 0.42 0.02
 -1 2 1 0.32 0.02
 1 2 -1 0.29 0.02
 -1 2 1 0.37 0.02
 1 2 -1 0.34 0.02
 0 -2 -1 0.09 0.01
 0 -2 1 0.07 0.01
 0 -2 1 0.09 0.01
 0 -2 -1 0.12 0.02
 0 -2 1 0.09 0.01
 0 -2 -1 0.09 0.01
 0 -2 1 0.07 0.01
 0 2 1 0.09 0.01
 0 2 1 0.14 0.01
 0 2 -1 0.08 0.01
 0 2 1 0.06 0.01
 0 2 1 0.12 0.01
 1 -2 1 0.23 0.02
 -1 -2 -1 0.35 0.03
 -1 -2 -1 0.26 0.02
 -1 -2 -1 0.3 0.02
 1 -2 1 0.34 0.02
 -1 -2 -1 0.3 0.02
 1 -2 1 0.24 0.02
 1 2 1 0.33 0.02
 -1 2 -1 0.28 0.02
 -1 2 -1 0.33 0.02
 -1 2 -1 0.33 0.02
 -1 2 -1 0.32 0.02
 1 2 1 0.27 0.02
 1 2 1 0.39 0.03
 1 2 1 0.42 0.03
 2 -2 1 4.3 0.15
 2 -2 1 4.08 0.15
 2 -2 1 4.12 0.15
 -2 -2 -1 4.04 0.15
 -2 -2 -1 4.39 0.15
 2 -2 1 4.02 0.14
 -2 -2 -1 4.35 0.15
 -2 -2 -1 4.51 0.15
 -2 2 -1 3.99 0.15
 -2 2 -1 4.06 0.15
 -2 2 -1 4.14 0.15
 -2 2 -1 3.92 0.15
 2 2 1 4.45 0.15
 2 2 1 3.96 0.15
 2 2 1 4.37 0.15
 2 2 1 4.54 0.15
 2 2 1 4.19 0.15
 3 -2 1 7.01 0.24
 3 -2 1 6.7 0.23
 -3 -2 -1 6.36 0.24
 3 -2 1 6.2 0.23
 3 -2 1 6.58 0.26
 -3 -2 -1 6.97 0.24
 -3 -2 -1 6.73 0.24
 -3 -2 -1 6.88 0.24
 3 -2 1 6.47 0.23
 -3 2 -1 6.62 0.24
 3 2 1 6.66 0.24
 -3 2 -1 6.67 0.24
 -3 2 -1 6.61 0.24
 3 2 1 6.27 0.24
 -3 2 -1 6.68 0.24
 3 2 1 6.42 0.24
 3 2 1 7.02 0.24
 3 2 1 6.58 0.24
 -4 -2 -1 1.85 0.08
 -4 -2 -1 1.77 0.09
 4 -2 1 1.55 0.09
 4 -2 1 1.4 0.08
 -4 -2 -1 1.81 0.09
 -4 -2 -1 2.08 0.09
 4 -2 1 1.57 0.08
 4 -2 1 1.81 0.09
 4 -2 1 1.84 0.09
 4 2 1 1.71 0.09
 -4 2 -1 1.75 0.09
 4 2 1 1.78 0.09
 -4 2 -1 1.61 0.08
 -4 2 -1 1.46 0.09
 4 2 1 1.93 0.09
 4 2 1 1.71 0.09
 -4 2 -1 1.68 0.09
 -5 -2 -1 1.32 0.08
 -5 -2 -1 1.32 0.08
 5 -2 1 1.24 0.09
 -5 -2 -1 1.37 0.08
 5 -2 1 1.08 0.08
 5 -2 1 1.18 0.08
 -5 -2 -1 1.31 0.09
 5 -2 1 1.3 0.08
 5 2 1 1.39 0.08
 5 2 1 1.29 0.08
 -5 2 -1 1.12 0.08
 -5 2 -1 1.39 0.08
 -5 2 -1 1.2 0.08
 5 2 1 1.18 0.08
 5 2 1 1.46 0.09
 -5 2 -1 1.14 0.08
 6 -2 1 1.86 0.11
 6 -2 1 2.02 0.11
 6 -2 1 2 0.1
 -6 -2 -1 1.76 0.11
 6 -2 1 1.73 0.11
 -6 -2 -1 1.83 0.1
 6 -2 1 1.7 0.09
 -6 -2 -1 1.57 0.11
 -6 -2 -1 2.02 0.11
 -6 2 -1 1.62 0.1
 -6 2 -1 1.66 0.11
 6 2 1 1.89 0.1
 -6 2 -1 1.76 0.1
 6 2 1 2.01 0.12
 6 2 1 1.87 0.11
 6 2 1 1.89 0.11
 -6 2 -1 1.66 0.1
 6 2 1 1.83 0.12
 7 -2 1 0.03 0.05
 7 -2 1 -0.08 0.06
 7 -2 1 -0.09 0.07
 -7 -2 -1 0 0.06
 -7 -2 -1 -0.02 0.05
 -7 -2 -1 -0.08 0.06
 -7 -2 -1 -0.02 0.06
 7 -2 1 -0.15 0.07
 -7 2 -1 -0.13 0.06
 7 2 1 0.06 0.06
 -7 2 -1 0.03 0.06
 7 2 1 -0.02 0.07
 -7 2 -1 -0.05 0.06
 7 2 1 0 0.06
 7 2 1 -0.01 0.06
 7 2 1 -0.02 0.07
 -8 -2 -1 -0.12 0.07
 -8 -2 -1 0.05 0.09
 -8 -2 -1 -0.08 0.07
 8 -2 1 0.1 0.07
 8 -2 1 -0.11 0.09
 -8 -2 -1 0.01 0.07
 8 -2 1 -0.14 0.07
 -8 2 -1 -0.11 0.07
 8 2 1 -0.06 0.09
 8 2 1 0.05 0.07
 -8 2 -1 0.04 0.07
 8 2 1 -0.12 0.07
 -8 2 -1 -0.09 0.07
 -9 -2 -1 0.3 0.09
 9 -2 1 0.23 0.1
 -9 -2 -1 0.4 0.1
 -9 -2 -1 0.34 0.09
 9 -2 1 0.25 0.21
 -9 2 -1 0.15 0.1
 -9 2 -1 0.25 0.09
 9 2 1 0.38 0.09
 9 2 1 0.27 0.11
 -9 2 -1 0.37 0.09
 10 -2 1 -0.04 0.1
 -10 -2 -1 -0.04 0.11
 10 -2 1 0.12 0.1
 -10 -2 -1 0.03 0.09
 -10 -2 -1 0.02 0.1
 10 -2 1 0.06 0.15
 10 2 1 -0.23 0.14
 -10 2 -1 0.05 0.1
 -10 2 -1 0.02 0.11
 -10 2 -1 0.06 0.1
 10 2 1 -0.07 0.11
 11 -2 1 0.01 0.12
 -11 -2 -1 0.18 0.14
 -11 -2 -1 0.22 0.12
 -11 -2 -1 0.25 0.12
 -11 2 -1 0.33 0.12
 -11 2 -1 0.45 0.13
 -11 2 -1 0.19 0.14
 11 2 1 0.23 0.14
 -12 -2 -1 0.62 0.15
 12 -2 1 0.38 0.15
 -12 -2 -1 0.61 0.15
 -12 -2 -1 0.49 0.18
 -12 2 -1 0.8 0.21
 -12 2 -1 0.5 0.15
 -12 2 -1 0.55 0.17
 12 2 1 0.85 0.17
 -12 -3 1 2.23 0.19
 12 -3 -1 2.07 0.18
 -12 -3 1 2.45 0.22
 -12 -3 1 2.18 0.2
 -12 3 1 1.76 0.22
 -12 3 1 1.81 0.18
 -12 3 1 2.24 0.19
 12 3 -1 2.05 0.19
 11 -3 -1 0 0.12
 -11 -3 1 0.14 0.12
 -11 -3 1 0.11 0.14
 -11 -3 1 0.21 0.11
 11 -3 -1 -0.05 0.21
 -11 3 1 -0.19 0.13
 -11 3 1 -0.04 0.12
 -11 3 1 0.14 0.12
 11 3 -1 0.01 0.12
 11 3 -1 -0.05 0.17
 -10 -3 1 0.31 0.12
 -10 -3 1 0.21 0.1
 -10 -3 1 0.24 0.16
 10 -3 -1 0.37 0.11
 10 -3 -1 0.31 0.14
 10 -3 -1 0.29 0.1
 10 3 -1 0.17 0.12
 -10 3 1 0.26 0.11
 -10 3 1 0.09 0.1
 -10 3 1 0.26 0.1
 10 3 -1 0.14 0.14
 9 -3 -1 1.07 0.13
 9 -3 -1 0.98 0.11
 -9 -3 1 0.93 0.12
 -9 -3 1 1.01 0.11
 9 -3 -1 1.15 0.12
 -9 -3 1 1.08 0.11
 -9 3 1 0.95 0.11
 -9 3 1 0.96 0.1
 9 3 -1 0.85 0.11
 -9 3 1 1.11 0.12
 9 3 -1 1.03 0.13
 8 -3 -1 0.95 0.11
 -8 -3 1 1.15 0.1
 8 -3 -1 1 0.1
 -8 -3 1 0.9 0.1
 -8 -3 1 1.22 0.1
 8 -3 -1 1.12 0.09
 8 -3 -1 1.19 0.12
 8 3 -1 1.1 0.11
 8 3 -1 1.14 0.11
 -8 3 1 1.31 0.1
 -8 3 1 1.17 0.1
 8 3 -1 0.98 0.11
 8 3 -1 1.11 0.1
 -8 3 1 1.09 0.11
 7 -3 -1 0.66 0.08
 -7 -3 1 0.94 0.08
 7 -3 -1 0.75 0.07
 7 -3 -1 0.48 0.08
 7 -3 -1 0.61 0.09
 7 -3 -1 0.73 0.08
 -7 -3 1 0.94 0.09
 -7 -3 1 0.71 0.08
 -7 -3 1 0.89 0.08
 -7 -3 1 0.7 0.08
 7 3 -1 0.63 0.08
 -7 3 1 0.63 0.08
 7 3 -1 0.64 0.07
 7 3 -1 0.77 0.09
 7 3 -1 0.68 0.08
 -7 3 1 0.62 0.08
 -7 3 1 0.7 0.08
 6 -3 -1 1.08 0.08
 -6 -3 1 0.81 0.07
 6 -3 -1 1 0.07
 -6 -3 1 0.75 0.07
 -6 -3 1 0.86 0.07
 6 -3 -1 0.93 0.08
 6 -3 -1 0.91 0.08
 -6 -3 1 0.7 0.07
 6 -3 -1 0.84 0.06
 -6 -3 1 1.03 0.08
 6 3 -1 0.94 0.07
 6 3 -1 1 0.08
 6 3 -1 0.97 0.08
 -6 3 1 0.85 0.07
 6 3 -1 0.92 0.07
 6 3 -1 0.9 0.08
 -6 3 1 0.97 0.07
 -6 3 1 0.74 0.07
 -5 -3 1 1.52 0.09
 5 -3 -1 1.49 0.09
 5 -3 -1 1.55 0.09
 5 -3 -1 1.3 0.09
 -5 -3 1 1.6 0.09
 5 -3 -1 1.52 0.09
 -5 -3 1 1.42 0.09
 -5 -3 1 1.55 0.08
 -5 -3 1 1.32 0.08
 5 3 -1 1.67 0.09
 -5 3 1 1.34 0.08
 -5 3 1 1.25 0.09
 5 3 -1 1.62 0.09
 5 3 -1 1.61 0.09
 -5 3 1 1.56 0.09
 5 3 -1 1.43 0.09
 5 3 -1 1.45 0.09
 -4 -3 1 2.1 0.09
 4 -3 -1 1.98 0.1
 -4 -3 1 1.97 0.09
 -4 -3 1 1.86 0.09
 -4 -3 1 2.01 0.09
 -4 -3 1 1.88 0.1
 4 -3 -1 1.84 0.09
 4 -3 -1 1.92 0.1
 4 -3 -1 1.85 0.08
 4 -3 -1 1.96 0.09
 -4 3 1 1.97 0.1
 4 3 -1 2.02 0.09
 4 3 -1 1.79 0.09
 4 3 -1 1.81 0.09
 -4 3 1 2.02 0.09
 4 3 -1 1.84 0.09
 -4 3 1 2.05 0.1
 4 3 -1 1.78 0.09
 -3 -3 1 3.32 0.13
 -3 -3 1 3.16 0.13
 3 -3 -1 3.29 0.13
 -3 -3 1 3.32 0.13
 -3 -3 1 3.37 0.13
 3 -3 -1 3.55 0.13
 3 -3 -1 3.3 0.13
 3 -3 -1 3.31 0.13
 -3 3 1 3.28 0.13
 -3 3 1 3.38 0.13
 3 3 -1 3.23 0.13
 -3 3 1 3.34 0.13
 3 3 -1 3.42 0.13
 3 3 -1 3.39 0.13
 3 3 -1 3.37 0.13
 -2 -3 1 3.98 0.14
 2 -3 -1 3.99 0.14
 -2 -3 1 4.05 0.14
 -2 -3 1 3.94 0.15
 -2 -3 1 4.02 0.15
 2 -3 -1 3.87 0.15
 2 -3 -1 4.19 0.15
 2 -3 -1 3.88 0.14
 2 -3 -1 3.98 0.14
 -2 -3 1 3.83 0.15
 -2 3 1 3.65 0.15
 -2 3 1 3.95 0.14
 -2 3 1 4.09 0.15
 2 3 -1 3.98 0.14
 2 3 -1 3.93 0.14
 2 3 -1 3.88 0.15
 2 3 -1 3.99 0.14
 -1 -3 1 4.3 0.15
 1 -3 -1 4.07 0.15
 -1 -3 1 3.86 0.15
 -1 -3 1 4.25 0.15
 1 -3 -1 3.98 0.14
 -1 -3 1 4.36 0.14
 1 -3 -1 4.03 0.15
 1 -3 -1 4.17 0.14
 1 -3 -1 4.22 0.15
 -1 -3 1 3.96 0.14
 -1 3 1 3.92 0.15
 1 3 -1 4.2 0.15
 1 3 -1 3.92 0.15
 1 3 -1 4 0.15
 -1 3 1 3.92 0.14
 1 3 -1 4.14 0.14
 1 3 -1 4.07 0.14
 -1 3 1 4.08 0.15
 0 -3 -1 0.23 0.04
 0 -3 -1 0.24 0.02
 0 -3 1 0.2 0.02
 0 -3 1 0.2 0.02
 0 -3 -1 0.25 0.02
 0 -3 1 0.22 0.02
 0 -3 1 0.21 0.02
 0 3 -1 0.17 0.02
 0 3 1 0.17 0.02
 0 3 1 0.21 0.02
 0 3 1 0.29 0.02
 0 3 1 0.25 0.02
 -1 -3 -1 1.78 0.07
 -1 -3 -1 1.63 0.07
 1 -3 1 1.7 0.06
 1 -3 1 1.68 0.06
 1 -3 1 1.72 0.07
 1 -3 1 1.75 0.07
 -1 -3 -1 1.76 0.07
 -1 3 -1 1.82 0.07
 -1 3 -1 1.65 0.06
 1 3 1 1.55 0.07
 -1 3 -1 1.68 0.06
 1 3 1 1.8 0.07
 -1 3 -1 1.63 0.07
 1 3 1 1.69 0.07
 -1 3 -1 1.72 0.07
 1 3 1 1.69 0.07
 1 3 1 1.72 0.07
 2 -3 1 0.64 0.04
 2 -3 1 0.67 0.04
 -2 -3 -1 0.67 0.04
 2 -3 1 0.71 0.05
 -2 -3 -1 0.64 0.04
 -2 -3 -1 0.72 0.05
 -2 -3 -1 0.55 0.04
 2 3 1 0.71 0.04
 -2 3 -1 0.77 0.05
 -2 3 -1 0.75 0.05
 2 3 1 0.66 0.05
 2 3 1 0.76 0.04
 2 3 1 0.79 0.05
 -2 3 -1 0.59 0.04
 -2 3 -1 0.71 0.04
 3 -3 1 1.55 0.07
 -3 -3 -1 1.47 0.07
 -3 -3 -1 1.43 0.07
 3 -3 1 1.22 0.07
 3 -3 1 1.42 0.06
 3 -3 1 1.51 0.07
 -3 -3 -1 1.53 0.08
 3 -3 1 1.51 0.07
 -3 -3 -1 1.51 0.07
 -3 3 -1 1.45 0.07
 -3 3 -1 1.41 0.07
 -3 3 -1 1.44 0.07
 3 3 1 1.61 0.07
 3 3 1 1.5 0.07
 3 3 1 1.64 0.07
 -3 3 -1 1.55 0.07
 4 -3 1 3.16 0.13
 4 -3 1 3.41 0.13
 4 -3 1 3.46 0.14
 -4 -3 -1 3.41 0.14
 4 -3 1 3.29 0.15
 -4 -3 -1 3.61 0.14
 -4 -3 -1 3.35 0.14
 -4 -3 -1 3.37 0.14
 4 -3 1 3.41 0.14
 4 3 1 3.45 0.14
 4 3 1 3.54 0.14
 -4 3 -1 3.2 0.14
 -4 3 -1 3.24 0.14
 -4 3 -1 3.15 0.14
 4 3 1 3.35 0.14
 4 3 1 3.38 0.14
 -4 3 -1 3.36 0.13
 4 3 1 3.19 0.14
 5 -3 1 1.63 0.09
 -5 -3 -1 1.62 0.09
 -5 -3 -1 1.52 0.09
 5 -3 1 1.72 0.1
 -5 -3 -1 1.88 0.1
 5 -3 1 1.73 0.09
 -5 -3 -1 1.6 0.1
 5 -3 1 1.39 0.08
 5 -3 1 1.57 0.1
 5 3 1 1.84 0.1
 -5 3 -1 1.68 0.09
 5 3 1 1.6 0.1
 5 3 1 1.61 0.09
 -5 3 -1 1.58 0.09
 -5 3 -1 1.48 0.09
 5 3 1 1.41 0.1
 5 3 1 1.51 0.1
 -5 3 -1 1.75 0.1
 6 -3 1 0.54 0.07
 -6 -3 -1 0.57 0.06
 -6 -3 -1 0.49 0.06
 -6 -3 -1 0.54 0.07
 6 -3 1 0.51 0.07
 -6 -3 -1 0.46 0.07
 6 -3 1 0.55 0.07
 -6 -3 -1 0.57 0.07
 6 -3 1 0.56 0.06
 -6 3 -1 0.49 0.07
 -6 3 -1 0.52 0.06
 6 3 1 0.43 0.07
 6 3 1 0.56 0.07
 -6 3 -1 0.51 0.07
 6 3 1 0.51 0.07
 6 3 1 0.62 0.07
 -6 3 -1 0.5 0.06
 6 3 1 0.54 0.07
 -7 -3 -1 0.8 0.09
 7 -3 1 0.88 0.07
 -7 -3 -1 0.79 0.08
 7 -3 1 0.68 0.08
 -7 -3 -1 0.9 0.09
 7 -3 1 0.98 0.09
 7 -3 1 0.61 0.09
 7 -3 1 0.72 0.09
 -7 -3 -1 0.81 0.08
 7 3 1 0.63 0.09
 -7 3 -1 0.77 0.08
 -7 3 -1 0.67 0.08
 -7 3 -1 0.71 0.08
 7 3 1 0.87 0.09
 7 3 1 0.8 0.09
 7 3 1 0.85 0.09
 -8 -3 -1 0.13 0.07
 8 -3 1 0.26 0.08
 -8 -3 -1 0.1 0.07
 8 -3 1 0.08 0.06
 -8 -3 -1 0.09 0.07
 -8 -3 -1 0.02 0.08
 8 -3 1 -0.1 0.07
 -8 3 -1 0.07 0.07
 8 3 1 0.02 0.09
 8 3 1 0.05 0.08
 -8 3 -1 0.02 0.08
 -8 3 -1 0.11 0.07
 8 3 1 0.13 0.09
 -9 -3 -1 1.73 0.13
 9 -3 1 1.51 0.12
 -9 -3 -1 1.32 0.12
 -9 -3 -1 1.37 0.12
 9 -3 1 1.39 0.15
 -9 -3 -1 1.46 0.13
 9 -3 1 1.42 0.11
 -9 3 -1 1.06 0.11
 -9 3 -1 1.59 0.12
 9 3 1 1.36 0.13
 -9 3 -1 1.33 0.12
 9 3 1 1.16 0.14
 10 -3 1 0.01 0.1
 -10 -3 -1 0.08 0.11
 10 -3 1 0.04 0.1
 10 -3 1 0.13 0.15
 -10 -3 -1 0.1 0.1
 -10 -3 -1 0.11 0.1
 10 3 1 0.21 0.11
 10 3 1 0.12 0.14
 -10 3 -1 0.12 0.1
 -10 3 -1 0.05 0.1
 -10 3 -1 0.11 0.12
 11 -3 1 0.39 0.14
 -11 -3 -1 0.62 0.13
 -11 -3 -1 0.37 0.13
 -11 -3 -1 0.44 0.14
 11 3 1 0.34 0.14
 -11 3 -1 0.47 0.14
 -11 3 -1 0.61 0.13
 -11 3 -1 0.51 0.13
 -12 -3 -1 0.95 0.19
 12 -3 1 0.72 0.17
 -12 -3 -1 0.93 0.16
 -12 -3 -1 1.11 0.17
 -12 3 -1 0.64 0.18
 12 3 1 0.86 0.18
 -12 3 -1 1.12 0.27
 -12 3 -1 0.73 0.16
 12 -4 -1 2.07 0.18
 -12 -4 1 1.74 0.19
 -12 -4 1 1.94 0.18
 -12 -4 1 1.85 0.21
 12 4 -1 2.59 0.22
 -12 4 1 2.34 0.19
 -12 4 1 1.91 0.21
 -12 4 1 2.09 0.19
 -11 -4 1 -0.01 0.12
 11 -4 -1 0.15 0.12
 -11 -4 1 0.12 0.11
 -11 -4 1 -0.02 0.14
 11 4 -1 0.18 0.18
 11 4 -1 0.27 0.13
 -11 4 1 0.14 0.12
 -11 4 1 0.09 0.12
 -11 4 1 0.06 0.14
 -10 -4 1 0.01 0.1
 10 -4 -1 0.15 0.1
 10 -4 -1 -0.02 0.14
 10 -4 -1 0.1 0.11
 -10 -4 1 0.13 0.12
 -10 4 1 0.05 0.11
 10 4 -1 -0.05 0.1
 10 4 -1 0.15 0.14
 -10 4 1 0.06 0.1
 -10 4 1 0.28 0.11
 -9 -4 1 1.19 0.11
 9 -4 -1 1.25 0.1
 9 -4 -1 1.3 0.12
 -9 -4 1 1.01 0.12
 -9 -4 1 1.13 0.11
 9 -4 -1 1.02 0.13
 -9 4 1 1 0.12
 9 4 -1 1.04 0.13
 9 4 -1 1.08 0.11
 -9 4 1 0.93 0.11
 -9 4 1 1.36 0.12
 -8 -4 1 0.86 0.1
 8 -4 -1 0.76 0.11
 -8 -4 1 0.91 0.1
 8 -4 -1 0.84 0.09
 -8 -4 1 0.77 0.09
 8 -4 -1 0.96 0.08
 -8 -4 1 1.05 0.1
 -8 4 1 0.65 0.16
 8 4 -1 0.76 0.09
 -8 4 1 0.91 0.09
 -8 4 1 0.78 0.09
 8 4 -1 0.81 0.11
 8 4 -1 0.86 0.11
 -7 -4 1 0.61 0.08
 7 -4 -1 0.65 0.08
 7 -4 -1 0.6 0.09
 7 -4 -1 0.79 0.07
 -7 -4 1 0.64 0.07
 -7 -4 1 0.65 0.08
 7 -4 -1 0.44 0.08
 7 -4 -1 0.75 0.09
 -7 -4 1 0.48 0.08
 -7 -4 1 0.77 0.09
 7 4 -1 0.79 0.08
 -7 4 1 0.6 0.07
 7 4 -1 0.65 0.09
 7 4 -1 0.74 0.09
 7 4 -1 0.6 0.08
 -7 4 1 0.76 0.08
 7 4 -1 0.58 0.09
 -7 4 1 0.64 0.08
 -6 -4 1 1.11 0.09
 6 -4 -1 1.16 0.09
 -6 -4 1 1.41 0.09
 -6 -4 1 1.49 0.1
 6 -4 -1 1.12 0.09
 -6 -4 1 1.32 0.09
 6 -4 -1 1.41 0.09
 6 -4 -1 1.45 0.09
 -6 4 1 1.2 0.09
 6 4 -1 1.41 0.09
 6 4 -1 1.38 0.09
 6 4 -1 1.41 0.09
 -6 4 1 1.38 0.1
 6 4 -1 1.34 0.09
 -6 4 1 1.41 0.1
 6 4 -1 1.5 0.1
 5 -4 -1 0.61 0.06
 -5 -4 1 0.44 0.05
 -5 -4 1 0.56 0.05
 5 -4 -1 0.5 0.06
 -5 -4 1 0.5 0.06
 5 -4 -1 0.49 0.06
 5 -4 -1 0.43 0.04
 -5 -4 1 0.5 0.05
 5 -4 -1 0.51 0.06
 -5 -4 1 0.4 0.05
 5 4 -1 0.59 0.06
 5 4 -1 0.6 0.06
 -5 4 1 0.51 0.05
 -5 4 1 0.39 0.05
 5 4 -1 0.6 0.06
 5 4 -1 0.54 0.06
 -5 4 1 0.42 0.06
 5 4 -1 0.46 0.06
 4 -4 -1 3.88 0.16
 4 -4 -1 4.19 0.16
 -4 -4 1 3.8 0.15
 -4 -4 1 3.93 0.16
 -4 -4 1 3.8 0.16
 4 -4 -1 3.92 0.16
 -4 -4 1 3.61 0.16
 -4 -4 1 4.09 0.16
 4 -4 -1 4.01 0.16
 -4 4 1 4.09 0.16
 4 4 -1 4.14 0.16
 -4 4 1 3.9 0.15
 -4 4 1 3.74 0.16
 4 4 -1 3.83 0.15
 4 4 -1 3.99 0.16
 4 4 -1 3.88 0.16
 4 4 -1 4.01 0.15
 -3 -4 1 6.1 0.22
 -3 -4 1 5.97 0.22
 3 -4 -1 6.26 0.23
 -3 -4 1 6.13 0.23
 3 -4 -1 5.48 0.23
 3 -4 -1 6.02 0.22
 3 -4 -1 6.49 0.22
 3 -4 -1 6.85 0.23
 -3 -4 1 6.29 0.23
 3 4 -1 6.22 0.23
 -3 4 1 6.12 0.23
 -3 4 1 6.29 0.23
 -3 4 1 6.14 0.22
 3 4 -1 6.26 0.22
 3 4 -1 6.29 0.22
 3 4 -1 6.44 0.23
 -2 -4 1 0.7 0.05
 2 -4 -1 0.74 0.04
 2 -4 -1 0.82 0.05
 -2 -4 1 0.68 0.04
 2 -4 -1 0.87 0.05
 2 -4 -1 0.79 0.05
 -2 -4 1 0.81 0.05
 2 -4 -1 0.72 0.04
 -2 -4 1 0.85 0.05
 -2 -4 1 0.82 0.05
 -2 4 1 0.8 0.05
 2 4 -1 0.82 0.04
 2 4 -1 0.85 0.05
 2 4 -1 0.8 0.05
 -2 4 1 0.76 0.05
 -2 4 1 0.86 0.05
 2 4 -1 0.71 0.05
 2 4 -1 0.91 0.05
 1 -4 -1 0.1 0.02
 1 -4 -1 0.06 0.03
 1 -4 -1 0.08 0.02
 1 -4 -1 0.06 0.02
 -1 -4 1 0.03 0.02
 -1 -4 1 0.1 0.01
 1 -4 -1 0.09 0.03
 -1 -4 1 0.18 0.02
 -1 -4 1 0.12 0.03
 -1 -4 1 0.16 0.03
 -1 4 1 0.12 0.03
 1 4 -1 0.09 0.03
 1 4 -1 0.2 0.03
 1 4 -1 0.14 0.03
 -1 4 1 0.08 0.03
 1 4 -1 0.09 0.01
 0 -4 1 0.03 0.02
 0 -4 -1 0.09 0.03
 0 -4 -1 -0.01 0.02
 0 -4 -1 0.09 0.02
 0 -4 -1 0.08 0.02
 0 -4 1 0.07 0.01
 0 -4 1 0.03 0.02
 0 -4 -1 0.15 0.02
 0 -4 1 0.07 0.02
 0 -4 1 0.1 0.02
 0 4 1 0.12 0.02
 0 4 1 0.12 0.02
 0 4 1 0.07 0.02
 0 4 -1 0.09 0.02
 0 4 1 0.1 0.02
 -1 -4 -1 0.21 0.03
 -1 -4 -1 0.15 0.03
 -1 -4 -1 0.16 0.02
 1 -4 1 0.16 0.03
 -1 -4 -1 0.14 0.03
 1 4 1 0.19 0.03
 1 4 1 0.2 0.02
 1 4 1 0.14 0.03
 1 4 1 0.16 0.03
 1 4 1 0.24 0.03
 2 -4 1 1.39 0.05
 2 -4 1 1.36 0.06
 -2 -4 -1 1.34 0.07
 -2 -4 -1 1.4 0.06
 -2 -4 -1 1.26 0.07
 -2 -4 -1 1.39 0.07
 2 -4 1 1.41 0.06
 2 -4 1 1.23 0.07
 2 4 1 1.43 0.07
 -2 4 -1 1.34 0.06
 -2 4 -1 1.28 0.06
 2 4 1 1.48 0.07
 -2 4 -1 1.42 0.07
 2 4 1 1.35 0.07
 -2 4 -1 1.39 0.07
 2 4 1 1.47 0.06
 -3 -4 -1 1.15 0.07
 3 -4 1 1.24 0.07
 -3 -4 -1 1.39 0.07
 3 -4 1 1.44 0.07
 3 -4 1 1.03 0.07
 -3 -4 -1 1.19 0.07
 -3 -4 -1 1.52 0.07
 3 -4 1 1.17 0.07
 3 -4 1 1.28 0.05
 -3 4 -1 1.38 0.07
 3 4 1 1.39 0.07
 3 4 1 1.38 0.08
 -3 4 -1 1.32 0.07
 3 4 1 1.26 0.07
 -3 4 -1 1.4 0.07
 3 4 1 1.34 0.07
 -3 4 -1 1.28 0.07
 -4 -4 -1 2.6 0.12
 4 -4 1 2.7 0.12
 -4 -4 -1 2.7 0.12
 4 -4 1 2.54 0.11
 4 -4 1 2.54 0.11
 4 -4 1 2.54 0.1
 4 -4 1 2.81 0.12
 -4 -4 -1 2.68 0.12
 -4 -4 -1 2.51 0.11
 -4 4 -1 2.65 0.11
 -4 4 -1 2.6 0.12
 -4 4 -1 2.45 0.11
 -4 4 -1 2.63 0.11
 4 4 1 2.54 0.12
 4 4 1 2.5 0.12
 4 4 1 2.69 0.11
 4 4 1 2.76 0.11
 4 4 1 2.47 0.12
 5 -4 1 0.62 0.04
 5 -4 1 0.68 0.07
 5 -4 1 0.68 0.06
 5 -4 1 0.79 0.06
 -5 -4 -1 0.55 0.06
 5 -4 1 0.67 0.06
 -5 -4 -1 0.58 0.06
 -5 -4 -1 0.63 0.06
 -5 -4 -1 0.65 0.06
 -5 -4 -1 0.59 0.06
 5 4 1 0.91 0.07
 -5 4 -1 0.62 0.06
 5 4 1 0.64 0.06
 5 4 1 0.83 0.08
 -5 4 -1 0.77 0.06
 5 4 1 0.59 0.06
 -5 4 -1 0.68 0.06
 -6 -4 -1 0.66 0.07
 6 -4 1 0.56 0.07
 -6 -4 -1 0.74 0.07
 -6 -4 -1 0.7 0.07
 6 -4 1 0.59 0.07
 -6 -4 -1 0.64 0.06
 6 -4 1 0.54 0.08
 6 -4 1 0.59 0.07
 -6 -4 -1 0.73 0.07
 6 4 1 0.62 0.08
 6 4 1 0.79 0.08
 -6 4 -1 0.4 0.06
 6 4 1 0.74 0.07
 -6 4 -1 0.61 0.07
 -6 4 -1 0.62 0.08
 6 4 1 0.6 0.07
 -6 4 -1 0.44 0.07
 6 4 1 0.54 0.07
 7 -4 1 1.94 0.14
 -7 -4 -1 2.62 0.14
 7 -4 1 2.45 0.15
 -7 -4 -1 2.71 0.14
 7 -4 1 2.7 0.15
 7 -4 1 2.6 0.12
 -7 -4 -1 2.64 0.15
 7 -4 1 2.49 0.13
 -7 -4 -1 2.33 0.14
 7 4 1 2.42 0.15
 7 4 1 2.57 0.15
 -7 4 -1 2.02 0.14
 7 4 1 2.29 0.15
 -7 4 -1 2.6 0.13
 -7 4 -1 2.38 0.16
 7 4 1 2.66 0.14
 7 4 1 2.38 0.14
 -8 -4 -1 0.78 0.1
 -8 -4 -1 0.73 0.1
 -8 -4 -1 0.91 0.09
 -8 -4 -1 0.68 0.09
 8 -4 1 0.78 0.09
 8 -4 1 0.86 0.11
 8 -4 1 0.8 0.08
 -8 4 -1 0.83 0.1
 -8 4 -1 0.84 0.09
 -8 4 -1 0.76 0.09
 8 4 1 1.01 0.1
 8 4 1 0.67 0.11
 -9 -4 -1 1.6 0.13
 -9 -4 -1 1.51 0.12
 9 -4 1 1.41 0.15
 9 -4 1 1.57 0.11
 -9 -4 -1 1.61 0.13
 9 -4 1 1.36 0.12
 -9 -4 -1 1.48 0.12
 -9 4 -1 1.61 0.13
 -9 4 -1 1.52 0.13
 9 4 1 1.33 0.13
 -9 4 -1 1.79 0.13
 9 4 1 1.61 0.15
 10 -4 1 0.7 0.11
 -10 -4 -1 0.83 0.13
 -10 -4 -1 0.74 0.12
 10 -4 1 0.56 0.11
 -10 -4 -1 0.73 0.11
 -10 4 -1 0.75 0.12
 -10 4 -1 0.85 0.12
 -10 4 -1 0.5 0.13
 10 4 1 0.58 0.13
 10 4 1 1.11 0.16
 11 -4 1 0.2 0.13
 -11 -4 -1 0.09 0.12
 -11 -4 -1 0.22 0.13
 11 -4 1 0.05 0.14
 -11 -4 -1 0.12 0.14
 -11 4 -1 0.08 0.12
 -11 4 -1 -0.11 0.13
 11 4 1 -0.01 0.14
 -11 4 -1 0.01 0.12
 12 -4 1 0.13 0.16
 -12 -4 -1 -0.05 0.16
 -12 -4 -1 -0.03 0.18
 -12 -4 -1 0.29 0.16
 12 4 1 -0.24 0.17
 -12 4 -1 0.07 0.15
 -12 4 -1 0.11 0.17
 -12 -5 1 0.36 0.14
 -12 -5 1 0.3 0.18
 12 -5 -1 0.35 0.17
 -12 -5 1 0.28 0.16
 -12 5 1 0.18 0.15
 -11 -5 1 0.28 0.12
 -11 -5 1 0.01 0.15
 11 -5 -1 0.18 0.13
 -11 -5 1 0.07 0.13
 11 -5 -1 0.11 0.15
 -11 5 1 0.27 0.13
 11 5 -1 0.25 0.19
 11 5 -1 0.08 0.13
 -11 5 1 0.13 0.12
 -11 5 1 0.18 0.14
 -10 -5 1 0.38 0.12
 10 -5 -1 0.25 0.1
 -10 -5 1 0.01 0.09
 10 -5 -1 0.16 0.14
 10 -5 -1 -0.07 0.11
 -10 -5 1 0.14 0.13
 10 5 -1 0.09 0.15
 10 5 -1 0.13 0.11
 -10 5 1 0.13 0.1
 -10 5 1 0.08 0.1
 -10 5 1 0.23 0.12
 9 -5 -1 0.32 0.12
 -9 -5 1 0.41 0.09
 9 -5 -1 0.44 0.08
 -9 -5 1 0.48 0.1
 -9 -5 1 0.46 0.11
 -9 -5 1 0.22 0.09
 9 -5 -1 0.43 0.09
 -9 5 1 0.42 0.1
 9 5 -1 0.41 0.12
 -9 5 1 0.33 0.11
 -9 5 1 0.51 0.1
 -8 -5 1 0.13 0.07
 -8 -5 1 0.25 0.08
 8 -5 -1 0.29 0.06
 -8 -5 1 0.14 0.08
 -8 -5 1 0.2 0.08
 8 -5 -1 0.07 0.08
 8 -5 -1 0.21 0.1
 -8 5 1 0.16 0.08
 -8 5 1 0.09 0.08
 8 5 -1 0.21 0.1
 -8 5 1 0.2 0.08
 8 5 -1 0.19 0.1
 8 5 -1 0.15 0.08
 -7 -5 1 5.61 0.23
 7 -5 -1 5.53 0.22
 -7 -5 1 5.02 0.22
 -7 -5 1 5.73 0.23
 -7 -5 1 5.23 0.23
 -7 -5 1 5.08 0.22
 7 -5 -1 5.44 0.23
 7 -5 -1 5.35 0.23
 7 -5 -1 5.25 0.23
 7 -5 -1 5.34 0.21
 7 5 -1 5.61 0.32
 7 5 -1 4.8 0.23
 -7 5 1 5.46 0.23
 -7 5 1 5.37 0.22
 7 5 -1 5.3 0.22
 -7 5 1 5.58 0.23
 7 5 -1 5.52 0.23
 7 5 -1 4.93 0.23
 6 -5 -1 1.3 0.09
 -6 -5 1 1.48 0.1
 6 -5 -1 1.22 0.09
 -6 -5 1 1.28 0.09
 -6 -5 1 1.44 0.09
 6 -5 -1 1.11 0.09
 -6 -5 1 1.16 0.09
 -6 -5 1 1.25 0.09
 6 -5 -1 1.41 0.1
 -6 5 1 1.22 0.09
 -6 5 1 1.36 0.09
 6 5 -1 1.25 0.09
 6 5 -1 1.26 0.09
 6 5 -1 1.16 0.1
 -6 5 1 1.16 0.09
 6 5 -1 1.45 0.1
 6 5 -1 1.45 0.1
 -5 -5 1 1.15 0.08
 5 -5 -1 1.2 0.08
 5 -5 -1 1.08 0.09
 -5 -5 1 1.1 0.08
 5 -5 -1 1.23 0.08
 -5 -5 1 1.09 0.07
 5 -5 -1 0.93 0.08
 5 -5 -1 0.97 0.06
 -5 -5 1 1.04 0.07
 -5 -5 1 1.04 0.08
 5 5 -1 1.05 0.08
 5 5 -1 1.02 0.07
 5 5 -1 0.87 0.08
 -5 5 1 1.07 0.07
 5 5 -1 1.05 0.08
 5 5 -1 1.19 0.08
 -5 5 1 1.05 0.08
 -5 5 1 1.23 0.12
 -4 -5 1 2.17 0.11
 4 -5 -1 2.38 0.11
 -4 -5 1 2.17 0.1
 4 -5 -1 2.27 0.1
 -4 -5 1 2.18 0.1
 4 -5 -1 2.06 0.12
 -4 -5 1 2.3 0.11
 -4 -5 1 2.14 0.11
 4 -5 -1 2.36 0.1
 4 -5 -1 2.26 0.09
 4 5 -1 2.32 0.11
 4 5 -1 2.41 0.1
 4 5 -1 2.25 0.11
 -4 5 1 2.23 0.1
 4 5 -1 2.2 0.11
 -4 5 1 2.17 0.11
 -4 5 1 2.32 0.11
 3 -5 -1 8.08 0.28
 -3 -5 1 7.57 0.27
 -3 -5 1 8.2 0.28
 3 -5 -1 7.8 0.28
 3 -5 -1 7.79 0.27
 3 -5 -1 7.82 0.28
 -3 -5 1 7.71 0.28
 -3 -5 1 7.91 0.28
 3 5 -1 7.74 0.28
 3 5 -1 7.65 0.28
 3 5 -1 7.93 0.27
 -3 5 1 7.7 0.28
 -3 5 1 7.62 0.28
 3 5 -1 7.89 0.28
 -3 5 1 7.84 0.28
 3 5 -1 7.95 0.29
 -2 -5 1 1 0.06
 -2 -5 1 0.98 0.05
 -2 -5 1 1.05 0.06
 -2 -5 1 0.99 0.06
 2 -5 -1 1.06 0.06
 2 -5 -1 1.19 0.06
 2 -5 -1 0.98 0.06
 -2 -5 1 1.14 0.09
 2 -5 -1 1.02 0.05
 2 -5 -1 1.08 0.05
 2 5 -1 1.14 0.06
 2 5 -1 1.12 0.06
 -2 5 1 1.19 0.06
 2 5 -1 1.09 0.07
 2 5 -1 1.2 0.06
 -2 5 1 1.11 0.05
 -2 5 1 1.17 0.06
 2 5 -1 1.13 0.05
 -2 5 1 1.01 0.05
 -1 -5 1 0.39 0.04
 1 -5 -1 0.52 0.04
 1 -5 -1 0.4 0.04
 -1 -5 1 0.4 0.03
 -1 -5 1 0.49 0.04
 1 -5 -1 0.48 0.03
 1 -5 -1 0.48 0.04
 1 -5 -1 0.41 0.03
 -1 -5 1 0.41 0.04
 1 5 -1 0.49 0.03
 -1 5 1 0.46 0.04
 1 5 -1 0.41 0.03
 1 5 -1 0.45 0.04
 -1 5 1 0.44 0.03
 1 5 -1 0.44 0.03
 1 5 -1 0.43 0.04
 -1 5 1 0.43 0.04
 0 -5 -1 0.68 0.05
 0 -5 1 0.55 0.04
 0 -5 -1 0.72 0.05
 0 -5 1 0.74 0.04
 0 -5 -1 0.56 0.03
 0 -5 -1 0.52 0.04
 0 -5 1 0.48 0.04
 0 -5 1 0.6 0.02
 0 -5 -1 0.7 0.05
 0 -5 -1 0.6 0.04
 0 -5 1 0.54 0.04
 0 5 -1 0.65 0.04
 0 5 -1 0.72 0.04
 0 5 1 0.55 0.04
 0 5 1 0.65 0.04
 -1 -5 -1 1.29 0.07
 1 -5 1 1.23 0.05
 -1 -5 -1 1.23 0.06
 1 -5 1 1.27 0.06
 -1 -5 -1 1.18 0.06
 1 -5 1 1.25 0.05
 1 -5 1 1.24 0.06
 -1 -5 -1 1.32 0.06
 1 5 1 1.32 0.06
 1 5 1 1.24 0.06
 1 5 1 1.27 0.05
 -1 5 -1 1.22 0.06
 -1 5 -1 1.19 0.05
 1 5 1 1.21 0.07
 1 5 1 1.41 0.07
 -1 5 -1 1.3 0.06
 -1 5 -1 1.29 0.06
 -1 5 -1 1.34 0.05
 -2 -5 -1 2.64 0.11
 -2 -5 -1 2.6 0.11
 2 -5 1 2.39 0.1
 -2 -5 -1 2.55 0.11
 2 -5 1 2.59 0.1
 2 -5 1 2.63 0.1
 -2 -5 -1 2.65 0.1
 2 5 1 2.59 0.11
 2 5 1 2.4 0.1
 -2 5 -1 2.55 0.1
 2 5 1 2.45 0.11
 -2 5 -1 2.67 0.11
 -2 5 -1 2.59 0.1
 2 5 1 2.66 0.11
 -2 5 -1 2.5 0.1
 2 5 1 2.49 0.1
 -3 -5 -1 0.3 0.04
 3 -5 1 0.2 0.02
 3 -5 1 0.2 0.04
 -3 -5 -1 0.12 0.04
 -3 -5 -1 0.2 0.04
 3 -5 1 0.23 0.04
 -3 -5 -1 0.26 0.04
 -3 -5 -1 0.23 0.04
 3 -5 1 0.21 0.04
 3 5 1 0.22 0.04
 -3 5 -1 0.12 0.03
 3 5 1 0.21 0.06
 -3 5 -1 0.23 0.04
 3 5 1 0.21 0.04
 -3 5 -1 0.2 0.04
 3 5 1 0.24 0.04
 -3 5 -1 0.15 0.03
 -4 -5 -1 0.08 0.04
 -4 -5 -1 0.09 0.05
 4 -5 1 0.11 0.04
 -4 -5 -1 0.04 0.05
 4 -5 1 0.11 0.04
 4 -5 1 0.07 0.02
 -4 -5 -1 0.05 0.04
 4 -5 1 0 0.04
 -4 -5 -1 0.01 0.04
 4 -5 1 0.11 0.04
 -4 5 -1 0.09 0.04
 4 5 1 0.09 0.04
 -4 5 -1 0.08 0.03
 -4 5 -1 0.08 0.04
 4 5 1 0.12 0.05
 -4 5 -1 0.08 0.04
 4 5 1 0.19 0.05
 4 5 1 0.11 0.04
 4 5 1 -0.01 0.04
 5 -5 1 0.5 0.06
 -5 -5 -1 0.5 0.06
 5 -5 1 0.48 0.04
 -5 -5 -1 0.44 0.06
 -5 -5 -1 0.49 0.06
 5 -5 1 0.57 0.06
 -5 -5 -1 0.31 0.05
 -5 -5 -1 0.33 0.06
 5 -5 1 0.39 0.06
 -5 5 -1 0.44 0.06
 5 5 1 0.45 0.06
 5 5 1 0.45 0.07
 5 5 1 0.44 0.06
 5 5 1 0.49 0.06
 -5 5 -1 0.48 0.06
 -5 5 -1 0.38 0.05
 5 5 1 0.25 0.1
 -5 5 -1 0.57 0.07
 -6 -5 -1 0.49 0.07
 6 -5 1 0.37 0.08
 6 -5 1 0.58 0.13
 6 -5 1 0.55 0.07
 6 -5 1 0.41 0.05
 -6 -5 -1 0.65 0.08
 -6 -5 -1 0.51 0.08
 -6 -5 -1 0.49 0.06
 6 -5 1 0.55 0.07
 -6 -5 -1 0.55 0.07
 -6 5 -1 0.55 0.07
 -6 5 -1 0.51 0.09
 6 5 1 0.56 0.07
 -6 5 -1 0.56 0.07
 -6 5 -1 0.3 0.06
 6 5 1 0.48 0.07
 6 5 1 0.43 0.09
 6 5 1 0.57 0.08
 6 5 1 0.54 0.07
 -7 -5 -1 3.52 0.17
 7 -5 1 3.31 0.17
 -7 -5 -1 3.44 0.16
 7 -5 1 3.21 0.17
 -7 -5 -1 2.84 0.16
 -7 -5 -1 3.32 0.18
 -7 -5 -1 3.9 0.17
 7 -5 1 3.7 0.18
 7 -5 1 3.31 0.16
 7 5 1 3.31 0.18
 -7 5 -1 3.31 0.17
 -7 5 -1 3.16 0.17
 7 5 1 3.49 0.18
 -7 5 -1 3.58 0.17
 7 5 1 3.46 0.18
 7 5 1 3.15 0.17
 7 5 1 3.28 0.17
 -7 5 -1 3.32 0.17
 -8 -5 -1 1.82 0.13
 -8 -5 -1 1.66 0.11
 8 -5 1 1.7 0.14
 -8 -5 -1 1.61 0.12
 8 -5 1 1.77 0.12
 -8 -5 -1 1.7 0.12
 8 -5 1 1.71 0.11
 -8 5 -1 1.6 0.12
 -8 5 -1 1.76 0.12
 8 5 1 1.68 0.14
 8 5 1 1.48 0.12
 -8 5 -1 1.47 0.11
 9 -5 1 0.45 0.13
 -9 -5 -1 0.41 0.11
 -9 -5 -1 0.43 0.1
 -9 -5 -1 0.47 0.1
 -9 -5 -1 0.32 0.09
 9 -5 1 0.37 0.1
 9 -5 1 0.44 0.08
 -9 5 -1 0.13 0.1
 9 5 1 0.36 0.13
 -9 5 -1 0.45 0.11
 -9 5 -1 0.39 0.14
 -10 -5 -1 0.32 0.11
 10 -5 1 0.17 0.09
 10 -5 1 0.2 0.11
 -10 -5 -1 0.11 0.1
 -10 -5 -1 0.17 0.12
 -10 -5 -1 0.19 0.11
 -10 5 -1 0.31 0.13
 10 5 1 0.47 0.16
 -10 5 -1 0.27 0.11
 -10 5 -1 0.24 0.1
 10 5 1 0.3 0.13
 -11 -5 -1 0.01 0.13
 -11 -5 -1 0.02 0.15
 11 -5 1 0.1 0.12
 -11 -5 -1 -0.02 0.12
 11 -5 1 0.03 0.12
 -11 5 -1 0.08 0.14
 11 5 1 0.06 0.14
 -11 5 -1 -0.03 0.12
 -11 5 -1 -0.01 0.12
 -12 -5 -1 0.41 0.16
 -12 -5 -1 0.22 0.24
 -12 -5 -1 0.1 0.18
 12 -5 1 -0.11 0.15
 -12 5 -1 0 0.17
 -12 5 -1 0.19 0.17
 -12 -6 1 0.22 0.19
 12 -6 -1 0.02 0.17
 -12 -6 1 0.06 0.16
 -12 -6 1 -0.02 0.14
 12 6 -1 0.07 0.17
 -12 6 1 0.08 0.17
 -12 6 1 0.01 0.17
 11 -6 -1 0.78 0.14
 -11 -6 1 0.49 0.14
 -11 -6 1 1.01 0.19
 11 -6 -1 0.88 0.13
 -11 -6 1 1.05 0.14
 11 6 -1 0.89 0.16
 11 6 -1 0.79 0.21
 -11 6 1 0.73 0.14
 -11 6 1 0.46 0.15
 -11 6 1 0.9 0.15
 -10 -6 1 0.63 0.11
 10 -6 -1 0.92 0.12
 10 -6 -1 0.54 0.12
 10 -6 -1 0.71 0.17
 -10 -6 1 0.58 0.14
 -10 -6 1 0.71 0.12
 -10 6 1 0.76 0.12
 10 6 -1 0.58 0.16
 -10 6 1 0.65 0.12
 10 6 -1 0.51 0.12
 -10 6 1 0.5 0.13
 -9 -6 1 0.32 0.1
 -9 -6 1 0.19 0.1
 9 -6 -1 0.3 0.08
 -9 -6 1 0.39 0.09
 -9 -6 1 0.22 0.1
 9 -6 -1 0.15 0.13
 9 6 -1 0.21 0.11
 9 6 -1 0.19 0.12
 -9 6 1 0.25 0.11
 -9 6 1 0.2 0.1
 -9 6 1 0.26 0.1
 -8 -6 1 2.29 0.15
 8 -6 -1 1.85 0.13
 8 -6 -1 2.02 0.15
 -8 -6 1 1.91 0.14
 -8 -6 1 1.92 0.14
 -8 -6 1 2.16 0.13
 8 -6 -1 2 0.12
 8 6 -1 2.01 0.14
 -8 6 1 2.03 0.14
 8 6 -1 1.91 0.15
 -8 6 1 2.27 0.15
 8 6 -1 2.17 0.14
 -8 6 1 1.97 0.13
 7 -6 -1 0.65 0.09
 7 -6 -1 0.63 0.1
 7 -6 -1 0.87 0.09
 -7 -6 1 0.68 0.08
 -7 -6 1 0.56 0.08
 -7 -6 1 0.51 0.09
 7 -6 -1 0.73 0.09
 7 -6 -1 0.59 0.06
 -7 -6 1 0.56 0.09
 -7 -6 1 0.58 0.07
 7 6 -1 0.56 0.08
 -7 6 1 0.67 0.1
 7 6 -1 0.75 0.09
 -7 6 1 0.69 0.08
 7 6 -1 0.74 0.1
 7 6 -1 0.61 0.1
 -7 6 1 0.65 0.08
 7 6 -1 0.63 0.08
 -6 -6 1 3.04 0.15
 6 -6 -1 2.7 0.12
 6 -6 -1 2.65 0.14
 6 -6 -1 3.18 0.14
 6 -6 -1 2.72 0.15
 -6 -6 1 2.71 0.14
 -6 -6 1 2.99 0.15
 -6 -6 1 3 0.15
 6 6 -1 2.96 0.15
 6 6 -1 2.82 0.14
 -6 6 1 2.88 0.15
 6 6 -1 2.75 0.15
 -6 6 1 2.81 0.14
 6 6 -1 3.1 0.15
 6 6 -1 2.83 0.14
 -6 6 1 3.11 0.15
 5 -6 -1 2.63 0.11
 -5 -6 1 2.86 0.13
 -5 -6 1 2.69 0.12
 5 -6 -1 2.82 0.12
 -5 -6 1 2.49 0.13
 5 -6 -1 2.89 0.14
 5 -6 -1 2.89 0.14
 -5 -6 1 2.9 0.13
 -5 -6 1 3.05 0.13
 5 -6 -1 2.77 0.13
 -5 6 1 2.72 0.13
 5 6 -1 2.68 0.13
 -5 6 1 2.62 0.13
 5 6 -1 2.77 0.13
 5 6 -1 2.85 0.14
 -5 6 1 2.62 0.13
 5 6 -1 2.74 0.14
 4 -6 -1 1.93 0.09
 -4 -6 1 2.03 0.1
 -4 -6 1 1.88 0.1
 -4 -6 1 1.77 0.09
 -4 -6 1 1.95 0.1
 4 -6 -1 1.92 0.09
 4 -6 -1 1.77 0.1
 4 -6 -1 1.85 0.08
 4 -6 -1 1.76 0.1
 -4 -6 1 1.75 0.1
 4 6 -1 1.95 0.09
 -4 6 1 1.78 0.09
 -4 6 1 1.84 0.1
 4 6 -1 1.93 0.1
 4 6 -1 1.91 0.1
 -4 6 1 1.82 0.1
 4 6 -1 1.81 0.1
 3 -6 -1 0.39 0.03
 -3 -6 1 0.48 0.05
 3 -6 -1 0.51 0.05
 -3 -6 1 0.49 0.05
 -3 -6 1 0.52 0.05
 -3 -6 1 0.37 0.04
 -3 -6 1 0.45 0.05
 3 -6 -1 0.53 0.05
 3 -6 -1 0.49 0.05
 -3 6 1 0.53 0.05
 3 6 -1 0.41 0.05
 3 6 -1 0.45 0.05
 3 6 -1 0.54 0.05
 3 6 -1 0.45 0.05
 3 6 -1 0.45 0.04
 -3 6 1 0.49 0.04
 -3 6 1 0.45 0.05
 -2 -6 1 0.27 0.04
 -2 -6 1 0.31 0.04
 2 -6 -1 0.4 0.04
 2 -6 -1 0.44 0.04
 2 -6 -1 0.35 0.04
 2 -6 -1 0.33 0.03
 -2 -6 1 0.33 0.03
 -2 -6 1 0.34 0.04
 2 -6 -1 0.24 0.03
 2 6 -1 0.27 0.03
 -2 6 1 0.26 0.03
 2 6 -1 0.26 0.04
 2 6 -1 0.33 0.04
 -2 6 1 0.3 0.04
 -2 6 1 0.21 0.04
 2 6 -1 0.32 0.04
 -2 6 1 0.37 0.04
 2 6 -1 0.32 0.04
 -1 -6 1 0.72 0.05
 -1 -6 1 0.65 0.05
 1 -6 -1 0.66 0.05
 -1 -6 1 0.69 0.05
 1 -6 -1 0.7 0.04
 1 -6 -1 0.7 0.05
 1 -6 -1 0.62 0.05
 1 -6 -1 0.69 0.05
 1 6 -1 0.65 0.05
 -1 6 1 0.66 0.05
 1 6 -1 0.68 0.05
 1 6 -1 0.66 0.05
 1 6 -1 0.66 0.03
 -1 6 1 0.6 0.05
 -1 6 1 0.62 0.05
 1 6 -1 0.67 0.05
 0 -6 -1 0.11 0.03
 0 -6 1 0.13 0.01
 0 -6 -1 0.1 0.03
 0 -6 1 0.13 0.03
 0 -6 1 0.15 0.03
 0 -6 1 0.14 0.03
 0 -6 -1 0.17 0.03
 0 -6 1 0.15 0.01
 0 -6 -1 0.12 0.03
 0 -6 -1 0.08 0.03
 0 -6 -1 0.11 0.02
 0 -6 1 0.17 0.03
 0 6 1 0.15 0.03
 0 6 1 0.1 0.03
 0 6 -1 0.11 0.03
 0 6 1 0.08 0.03
 0 6 -1 0.16 0.03
 -1 -6 -1 0.78 0.05
 -1 -6 -1 0.66 0.05
 -1 -6 -1 0.63 0.05
 1 -6 1 0.68 0.05
 1 -6 1 0.67 0.04
 -1 -6 -1 0.68 0.04
 1 -6 1 0.58 0.03
 -1 6 -1 0.58 0.04
 1 6 1 0.64 0.04
 -1 6 -1 0.6 0.04
 1 6 1 0.63 0.04
 1 6 1 0.68 0.05
 1 6 1 0.63 0.06
 1 6 1 0.61 0.05
 -1 6 -1 0.76 0.05
 -1 6 -1 0.62 0.05
 -2 -6 -1 0.16 0.03
 2 -6 1 0.08 0.02
 -2 -6 -1 0.1 0.04
 2 -6 1 0.06 0.02
 2 -6 1 0.01 0.03
 2 -6 1 0.08 0.03
 -2 -6 -1 0.15 0.04
 -2 -6 -1 0.13 0.04
 -2 -6 -1 0.1 0.04
 2 -6 1 0.16 0.04
 -2 6 -1 0.05 0.02
 -2 6 -1 0.06 0.03
 -2 6 -1 0.14 0.04
 2 6 1 0.08 0.04
 2 6 1 0.17 0.04
 2 6 1 0.13 0.03
 -2 6 -1 0.08 0.03
 -2 6 -1 0.12 0.02
 2 6 1 0.16 0.04
 2 6 1 0.16 0.03
 -3 -6 -1 0.17 0.03
 -3 -6 -1 0.08 0.04
 3 -6 1 0.04 0.03
 3 -6 1 0.05 0.04
 -3 -6 -1 0.09 0.04
 -3 -6 -1 0.14 0.04
 3 -6 1 0.13 0.02
 3 -6 1 0.06 0.04
 -3 -6 -1 0.13 0.04
 3 6 1 0.11 0.06
 3 6 1 0.03 0.04
 -3 6 -1 0.11 0.04
 -3 6 -1 0.03 0.04
 -3 6 -1 0.1 0.03
 3 6 1 0.04 0.04
 3 6 1 0.07 0.04
 -3 6 -1 0.17 0.04
 3 6 1 0.14 0.04
 4 -6 1 0.04 0.04
 4 -6 1 0.07 0.05
 4 -6 1 0.07 0.04
 4 -6 1 0.17 0.05
 -4 -6 -1 0.07 0.04
 4 -6 1 0.12 0.02
 -4 -6 -1 0.07 0.05
 -4 -6 -1 0.1 0.05
 -4 -6 -1 0.08 0.04
 -4 -6 -1 0.13 0.04
 4 -6 1 0.11 0.02
 -4 6 -1 0.06 0.04
 4 6 1 0.06 0.04
 4 6 1 0.1 0.05
 4 6 1 0.18 0.05
 4 6 1 0.15 0.04
 -4 6 -1 0.09 0.04
 -4 6 -1 -0.01 0.05
 -4 6 -1 0.08 0.04
 -5 -6 -1 0.83 0.06
 5 -6 1 0.89 0.05
 -5 -6 -1 0.93 0.08
 -5 -6 -1 0.92 0.07
 5 -6 1 0.77 0.07
 -5 -6 -1 1.1 0.09
 -5 -6 -1 0.94 0.08
 5 -6 1 0.87 0.07
 5 -6 1 0.77 0.05
 5 -6 1 0.74 0.08
 5 -6 1 1 0.07
 -5 6 -1 0.85 0.07
 -5 6 -1 1 0.07
 -5 6 -1 0.96 0.08
 5 6 1 0.76 0.12
 5 6 1 0.88 0.07
 -5 6 -1 0.87 0.07
 5 6 1 0.98 0.07
 5 6 1 0.98 0.08
 5 6 1 0.93 0.08
 -6 -6 -1 0.09 0.06
 -6 -6 -1 0.16 0.06
 6 -6 1 0.04 0.06
 -6 -6 -1 0.09 0.06
 -6 -6 -1 -0.04 0.06
 -6 -6 -1 0.04 0.06
 6 -6 1 -0.01 0.03
 6 -6 1 -0.01 0.05
 6 -6 1 0.03 0.07
 6 -6 1 0.09 0.06
 -6 6 -1 0.14 0.07
 6 6 1 0.11 0.07
 6 6 1 0.12 0.06
 -6 6 -1 0.1 0.06
 6 6 1 0.05 0.07
 -6 6 -1 0.08 0.06
 6 6 1 0.1 0.06
 6 6 1 0.01 0.06
 -7 -6 -1 1.14 0.1
 7 -6 1 1.12 0.11
 7 -6 1 1.03 0.09
 -7 -6 -1 1.26 0.1
 -7 -6 -1 1.15 0.1
 -7 -6 -1 1.12 0.09
 7 -6 1 0.91 0.1
 -7 6 -1 1.24 0.1
 -7 6 -1 0.92 0.09
 7 6 1 1.03 0.11
 7 6 1 1.11 0.11
 7 6 1 1.14 0.1
 -7 6 -1 1.09 0.1
 7 6 1 1.11 0.12
 7 6 1 0.91 0.1
 -8 -6 -1 2.19 0.14
 8 -6 1 1.8 0.11
 -8 -6 -1 1.9 0.13
 8 -6 1 2.07 0.14
 -8 -6 -1 1.96 0.14
 8 -6 1 1.94 0.15
 -8 -6 -1 2.04 0.14
 -8 6 -1 1.73 0.13
 -8 6 -1 2.01 0.14
 -8 6 -1 2.01 0.13
 8 6 1 1.55 0.14
 8 6 1 1.89 0.14
 9 -6 1 1.13 0.09
 9 -6 1 1.09 0.15
 -9 -6 -1 1.22 0.13
 -9 -6 -1 1.18 0.11
 -9 -6 -1 1.08 0.13
 9 -6 1 1.26 0.12
 -9 -6 -1 1.19 0.14
 9 6 1 1.12 0.12
 -9 6 -1 1.18 0.13
 -9 6 -1 1.33 0.12
 9 6 1 1.08 0.14
 10 -6 1 0.91 0.12
 -10 -6 -1 0.95 0.14
 10 -6 1 0.86 0.1
 -10 -6 -1 1.24 0.14
 -10 -6 -1 0.91 0.12
 -10 -6 -1 0.76 0.15
 10 6 1 0.62 0.13
 -10 6 -1 1.17 0.14
 -10 6 -1 1.08 0.13
 -10 6 -1 1.05 0.13
 10 6 1 0.75 0.17
 11 -6 1 0.59 0.13
 -11 -6 -1 0.54 0.17
 -11 -6 -1 0.71 0.13
 -11 -6 -1 0.67 0.15
 11 -6 1 0.73 0.15
 -11 6 -1 0.67 0.14
 -11 6 -1 0.79 0.15
 11 6 1 0.61 0.14
 12 -6 1 0 0.17
 -12 -6 -1 -0.06 0.16
 -12 -6 -1 0.15 0.22
 -12 6 -1 0.11 0.16
 -12 6 -1 0.04 0.16
 12 6 1 -0.07 0.16
 -12 6 -1 0.13 0.18
 -12 -7 1 0.33 0.15
 -12 -7 1 0.01 0.2
 -12 -7 1 0.24 0.17
 12 -7 -1 0.13 0.12
 12 7 -1 -0.11 0.16
 -12 7 1 0.13 0.17
 -12 7 1 0.18 0.18
 -12 7 1 0.27 0.16
 -11 -7 1 0.74 0.13
 -11 -7 1 0.56 0.14
 11 -7 -1 0.66 0.15
 -11 -7 1 0.43 0.16
 11 -7 -1 0.65 0.12
 11 -7 -1 0.51 0.11
 -11 7 1 0.34 0.14
 -11 7 1 0.9 0.15
 11 7 -1 0.95 0.22
 -11 7 1 0.59 0.16
 11 7 -1 0.71 0.15
 10 -7 -1 0.85 0.1
 -10 -7 1 0.7 0.14
 -10 -7 1 0.71 0.13
 -10 -7 1 0.83 0.12
 10 -7 -1 0.84 0.1
 10 -7 -1 0.73 0.12
 10 7 -1 0.9 0.17
 10 7 -1 0.84 0.14
 -10 7 1 1.09 0.14
 -10 7 1 0.85 0.13
 -10 7 1 0.83 0.13
 -9 -7 1 1.46 0.12
 9 -7 -1 1.76 0.13
 -9 -7 1 1.63 0.14
 -9 -7 1 1.56 0.14
 9 -7 -1 1.46 0.13
 -9 -7 1 1.61 0.14
 9 -7 -1 1.34 0.16
 9 7 -1 1.87 0.14
 -9 7 1 1.76 0.14
 -9 7 1 1.66 0.14
 9 7 -1 1.46 0.16
 8 -7 -1 0.41 0.07
 -8 -7 1 0.42 0.08
 8 -7 -1 0.35 0.09
 8 -7 -1 0.43 0.11
 -8 -7 1 0.57 0.09
 -8 -7 1 0.65 0.1
 -8 -7 1 0.44 0.1
 8 -7 -1 0.46 0.07
 -8 7 1 0.37 0.1
 -8 7 1 0.47 0.09
 8 7 -1 0.57 0.11
 -8 7 1 0.41 0.09
 8 7 -1 0.59 0.1
 -7 -7 1 1.13 0.09
 -7 -7 1 1.38 0.11
 -7 -7 1 1.24 0.11
 7 -7 -1 1 0.11
 7 -7 -1 1.39 0.1
 -7 -7 1 1.38 0.11
 7 -7 -1 1.17 0.11
 7 -7 -1 1.17 0.1
 7 -7 -1 1.26 0.09
 7 7 -1 1.4 0.12
 -7 7 1 1.13 0.11
 7 7 -1 1.3 0.1
 7 7 -1 1.28 0.1
 7 7 -1 1.19 0.11
 -7 7 1 1.04 0.09
 -7 7 1 1.46 0.11
 -6 -7 1 3.37 0.17
 6 -7 -1 3.65 0.17
 -6 -7 1 3.97 0.18
 -6 -7 1 3.42 0.17
 6 -7 -1 3.76 0.15
 6 -7 -1 3.5 0.17
 -6 -7 1 3.84 0.17
 -6 -7 1 3.99 0.18
 6 -7 -1 3.93 0.18
 6 -7 -1 3.83 0.18
 6 7 -1 4.01 0.19
 -6 7 1 3.72 0.17
 6 7 -1 4.12 0.18
 6 7 -1 3.95 0.18
 6 7 -1 3.62 0.17
 -6 7 1 3.9 0.18
 -6 7 1 4.15 0.18
 -5 -7 1 1.29 0.09
 5 -7 -1 1.15 0.07
 -5 -7 1 1.25 0.09
 5 -7 -1 1.59 0.1
 5 -7 -1 1.4 0.09
 -5 -7 1 1.27 0.09
 5 -7 -1 1.33 0.09
 -5 -7 1 1.25 0.08
 5 -7 -1 1.27 0.09
 -5 -7 1 1.24 0.09
 5 7 -1 1.34 0.09
 -5 7 1 1.21 0.09
 5 7 -1 1.28 0.09
 5 7 -1 1.21 0.09
 -5 7 1 1.34 0.09
 5 7 -1 1.44 0.09
 -5 7 1 1.62 0.12
 4 -7 -1 0.08 0.03
 -4 -7 1 0.06 0.05
 4 -7 -1 0.02 0.04
 -4 -7 1 0.02 0.03
 4 -7 -1 0.04 0.05
 -4 -7 1 0 0.05
 4 -7 -1 0.01 0.04
 -4 -7 1 0.1 0.05
 -4 -7 1 0.01 0.05
 -4 7 1 0.05 0.05
 4 7 -1 0.08 0.05
 -4 7 1 0.03 0.04
 4 7 -1 0.07 0.04
 4 7 -1 -0.04 0.05
 -4 7 1 0.06 0.05
 4 7 -1 0.1 0.05
 4 7 -1 0.05 0.05
 -3 -7 1 0.57 0.06
 3 -7 -1 0.58 0.06
 3 -7 -1 0.54 0.06
 -3 -7 1 0.71 0.05
 -3 -7 1 0.59 0.06
 3 -7 -1 0.53 0.05
 -3 -7 1 0.56 0.05
 3 -7 -1 0.52 0.04
 -3 -7 1 0.52 0.04
 3 7 -1 0.56 0.04
 3 7 -1 0.59 0.05
 3 7 -1 0.68 0.06
 -3 7 1 0.66 0.06
 -3 7 1 0.64 0.05
 3 7 -1 0.68 0.05
 -3 7 1 0.55 0.05
 -3 7 1 0.58 0.06
 3 7 -1 0.63 0.06
 -2 -7 1 0.77 0.06
 -2 -7 1 0.74 0.05
 2 -7 -1 0.76 0.05
 -2 -7 1 0.85 0.04
 2 -7 -1 0.76 0.05
 2 -7 -1 0.64 0.06
 -2 -7 1 0.81 0.06
 -2 -7 1 0.72 0.06
 2 -7 -1 0.74 0.06
 2 -7 -1 0.71 0.05
 -2 7 1 0.72 0.05
 -2 7 1 0.79 0.06
 2 7 -1 0.61 0.06
 2 7 -1 0.87 0.06
 -2 7 1 0.81 0.06
 2 7 -1 0.76 0.04
 2 7 -1 0.77 0.05
 -2 7 1 0.82 0.06
 2 7 -1 0.85 0.06
 -1 -7 1 4.96 0.2
 1 -7 -1 4.38 0.17
 1 -7 -1 4.33 0.16
 -1 -7 1 4.4 0.15
 1 -7 -1 4.28 0.17
 -1 -7 1 4.54 0.17
 1 -7 -1 4.43 0.16
 -1 -7 1 4.46 0.17
 1 -7 -1 4.38 0.17
 1 7 -1 4.42 0.17
 1 7 -1 4.53 0.17
 1 7 -1 4.47 0.17
 -1 7 1 4.41 0.17
 -1 7 1 4.52 0.17
 -1 7 1 4.05 0.17
 -1 7 1 4.44 0.16
 1 7 -1 4.4 0.17
 0 -7 1 0.34 0.02
 0 -7 -1 0.37 0.04
 0 -7 1 0.36 0.02
 0 -7 1 0.33 0.05
 0 -7 -1 0.38 0.03
 0 -7 1 0.34 0.04
 0 -7 1 0.36 0.04
 0 -7 -1 0.37 0.04
 0 -7 -1 0.38 0.04
 0 -7 1 0.38 0.04
 0 -7 -1 0.37 0.04
 0 -7 -1 0.42 0.04
 0 7 1 0.39 0.04
 0 7 -1 0.33 0.04
 0 7 1 0.34 0.04
 0 7 -1 0.39 0.04
 0 7 -1 0.33 0.04
 0 7 1 0.33 0.05
 -1 -7 -1 1.53 0.08
 -1 -7 -1 1.72 0.08
 1 -7 1 1.61 0.07
 -1 -7 -1 1.64 0.09
 1 -7 1 1.58 0.06
 -1 -7 -1 1.62 0.08
 1 -7 1 1.77 0.08
 -1 -7 -1 1.71 0.07
 1 7 1 1.44 0.08
 -1 7 -1 1.77 0.07
 1 7 1 1.73 0.08
 -1 7 -1 1.67 0.08
 1 7 1 1.57 0.08
 1 7 1 1.7 0.09
 -1 7 -1 1.73 0.08
 -1 7 -1 1.73 0.08
 2 -7 1 2.85 0.13
 -2 -7 -1 2.89 0.11
 2 -7 1 2.95 0.12
 -2 -7 -1 3.22 0.13
 -2 -7 -1 3.07 0.13
 2 -7 1 2.89 0.11
 -2 -7 -1 2.96 0.13
 2 -7 1 2.95 0.11
 -2 -7 -1 2.92 0.12
 2 7 1 3 0.12
 -2 7 -1 2.89 0.11
 -2 7 -1 3.02 0.11
 -2 7 -1 2.78 0.12
 2 7 1 3.36 0.13
 2 7 1 3.17 0.12
 2 7 1 3.1 0.13
 2 7 1 2.93 0.13
 -2 7 -1 2.88 0.12
 -2 7 -1 2.85 0.12
 3 -7 1 1.23 0.05
 -3 -7 -1 1.23 0.08
 3 -7 1 1.26 0.07
 -3 -7 -1 1.18 0.08
 -3 -7 -1 1.27 0.07
 3 -7 1 1.1 0.08
 -3 -7 -1 1.24 0.08
 -3 -7 -1 1.2 0.09
 3 -7 1 1.12 0.08
 3 7 1 1.23 0.08
 3 7 1 1.28 0.08
 3 7 1 1.34 0.08
 3 7 1 1.26 0.07
 -3 7 -1 1.14 0.08
 -3 7 -1 1.2 0.08
 -3 7 -1 1.22 0.07
 -3 7 -1 1.05 0.08
 3 7 1 1.27 0.08
 4 -7 1 0.01 0.05
 4 -7 1 0.07 0.02
 4 -7 1 0.06 0.04
 -4 -7 -1 0.04 0.05
 -4 -7 -1 0.13 0.04
 -4 -7 -1 -0.05 0.04
 4 -7 1 0.03 0.05
 4 -7 1 0.03 0.05
 -4 -7 -1 0 0.05
 -4 -7 -1 -0.04 0.05
 -4 7 -1 0.01 0.05
 4 7 1 0.06 0.05
 4 7 1 0.1 0.04
 -4 7 -1 0.06 0.04
 -4 7 -1 0 0.04
 -4 7 -1 0.05 0.05
 4 7 1 0 0.05
 4 7 1 0.08 0.05
 4 7 1 0.01 0.05
 5 -7 1 0.95 0.08
 5 -7 1 1.08 0.07
 5 -7 1 1.12 0.08
 -5 -7 -1 0.84 0.08
 -5 -7 -1 0.99 0.07
 5 -7 1 0.95 0.05
 5 -7 1 0.99 0.08
 -5 -7 -1 0.72 0.07
 -5 -7 -1 0.98 0.08
 5 -7 1 0.89 0.05
 -5 -7 -1 0.82 0.07
 5 7 1 0.98 0.08
 5 7 1 0.93 0.09
 -5 7 -1 0.93 0.08
 -5 7 -1 1.03 0.08
 -5 7 -1 0.91 0.08
 -5 7 -1 0.92 0.09
 5 7 1 1.05 0.09
 5 7 1 0.94 0.08
 -6 -7 -1 3.56 0.17
 6 -7 1 3.69 0.16
 -6 -7 -1 3.24 0.15
 6 -7 1 3.14 0.17
 6 -7 1 2.93 0.13
 6 -7 1 3.55 0.16
 -6 -7 -1 3.68 0.17
 6 -7 1 4 0.17
 -6 -7 -1 3.47 0.17
 -6 -7 -1 3.27 0.17
 6 -7 1 2.83 0.13
 -6 7 -1 3.27 0.16
 -6 7 -1 3.6 0.17
 6 7 1 3.16 0.16
 -6 7 -1 3.11 0.16
 6 7 1 3.5 0.17
 6 7 1 3.99 0.27
 -6 7 -1 3.52 0.16
 6 7 1 3.52 0.16
 7 -7 1 0.2 0.07
 -7 -7 -1 0.34 0.09
 -7 -7 -1 0.25 0.08
 -7 -7 -1 0.24 0.08
 7 -7 1 0.24 0.08
 7 -7 1 0.31 0.09
 7 -7 1 0.23 0.05
 7 -7 1 0.2 0.06
 -7 -7 -1 0.26 0.07
 7 7 1 0.15 0.09
 7 7 1 0.21 0.09
 7 7 1 0.3 0.08
 7 7 1 0.09 0.08
 -7 7 -1 0.31 0.08
 -7 7 -1 0.33 0.08
 -7 7 -1 0.28 0.07
 8 -7 1 0.97 0.11
 -8 -7 -1 0.71 0.11
 -8 -7 -1 1.12 0.11
 -8 -7 -1 0.87 0.14
 -8 -7 -1 1.14 0.1
 8 -7 1 0.84 0.12
 -8 7 -1 0.86 0.1
 8 7 1 0.94 0.13
 8 7 1 0.73 0.11
 -8 7 -1 0.84 0.11
 -8 7 -1 0.93 0.1
 -9 -7 -1 3.06 0.2
 -9 -7 -1 2.67 0.19
 9 -7 1 2.99 0.15
 -9 -7 -1 2.51 0.19
 -9 -7 -1 2.68 0.18
 -9 7 -1 3.32 0.2
 9 7 1 3.03 0.21
 -9 7 -1 3.23 0.2
 9 7 1 2.96 0.2
 -10 -7 -1 1.01 0.15
 10 -7 1 1.24 0.13
 -10 -7 -1 1.33 0.15
 10 -7 1 1.33 0.11
 -10 -7 -1 1.51 0.15
 -10 -7 -1 1.07 0.13
 -10 7 -1 1.31 0.14
 10 7 1 1.48 0.2
 -10 7 -1 1.28 0.14
 10 7 1 1.31 0.15
 -10 7 -1 1.47 0.16
 -11 -7 -1 0.78 0.14
 -11 -7 -1 0.44 0.15
 11 -7 1 0.55 0.14
 -11 -7 -1 0.53 0.17
 11 -7 1 0.54 0.12
 -11 -7 -1 0.67 0.15
 11 7 1 0.47 0.16
 -11 7 -1 0.38 0.16
 -11 7 -1 0.64 0.15
 -11 7 -1 0.9 0.15
 11 -8 -1 0.38 0.19
 11 -8 -1 0.37 0.14
 -11 -8 1 0.45 0.13
 -11 -8 1 0.39 0.17
 -11 -8 1 0.6 0.15
 11 -8 -1 0.52 0.11
 -11 8 1 0.41 0.14
 -11 8 1 0.49 0.15
 -11 8 1 0.49 0.19
 11 8 -1 0.69 0.22
 11 8 -1 0.47 0.17
 10 -8 -1 0.22 0.12
 -10 -8 1 0.25 0.13
 -10 -8 1 0.24 0.11
 10 -8 -1 0.38 0.09
 10 -8 -1 0.27 0.09
 -10 -8 1 0.19 0.12
 -10 -8 1 0.2 0.14
 10 8 -1 0.29 0.17
 -10 8 1 0.3 0.12
 -10 8 1 0.35 0.14
 -10 8 1 0.38 0.12
 10 8 -1 0.22 0.13
 9 -8 -1 1.27 0.09
 -9 -8 1 1.16 0.14
 9 -8 -1 1.26 0.09
 9 -8 -1 1.05 0.16
 -9 -8 1 1.22 0.12
 -9 -8 1 1.09 0.13
 9 -8 -1 1.24 0.13
 -9 -8 1 1.45 0.14
 -9 8 1 1.12 0.14
 -9 8 1 1.21 0.13
 -9 8 1 1.26 0.14
 9 8 -1 1.15 0.13
 9 8 -1 1.11 0.15
 8 -8 -1 0.59 0.07
 -8 -8 1 0.72 0.11
 8 -8 -1 0.62 0.1
 -8 -8 1 0.7 0.1
 -8 -8 1 0.69 0.09
 -8 -8 1 0.98 0.11
 8 -8 -1 0.79 0.07
 8 8 -1 0.89 0.11
 -8 8 1 0.5 0.1
 -8 8 1 0.86 0.11
 8 8 -1 0.65 0.12
 -8 8 1 0.65 0.1
 7 -8 -1 0.16 0.05
 -7 -8 1 0.07 0.08
 -7 -8 1 0.14 0.08
 7 -8 -1 0.18 0.08
 7 -8 -1 0.21 0.09
 7 -8 -1 0.24 0.08
 -7 -8 1 0.08 0.06
 -7 -8 1 0.27 0.09
 7 8 -1 0.26 0.08
 7 8 -1 0.25 0.1
 -7 8 1 0.15 0.08
 7 8 -1 0.14 0.09
 -7 8 1 0.09 0.07
 -7 8 1 0.17 0.08
 7 8 -1 0.09 0.08
 6 -8 -1 0.63 0.09
 6 -8 -1 0.58 0.05
 -6 -8 1 0.65 0.08
 -6 -8 1 0.7 0.08
 6 -8 -1 0.41 0.09
 -6 -8 1 0.59 0.09
 -6 -8 1 0.52 0.07
 6 -8 -1 0.41 0.07
 6 -8 -1 0.59 0.09
 -6 -8 1 0.5 0.08
 6 -8 -1 0.68 0.08
 6 8 -1 0.56 0.07
 -6 8 1 0.52 0.07
 6 8 -1 0.59 0.09
 6 8 -1 0.65 0.09
 -6 8 1 0.59 0.08
 -6 8 1 0.46 0.14
 6 8 -1 0.56 0.08
 5 -8 -1 1.17 0.07
 5 -8 -1 1.37 0.09
 -5 -8 1 1.13 0.09
 -5 -8 1 1.37 0.09
 5 -8 -1 1.21 0.09
 5 -8 -1 1.38 0.09
 -5 -8 1 1.45 0.1
 -5 -8 1 1.25 0.08
 -5 -8 1 1.22 0.09
 -5 8 1 1.42 0.09
 -5 8 1 1.36 0.09
 5 8 -1 1.07 0.09
 5 8 -1 1.21 0.09
 5 8 -1 1.04 0.09
 -5 8 1 1.37 0.1
 5 8 -1 1.22 0.08
 -4 -8 1 0.09 0.04
 -4 -8 1 0.01 0.05
 4 -8 -1 0.06 0.05
 4 -8 -1 0.05 0.04
 4 -8 -1 -0.06 0.05
 4 -8 -1 0.11 0.03
 -4 -8 1 0.02 0.05
 -4 -8 1 0.04 0.03
 -4 -8 1 0.08 0.05
 4 -8 -1 0.01 0.06
 4 8 -1 0.09 0.06
 4 8 -1 -0.05 0.05
 -4 8 1 0.06 0.05
 -4 8 1 0.01 0.04
 4 8 -1 0.07 0.05
 -4 8 1 -0.01 0.06
 -4 8 1 0.03 0.05
 4 8 -1 0.08 0.05
 4 8 -1 0.06 0.04
 3 -8 -1 2.75 0.13
 3 -8 -1 2.71 0.13
 -3 -8 1 2.98 0.13
 -3 -8 1 2.84 0.12
 3 -8 -1 2.83 0.12
 -3 -8 1 2.89 0.13
 -3 -8 1 2.96 0.13
 3 -8 -1 2.79 0.11
 -3 -8 1 2.87 0.11
 3 8 -1 2.85 0.14
 3 8 -1 2.91 0.13
 -3 8 1 2.86 0.13
 3 8 -1 2.87 0.13
 3 8 -1 2.94 0.11
 -3 8 1 2.91 0.12
 -3 8 1 2.89 0.13
 -3 8 1 2.79 0.13
 3 8 -1 3.09 0.13
 -2 -8 1 4.21 0.17
 2 -8 -1 4.01 0.17
 2 -8 -1 4.61 0.17
 2 -8 -1 4.28 0.17
 2 -8 -1 4.33 0.16
 2 -8 -1 4.12 0.16
 -2 -8 1 4.21 0.17
 -2 -8 1 4.48 0.17
 -2 -8 1 4.08 0.16
 -2 -8 1 4.08 0.15
 -2 8 1 4.07 0.17
 2 8 -1 4.08 0.17
 2 8 -1 4.44 0.17
 2 8 -1 4.43 0.17
 2 8 -1 4.26 0.15
 -2 8 1 4.4 0.17
 2 8 -1 4.23 0.17
 -2 8 1 4.46 0.17
 -2 8 1 4.05 0.16
 -1 -8 1 6.31 0.23
 -1 -8 1 6.02 0.21
 1 -8 -1 6.49 0.23
 1 -8 -1 6.34 0.23
 1 -8 -1 6.05 0.22
 1 -8 -1 6.29 0.23
 -1 -8 1 5.94 0.23
 -1 -8 1 6.09 0.23
 1 -8 -1 5.87 0.22
 1 -8 -1 6.11 0.23
 -1 8 1 6.14 0.22
 1 8 -1 6.18 0.23
 1 8 -1 6.45 0.23
 -1 8 1 6.11 0.23
 1 8 -1 6.17 0.23
 1 8 -1 6.07 0.23
 -1 8 1 6.11 0.23
 0 -8 1 0.02 0.03
 0 -8 -1 0.19 0.04
 0 -8 -1 0.13 0.04
 0 -8 -1 0.19 0.05
 0 -8 -1 0.23 0.03
 0 -8 -1 0.2 0.04
 0 -8 -1 0.17 0.04
 0 8 1 0.27 0.04
 0 8 1 0.17 0.04
 0 8 1 0.18 0.04
 -1 -8 -1 1.44 0.08
 1 -8 1 1.17 0.06
 1 -8 1 1.25 0.05
 -1 -8 -1 1.43 0.07
 -1 -8 -1 1.21 0.08
 -1 -8 -1 1.32 0.08
 1 -8 1 1.36 0.08
 1 -8 1 1.37 0.08
 1 -8 1 1.35 0.08
 -1 -8 -1 1.27 0.06
 1 8 1 1.24 0.07
 1 8 1 1.25 0.08
 1 8 1 1.3 0.08
 1 8 1 1.35 0.08
 -1 8 -1 1.4 0.08
 -1 8 -1 1.16 0.07
 -2 -8 -1 0.69 0.06
 2 -8 1 0.78 0.05
 2 -8 1 0.94 0.06
 2 -8 1 0.82 0.05
 2 -8 1 0.51 0.05
 -2 -8 -1 0.84 0.06
 -2 -8 -1 0.71 0.06
 -2 -8 -1 0.77 0.06
 2 -8 1 0.76 0.06
 -2 -8 -1 0.82 0.05
 2 8 1 0.88 0.07
 2 8 1 0.74 0.05
 2 8 1 0.72 0.06
 2 8 1 0.73 0.06
 -2 8 -1 0.9 0.06
 -2 8 -1 0.64 0.06
 2 8 1 0.91 0.06
 -2 8 -1 0.87 0.06
 -2 8 -1 0.82 0.05
 -3 -8 -1 1.29 0.09
 -3 -8 -1 1.24 0.07
 -3 -8 -1 1.29 0.09
 -3 -8 -1 1.15 0.08
 3 -8 1 1.19 0.05
 3 -8 1 1.19 0.07
 3 -8 1 0.99 0.07
 3 -8 1 1.13 0.08
 -3 8 -1 1.17 0.08
 -3 8 -1 1.22 0.08
 3 8 1 1.18 0.08
 -3 8 -1 1.26 0.07
 3 8 1 1.26 0.07
 3 8 1 1.34 0.08
 3 8 1 1.14 0.08
 3 8 1 1.21 0.08
 -3 8 -1 1.34 0.08
 -4 -8 -1 0.06 0.05
 4 -8 1 -0.01 0.04
 -4 -8 -1 -0.02 0.04
 -4 -8 -1 0.03 0.05
 4 -8 1 0.09 0.04
 4 -8 1 0.1 0.06
 4 -8 1 0.02 0.05
 4 -8 1 0.02 0.02
 -4 -8 -1 0.04 0.05
 -4 8 -1 0.07 0.05
 4 8 1 0.06 0.06
 -4 8 -1 0.07 0.04
 -4 8 -1 0.04 0.05
 4 8 1 0.11 0.05
 4 8 1 -0.02 0.05
 4 8 1 -0.08 0.05
 -4 8 -1 0.02 0.05
 4 8 1 0.01 0.06
 5 -8 1 0.56 0.08
 5 -8 1 0.29 0.07
 -5 -8 -1 0.49 0.07
 5 -8 1 0.48 0.06
 5 -8 1 0.3 0.06
 -5 -8 -1 0.6 0.07
 -5 -8 -1 0.27 0.06
 -5 -8 -1 0.47 0.07
 -5 -8 -1 0.35 0.06
 5 -8 1 0.41 0.03
 5 -8 1 0.42 0.03
 5 8 1 0.45 0.08
 -5 8 -1 0.33 0.07
 -5 8 -1 0.46 0.08
 5 8 1 0.43 0.08
 5 8 1 0.33 0.06
 5 8 1 0.53 0.07
 -5 8 -1 0.51 0.07
 6 -8 1 0.34 0.04
 6 -8 1 0.38 0.07
 -6 -8 -1 0.29 0.08
 -6 -8 -1 0.42 0.06
 6 -8 1 0.44 0.09
 6 -8 1 0.3 0.04
 -6 -8 -1 0.44 0.08
 6 -8 1 0.4 0.09
 6 -8 1 0.37 0.08
 -6 -8 -1 0.52 0.08
 -6 -8 -1 0.38 0.08
 6 8 1 0.38 0.08
 6 8 1 0.52 0.07
 -6 8 -1 0.34 0.06
 -6 8 -1 0.5 0.09
 -6 8 -1 0.36 0.06
 6 8 1 0.47 0.09
 6 8 1 0.46 0.09
 7 -8 1 0.07 0.08
 -7 -8 -1 0.23 0.08
 -7 -8 -1 0.13 0.08
 7 -8 1 0.2 0.04
 7 -8 1 0.25 0.12
 -7 -8 -1 0.09 0.06
 7 -8 1 0.15 0.07
 -7 -8 -1 0.2 0.09
 7 -8 1 0.14 0.04
 7 8 1 0.24 0.1
 7 8 1 0.14 0.09
 7 8 1 0.21 0.08
 -7 8 -1 0.17 0.07
 -7 8 -1 0.06 0.08
 -7 8 -1 0.2 0.08
 -8 -8 -1 0.59 0.1
 8 -8 1 0.81 0.1
 -8 -8 -1 0.68 0.1
 8 -8 1 0.39 0.12
 8 -8 1 0.51 0.06
 -8 -8 -1 0.39 0.09
 -8 8 -1 0.5 0.1
 8 8 1 0.84 0.13
 -8 8 -1 0.52 0.1
 8 8 1 0.56 0.12
 -8 8 -1 0.68 0.09
 9 -8 1 0.77 0.11
 9 -8 1 0.54 0.07
 9 -8 1 0.72 0.09
 -9 -8 -1 0.76 0.12
 -9 -8 -1 0.68 0.13
 -9 -8 -1 0.74 0.13
 -9 -8 -1 0.69 0.12
 -9 8 -1 0.66 0.11
 9 8 1 0.59 0.12
 -9 8 -1 0.81 0.12
 -9 8 -1 0.74 0.11
 9 8 1 0.83 0.15
 -10 -8 -1 0.87 0.14
 -10 -8 -1 1.22 0.13
 10 -8 1 1.01 0.1
 -10 -8 -1 1.33 0.16
 -10 -8 -1 1.21 0.16
 10 -8 1 0.99 0.14
 10 -8 1 0.95 0.09
 -10 8 -1 1.28 0.15
 10 8 1 1.03 0.16
 10 8 1 1.3 0.2
 -10 8 -1 0.91 0.13
 -10 8 -1 1.27 0.15
 11 -8 1 0.33 0.14
 -11 -8 -1 0.36 0.15
 11 -8 1 0.29 0.15
 -11 -8 -1 0.4 0.15
 -11 -8 -1 0.41 0.17
 -11 -8 -1 0.42 0.14
 -11 8 -1 0.36 0.15
 11 8 1 0.58 0.16
 -11 8 -1 0.53 0.15
 -11 8 -1 0.53 0.16
 11 -9 -1 0.15 0.15
 -11 -9 1 0.21 0.18
 11 -9 -1 0.12 0.1
 -11 -9 1 0.33 0.14
 -11 -9 1 0.31 0.16
 -11 9 1 0.14 0.17
 -11 9 1 0.34 0.14
 -11 9 1 0.24 0.15
 11 9 -1 0.25 0.25
 10 -9 -1 0.68 0.14
 10 -9 -1 0.86 0.1
 -10 -9 1 1.04 0.15
 -10 -9 1 1.08 0.12
 -10 -9 1 1.13 0.16
 -10 -9 1 0.82 0.14
 -10 9 1 1.01 0.14
 -10 9 1 1 0.14
 10 9 -1 1.02 0.19
 -10 9 1 0.78 0.15
 10 9 -1 0.74 0.14
 -9 -9 1 1.04 0.13
 9 -9 -1 1.08 0.09
 -9 -9 1 0.95 0.13
 9 -9 -1 1.23 0.12
 -9 -9 1 0.98 0.16
 -9 -9 1 1.22 0.12
 9 -9 -1 0.82 0.08
 -9 9 1 0.98 0.12
 9 9 -1 1.07 0.16
 -9 9 1 0.89 0.12
 -9 9 1 0.88 0.14
 9 9 -1 0.9 0.13
 -8 -9 1 0.26 0.1
 8 -9 -1 0.29 0.12
 8 -9 -1 0.17 0.06
 8 -9 -1 0.25 0.06
 8 -9 -1 0.17 0.1
 -8 -9 1 0.28 0.12
 -8 -9 1 0.15 0.11
 -8 -9 1 0.22 0.08
 -8 9 1 0.2 0.1
 -8 9 1 0.33 0.11
 8 9 -1 0.31 0.12
 8 9 -1 0.06 0.11
 -8 9 1 0.29 0.09
 7 -9 -1 0.08 0.1
 7 -9 -1 0.13 0.09
 7 -9 -1 0.08 0.07
 -7 -9 1 -0.08 0.06
 -7 -9 1 -0.09 0.08
 -7 -9 1 0.04 0.09
 7 -9 -1 0.1 0.05
 -7 -9 1 0.05 0.08
 7 9 -1 0.01 0.1
 7 9 -1 0.19 0.08
 -7 9 1 0.14 0.07
 7 9 -1 -0.03 0.09
 -7 9 1 0.19 0.09
 7 9 -1 0.05 0.08
 -7 9 1 0.1 0.08
 6 -9 -1 1.04 0.09
 6 -9 -1 1.14 0.11
 6 -9 -1 0.99 0.08
 -6 -9 1 1.01 0.1
 -6 -9 1 1.12 0.1
 -6 -9 1 1.09 0.1
 6 -9 -1 1.07 0.11
 -6 -9 1 1.21 0.1
 -6 -9 1 1.16 0.08
 6 9 -1 0.96 0.11
 6 9 -1 1.26 0.1
 6 9 -1 1.24 0.09
 6 9 -1 1.35 0.13
 -6 9 1 1.13 0.1
 -6 9 1 1.06 0.1
 -6 9 1 1.02 0.09
 5 -9 -1 0.66 0.09
 -5 -9 1 0.63 0.08
 -5 -9 1 0.66 0.08
 5 -9 -1 0.45 0.07
 5 -9 -1 0.42 0.08
 5 -9 -1 0.6 0.07
 -5 -9 1 0.44 0.06
 -5 -9 1 0.52 0.08
 5 -9 -1 0.48 0.05
 -5 -9 1 0.64 0.08
 5 9 -1 0.61 0.09
 -5 9 1 0.51 0.06
 5 9 -1 0.52 0.07
 -5 9 1 0.56 0.07
 5 9 -1 0.51 0.06
 5 9 -1 0.36 0.08
 5 9 -1 0.54 0.08
 -5 9 1 0.62 0.08
 4 -9 -1 1.19 0.09
 4 -9 -1 1.03 0.07
 4 -9 -1 0.97 0.08
 -4 -9 1 0.87 0.08
 -4 -9 1 0.8 0.06
 4 -9 -1 0.95 0.06
 -4 -9 1 0.91 0.08
 4 -9 -1 0.84 0.07
 -4 -9 1 1 0.08
 -4 -9 1 0.94 0.08
 4 9 -1 1.01 0.08
 4 9 -1 1.07 0.07
 4 9 -1 0.88 0.08
 4 9 -1 0.94 0.08
 -4 9 1 1.05 0.07
 -4 9 1 0.92 0.08
 4 9 -1 1 0.09
 -4 9 1 0.78 0.08
 3 -9 -1 1.44 0.09
 -3 -9 1 1.35 0.09
 -3 -9 1 1.41 0.09
 -3 -9 1 1.47 0.09
 -3 -9 1 1.18 0.08
 3 -9 -1 1.48 0.09
 3 -9 -1 1.47 0.07
 3 -9 -1 1.42 0.1
 -3 -9 1 1.46 0.07
 3 9 -1 1.53 0.07
 -3 9 1 1.41 0.09
 -3 9 1 1.39 0.09
 3 9 -1 1.26 0.09
 3 9 -1 1.45 0.11
 -3 9 1 1.42 0.08
 -3 9 1 1.38 0.1
 3 9 -1 1.45 0.09
 3 9 -1 1.36 0.09
 -2 -9 1 1.2 0.08
 2 -9 -1 1.13 0.07
 -2 -9 1 0.96 0.07
 -2 -9 1 0.98 0.05
 2 -9 -1 1.19 0.08
 -2 -9 1 1.02 0.07
 2 -9 -1 1.12 0.06
 2 -9 -1 1.34 0.09
 -2 -9 1 1.29 0.07
 2 -9 -1 1.08 0.08
 2 9 -1 1.13 0.05
 -2 9 1 0.96 0.07
 2 9 -1 1 0.08
 2 9 -1 1 0.07
 -2 9 1 1.02 0.07
 -2 9 1 0.96 0.07
 2 9 -1 1.03 0.08
 1 -9 -1 5.53 0.2
 -1 -9 1 5.56 0.19
 1 -9 -1 5.44 0.2
 1 -9 -1 5.53 0.21
 1 -9 -1 5.54 0.21
 1 -9 -1 5.13 0.21
 1 -9 -1 5.42 0.21
 -1 -9 1 5.81 0.21
 -1 -9 1 5.59 0.21
 -1 -9 1 5.38 0.21
 -1 9 1 5.45 0.21
 1 9 -1 5.77 0.21
 1 9 -1 5.47 0.21
 -1 9 1 5.59 0.21
 1 9 -1 5.48 0.21
 -1 9 1 5.38 0.21
 1 9 -1 5.83 0.21
 0 -9 -1 0.85 0.07
 0 -9 1 0.83 0.07
 0 -9 1 0.83 0.06
 0 -9 -1 1.08 0.07
 0 -9 -1 0.9 0.07
 0 -9 1 1.02 0.07
 0 -9 -1 1.01 0.07
 0 -9 -1 0.98 0.05
 0 -9 1 1.16 0.07
 0 -9 -1 0.9 0.07
 0 -9 1 0.98 0.04
 0 -9 1 0.94 0.04
 0 9 1 1.05 0.07
 0 9 -1 0.89 0.06
 0 9 -1 1 0.07
 0 9 1 0.89 0.06
 0 9 -1 1.16 0.07
 0 9 1 0.97 0.07
 -1 -9 -1 1.21 0.08
 1 -9 1 1.2 0.05
 1 -9 1 1.07 0.07
 1 -9 1 1.24 0.08
 -1 -9 -1 1.25 0.09
 1 -9 1 1 0.07
 -1 -9 -1 1.24 0.08
 -1 -9 -1 1.24 0.07
 -1 -9 -1 1.16 0.06
 1 -9 1 1.01 0.07
 1 9 1 1.29 0.09
 1 9 1 1.13 0.08
 -1 9 -1 1.11 0.07
 -1 9 -1 1.27 0.08
 1 9 1 1.15 0.08
 1 9 1 1.26 0.09
 -2 -9 -1 1.21 0.09
 2 -9 1 1.19 0.08
 -2 -9 -1 1.35 0.09
 -2 -9 -1 1.23 0.06
 2 -9 1 1.21 0.06
 -2 -9 -1 1.24 0.08
 2 -9 1 1.32 0.06
 -2 -9 -1 1.45 0.09
 -2 9 -1 1.33 0.08
 2 9 1 1.07 0.08
 2 9 1 1.34 0.08
 -2 9 -1 1.14 0.08
 2 9 1 1.29 0.08
 2 9 1 1.29 0.07
 2 9 1 1.05 0.08
 -2 9 -1 1.2 0.08
 -2 9 -1 1.19 0.06
 -3 -9 -1 1.47 0.1
 3 -9 1 1.54 0.1
 -3 -9 -1 1.64 0.09
 -3 -9 -1 1.41 0.1
 3 -9 1 1.45 0.1
 -3 -9 -1 1.74 0.1
 -3 -9 -1 1.63 0.08
 3 -9 1 1.54 0.07
 3 9 1 1.49 0.1
 3 9 1 1.68 0.08
 3 9 1 1.8 0.11
 -3 9 -1 1.56 0.1
 3 9 1 1.67 0.11
 -3 9 -1 1.87 0.1
 -3 9 -1 1.58 0.08
 3 9 1 1.62 0.11
 -3 9 -1 1.57 0.07
 -3 9 -1 1.81 0.1
 -4 -9 -1 1.67 0.11
 4 -9 1 1.81 0.1
 4 -9 1 1.78 0.12
 -4 -9 -1 1.73 0.11
 -4 -9 -1 1.88 0.1
 -4 -9 -1 2.18 0.11
 4 -9 1 1.69 0.07
 -4 -9 -1 1.74 0.12
 4 -9 1 1.97 0.11
 -4 9 -1 1.87 0.15
 4 9 1 1.75 0.1
 4 9 1 1.72 0.12
 -4 9 -1 2.01 0.11
 4 9 1 1.73 0.11
 -4 9 -1 1.75 0.09
 4 9 1 1.96 0.12
 5 -9 1 1.44 0.09
 5 -9 1 1.38 0.1
 -5 -9 -1 1.38 0.1
 5 -9 1 1.33 0.06
 -5 -9 -1 1.3 0.1
 -5 -9 -1 1.59 0.1
 5 -9 1 1.2 0.1
 -5 -9 -1 1.51 0.09
 5 -9 1 1.28 0.06
 5 -9 1 1.16 0.09
 -5 -9 -1 1.54 0.11
 -5 9 -1 1.25 0.09
 5 9 1 1.28 0.11
 -5 9 -1 1.26 0.1
 -5 9 -1 1.37 0.1
 5 9 1 1.33 0.09
 -5 9 -1 1.24 0.1
 5 9 1 1.47 0.12
 5 9 1 1.37 0.1
 -6 -9 -1 0.17 0.08
 -6 -9 -1 0.26 0.06
 -6 -9 -1 0.19 0.08
 6 -9 1 0.33 0.07
 6 -9 1 0.24 0.03
 6 -9 1 0.22 0.09
 6 -9 1 0.18 0.03
 -6 -9 -1 0.16 0.08
 -6 9 -1 0.12 0.07
 -6 9 -1 0.16 0.07
 6 9 1 0.28 0.08
 6 9 1 0.06 0.09
 6 9 1 0.1 0.09
 6 9 1 0.14 0.07
 -6 9 -1 0.1 0.06
 7 -9 1 1.52 0.11
 -7 -9 -1 1.63 0.13
 7 -9 1 1.6 0.08
 -7 -9 -1 1.49 0.11
 7 -9 1 1.72 0.08
 7 -9 1 1.85 0.14
 -7 -9 -1 1.88 0.13
 -7 -9 -1 1.69 0.13
 7 -9 1 2.11 0.14
 -7 9 -1 1.58 0.13
 -7 9 -1 1.64 0.11
 7 9 1 1.65 0.14
 7 9 1 1.72 0.12
 7 9 1 1.56 0.12
 -7 9 -1 1.68 0.12
 8 -9 1 0.73 0.06
 -8 -9 -1 0.75 0.11
 -8 -9 -1 0.68 0.11
 -8 -9 -1 0.8 0.1
 -8 -9 -1 0.88 0.12
 8 -9 1 0.59 0.1
 8 -9 1 0.72 0.06
 8 9 1 0.8 0.11
 -8 9 -1 0.61 0.11
 -8 9 -1 0.66 0.1
 -8 9 -1 0.69 0.11
 8 9 1 0.9 0.14
 -9 -9 -1 0.28 0.11
 9 -9 1 0.09 0.1
 -9 -9 -1 0.27 0.13
 -9 -9 -1 0.34 0.12
 9 -9 1 0.18 0.06
 -9 -9 -1 0.31 0.16
 -9 9 -1 0.21 0.1
 -9 9 -1 0.25 0.12
 -9 9 -1 0.32 0.11
 9 9 1 0.23 0.11
 9 9 1 0.13 0.16
 -10 -9 -1 0.23 0.15
 10 -9 1 0.24 0.13
 -10 -9 -1 0.24 0.13
 -10 -9 -1 0.29 0.11
 -10 -9 -1 0.15 0.13
 10 -9 1 0.11 0.07
 -10 9 -1 0.18 0.12
 -10 9 -1 0.19 0.12
 10 9 1 0.3 0.19
 10 9 1 0.14 0.13
 -11 -9 -1 0.63 0.19
 11 -9 1 0.58 0.16
 11 -9 1 0.53 0.09
 -11 -9 -1 0.72 0.17
 -11 -9 -1 0.74 0.17
 -11 -9 -1 0.68 0.14
 -11 9 -1 0.74 0.16
 -11 9 -1 0.8 0.23
 -11 9 -1 0.61 0.17
 -11 -10 1 0.18 0.13
 11 -10 -1 0.09 0.15
 -11 -10 1 0.15 0.16
 -11 -10 1 -0.03 0.18
 11 10 -1 0.19 0.18
 -11 10 1 0.31 0.15
 -11 10 1 0.14 0.17
 10 -10 -1 1.28 0.16
 -10 -10 1 1.02 0.16
 -10 -10 1 1.17 0.14
 -10 -10 1 1.54 0.16
 -10 -10 1 1.27 0.18
 10 -10 -1 1.07 0.1
 10 -10 -1 1.38 0.1
 -10 10 1 1.31 0.17
 10 10 -1 1.14 0.17
 10 10 -1 1.47 0.21
 -10 10 1 0.94 0.14
 -10 10 1 1.24 0.15
 9 -10 -1 0.12 0.07
 9 -10 -1 0.07 0.07
 -9 -10 1 0.24 0.23
 -9 -10 1 0.08 0.12
 9 -10 -1 0.09 0.11
 -9 -10 1 0.22 0.09
 -9 -10 1 0.29 0.12
 9 10 -1 -0.05 0.15
 -9 10 1 0.05 0.12
 9 10 -1 0.14 0.13
 -9 10 1 0.17 0.11
 -9 10 1 0.13 0.11
 -8 -10 1 0.21 0.1
 -8 -10 1 0.25 0.1
 8 -10 -1 0.08 0.05
 8 -10 -1 0.05 0.12
 8 -10 -1 0.04 0.13
 -8 -10 1 0.14 0.08
 -8 -10 1 0.03 0.11
 -8 10 1 0.13 0.09
 8 10 -1 0.03 0.1
 -8 10 1 0.13 0.08
 -8 10 1 0.17 0.11
 8 10 -1 0.11 0.13
 -7 -10 1 1.55 0.12
 -7 -10 1 1.38 0.1
 -7 -10 1 1.12 0.11
 7 -10 -1 1.38 0.12
 -7 -10 1 1.33 0.12
 7 -10 -1 1.45 0.14
 7 -10 -1 1.54 0.09
 7 10 -1 1.21 0.13
 -7 10 1 1.18 0.1
 7 10 -1 1.29 0.11
 7 10 -1 1.2 0.12
 -7 10 1 1.32 0.11
 -7 10 1 1.32 0.12
 -6 -10 1 0.91 0.08
 6 -10 -1 1.01 0.09
 6 -10 -1 0.89 0.11
 -6 -10 1 0.97 0.1
 -6 -10 1 0.94 0.1
 6 -10 -1 1.04 0.1
 6 -10 -1 1.01 0.06
 -6 -10 1 0.98 0.09
 6 10 -1 0.79 0.09
 -6 10 1 1.13 0.1
 6 10 -1 0.96 0.11
 -6 10 1 0.81 0.09
 -6 10 1 0.84 0.08
 6 10 -1 1.01 0.09
 5 -10 -1 0.24 0.06
 5 -10 -1 0.26 0.07
 -5 -10 1 0.28 0.08
 -5 -10 1 0.3 0.05
 -5 -10 1 0.21 0.07
 -5 -10 1 0.26 0.07
 -5 -10 1 0.28 0.07
 5 -10 -1 0.19 0.04
 5 -10 -1 0.16 0.08
 5 -10 -1 0.23 0.08
 5 10 -1 0.32 0.08
 -5 10 1 0.22 0.07
 5 10 -1 0.29 0.09
 -5 10 1 0.3 0.07
 -5 10 1 0.23 0.06
 5 10 -1 0.17 0.08
 5 10 -1 0.15 0.07
 5 10 -1 0.28 0.06
 -4 -10 1 -0.04 0.06
 4 -10 -1 0.03 0.06
 -4 -10 1 -0.04 0.06
 4 -10 -1 0.03 0.05
 4 -10 -1 0.11 0.07
 -4 -10 1 0.01 0.06
 -4 -10 1 0.06 0.06
 4 -10 -1 0.04 0.03
 -4 -10 1 0.03 0.04
 4 -10 -1 0 0.07
 4 10 -1 0.07 0.06
 4 10 -1 0 0.07
 4 10 -1 -0.02 0.07
 4 10 -1 0.07 0.04
 4 10 -1 0.15 0.07
 -4 10 1 0.07 0.06
 -4 10 1 -0.04 0.05
 -3 -10 1 2.28 0.12
 3 -10 -1 2.52 0.11
 -3 -10 1 2.25 0.1
 -3 -10 1 2.22 0.12
 -3 -10 1 2.55 0.13
 3 -10 -1 2.35 0.1
 3 -10 -1 2.46 0.13
 3 -10 -1 2.37 0.13
 3 -10 -1 2.19 0.12
 -3 -10 1 2.21 0.12
 3 10 -1 2.34 0.13
 -3 10 1 2.55 0.13
 3 10 -1 2.23 0.1
 3 10 -1 2.34 0.13
 -3 10 1 2.4 0.14
 3 10 -1 2.41 0.13
 -3 10 1 2.35 0.13
 3 10 -1 2.17 0.13
 -2 -10 1 2.12 0.11
 -2 -10 1 2 0.12
 -2 -10 1 1.89 0.11
 2 -10 -1 2.17 0.1
 -2 -10 1 2.22 0.1
 2 -10 -1 2.05 0.1
 2 -10 -1 2.11 0.12
 -2 -10 1 2.14 0.08
 2 -10 -1 1.84 0.12
 2 10 -1 2.19 0.12
 2 10 -1 2.21 0.11
 -2 10 1 2.21 0.11
 -2 10 1 1.9 0.11
 2 10 -1 2.16 0.12
 -2 10 1 2.28 0.11
 -2 10 1 2.21 0.1
 2 10 -1 1.96 0.12
 1 -10 -1 11.95 0.44
 1 -10 -1 12.45 0.43
 1 -10 -1 13.27 0.44
 -1 -10 1 11.89 0.44
 -1 -10 1 12.61 0.44
 -1 -10 1 12.25 0.42
 1 -10 -1 12.03 0.44
 -1 -10 1 12.57 0.44
 -1 -10 1 12.48 0.44
 1 -10 -1 12.41 0.44
 1 -10 -1 12.27 0.42
 -1 10 1 12.44 0.44
 1 10 -1 11.89 0.44
 -1 10 1 12.15 0.44
 -1 10 1 12.42 0.43
 1 10 -1 12.51 0.44
 1 10 -1 12.4 0.44
 0 -10 1 13.19 0.45
 0 -10 1 13.07 0.45
 0 -10 1 12.5 0.43
 0 -10 1 12.46 0.45
 0 -10 -1 12.62 0.44
 0 -10 -1 12.97 0.45
 0 -10 -1 13.29 0.46
 0 -10 1 12.54 0.43
 0 -10 1 12.94 0.45
 0 -10 -1 12.92 0.45
 0 -10 -1 13.84 0.46
 0 -10 -1 12.6 0.45
 0 10 -1 12.86 0.45
 0 10 -1 12.3 0.45
 0 10 1 13.3 0.45
 0 10 1 12.1 0.45
 0 10 -1 12.46 0.45
 0 10 1 12.78 0.45
 -1 -10 -1 6.69 0.24
 1 -10 1 6.71 0.24
 -1 -10 -1 6.82 0.26
 -1 -10 -1 6.8 0.26
 -1 -10 -1 6.91 0.26
 1 -10 1 7.18 0.26
 1 -10 1 6.46 0.26
 1 -10 1 6.76 0.26
 1 -10 1 6.64 0.25
 1 10 1 7.08 0.26
 -1 10 -1 6.73 0.25
 1 10 1 6.97 0.26
 1 10 1 6.91 0.26
 -1 10 -1 6.97 0.25
 1 10 1 6.8 0.26
 -1 10 -1 6.8 0.26
 -2 -10 -1 0.22 0.05
 2 -10 1 0.31 0.06
 -2 -10 -1 0.35 0.06
 2 -10 1 0.25 0.06
 2 -10 1 0.32 0.03
 2 -10 1 0.25 0.04
 -2 -10 -1 0.45 0.06
 -2 -10 -1 0.29 0.04
 -2 -10 -1 0.3 0.06
 2 10 1 0.34 0.04
 2 10 1 0.35 0.06
 2 10 1 0.27 0.06
 2 10 1 0.35 0.06
 2 10 1 0.35 0.06
 -2 10 -1 0.22 0.05
 -2 10 -1 0.29 0.06
 -2 10 -1 0.24 0.05
 -2 10 -1 0.33 0.04
 3 -10 1 1.45 0.1
 3 -10 1 1.37 0.1
 -3 -10 -1 1.55 0.1
 -3 -10 -1 1.58 0.08
 -3 -10 -1 1.31 0.1
 -3 -10 -1 1.34 0.09
 -3 -10 -1 1.55 0.1
 3 -10 1 1.44 0.07
 3 10 1 1.35 0.1
 -3 10 -1 1.48 0.1
 3 10 1 1.44 0.1
 -3 10 -1 1.62 0.11
 -3 10 -1 1.47 0.07
 3 10 1 1.63 0.11
 3 10 1 1.48 0.08
 3 10 1 1.22 0.1
 -4 -10 -1 2.1 0.12
 -4 -10 -1 2.08 0.13
 4 -10 1 1.89 0.08
 -4 -10 -1 1.95 0.1
 -4 -10 -1 2.08 0.13
 4 -10 1 2.06 0.13
 4 -10 1 1.79 0.11
 4 -10 1 2.04 0.11
 -4 -10 -1 2.04 0.13
 -4 10 -1 2.05 0.1
 4 10 1 2.25 0.19
 4 10 1 2.01 0.14
 -4 10 -1 2.08 0.12
 4 10 1 2.19 0.12
 4 10 1 2.07 0.11
 -4 10 -1 2.31 0.12
 -4 10 -1 1.76 0.12
 4 10 1 1.85 0.13
 5 -10 1 1.9 0.13
 -5 -10 -1 1.92 0.13
 -5 -10 -1 2 0.13
 5 -10 1 2.1 0.12
 -5 -10 -1 1.91 0.13
 -5 -10 -1 1.98 0.13
 5 -10 1 1.87 0.13
 5 -10 1 2 0.08
 -5 -10 -1 2.01 0.14
 5 10 1 2.31 0.14
 5 10 1 2.17 0.14
 5 10 1 2.26 0.15
 -5 10 -1 2.17 0.13
 -5 10 -1 1.99 0.11
 -5 10 -1 1.74 0.18
 -5 10 -1 2.13 0.13
 5 10 1 1.98 0.12
 6 -10 1 0.6 0.04
 6 -10 1 0.7 0.09
 -6 -10 -1 0.7 0.09
 6 -10 1 0.64 0.04
 6 -10 1 0.54 0.1
 -6 -10 -1 0.53 0.07
 6 -10 1 0.61 0.1
 -6 -10 -1 0.6 0.1
 -6 -10 -1 0.53 0.09
 6 10 1 0.6 0.09
 6 10 1 0.44 0.08
 -6 10 -1 0.58 0.07
 -6 10 -1 0.56 0.08
 6 10 1 0.45 0.1
 6 10 1 0.79 0.11
 -6 10 -1 0.61 0.09
 7 -10 1 0.09 0.11
 7 -10 1 0.18 0.03
 -7 -10 -1 0.2 0.09
 7 -10 1 0.15 0.03
 -7 -10 -1 0.16 0.1
 7 -10 1 0.15 0.09
 -7 -10 -1 0.13 0.09
 -7 -10 -1 0.22 0.07
 7 10 1 0.19 0.11
 -7 10 -1 0.14 0.09
 -7 10 -1 0.12 0.07
 7 10 1 0.07 0.09
 -7 10 -1 0.22 0.08
 7 10 1 0.06 0.09
 -8 -10 -1 1.28 0.13
 -8 -10 -1 1.37 0.11
 8 -10 1 1.16 0.07
 8 -10 1 1.42 0.14
 -8 -10 -1 1 0.13
 -8 -10 -1 1.2 0.14
 8 -10 1 1.24 0.07
 -8 10 -1 1.3 0.13
 -8 10 -1 1.41 0.13
 -8 10 -1 0.99 0.11
 8 10 1 1.17 0.15
 8 10 1 1.11 0.12
 -9 -10 -1 0.17 0.12
 9 -10 1 0.23 0.05
 9 -10 1 0.23 0.05
 9 -10 1 0.18 0.11
 -9 -10 -1 0.41 0.14
 -9 -10 -1 0.07 0.12
 -9 -10 -1 0.4 0.17
 -9 10 -1 0.25 0.1
 9 10 1 0.31 0.12
 -9 10 -1 0.15 0.11
 -9 10 -1 0.21 0.12
 9 10 1 0.25 0.16
 -10 -10 -1 0.18 0.14
 10 -10 1 -0.03 0.1
 10 -10 1 -0.01 0.12
 10 -10 1 0.05 0.06
 -10 -10 -1 -0.06 0.16
 -10 -10 -1 0.3 0.12
 -10 -10 -1 0.27 0.15
 -10 10 -1 -0.08 0.14
 -10 10 -1 -0.12 0.12
 10 10 1 0.24 0.14
 -10 10 -1 0.03 0.12
 10 10 1 -0.08 0.2
 -11 -10 -1 0.64 0.2
 11 -10 1 0.9 0.16
 -11 -10 -1 0.94 0.18
 -11 -10 -1 0.78 0.18
 -11 -10 -1 0.77 0.16
 11 10 1 0.58 0.17
 -11 10 -1 0.44 0.18
 -11 10 -1 0.7 0.16
 -11 10 -1 0.57 0.16
 -11 -11 1 0.37 0.18
 -11 -11 1 0.57 0.15
 -11 -11 1 0.76 0.22
 -11 11 1 0.52 0.16
 11 11 -1 0.4 0.19
 -11 11 1 0.73 0.17
 -10 -11 1 0.78 0.15
 -10 -11 1 0.97 0.18
 10 -11 -1 0.74 0.08
 -10 -11 1 0.99 0.16
 -10 -11 1 0.85 0.13
 10 -11 -1 0.73 0.14
 10 11 -1 0.89 0.16
 10 11 -1 1.08 0.22
 -10 11 1 0.75 0.14
 -10 11 1 0.72 0.17
 -10 11 1 0.96 0.15
 -9 -11 1 0.31 0.1
 -9 -11 1 0.31 0.13
 9 -11 -1 0.31 0.11
 -9 -11 1 0.48 0.13
 -9 -11 1 0.36 0.15
 9 -11 -1 0.17 0.06
 9 11 -1 0.27 0.17
 -9 11 1 0.42 0.11
 9 11 -1 0.17 0.13
 -9 11 1 0.18 0.13
 -9 11 1 0.46 0.12
 8 -11 -1 0.58 0.11
 -8 -11 1 0.57 0.09
 8 -11 -1 0.52 0.06
 -8 -11 1 0.69 0.13
 -8 -11 1 0.52 0.12
 -8 -11 1 0.69 0.12
 -8 11 1 0.62 0.11
 8 11 -1 0.62 0.14
 8 11 -1 0.47 0.11
 -8 11 1 0.68 0.12
 -8 11 1 0.55 0.1
 -7 -11 1 1 0.09
 -7 -11 1 0.72 0.11
 7 -11 -1 0.71 0.13
 7 -11 -1 0.76 0.07
 -7 -11 1 0.63 0.12
 7 -11 -1 0.69 0.06
 -7 -11 1 0.78 0.11
 7 -11 -1 0.86 0.11
 -7 11 1 0.82 0.09
 -7 11 1 0.57 0.09
 7 11 -1 0.78 0.13
 -7 11 1 0.68 0.12
 7 11 -1 0.96 0.11
 6 -11 -1 0.63 0.09
 -6 -11 1 0.59 0.1
 6 -11 -1 0.56 0.05
 6 -11 -1 0.49 0.09
 -6 -11 1 0.59 0.09
 -6 -11 1 0.52 0.07
 -6 -11 1 0.57 0.09
 -6 11 1 0.65 0.1
 -6 11 1 0.52 0.09
 -6 11 1 0.66 0.08
 6 11 -1 0.47 0.11
 6 11 -1 0.51 0.1
 6 11 -1 0.6 0.11
 6 11 -1 0.46 0.08
 5 -11 -1 0.23 0.06
 5 -11 -1 0.2 0.09
 5 -11 -1 0.29 0.04
 -5 -11 1 0.27 0.05
 -5 -11 1 0.22 0.08
 -5 -11 1 0.15 0.08
 -5 -11 1 0.24 0.08
 -5 -11 1 0.17 0.07
 5 -11 -1 0.25 0.08
 5 11 -1 0.26 0.06
 5 11 -1 0.28 0.08
 5 11 -1 0.34 0.1
 -5 11 1 0.23 0.08
 5 11 -1 0.39 0.09
 4 -11 -1 0.3 0.04
 4 -11 -1 0.24 0.05
 4 -11 -1 0.32 0.07
 -4 -11 1 0.26 0.04
 4 -11 -1 0.42 0.08
 -4 -11 1 0.24 0.07
 4 -11 -1 0.35 0.08
 -4 -11 1 0.3 0.07
 -4 -11 1 0.43 0.07
 -4 -11 1 0.39 0.08
 -4 11 1 0.51 0.07
 4 11 -1 0.25 0.05
 -4 11 1 0.44 0.08
 4 11 -1 0.3 0.07
 4 11 -1 0.15 0.07
 -4 11 1 0.13 0.1
 4 11 -1 0.32 0.09
 4 11 -1 0.25 0.08
 3 -11 -1 0.97 0.09
 -3 -11 1 0.89 0.09
 3 -11 -1 0.87 0.08
 -3 -11 1 1.01 0.06
 -3 -11 1 1 0.08
 -3 -11 1 0.94 0.1
 3 -11 -1 0.83 0.06
 3 -11 -1 1 0.06
 3 -11 -1 0.82 0.08
 -3 -11 1 0.92 0.08
 3 11 -1 0.82 0.08
 3 11 -1 0.95 0.09
 -3 11 1 0.89 0.08
 -3 11 1 1.08 0.09
 3 11 -1 0.93 0.06
 -3 11 1 0.91 0.06
 3 11 -1 0.93 0.08
 2 -11 -1 1.84 0.1
 2 -11 -1 1.8 0.1
 2 -11 -1 2.07 0.14
 2 -11 -1 1.79 0.12
 -2 -11 1 1.88 0.11
 -2 -11 1 1.75 0.11
 -2 -11 1 2.08 0.12
 -2 -11 1 1.78 0.08
 2 -11 -1 1.92 0.11
 2 11 -1 1.75 0.12
 -2 11 1 1.84 0.1
 2 11 -1 1.98 0.12
 2 11 -1 1.88 0.12
 -2 11 1 1.96 0.11
 2 11 -1 1.82 0.11
 -1 -11 1 4.35 0.18
 1 -11 -1 4.02 0.19
 -1 -11 1 4.25 0.15
 1 -11 -1 4.48 0.23
 1 -11 -1 4.47 0.19
 1 -11 -1 4.11 0.17
 -1 -11 1 4.58 0.18
 1 -11 -1 4.66 0.19
 -1 -11 1 4.51 0.19
 -1 -11 1 4.13 0.18
 1 -11 -1 4.42 0.16
 1 11 -1 4.35 0.18
 -1 11 1 4.51 0.18
 -1 11 1 4.31 0.18
 1 11 -1 4.1 0.18
 0 -11 -1 0.62 0.07
 0 -11 1 0.56 0.03
 0 -11 1 0.5 0.07
 0 -11 1 0.86 0.07
 0 -11 -1 0.55 0.07
 0 -11 -1 0.57 0.06
 0 -11 1 0.58 0.06
 0 -11 1 0.6 0.07
 0 -11 1 0.59 0.04
 0 -11 -1 0.67 0.08
 0 -11 -1 0.63 0.07
 0 -11 -1 0.52 0.04
 0 11 1 0.73 0.07
 0 11 1 0.5 0.06
 0 11 -1 0.59 0.06
 0 11 -1 0.52 0.06
 0 11 1 0.61 0.08
 0 11 -1 0.56 0.07
 -1 -11 -1 0.98 0.08
 1 -11 1 0.8 0.06
 1 -11 1 1.04 0.08
 1 -11 1 1.07 0.08
 -1 -11 -1 0.94 0.08
 -1 -11 -1 1.03 0.06
 -1 -11 -1 0.84 0.12
 1 -11 1 1.22 0.08
 -1 -11 -1 0.89 0.08
 1 -11 1 0.9 0.05
 -1 11 -1 0.89 0.06
 -1 11 -1 1.08 0.08
 -1 11 -1 0.88 0.07
 1 11 1 0.86 0.07
 1 11 1 0.87 0.08
 -2 -11 -1 1.17 0.08
 -2 -11 -1 1.06 0.09
 2 -11 1 0.99 0.08
 2 -11 1 0.87 0.08
 -2 -11 -1 1.02 0.09
 -2 -11 -1 0.79 0.08
 2 -11 1 0.96 0.07
 2 -11 1 1.02 0.06
 -2 -11 -1 1.09 0.06
 2 11 1 1.03 0.08
 -2 11 -1 0.94 0.08
 2 11 1 0.78 0.08
 2 11 1 0.99 0.09
 2 11 1 1.03 0.09
 -3 -11 -1 2.12 0.1
 -3 -11 -1 1.89 0.13
 -3 -11 -1 2.13 0.12
 3 -11 1 2.09 0.09
 3 -11 1 2.54 0.13
 -3 -11 -1 2.24 0.13
 -3 -11 -1 2.22 0.13
 3 11 1 2.16 0.13
 3 11 1 2.01 0.12
 -3 11 -1 2.12 0.1
 -3 11 -1 2.23 0.13
 -3 11 -1 2.45 0.13
 -3 11 -1 1.94 0.12
 3 11 1 2.1 0.1
 3 11 1 2.21 0.13
 3 11 1 2.2 0.14
 4 -11 1 1.28 0.11
 -4 -11 -1 1.32 0.08
 4 -11 1 1.33 0.09
 -4 -11 -1 0.95 0.09
 -4 -11 -1 1.15 0.1
 -4 -11 -1 1.14 0.09
 4 -11 1 1.22 0.1
 4 -11 1 1.19 0.06
 -4 -11 -1 1.32 0.1
 4 -11 1 1.13 0.09
 4 11 1 1.14 0.09
 4 11 1 1.03 0.17
 -4 11 -1 1.38 0.1
 4 11 1 1.38 0.11
 4 11 1 1.25 0.08
 -4 11 -1 1.36 0.1
 -4 11 -1 1.09 0.09
 4 11 1 1.24 0.11
 5 -11 1 1.31 0.06
 5 -11 1 1.62 0.11
 -5 -11 -1 1.49 0.12
 -5 -11 -1 1.26 0.11
 5 -11 1 1.18 0.12
 5 -11 1 1.38 0.09
 -5 -11 -1 1.6 0.11
 5 11 1 1.33 0.09
 5 11 1 1.28 0.11
 -5 11 -1 1.31 0.11
 5 11 1 1.23 0.12
 -5 11 -1 1.57 0.1
 5 11 1 1.47 0.12
 -5 11 -1 1.45 0.11
 -6 -11 -1 0.02 0.08
 -6 -11 -1 0.05 0.08
 6 -11 1 0.09 0.02
 6 -11 1 0.07 0.1
 6 -11 1 0.08 0.08
 -6 -11 -1 0 0.06
 -6 -11 -1 0.12 0.09
 6 -11 1 -0.02 0.08
 6 11 1 0.14 0.09
 6 11 1 0.01 0.09
 6 11 1 0.14 0.11
 -6 11 -1 -0.02 0.07
 -6 11 -1 0.12 0.08
 -6 11 -1 -0.05 0.06
 -7 -11 -1 0.04 0.09
 -7 -11 -1 0.07 0.07
 -7 -11 -1 -0.01 0.1
 -7 -11 -1 0.06 0.1
 7 -11 1 0.06 0.09
 7 11 1 0.06 0.1
 7 11 1 0.08 0.09
 7 11 1 0.09 0.12
 -7 11 -1 0.11 0.09
 -7 11 -1 0.14 0.09
 -7 11 -1 0.11 0.08
 -8 -11 -1 1.1 0.15
 -8 -11 -1 1.24 0.14
 -8 -11 -1 1.18 0.11
 8 -11 1 1.09 0.12
 -8 -11 -1 1.03 0.13
 -8 11 -1 1.04 0.12
 -8 11 -1 1.1 0.13
 -8 11 -1 1.15 0.11
 8 11 1 1.09 0.13
 8 11 1 0.9 0.16
 -9 -11 -1 1.32 0.13
 -9 -11 -1 1.2 0.15
 -9 -11 -1 1.82 0.19
 -9 -11 -1 1.39 0.15
 9 -11 1 1.59 0.15
 -9 11 -1 1.21 0.13
 -9 11 -1 1.36 0.15
 9 11 1 1.51 0.16
 9 11 1 1.64 0.21
 -10 -11 -1 0.32 0.12
 -10 -11 -1 0.33 0.15
 -10 -11 -1 0.24 0.17
 10 -11 1 0.12 0.14
 -10 -11 -1 0.03 0.14
 -10 11 -1 0.24 0.15
 -10 11 -1 0.05 0.13
 10 11 1 0.18 0.15
 10 11 1 0.31 0.23
 -10 11 -1 0.32 0.13
 -10 -12 1 0.1 0.18
 -10 -12 1 0.14 0.12
 -10 -12 1 -0.15 0.15
 10 -12 -1 0.16 0.15
 10 -12 -1 0.1 0.06
 -10 12 1 0.04 0.16
 10 12 -1 -0.1 0.28
 -10 12 1 0.05 0.13
 -10 12 1 0.12 0.15
 9 -12 -1 0.68 0.06
 -9 -12 1 0.64 0.12
 9 -12 -1 0.57 0.14
 -9 -12 1 0.56 0.14
 -9 -12 1 0.63 0.15
 -9 -12 1 0.41 0.17
 9 -12 -1 0.56 0.08
 9 12 -1 0.66 0.19
 -9 12 1 0.44 0.13
 -9 12 1 0.55 0.15
 9 12 -1 0.52 0.14
 -9 12 1 0.6 0.12
 -8 -12 1 0.25 0.13
 -8 -12 1 0.46 0.12
 8 -12 -1 0.34 0.05
 -8 -12 1 0.39 0.09
 8 -12 -1 0.42 0.06
 8 -12 -1 0.45 0.11
 -8 -12 1 0.64 0.15
 8 12 -1 0.33 0.12
 8 12 -1 0.56 0.16
 -8 12 1 0.34 0.11
 -8 12 1 0.37 0.1
 -8 12 1 0.41 0.12
 7 -12 -1 0 0.04
 7 -12 -1 0.09 0.13
 -7 -12 1 -0.11 0.1
 -7 -12 1 0.01 0.1
 -7 -12 1 -0.02 0.07
 7 -12 -1 0.13 0.05
 -7 -12 1 0.1 0.11
 -7 12 1 0.06 0.1
 -7 12 1 0.01 0.09
 7 12 -1 0.07 0.1
 7 12 -1 0.19 0.13
 7 12 -1 0.02 0.09
 6 -12 -1 0.85 0.06
 6 -12 -1 0.94 0.11
 -6 -12 1 0.87 0.11
 6 -12 -1 0.95 0.13
 -6 -12 1 0.82 0.11
 -6 -12 1 0.91 0.12
 -6 -12 1 0.82 0.08
 6 -12 -1 0.92 0.1
 6 12 -1 0.73 0.12
 6 12 -1 0.82 0.11
 -6 12 1 0.94 0.11
 6 12 -1 0.8 0.09
 -6 12 1 0.89 0.11
 -5 -12 1 0.7 0.09
 -5 -12 1 0.6 0.1
 5 -12 -1 0.54 0.08
 -5 -12 1 0.59 0.06
 -5 -12 1 0.65 0.1
 5 -12 -1 0.62 0.05
 5 -12 -1 0.68 0.09
 5 12 -1 0.54 0.07
 -5 12 1 0.58 0.09
 5 12 -1 0.74 0.11
 -5 12 1 0.5 0.09
 5 12 -1 0.75 0.09
 5 12 -1 0.64 0.11
 4 -12 -1 0.2 0.04
 4 -12 -1 0.09 0.08
 -4 -12 1 0.09 0.08
 4 -12 -1 0.18 0.06
 -4 -12 1 0.25 0.08
 -4 -12 1 0.14 0.04
 -4 -12 1 0.19 0.08
 4 -12 -1 0.11 0.06
 -4 -12 1 0.07 0.07
 4 12 -1 0.05 0.08
 4 12 -1 0.21 0.09
 -4 12 1 0.19 0.07
 -4 12 1 0.27 0.08
 4 12 -1 0.11 0.1
 4 12 -1 0.01 0.07
 4 12 -1 0.17 0.05
 -3 -12 1 2.49 0.14
 3 -12 -1 2.79 0.16
 -3 -12 1 2.64 0.11
 3 -12 -1 3.05 0.12
 -3 -12 1 2.87 0.15
 3 -12 -1 2.77 0.12
 3 -12 -1 2.81 0.16
 -3 -12 1 2.74 0.14
 -3 -12 1 3 0.15
 3 12 -1 2.69 0.15
 3 12 -1 2.6 0.11
 -3 12 1 2.5 0.13
 3 12 -1 2.51 0.14
 3 12 -1 2.67 0.16
 -3 12 1 2.69 0.15
 3 12 -1 2.61 0.15
 -3 12 1 2.57 0.17
 -3 12 1 2.57 0.15
 2 -12 -1 1.74 0.1
 2 -12 -1 2.03 0.12
 2 -12 -1 1.71 0.12
 2 -12 -1 1.79 0.12
 -2 -12 1 1.92 0.12
 -2 -12 1 1.74 0.07
 2 -12 -1 1.93 0.12
 -2 -12 1 1.94 0.12
 -2 -12 1 1.68 0.11
 2 12 -1 1.85 0.12
 2 12 -1 1.81 0.12
 2 12 -1 1.63 0.11
 -2 12 1 1.46 0.11
 -2 12 1 1.89 0.11
 2 12 -1 1.75 0.11
 -2 12 1 1.88 0.11
 -1 -12 1 3.02 0.21
 1 -12 -1 2.96 0.15
 1 -12 -1 3.16 0.14
 -1 -12 1 2.96 0.11
 1 -12 -1 3.14 0.12
 -1 -12 1 3.02 0.14
 1 -12 -1 3.1 0.15
 1 -12 -1 3.11 0.15
 -1 -12 1 3.62 0.16
 1 -12 -1 3.13 0.15
 -1 -12 1 3.1 0.15
 1 -12 -1 2.79 0.12
 -1 12 1 3.07 0.14
 1 12 -1 2.85 0.15
 1 12 -1 3.13 0.15
 1 12 -1 2.8 0.15
 -1 12 1 3.33 0.15
 0 -12 1 0.29 0.07
 0 -12 1 0.41 0.07
 0 -12 -1 0.4 0.07
 0 -12 -1 0.27 0.07
 0 -12 1 0.29 0.02
 0 -12 -1 0.28 0.03
 0 -12 -1 0.26 0.07
 0 -12 1 0.2 0.05
 0 -12 -1 0.38 0.07
 0 -12 -1 0.24 0.06
 0 -12 -1 0.36 0.03
 0 -12 1 0.36 0.07
 0 12 1 0.17 0.06
 0 12 -1 0.24 0.06
 0 12 1 0.28 0.07
 0 12 1 0.19 0.06
 0 12 -1 0.36 0.07
 0 12 -1 0.34 0.06
 -1 -12 -1 1.05 0.09
 -1 -12 -1 1.51 0.1
 1 -12 1 1.34 0.11
 1 -12 1 1.26 0.06
 -1 -12 -1 1.05 0.09
 1 -12 1 1.26 0.06
 1 -12 1 1.09 0.09
 1 -12 1 1.14 0.08
 -1 -12 -1 1.07 0.09
 -1 -12 -1 1.19 0.09
 -1 -12 -1 1.12 0.06
 1 -12 1 1.3 0.09
 -1 12 -1 1.41 0.09
 1 12 1 1.27 0.1
 -1 12 -1 1.23 0.1
 -1 12 -1 1.19 0.08
 1 12 1 1.14 0.09
 2 -12 1 2.52 0.14
 2 -12 1 2.5 0.14
 2 -12 1 2.37 0.1
 -2 -12 -1 2.39 0.13
 -2 -12 -1 2.75 0.14
 2 -12 1 2.37 0.11
 -2 -12 -1 2.4 0.14
 -2 -12 -1 2.3 0.14
 2 -12 1 2.28 0.13
 -2 -12 -1 2.45 0.1
 -2 12 -1 2.24 0.12
 -2 12 -1 2.29 0.13
 2 12 1 2.21 0.14
 2 12 1 2.28 0.14
 -2 12 -1 2.25 0.11
 2 12 1 2.3 0.13
 -3 -12 -1 0.2 0.07
 3 -12 1 0.04 0.08
 -3 -12 -1 -0.03 0.06
 -3 -12 -1 0.19 0.04
 3 -12 1 0.12 0.04
 -3 -12 -1 0.08 0.08
 -3 -12 -1 0.03 0.07
 -3 12 -1 -0.04 0.07
 -3 12 -1 0.12 0.07
 -3 12 -1 0.07 0.06
 3 12 1 0.05 0.07
 3 12 1 0.24 0.09
 3 12 1 0.21 0.14
 3 12 1 0.13 0.04
 -3 12 -1 0.12 0.04
 -4 -12 -1 0.2 0.07
 -4 -12 -1 0.31 0.05
 4 -12 1 0.16 0.07
 -4 -12 -1 0.33 0.08
 4 -12 1 0.32 0.09
 4 -12 1 0.28 0.04
 -4 -12 -1 0.26 0.08
 4 -12 1 0.25 0.06
 -4 12 -1 0.27 0.07
 4 12 1 0.29 0.08
 4 12 1 0.21 0.06
 4 12 1 0.22 0.09
 4 12 1 0.25 0.09
 -4 12 -1 0.24 0.08
 -5 -12 -1 0.36 0.08
 5 -12 1 0.44 0.03
 -5 -12 -1 0.33 0.09
 5 -12 1 0.4 0.08
 5 -12 1 0.53 0.1
 -5 -12 -1 0.41 0.09
 5 -12 1 0.35 0.07
 5 12 1 0.29 0.08
 5 12 1 0.31 0.07
 5 12 1 0.48 0.11
 5 12 1 0.52 0.11
 -5 12 -1 0.41 0.09
 -5 12 -1 0.56 0.09
 6 -12 1 0.28 0.09
 -6 -12 -1 0.29 0.11
 6 -12 1 0.16 0.08
 -6 -12 -1 0.26 0.1
 -6 -12 -1 0.26 0.1
 -6 -12 -1 0.39 0.07
 6 12 1 0.28 0.15
 6 12 1 0.36 0.11
 6 12 1 0.14 0.11
 -6 12 -1 0.18 0.1
 -6 12 -1 0.17 0.09
 -6 12 -1 0.27 0.07
 -7 -12 -1 0.2 0.08
 -7 -12 -1 0.24 0.11
 -7 -12 -1 0.3 0.11
 7 -12 1 0.08 0.1
 -7 -12 -1 0.05 0.19
 -7 12 -1 0.29 0.11
 7 12 1 0.08 0.1
 7 12 1 0.13 0.1
 -7 12 -1 0.1 0.1
 -7 12 -1 0.16 0.08
 7 12 1 0.1 0.13
 -8 -12 -1 0.04 0.12
 -8 -12 -1 0.18 0.09
 -8 -12 -1 0.15 0.12
 8 -12 1 0.23 0.1
 -8 -12 -1 0.35 0.14
 -8 12 -1 0.17 0.12
 8 12 1 0.16 0.12
 -8 12 -1 0.07 0.11
 8 12 1 0.15 0.16
 -8 12 -1 0.25 0.1
 -9 -12 -1 0.5 0.14
 9 -12 1 0.26 0.13
 -9 -12 -1 0.39 0.14
 -9 -12 -1 0.27 0.16
 -9 -12 -1 0.28 0.11
 -9 12 -1 0.23 0.12
 9 12 1 0.28 0.15
 -9 12 -1 0.09 0.12
 -9 12 -1 0.07 0.15
 10 -12 1 0.88 0.16
 -10 -12 -1 0.75 0.17
 -10 -12 -1 0.92 0.14
 -10 -12 -1 0.86 0.19
 -10 12 -1 0.72 0.19
 -10 12 -1 0.65 0.14
 10 12 1 0.65 0.29
 -10 -13 1 -0.01 0.16
 -10 -13 1 0.2 0.17
 10 -13 -1 0.01 0.14
 -10 -13 1 0.41 0.2
 -10 -13 1 0.18 0.13
 -10 13 1 0.02 0.15
 10 13 -1 0.09 0.18
 -10 13 1 0.3 0.18
 9 -13 -1 0.34 0.04
 -9 -13 1 0.31 0.17
 -9 -13 1 0.26 0.14
 9 -13 -1 0.33 0.13
 -9 -13 1 0.4 0.15
 -9 -13 1 0.4 0.13
 9 13 -1 0.14 0.15
 -9 13 1 0.24 0.15
 -9 13 1 0.26 0.14
 9 13 -1 0.19 0.2
 8 -13 -1 1.17 0.13
 -8 -13 1 1.12 0.15
 8 -13 -1 0.89 0.06
 -8 -13 1 1.39 0.11
 8 -13 -1 1.19 0.08
 -8 -13 1 1.08 0.16
 -8 -13 1 0.87 0.14
 -8 13 1 0.82 0.13
 8 13 -1 1.12 0.18
 8 13 -1 1.34 0.15
 -8 13 1 1.17 0.15
 -7 -13 1 0.43 0.08
 -7 -13 1 0.36 0.11
 7 -13 -1 0.17 0.1
 7 -13 -1 0.41 0.05
 -7 -13 1 0.42 0.12
 -7 -13 1 0.49 0.13
 7 -13 -1 0.22 0.05
 -7 13 1 0.36 0.12
 7 13 -1 0.24 0.11
 -7 13 1 0.2 0.1
 7 13 -1 0.33 0.1
 7 13 -1 0.18 0.14
 -6 -13 1 0.54 0.11
 6 -13 -1 0.65 0.13
 6 -13 -1 0.66 0.1
 6 -13 -1 0.65 0.1
 -6 -13 1 0.67 0.11
 6 -13 -1 0.66 0.06
 -6 -13 1 0.8 0.12
 -6 -13 1 0.69 0.07
 -6 13 1 0.53 0.11
 6 13 -1 0.66 0.13
 6 13 -1 0.58 0.09
 6 13 -1 0.71 0.12
 -6 13 1 0.63 0.11
 -5 -13 1 1.84 0.13
 5 -13 -1 1.62 0.12
 5 -13 -1 1.61 0.09
 -5 -13 1 1.84 0.13
 -5 -13 1 1.62 0.1
 5 -13 -1 1.53 0.11
 -5 -13 1 1.92 0.14
 5 -13 -1 1.7 0.14
 5 13 -1 1.5 0.12
 5 13 -1 1.61 0.11
 5 13 -1 1.5 0.14
 -5 13 1 1.85 0.13
 -5 13 1 1.84 0.13
 -4 -13 1 1.29 0.08
 4 -13 -1 1.39 0.09
 -4 -13 1 1.03 0.11
 4 -13 -1 1.36 0.09
 4 -13 -1 1.66 0.11
 4 -13 -1 1.43 0.15
 -4 -13 1 1.33 0.11
 -4 -13 1 1.37 0.12
 4 13 -1 1.41 0.12
 4 13 -1 1.51 0.13
 4 13 -1 1.35 0.12
 -4 13 1 1.24 0.11
 -4 13 1 1.54 0.12
 4 13 -1 1.35 0.09
 3 -13 -1 2.23 0.11
 3 -13 -1 2.17 0.11
 3 -13 -1 2.23 0.14
 -3 -13 1 2.1 0.14
 -3 -13 1 2.14 0.13
 -3 -13 1 2.23 0.15
 -3 -13 1 2.22 0.09
 -3 -13 1 2.35 0.15
 3 -13 -1 2.13 0.14
 3 13 -1 2 0.13
 -3 13 1 2 0.12
 -3 13 1 2.47 0.14
 3 13 -1 2 0.15
 3 13 -1 2.28 0.15
 -3 13 1 2.21 0.14
 3 13 -1 2.11 0.15
 2 -13 -1 0.67 0.09
 -2 -13 1 0.51 0.03
 -2 -13 1 0.56 0.07
 -2 -13 1 0.5 0.09
 2 -13 -1 0.5 0.08
 2 -13 -1 0.59 0.09
 -2 -13 1 0.54 0.08
 2 -13 -1 0.65 0.06
 2 13 -1 0.61 0.09
 2 13 -1 0.49 0.09
 -2 13 1 0.55 0.07
 2 13 -1 0.48 0.08
 -2 13 1 0.55 0.08
 2 13 -1 0.58 0.09
 -1 -13 1 1.37 0.09
 -1 -13 1 1.08 0.1
 -1 -13 1 1.27 0.1
 1 -13 -1 0.99 0.1
 1 -13 -1 1.16 0.07
 -1 -13 1 1.24 0.1
 1 -13 -1 1.2 0.07
 1 -13 -1 1.21 0.1
 1 -13 -1 1.25 0.1
 1 -13 -1 1.28 0.09
 1 -13 -1 1.33 0.1
 1 13 -1 1.39 0.1
 -1 13 1 1.45 0.09
 1 13 -1 1.27 0.1
 1 13 -1 1.19 0.1
 -1 13 1 1.3 0.1
 0 -13 1 5.19 0.22
 0 -13 -1 4.77 0.22
 0 -13 1 4.99 0.17
 0 -13 -1 5.06 0.22
 0 -13 1 5.32 0.21
 0 -13 -1 5.08 0.18
 0 -13 -1 5.52 0.22
 0 -13 -1 5.12 0.19
 0 -13 1 5.25 0.22
 0 -13 -1 4.86 0.21
 0 -13 -1 5.29 0.22
 0 -13 1 5.28 0.22
 0 13 -1 5.26 0.21
 0 13 1 4.96 0.22
 0 13 -1 5 0.22
 0 13 1 5.34 0.21
 0 13 -1 5.31 0.21
 0 13 1 5.08 0.23
 -1 -13 -1 2.11 0.09
 -1 -13 -1 2.33 0.14
 1 -13 1 2.04 0.13
 -1 -13 -1 2.4 0.14
 1 -13 1 2.18 0.09
 -1 -13 -1 2.19 0.14
 1 -13 1 2.22 0.09
 1 -13 1 1.96 0.11
 -1 -13 -1 2.35 0.13
 -1 -13 -1 2.45 0.14
 1 -13 1 2.01 0.14
 1 -13 1 1.94 0.14
 1 13 1 1.8 0.14
 -1 13 -1 2.2 0.13
 -1 13 -1 2.18 0.13
 1 13 1 2.19 0.13
 -1 13 -1 2.25 0.12
 2 -13 1 2.57 0.15
 2 -13 1 2.86 0.16
 -2 -13 -1 2.69 0.15
 -2 -13 -1 2.68 0.16
 2 -13 1 2.67 0.12
 -2 -13 -1 2.72 0.15
 2 -13 1 2.63 0.18
 2 -13 1 2.84 0.11
 -2 -13 -1 2.66 0.11
 2 13 1 2.82 0.17
 -2 13 -1 2.7 0.15
 -2 13 -1 2.75 0.13
 2 13 1 2.6 0.14
 2 13 1 2.8 0.16
 3 -13 1 0.92 0.1
 -3 -13 -1 1.56 0.11
 -3 -13 -1 1.04 0.07
 3 -13 1 1.15 0.08
 -3 -13 -1 1.23 0.1
 -3 -13 -1 1.17 0.11
 3 -13 1 1.1 0.11
 3 13 1 1.09 0.1
 -3 13 -1 1.16 0.1
 3 13 1 1.17 0.14
 3 13 1 1.23 0.11
 3 13 1 1.33 0.12
 4 -13 1 0.13 0.04
 -4 -13 -1 0.08 0.05
 -4 -13 -1 0.13 0.08
 -4 -13 -1 0.07 0.09
 4 -13 1 0.07 0.1
 -4 -13 -1 -0.02 0.08
 4 -13 1 0.13 0.06
 4 13 1 0.18 0.1
 -4 13 -1 -0.01 0.08
 4 13 1 0.11 0.06
 4 13 1 0.1 0.08
 -4 13 -1 0.19 0.08
 4 13 1 0.18 0.1
 5 -13 1 2.74 0.15
 -5 -13 -1 2.89 0.16
 5 -13 1 2.63 0.19
 5 -13 1 3.06 0.17
 -5 -13 -1 2.85 0.18
 5 -13 1 2.84 0.11
 -5 -13 -1 3.08 0.17
 -5 -13 -1 2.95 0.17
 5 13 1 2.69 0.15
 -5 13 -1 2.8 0.17
 5 13 1 3.02 0.19
 5 13 1 2.97 0.17
 -5 13 -1 3.03 0.17
 -6 -13 -1 1.74 0.11
 6 -13 1 1.73 0.13
 -6 -13 -1 1.4 0.14
 -6 -13 -1 1.73 0.14
 -6 -13 -1 1.72 0.14
 6 -13 1 1.54 0.12
 -6 13 -1 1.42 0.13
 6 13 1 1.8 0.16
 6 13 1 1.79 0.13
 -6 13 -1 1.26 0.13
 7 -13 1 0.9 0.12
 -7 -13 -1 1.15 0.22
 -7 -13 -1 0.94 0.13
 -7 -13 -1 0.46 0.13
 -7 -13 -1 0.85 0.09
 7 13 1 0.77 0.16
 -7 13 -1 1.07 0.11
 7 13 1 0.87 0.13
 -7 13 -1 0.82 0.13
 7 13 1 0.84 0.12
 -7 13 -1 0.82 0.12
 -8 -13 -1 0.36 0.15
 8 -13 1 0.54 0.11
 -8 -13 -1 0.57 0.1
 -8 -13 -1 0.46 0.13
 -8 -13 -1 0.49 0.13
 -8 13 -1 0.62 0.15
 8 13 1 0.62 0.18
 -8 13 -1 0.53 0.12
 -8 13 -1 0.46 0.11
 8 13 1 0.53 0.14
 -9 -13 -1 0.69 0.17
 -9 -13 -1 0.63 0.15
 -9 -13 -1 0.64 0.15
 -9 -13 -1 0.69 0.12
 9 -13 1 0.61 0.13
 -9 13 -1 0.5 0.14
 -9 13 -1 0.79 0.13
 9 13 1 0.6 0.23
 -9 13 -1 0.48 0.15
 9 13 1 0.48 0.15
 10 -13 1 0.19 0.14
 -10 -13 -1 0.21 0.16
 -10 -13 -1 0.29 0.14
 -10 -13 -1 0.08 0.16
 -10 -13 -1 0.19 0.2
 -10 13 -1 0.23 0.19
 -10 13 -1 0.27 0.16
 -10 13 -1 0.21 0.15
 10 13 1 -0.12 0.17
 9 -14 -1 0.09 0.14
 -9 -14 1 0.14 0.18
 -9 -14 1 0.28 0.2
 -9 -14 1 0.25 0.16
 -9 14 1 0.15 0.15
 -9 14 1 0.09 0.16
 -8 -14 1 0.15 0.14
 -8 -14 1 0.31 0.1
 -8 -14 1 0.37 0.14
 8 -14 -1 0.47 0.13
 -8 -14 1 0.3 0.27
 8 14 -1 -0.09 0.2
 -8 14 1 0.04 0.13
 8 14 -1 0.19 0.15
 -7 -14 1 0.85 0.15
 7 -14 -1 0.86 0.13
 7 -14 -1 0.86 0.06
 -7 -14 1 1.04 0.1
 -7 -14 1 0.75 0.13
 7 -14 -1 1 0.06
 -7 -14 1 0.81 0.18
 7 14 -1 0.88 0.13
 -7 14 1 0.75 0.13
 -7 14 1 1.03 0.14
 7 14 -1 0.87 0.12
 7 14 -1 0.81 0.17
 -6 -14 1 1.75 0.15
 6 -14 -1 1.91 0.13
 -6 -14 1 1.96 0.15
 6 -14 -1 1.7 0.13
 -6 -14 1 1.49 0.15
 -6 -14 1 1.8 0.12
 6 -14 -1 1.77 0.1
 -6 14 1 1.63 0.15
 6 14 -1 2.03 0.15
 -6 14 1 1.58 0.14
 6 14 -1 1.65 0.12
 6 14 -1 1.63 0.16
 5 -14 -1 1.01 0.07
 5 -14 -1 1.23 0.14
 5 -14 -1 0.98 0.09
 5 -14 -1 0.96 0.11
 -5 -14 1 1.15 0.12
 -5 -14 1 0.88 0.12
 -5 -14 1 1.07 0.08
 -5 -14 1 0.93 0.12
 5 14 -1 1.38 0.12
 -5 14 1 1.01 0.12
 5 14 -1 1.1 0.13
 5 14 -1 1.04 0.08
 -5 14 1 0.98 0.13
 -4 -14 1 2.59 0.11
 4 -14 -1 2.24 0.16
 -4 -14 1 2.38 0.17
 4 -14 -1 2.51 0.12
 -4 -14 1 2.72 0.16
 4 -14 -1 2.67 0.13
 -4 -14 1 2.43 0.17
 4 14 -1 2.33 0.16
 -4 14 1 2.3 0.16
 4 14 -1 2.34 0.12
 -4 14 1 2.15 0.15
 4 14 -1 2.26 0.16
 4 14 -1 2.57 0.16
 3 -14 -1 1.88 0.13
 -3 -14 1 2.21 0.15
 -3 -14 1 1.93 0.14
 -3 -14 1 2.04 0.13
 3 -14 -1 2.02 0.11
 -3 -14 1 1.98 0.09
 3 -14 -1 1.97 0.14
 3 -14 -1 2.06 0.14
 3 -14 -1 2.1 0.11
 -3 14 1 2.13 0.14
 3 14 -1 2.24 0.15
 -3 14 1 2.07 0.12
 3 14 -1 2.01 0.14
 3 14 -1 1.76 0.13
 -2 -14 1 0.18 0.09
 2 -14 -1 0.14 0.17
 -2 -14 1 0.15 0.08
 -2 -14 1 0.22 0.08
 2 -14 -1 0.14 0.08
 -2 -14 1 0.18 0.07
 2 -14 -1 0.19 0.08
 2 -14 -1 0.26 0.06
 2 14 -1 0.28 0.09
 2 14 -1 0.03 0.07
 -2 14 1 0.27 0.07
 -2 14 1 0.18 0.07
 -1 -14 1 1.97 0.13
 -1 -14 1 2.59 0.16
 1 -14 -1 2.18 0.14
 1 -14 -1 2.22 0.15
 -1 -14 1 2.21 0.15
 1 -14 -1 2.37 0.13
 -1 -14 1 2.29 0.15
 1 -14 -1 2.19 0.1
 1 -14 -1 2.22 0.1
 1 -14 -1 2.4 0.15
 1 14 -1 1.94 0.13
 -1 14 1 2.04 0.13
 1 14 -1 2 0.14
 -1 14 1 2.15 0.14
 0 -14 -1 0.91 0.06
 0 -14 1 0.84 0.1
 0 -14 1 1.03 0.1
 0 -14 -1 1.02 0.1
 0 -14 1 0.99 0.1
 0 -14 1 0.94 0.08
 0 -14 -1 1.23 0.1
 0 -14 -1 1.13 0.11
 0 -14 -1 0.96 0.06
 0 -14 -1 0.78 0.08
 0 14 1 0.95 0.09
 0 14 1 0.74 0.09
 0 14 -1 0.96 0.09
 0 14 -1 1.06 0.09
 -1 -14 -1 1.54 0.12
 1 -14 1 1.58 0.07
 1 -14 1 1.52 0.07
 1 -14 1 1.89 0.12
 1 -14 1 1.8 0.13
 -1 -14 -1 1.42 0.08
 -1 -14 -1 1.56 0.11
 -1 -14 -1 1.61 0.13
 1 -14 1 1.62 0.11
 1 -14 1 1.53 0.12
 -1 -14 -1 1.6 0.11
 1 14 1 1.85 0.12
 -1 14 -1 1.56 0.11
 1 14 1 1.42 0.12
 -1 14 -1 1.62 0.1
 -2 -14 -1 1.9 0.09
 2 -14 1 1.66 0.09
 -2 -14 -1 1.96 0.13
 -2 -14 -1 1.82 0.13
 -2 -14 -1 1.68 0.12
 2 -14 1 2.02 0.1
 2 -14 1 2.18 0.14
 2 -14 1 1.82 0.13
 2 -14 1 1.57 0.12
 -2 14 -1 1.74 0.12
 2 14 1 1.51 0.13
 2 14 1 1.76 0.12
 -2 14 -1 1.73 0.11
 2 14 1 1.52 0.13
 3 -14 1 2.16 0.15
 -3 -14 -1 2.52 0.16
 -3 -14 -1 2.34 0.16
 -3 -14 -1 2.51 0.11
 3 -14 1 2.33 0.16
 3 -14 1 2.74 0.12
 -3 -14 -1 2.86 0.17
 3 -14 1 2.68 0.16
 3 14 1 2.72 0.15
 3 14 1 2.4 0.16
 -3 14 -1 2.57 0.12
 3 14 1 2.08 0.15
 -4 -14 -1 1.06 0.11
 4 -14 1 1.2 0.08
 -4 -14 -1 1.24 0.08
 4 -14 1 1.21 0.07
 -4 -14 -1 1.2 0.12
 -4 -14 -1 1.18 0.12
 -4 14 -1 1.38 0.11
 -4 14 -1 1.23 0.11
 4 14 1 0.9 0.13
 4 14 1 1.07 0.12
 4 14 1 1.09 0.08
 -5 -14 -1 0.42 0.11
 5 -14 1 0.28 0.08
 5 -14 1 0.34 0.05
 5 -14 1 0.31 0.08
 -5 -14 -1 0.33 0.1
 -5 -14 -1 0.3 0.07
 5 14 1 0.34 0.12
 5 14 1 0.3 0.08
 -5 14 -1 0.24 0.09
 5 14 1 0.36 0.1
 -5 14 -1 0.14 0.09
 -6 -14 -1 0.33 0.12
 6 -14 1 0.18 0.1
 -6 -14 -1 0.28 0.11
 -6 -14 -1 0.26 0.07
 6 -14 1 0.18 0.1
 -6 -14 -1 0.2 0.11
 6 14 1 0.22 0.11
 -6 14 -1 0.39 0.11
 6 14 1 0.14 0.14
 -6 14 -1 0.25 0.1
 -7 -14 -1 0.84 0.1
 -7 -14 -1 0.61 0.14
 -7 -14 -1 0.79 0.14
 -7 -14 -1 0.85 0.14
 7 -14 1 0.76 0.11
 7 14 1 0.84 0.18
 -7 14 -1 0.8 0.23
 7 14 1 0.68 0.14
 7 14 1 0.97 0.14
 -7 14 -1 0.84 0.12
 8 -14 1 0.07 0.13
 -8 -14 -1 0.11 0.14
 -8 -14 -1 0.12 0.15
 -8 -14 -1 0.11 0.1
 -8 -14 -1 0.04 0.13
 -8 14 -1 0.3 0.13
 -8 14 -1 0.19 0.13
 8 14 1 0.12 0.15
 8 14 1 -0.09 0.19
 -9 -14 -1 0.28 0.15
 -9 -14 -1 0.17 0.12
 -9 -14 -1 0.2 0.18
 -9 -14 -1 0.08 0.18
 9 -14 1 0.25 0.15
 -9 14 -1 0.09 0.16
 -9 -15 1 1.2 0.22
 -9 -15 1 1.46 0.19
 9 -15 -1 1.35 0.17
 -9 -15 1 1.55 0.19
 9 15 -1 1.38 0.19
 -9 15 1 1.46 0.19
 -9 15 1 1.25 0.2
 -8 -15 1 2 0.19
 8 -15 -1 1.54 0.15
 -8 -15 1 1.35 0.13
 -8 -15 1 1.59 0.2
 -8 -15 1 1.62 0.18
 -8 15 1 1.5 0.17
 8 15 -1 1.42 0.18
 -8 15 1 1.63 0.19
 8 15 -1 1.73 0.23
 -7 -15 1 3.14 0.17
 7 -15 -1 2.6 0.12
 -7 -15 1 2.85 0.2
 7 -15 -1 2.63 0.18
 -7 -15 1 2.99 0.21
 -7 -15 1 3.49 0.24
 7 -15 -1 3.05 0.12
 -7 15 1 3.18 0.21
 7 15 -1 2.86 0.23
 7 15 -1 3.26 0.22
 -7 15 1 2.88 0.19
 7 15 -1 2.82 0.2
 6 -15 -1 1.77 0.09
 6 -15 -1 1.55 0.13
 -6 -15 1 1.62 0.16
 -6 -15 1 1.67 0.15
 6 -15 -1 1.21 0.13
 -6 -15 1 1.45 0.1
 -6 -15 1 1.47 0.15
 6 15 -1 1.22 0.17
 -6 15 1 1.41 0.14
 6 15 -1 1.46 0.14
 -6 15 1 1.68 0.15
 6 15 -1 1.49 0.11
 5 -15 -1 1.5 0.1
 -5 -15 1 1.35 0.14
 -5 -15 1 1.36 0.13
 -5 -15 1 1.48 0.14
 -5 -15 1 1.4 0.1
 5 -15 -1 1.59 0.11
 -5 15 1 1.73 0.14
 5 15 -1 1.47 0.1
 5 15 -1 1.22 0.15
 5 15 -1 1.76 0.14
 -5 15 1 1.6 0.14
 -4 -15 1 1.4 0.13
 -4 -15 1 0.98 0.12
 4 -15 -1 1.1 0.08
 -4 -15 1 1.05 0.12
 4 -15 -1 1.05 0.09
 4 -15 -1 1.14 0.12
 -4 -15 1 1.13 0.08
 -4 15 1 1.04 0.12
 4 15 -1 1.15 0.12
 -4 15 1 1 0.11
 3 -15 -1 0.16 0.09
 3 -15 -1 0.18 0.11
 -3 -15 1 0.13 0.1
 -3 -15 1 0.03 0.09
 -3 -15 1 0.12 0.03
 3 -15 -1 0.1 0.09
 -3 -15 1 0.1 0.08
 3 -15 -1 0.12 0.05
 3 -15 -1 0.14 0.06
 3 15 -1 0.29 0.11
 -3 15 1 0.18 0.07
 3 15 -1 0.15 0.08
 -3 15 1 0.13 0.1
 3 15 -1 0.17 0.11
 -2 -15 1 0.59 0.1
 2 -15 -1 0.6 0.09
 2 -15 -1 0.61 0.11
 -2 -15 1 0.53 0.1
 -2 -15 1 0.58 0.09
 -2 -15 1 0.74 0.11
 2 -15 -1 0.62 0.11
 2 -15 -1 0.65 0.1
 2 -15 -1 0.56 0.06
 -2 15 1 0.44 0.09
 -2 15 1 0.64 0.08
 2 15 -1 0.58 0.1
 2 15 -1 0.62 0.13
 1 -15 -1 0.56 0.11
 1 -15 -1 0.43 0.04
 -1 -15 1 0.3 0.1
 -1 -15 1 0.19 0.08
 1 -15 -1 0.42 0.1
 1 -15 -1 0.28 0.07
 1 -15 -1 0.39 0.09
 1 -15 -1 0.44 0.05
 -1 -15 1 0.35 0.09
 -1 -15 1 0.33 0.08
 1 15 -1 0.27 0.1
 -1 15 1 0.27 0.08
 -1 15 1 0.44 0.09
 1 15 -1 0.47 0.09
 0 -15 -1 1.06 0.12
 0 -15 -1 1.01 0.11
 0 -15 -1 1.05 0.06
 0 -15 -1 1.06 0.06
 0 -15 -1 0.87 0.09
 0 -15 1 1.09 0.11
 0 -15 1 0.83 0.1
 0 -15 -1 1.12 0.11
 0 -15 1 0.89 0.12
 0 -15 1 0.98 0.09
 0 15 1 0.95 0.11
 0 15 -1 0.95 0.1
 0 15 -1 1.02 0.1
 0 15 1 0.9 0.1
 -1 -15 -1 0.12 0.07
 1 -15 1 0.26 0.1
 -1 -15 -1 0.29 0.09
 -1 -15 -1 0.23 0.04
 -1 -15 -1 0.24 0.04
 -1 -15 -1 0.23 0.1
 1 -15 1 0.23 0.1
 1 -15 1 0.15 0.08
 1 -15 1 0.23 0.02
 1 -15 1 0.21 0.07
 -1 -15 -1 0.36 0.09
 -1 15 -1 0.1 0.07
 -1 15 -1 0.09 0.07
 1 15 1 0.3 0.1
 1 15 1 0.25 0.08
 -2 -15 -1 0.54 0.09
 2 -15 1 0.53 0.05
 -2 -15 -1 0.52 0.05
 -2 -15 -1 0.6 0.11
 2 -15 1 0.58 0.07
 2 -15 1 0.56 0.09
 -2 -15 -1 0.69 0.11
 2 -15 1 0.51 0.1
 2 -15 1 0.56 0.05
 -2 -15 -1 0.53 0.1
 2 15 1 0.57 0.09
 -2 15 -1 0.49 0.07
 -2 15 -1 0.63 0.09
 3 -15 1 1.25 0.09
 -3 -15 -1 1.23 0.08
 -3 -15 -1 1.39 0.12
 -3 -15 -1 1.43 0.12
 3 -15 1 1.31 0.12
 -3 -15 -1 1.51 0.13
 3 -15 1 1.26 0.12
 -3 15 -1 1.22 0.09
 3 15 1 1.52 0.14
 -3 15 -1 1.13 0.11
 -4 -15 -1 0.75 0.12
 -4 -15 -1 0.97 0.07
 4 -15 1 0.94 0.12
 4 -15 1 1.02 0.08
 -4 -15 -1 0.79 0.12
 4 -15 1 1.01 0.06
 -4 -15 -1 0.87 0.11
 4 15 1 0.87 0.11
 -4 15 -1 0.96 0.11
 4 15 1 0.97 0.14
 5 -15 1 1.87 0.12
 -5 -15 -1 1.72 0.15
 -5 -15 -1 1.93 0.15
 -5 -15 -1 1.58 0.15
 -5 -15 -1 1.88 0.13
 -5 15 -1 1.9 0.14
 -5 15 -1 1.98 0.15
 5 15 1 1.9 0.15
 5 15 1 1.84 0.12
 5 15 1 1.79 0.17
 -6 -15 -1 0.68 0.13
 6 -15 1 0.47 0.11
 -6 -15 -1 0.54 0.13
 6 -15 1 0.45 0.11
 -6 -15 -1 0.71 0.25
 -6 -15 -1 0.44 0.08
 -6 15 -1 0.48 0.15
 6 15 1 0.54 0.12
 -6 15 -1 0.67 0.12
 6 15 1 0.62 0.16
 7 -15 1 1.97 0.16
 -7 -15 -1 2.1 0.18
 -7 -15 -1 1.96 0.13
 -7 -15 -1 1.96 0.19
 -7 -15 -1 2.24 0.18
 -7 15 -1 1.82 0.17
 7 15 1 1.88 0.17
 7 15 1 2.15 0.22
 -7 15 -1 2.19 0.18
 8 -15 1 1.18 0.14
 -8 -15 -1 1.33 0.19
 -8 -15 -1 1.1 0.17
 -8 -15 -1 1.19 0.18
 -8 -15 -1 1.16 0.13
 -8 15 -1 1.29 0.16
 8 15 1 1.04 0.16
 8 15 1 1.43 0.31
 -8 15 -1 0.99 0.17
 9 -15 1 0.43 0.15
 -9 -15 -1 0.12 0.2
 -9 -15 -1 0.33 0.17
 -9 -15 -1 0.27 0.13
 -9 -15 -1 0.32 0.18
 9 15 1 0 0.18
 -9 15 -1 0.35 0.15
 -9 15 -1 0.36 0.18
 -8 -16 1 0.7 0.19
 -8 -16 1 0.71 0.11
 8 -16 -1 0.81 0.16
 -8 -16 1 0.89 0.17
 -8 16 1 0.63 0.18
 8 16 -1 0.81 0.2
 -7 -16 1 0.17 0.14
 7 -16 -1 0.22 0.13
 -7 -16 1 0.25 0.09
 -7 -16 1 0.19 0.14
 -7 -16 1 0.26 0.17
 7 16 -1 0.14 0.19
 7 16 -1 0.12 0.14
 -7 16 1 0.22 0.13
 -7 16 1 0.38 0.15
 7 16 -1 0.22 0.12
 -6 -16 1 0.53 0.13
 -6 -16 1 0.49 0.15
 6 -16 -1 0.52 0.06
 6 -16 -1 0.44 0.12
 -6 -16 1 0.63 0.14
 -6 -16 1 0.57 0.1
 -6 16 1 0.62 0.14
 6 16 -1 0.21 0.17
 6 16 -1 0.49 0.13
 6 16 -1 0.5 0.1
 -6 16 1 0.49 0.13
 5 -16 -1 1.49 0.14
 -5 -16 1 1.39 0.16
 -5 -16 1 1.67 0.15
 5 -16 -1 1.59 0.11
 -5 -16 1 1.55 0.15
 -5 -16 1 1.75 0.1
 5 16 -1 1.82 0.19
 -5 16 1 1.55 0.15
 5 16 -1 1.65 0.15
 4 -16 -1 0.53 0.12
 4 -16 -1 0.59 0.07
 -4 -16 1 0.56 0.05
 -4 -16 1 0.77 0.14
 -4 -16 1 0.46 0.12
 -4 -16 1 0.53 0.11
 4 -16 -1 0.56 0.12
 4 -16 -1 0.58 0.08
 4 16 -1 0.59 0.14
 4 16 -1 0.62 0.12
 -4 16 1 0.66 0.11
 3 -16 -1 0.91 0.12
 -3 -16 1 0.64 0.12
 -3 -16 1 0.69 0.11
 -3 -16 1 0.79 0.11
 3 -16 -1 0.74 0.07
 3 -16 -1 0.66 0.12
 3 -16 -1 0.76 0.12
 -3 16 1 0.84 0.11
 -3 16 1 0.65 0.09
 3 16 -1 0.81 0.11
 2 -16 -1 0.81 0.08
 -2 -16 1 0.76 0.12
 -2 -16 1 0.89 0.1
 2 -16 -1 0.79 0.11
 2 -16 -1 0.74 0.06
 2 -16 -1 0.86 0.12
 -2 -16 1 0.85 0.11
 2 16 -1 0.54 0.1
 -2 16 1 0.82 0.1
 -2 16 1 0.62 0.1
 1 -16 -1 2.11 0.16
 1 -16 -1 2.33 0.14
 -1 -16 1 2.35 0.15
 -1 -16 1 2.37 0.16
 1 -16 -1 2.36 0.15
 1 -16 -1 2.23 0.1
 1 -16 -1 2.14 0.15
 -1 -16 1 2.3 0.15
 1 -16 -1 2.48 0.1
 -1 16 1 2.17 0.16
 1 16 -1 2.16 0.15
 -1 16 1 2.12 0.16
 0 -16 -1 0.67 0.12
 0 -16 1 0.86 0.12
 0 -16 1 0.9 0.09
 0 -16 -1 0.92 0.11
 0 -16 -1 0.76 0.05
 0 -16 -1 0.64 0.11
 0 -16 1 0.79 0.11
 0 -16 -1 0.67 0.09
 0 -16 -1 0.84 0.06
 0 16 -1 0.88 0.12
 0 16 -1 0.7 0.1
 0 16 1 0.75 0.11
 1 -16 1 0.64 0.1
 1 -16 1 0.67 0.11
 -1 -16 -1 0.71 0.05
 -1 -16 -1 0.55 0.12
 -1 -16 -1 0.8 0.12
 -1 -16 -1 0.72 0.05
 -1 -16 -1 0.72 0.11
 -1 -16 -1 0.6 0.09
 1 -16 1 0.79 0.08
 -1 16 -1 0.54 0.09
 1 16 1 0.41 0.11
 2 -16 1 0.85 0.05
 -2 -16 -1 0.95 0.13
 -2 -16 -1 1.04 0.16
 2 -16 1 1.06 0.13
 2 -16 1 0.89 0.06
 2 -16 1 0.97 0.11
 -2 -16 -1 0.9 0.06
 2 -16 1 0.94 0.08
 -2 -16 -1 1.06 0.12
 -2 -16 -1 0.94 0.11
 2 16 1 1.06 0.11
 -2 16 -1 0.71 0.1
 -2 16 -1 0.87 0.09
 3 -16 1 0.51 0.12
 3 -16 1 0.49 0.11
 -3 -16 -1 0.87 0.13
 -3 -16 -1 0.7 0.11
 -3 -16 -1 0.72 0.11
 3 -16 1 0.77 0.07
 -3 -16 -1 0.7 0.06
 -3 16 -1 0.74 0.08
 3 16 1 0.76 0.12
 -3 16 -1 0.49 0.1
 -4 -16 -1 1.74 0.15
 4 -16 1 1.41 0.14
 4 -16 1 1.73 0.09
 -4 -16 -1 1.66 0.1
 4 -16 1 1.71 0.14
 4 -16 1 1.62 0.1
 -4 -16 -1 1.45 0.14
 -4 -16 -1 1.69 0.15
 4 16 1 1.7 0.14
 -4 16 -1 1.64 0.14
 4 16 1 1.71 0.17
 -5 -16 -1 0.51 0.12
 -5 -16 -1 0.42 0.14
 -5 -16 -1 0.54 0.14
 5 -16 1 0.42 0.09
 5 16 1 0.47 0.12
 -5 16 -1 0.56 0.11
 5 16 1 0.47 0.16
 6 -16 1 0 0.11
 -6 -16 -1 0.18 0.16
 -6 -16 -1 0 0.13
 -6 -16 -1 0.18 0.08
 -6 -16 -1 -0.03 0.13
 -6 16 -1 -0.07 0.12
 6 16 1 -0.16 0.17
 6 16 1 -0.09 0.12
 -6 16 -1 -0.07 0.11
 -7 -16 -1 1.22 0.18
 -7 -16 -1 0.88 0.16
 -7 -16 -1 0.89 0.16
 7 -16 1 0.8 0.14
 -7 -16 -1 0.84 0.11
 7 16 1 0.84 0.22
 -7 16 -1 0.67 0.16
 7 16 1 0.91 0.16
 -7 16 -1 0.75 0.15
 -8 -16 -1 0.32 0.11
 -8 -16 -1 0.34 0.2
 -8 -16 -1 0.12 0.17
 -8 -16 -1 0.34 0.16
 8 -16 1 0.13 0.14
 -8 16 -1 0.19 0.16
 -8 16 -1 0.08 0.14
 8 16 1 0.23 0.17
 -7 -17 1 0.45 0.16
 -7 -17 1 0.51 0.22
 -7 -17 1 0.58 0.09
 -7 -17 1 0.46 0.16
 -7 17 1 0.62 0.17
 -7 17 1 0.64 0.17
 -6 -17 1 1.3 0.14
 6 -17 -1 1.34 0.09
 -6 -17 1 1.31 0.16
 -6 -17 1 1.67 0.18
 -6 -17 1 1.7 0.17
 6 -17 -1 1.23 0.16
 -6 17 1 1.17 0.17
 6 17 -1 0.96 0.2
 6 17 -1 1.37 0.16
 -6 17 1 1.21 0.15
 5 -17 -1 1.04 0.08
 5 -17 -1 0.98 0.15
 5 -17 -1 1.1 0.15
 -5 -17 1 1.1 0.18
 -5 -17 1 0.9 0.07
 -5 -17 1 0.85 0.16
 -5 -17 1 1.21 0.15
 5 17 -1 1.15 0.18
 -5 17 1 1.11 0.13
 5 17 -1 1.02 0.14
 4 -17 -1 0.15 0.15
 -4 -17 1 0.14 0.13
 4 -17 -1 0.13 0.08
 -4 -17 1 0.14 0.11
 4 -17 -1 0.07 0.06
 -4 -17 1 0.09 0.04
 4 -17 -1 -0.01 0.12
 -4 -17 1 0.04 0.12
 4 17 -1 0.05 0.14
 -4 17 1 0.16 0.1
 4 17 -1 0 0.11
 -3 -17 1 0.07 0.11
 3 -17 -1 0.15 0.06
 3 -17 -1 0.26 0.12
 3 -17 -1 0.04 0.11
 -3 -17 1 0.1 0.12
 3 -17 -1 0.15 0.06
 -3 -17 1 0.16 0.12
 3 -17 -1 0.12 0.07
 -3 17 1 0.08 0.09
 3 17 -1 -0.02 0.11
 -3 17 1 0 0.1
 2 -17 -1 0.34 0.05
 2 -17 -1 0.43 0.08
 -2 -17 1 0.34 0.11
 2 -17 -1 0.44 0.12
 2 -17 -1 0.43 0.11
 -2 -17 1 0.25 0.12
 -2 -17 1 0.37 0.1
 2 17 -1 0.18 0.1
 -2 17 1 0.12 0.1
 -2 17 1 0.2 0.11
 1 -17 -1 0.57 0.12
 1 -17 -1 0.68 0.05
 1 -17 -1 0.63 0.11
 1 -17 -1 0.72 0.05
 1 -17 -1 0.6 0.09
 -1 -17 1 0.59 0.12
 -1 -17 1 0.64 0.1
 -1 -17 1 0.75 0.12
 -1 17 1 0.52 0.11
 1 17 -1 0.73 0.11
 -1 17 1 0.84 0.12
 0 -17 1 0.55 0.09
 0 -17 -1 0.43 0.04
 0 -17 -1 0.5 0.04
 0 -17 -1 0.5 0.11
 0 -17 1 0.41 0.12
 0 -17 1 0.39 0.11
 0 -17 -1 0.3 0.12
 0 -17 -1 0.43 0.09
 0 17 -1 0.31 0.11
 0 17 -1 0.35 0.11
 0 17 1 0.52 0.1
 1 -17 1 1.81 0.14
 -1 -17 -1 2.28 0.16
 -1 -17 -1 2.02 0.08
 -1 -17 -1 1.76 0.16
 1 -17 1 1.98 0.15
 1 -17 1 1.75 0.15
 -1 -17 -1 2.19 0.08
 -1 -17 -1 2.07 0.15
 1 17 1 1.91 0.14
 -1 17 -1 1.87 0.21
 -1 17 -1 2.32 0.15
 2 -17 1 0.68 0.12
 2 -17 1 0.79 0.06
 -2 -17 -1 0.76 0.05
 -2 -17 -1 0.71 0.13
 -2 -17 -1 0.75 0.05
 2 -17 1 0.87 0.12
 -2 -17 -1 0.83 0.12
 2 -17 1 0.8 0.08
 -2 -17 -1 0.98 0.12
 2 -17 1 0.72 0.04
 2 17 1 1.01 0.13
 -2 17 -1 0.57 0.1
 -2 17 -1 0.66 0.1
 3 -17 1 0.69 0.07
 -3 -17 -1 0.96 0.13
 -3 -17 -1 0.85 0.14
 -3 -17 -1 0.81 0.12
 3 -17 1 0.79 0.06
 3 -17 1 0.73 0.12
 3 -17 1 0.85 0.15
 -3 -17 -1 0.81 0.06
 -3 17 -1 0.84 0.09
 3 17 1 0.79 0.12
 -3 17 -1 0.86 0.12
 4 -17 1 0.82 0.06
 -4 -17 -1 0.75 0.07
 4 -17 1 0.85 0.13
 -4 -17 -1 0.65 0.12
 -4 -17 -1 0.83 0.15
 4 -17 1 0.82 0.14
 -4 -17 -1 0.68 0.13
 4 -17 1 0.72 0.08
 -4 17 -1 0.79 0.12
 4 17 1 0.58 0.16
 4 17 1 0.59 0.12
 5 -17 1 1.45 0.17
 -5 -17 -1 1.71 0.16
 -5 -17 -1 1.66 0.18
 -5 -17 -1 1.33 0.13
 5 -17 1 1.53 0.12
 5 -17 1 1.89 0.26
 -5 -17 -1 1.62 0.16
 5 17 1 1.35 0.19
 5 17 1 1.3 0.15
 6 -17 1 3.08 0.18
 -6 -17 -1 3.06 0.21
 -6 -17 -1 2.72 0.22
 -6 -17 -1 3.12 0.17
 -6 -17 -1 3.15 0.22
 6 17 1 3.19 0.25
 6 17 1 3.01 0.2
 -6 17 -1 2.71 0.21
 -6 17 -1 2.67 0.19
 -7 -17 -1 1.09 0.17
 -7 -17 -1 1.05 0.12
 -7 -17 -1 1.14 0.2
 -7 17 -1 1.13 0.25
 -7 17 -1 1.25 0.18
 -7 -18 1 0.09 0.17
 -7 -18 1 0.26 0.09
 -7 18 1 -0.03 0.15
 7 18 -1 0.2 0.16
 6 -18 -1 0.48 0.16
 -6 -18 1 0.51 0.16
 -6 -18 1 0.39 0.08
 6 -18 -1 0.3 0.18
 6 -18 -1 0.44 0.05
 -6 -18 1 0.59 0.19
 -6 -18 1 0.39 0.16
 -5 -18 1 0.6 0.06
 -5 -18 1 0.61 0.15
 -5 -18 1 0.55 0.17
 5 -18 -1 0.52 0.15
 5 -18 -1 0.55 0.07
 -5 -18 1 0.62 0.15
 5 18 -1 0.45 0.19
 -5 18 1 0.6 0.14
 5 18 -1 0.46 0.14
 -4 -18 1 0.28 0.13
 -4 -18 1 0.5 0.13
 4 -18 -1 0.17 0.08
 4 -18 -1 0.25 0.12
 -4 -18 1 0.32 0.15
 4 -18 -1 0.12 0.13
 4 -18 -1 0.49 0.15
 4 18 -1 0.19 0.12
 -4 18 1 0.26 0.12
 -3 -18 1 2.09 0.16
 3 -18 -1 1.87 0.18
 -3 -18 1 2.02 0.17
 -3 -18 1 1.75 0.15
 3 -18 -1 1.69 0.12
 3 -18 -1 1.84 0.11
 3 -18 -1 1.94 0.14
 3 -18 -1 1.85 0.16
 -3 18 1 1.69 0.13
 -3 18 1 1.61 0.16
 3 18 -1 1.77 0.15
 2 -18 -1 1.32 0.11
 2 -18 -1 1.14 0.15
 2 -18 -1 1.3 0.09
 -2 -18 1 1.3 0.13
 2 -18 -1 2.01 0.22
 -2 -18 1 1.3 0.15
 -2 -18 1 1.32 0.15
 2 -18 -1 1.34 0.09
 -2 18 1 1.3 0.13
 2 18 -1 1.32 0.14
 -2 18 1 1.35 0.13
 1 -18 -1 0.89 0.1
 1 -18 -1 0.76 0.05
 1 -18 -1 0.74 0.14
 1 -18 -1 0.7 0.05
 -1 -18 1 0.93 0.13
 1 -18 -1 0.92 0.13
 -1 -18 1 0.78 0.11
 -1 -18 1 0.56 0.14
 -1 18 1 0.7 0.13
 1 18 -1 0.79 0.12
 -1 18 1 0.67 0.12
 0 -18 1 1.27 0.11
 0 -18 1 0.9 0.13
 0 -18 -1 1.22 0.14
 0 -18 -1 1.3 0.15
 0 -18 -1 1.28 0.12
 0 -18 1 1.22 0.14
 0 18 -1 1.02 0.13
 0 18 1 1.18 0.14
 -1 -18 -1 2.28 0.17
 1 -18 1 2.09 0.15
 -1 -18 -1 2.13 0.15
 1 -18 1 1.95 0.17
 1 -18 1 2.34 0.17
 -1 -18 -1 2.27 0.18
 -1 18 -1 2.03 0.16
 -1 18 -1 1.73 0.15
 1 18 1 1.98 0.15
 2 -18 1 1.55 0.11
 -2 -18 -1 1.52 0.16
 2 -18 1 1.55 0.16
 2 -18 1 1.45 0.15
 -2 18 -1 1.43 0.13
 2 18 1 1.41 0.14
 -2 18 -1 1.52 0.15
 3 -18 1 0.84 0.06
 3 -18 1 0.83 0.14
 3 -18 1 0.8 0.08
 3 -18 1 0.96 0.15
 -3 -18 -1 1.1 0.14
 -3 -18 -1 0.75 0.15
 -3 -18 -1 0.85 0.13
 -3 -18 -1 1 0.07
 3 -18 1 0.96 0.06
 -3 18 -1 1.09 0.13
 -3 18 -1 0.78 0.1
 3 18 1 0.64 0.13
 -4 -18 -1 0.72 0.06
 4 -18 1 0.44 0.08
 -4 -18 -1 0.58 0.14
 4 -18 1 0.48 0.22
 4 -18 1 0.46 0.17
 -4 -18 -1 0.61 0.14
 4 -18 1 0.55 0.06
 -4 -18 -1 0.22 0.27
 -4 18 -1 0.65 0.14
 4 18 1 0.44 0.13
 -5 -18 -1 0.92 0.15
 5 -18 1 0.87 0.11
 -5 -18 -1 1.2 0.18
 -5 -18 -1 1.03 0.09
 5 -18 1 1.04 0.17
 5 -18 1 0.96 0.16
 -5 -18 -1 0.86 0.16
 5 18 1 1.06 0.21
 5 18 1 0.78 0.15
 -5 18 -1 0.87 0.14
 -6 -18 -1 0.69 0.09
 -6 -18 -1 0.58 0.16
 -6 -18 -1 0.53 0.19
 -6 -18 -1 0.65 0.17
 6 -18 1 0.55 0.16
 -6 -19 1 0.29 0.18
 6 19 -1 0.56 0.19
 -5 -19 1 0.54 0.19
 5 -19 -1 0.26 0.16
 5 -19 -1 0.4 0.08
 -5 -19 1 0.28 0.15
 -5 -19 1 0.43 0.16
 5 -19 -1 0.19 0.18
 4 -19 -1 0.12 0.29
 4 -19 -1 0.06 0.08
 -4 -19 1 0.05 0.14
 4 -19 -1 0.03 0.09
 -4 -19 1 0.14 0.16
 -4 -19 1 0.17 0.14
 4 -19 -1 -0.12 0.14
 -4 19 1 0.25 0.14
 4 19 -1 -0.02 0.15
 3 -19 -1 0.31 0.09
 3 -19 -1 0.28 0.06
 3 -19 -1 0.45 0.16
 -3 -19 1 0.08 0.13
 -3 -19 1 0 0.15
 -3 -19 1 0.29 0.12
 3 -19 -1 0.28 0.14
 3 19 -1 0.4 0.14
 -3 19 1 0.15 0.13
 -2 -19 1 0.36 0.15
 2 -19 -1 0.55 0.1
 -2 -19 1 0.43 0.16
 2 -19 -1 0.3 0.14
 2 -19 -1 0.34 0.05
 2 -19 -1 0.4 0.05
 2 -19 -1 0.28 0.15
 -2 -19 1 0.38 0.12
 -2 19 1 0.23 0.13
 2 19 -1 0.27 0.12
 -2 19 1 0.45 0.12
 -1 -19 1 1.17 0.13
 1 -19 -1 0.78 0.16
 1 -19 -1 1.14 0.15
 1 -19 -1 0.98 0.11
 -1 -19 1 0.94 0.21
 -1 -19 1 1.41 0.17
 1 19 -1 1.02 0.14
 -1 19 1 0.84 0.13
 0 -19 1 1.84 0.18
 0 -19 -1 1.87 0.17
 0 -19 -1 1.53 0.18
 0 -19 -1 1.56 0.13
 0 -19 1 1.46 0.18
 0 -19 1 1.62 0.13
 0 19 1 1.65 0.15
 0 19 -1 1.83 0.16
 -1 -19 -1 0.85 0.16
 -1 -19 -1 0.78 0.14
 1 -19 1 0.76 0.1
 1 -19 1 0.33 0.17
 -1 -19 -1 0.84 0.19
 1 -19 1 1 0.17
 -1 19 -1 0.43 0.13
 -1 19 -1 0.6 0.13
 1 19 1 0.77 0.14
 -2 -19 -1 0.38 0.15
 -2 -19 -1 0.54 0.14
 2 -19 1 0.54 0.09
 -2 -19 -1 0.42 0.12
 2 -19 1 0.22 0.25
 2 -19 1 0.61 0.15
 2 19 1 0.43 0.13
 -2 19 -1 0.59 0.14
 -3 -19 -1 0.55 0.13
 3 -19 1 0.35 0.14
 -3 -19 -1 0.36 0.14
 -3 -19 -1 0.44 0.3
 3 -19 1 0.5 0.16
 3 19 1 0.41 0.15
 -3 19 -1 0.43 0.1
 -3 19 -1 0.29 0.13
 4 -19 1 1.6 0.1
 -4 -19 -1 1.59 0.09
 4 -19 1 1.38 0.17
 -4 -19 -1 1.25 0.16
 4 -19 1 1.48 0.11
 4 -19 1 1.8 0.2
 -4 -19 -1 1.81 0.21
 -4 -19 -1 1.47 0.17
 -4 19 -1 1.5 0.16
 4 19 1 1.39 0.17
 5 -19 1 0.59 0.19
 -5 -19 -1 0.85 0.16
 -5 -19 -1 0.76 0.17
 5 -19 1 0.71 0.17
 -5 -19 -1 0.82 0.08
 -5 -19 -1 0.73 0.2
 -5 19 -1 0.59 0.25
 5 19 1 0.56 0.16
 4 -20 -1 0.47 0.19
 4 -20 -1 0.27 0.17
 4 -20 -1 0.31 0.08
 -4 -20 1 0.51 0.2
 -4 -20 1 0.37 0.15
 -4 -20 1 0.45 0.17
 4 -20 -1 0.45 0.09
 4 20 -1 0.36 0.16
 -4 20 1 0.25 0.15
 -3 -20 1 0.28 0.14
 -3 -20 1 0.04 0.18
 3 -20 -1 0.16 0.06
 3 -20 -1 0.3 0.23
 3 -20 -1 0.04 0.15
 3 -20 -1 0.37 0.1
 -3 -20 1 0.24 0.16
 3 20 -1 0.18 0.16
 2 -20 -1 0.32 0.1
 -2 -20 1 0.28 0.15
 -2 -20 1 0.34 0.13
 2 -20 -1 0.23 0.15
 -2 -20 1 0.36 0.19
 2 -20 -1 0.47 0.3
 2 20 -1 0.34 0.14
 -2 20 1 0.42 0.13
 -1 -20 1 1.29 0.19
 1 -20 -1 1.3 0.13
 1 -20 -1 1.54 0.22
 1 -20 -1 1.29 0.17
 -1 -20 1 1.17 0.17
 1 20 -1 1.24 0.17
 -1 20 1 1.33 0.17
 0 -20 -1 3.16 0.26
 0 -20 -1 2.8 0.21
 0 -20 1 2.97 0.21
 0 -20 1 3.34 0.23
 0 -20 1 3.33 0.21
 0 -20 -1 3.37 0.22
 0 20 1 3.76 0.25
 0 20 -1 2.74 0.2
 1 -20 1 2.32 0.15
 1 -20 1 2.36 0.21
 1 -20 1 1.73 0.18
 -1 -20 -1 1.76 0.18
 -1 -20 -1 1.82 0.16
 -1 20 -1 1.75 0.17
 1 20 1 2.63 0.19
 2 -20 1 0.94 0.2
 2 -20 1 1.33 0.17
 -2 -20 -1 0.75 0.16
 -2 -20 -1 1.07 0.15
 2 -20 1 1.32 0.11
 -2 -20 -1 1.3 0.19
 -2 20 -1 1.02 0.16
 2 20 1 0.81 0.15
 -2 20 -1 0.86 0.17
 -3 -20 -1 1.01 0.16
 3 -20 1 0.98 0.17
 3 -20 1 1.11 0.2
 -3 -20 -1 0.81 0.19
 3 -20 1 1.28 0.12
 -3 -20 -1 0.96 0.17
 -4 -20 -1 0.85 0.2
 -4 -20 -1 0.58 0.16
 4 -20 1 0.69 0.09
 4 -20 1 0.53 0.17
 4 -20 1 0.49 0.2
 -4 -20 -1 0.68 0.18
 4 20 1 0.65 0.16
 -4 20 -1 0.68 0.17
 -2 -21 1 0.2 0.17
 2 -21 -1 0.38 0.12
 -2 -21 1 0.47 0.14
 -2 -21 1 0.68 0.23
 2 -21 -1 0.19 0.17
 2 -21 -1 0.37 0.2
 -2 21 1 0.36 0.15
 2 21 -1 0.34 0.16
 1 -21 -1 0.73 0.2
 1 -21 -1 0.55 0.17
 1 -21 -1 0.65 0.13
 -1 -21 1 0.62 0.17
 -1 -21 1 0.65 0.22
 -1 -21 1 0.82 0.15
 1 21 -1 0.83 0.16
 -1 21 1 0.72 0.16
 0 -21 1 0.78 0.14
 0 -21 -1 0.65 0.17
 0 -21 1 0.7 0.19
 0 -21 -1 0.79 0.19
 0 -21 1 0.8 0.17
 0 -21 -1 0.87 0.14
 0 21 -1 0.85 0.16
 0 21 1 0.63 0.16
 1 -21 1 0.84 0.18
 -1 -21 -1 1.09 0.2
 -1 -21 -1 0.82 0.18
 -1 -21 -1 1.03 0.15
 1 -21 1 1 0.13
 1 -21 1 0.98 0.21
 -1 21 -1 1.21 0.17
 1 21 1 0.71 0.16
 2 -21 1 1.66 0.14
 -2 -21 -1 1.36 0.24
 2 -21 1 1.68 0.25
 -2 -21 -1 1.65 0.19
 2 -21 1 1.37 0.19
 -2 -21 -1 1.91 0.18
 2 21 1 1.54 0.18
 -2 21 -1 1.16 0.19
 -12 0 2 0.04 0.13
 -12 0 2 0.1 0.14
 -12 0 2 -0.09 0.16
 12 0 -2 0.1 0.16
 12 0 -2 0.01 0.25
 -11 0 2 0.2 0.12
 11 0 -2 0.38 0.28
 -11 0 2 0.43 0.14
 11 0 -2 0.12 0.12
 -11 0 2 -0.03 0.1
 -10 0 2 -0.09 0.09
 10 0 -2 -0.01 0.11
 -10 0 2 0.07 0.1
 -10 0 2 0.08 0.11
 10 0 -2 0.03 0.13
 -9 0 2 0.22 0.1
 -9 0 2 0.09 0.08
 9 0 -2 0.1 0.1
 9 0 -2 0.1 0.09
 -9 0 2 0.21 0.08
 9 0 -2 0.08 0.09
 8 0 -2 0 0.08
 8 0 -2 -0.16 0.08
 -8 0 2 -0.02 0.07
 -8 0 2 -0.03 0.07
 8 0 -2 -0.21 0.08
 -8 0 2 0.03 0.06
 7 0 -2 -0.08 0.06
 7 0 -2 -0.06 0.05
 -7 0 2 0.06 0.06
 7 0 -2 0.02 0.06
 7 0 -2 -0.02 0.07
 7 0 -2 0 0.06
 -7 0 2 0.01 0.06
 -7 0 2 -0.02 0.06
 -7 0 2 0.03 0.05
 6 0 -2 -0.03 0.05
 -6 0 2 -0.01 0.05
 6 0 -2 -0.09 0.05
 6 0 -2 -0.01 0.04
 -6 0 2 0.02 0.05
 6 0 -2 -0.06 0.05
 6 0 -2 0.02 0.04
 -6 0 2 0 0.05
 -6 0 2 0 0.04
 -5 0 2 -0.03 0.04
 -5 0 2 0.06 0.04
 -5 0 2 0.03 0.04
 5 0 -2 -0.06 0.04
 5 0 -2 -0.05 0.04
 5 0 -2 0 0.04
 -5 0 2 -0.07 0.04
 5 0 -2 0.06 0.04
 5 0 -2 0.03 0.04
 4 0 -2 -0.03 0.04
 4 0 -2 -0.01 0.03
 -4 0 2 -0.02 0.03
 -4 0 2 -0.09 0.03
 -4 0 2 0 0.03
 4 0 -2 0.02 0.03
 4 0 -2 -0.07 0.03
 -3 0 2 -0.02 0.05
 -3 0 2 -0.01 0.02
 3 0 -2 -0.05 0.02
 3 0 -2 -0.02 0.02
 3 0 -2 0 0.03
 3 0 -2 -0.02 0.02
 3 0 -2 0.03 0.03
 -3 0 2 -0.02 0.02
 -3 0 2 -0.01 0.03
 2 0 -2 0.03 0.02
 2 0 -2 0.06 0.02
 -2 0 2 -0.02 0.02
 -2 0 2 0.05 0.02
 -2 0 2 0.08 0.02
 2 0 -2 -0.02 0.02
 -2 0 2 -0.03 0.02
 2 0 -2 0.01 0.02
 -1 0 2 0.35 0.02
 1 0 -2 0.33 0.02
 -1 0 2 0.34 0.02
 -1 0 2 0.37 0.02
 1 0 -2 0.27 0.02
 1 0 -2 0.4 0.02
 1 0 -2 0.32 0.02
 0 0 -2 0.51 0.02
 -1 0 -2 0.07 0.01
 -1 0 -2 0.08 0.02
 -1 0 -2 0.03 0.01
 1 0 2 0.08 0.01
 -1 0 -2 0.08 0.02
 1 0 2 0.09 0.01
 1 0 2 0.08 0.02
 -1 0 -2 0.07 0.02
 2 0 2 0.08 0.03
 -2 0 -2 0.16 0.03
 -2 0 -2 0.18 0.03
 2 0 2 0.15 0.02
 -2 0 -2 0.05 0.02
 2 0 2 0.12 0.03
 -2 0 -2 0.14 0.02
 -2 0 -2 0.12 0.02
 -3 0 -2 0.09 0.03
 3 0 2 0.07 0.03
 4 0 2 0.02 0.03
 -4 0 -2 0.05 0.04
 4 0 2 -0.08 0.04
 -4 0 -2 0.06 0.04
 4 0 2 0.03 0.04
 -4 0 -2 0.07 0.04
 -5 0 -2 0.23 0.04
 5 0 2 0.24 0.05
 -5 0 -2 0.22 0.05
 5 0 2 0.25 0.05
 5 0 2 0.31 0.05
 -5 0 -2 0.12 0.04
 5 0 2 0.35 0.05
 -5 0 -2 0.28 0.05
 -5 0 -2 0.13 0.04
 -6 0 -2 -0.03 0.04
 -6 0 -2 -0.04 0.05
 6 0 2 -0.01 0.06
 -6 0 -2 0.13 0.06
 6 0 2 0.07 0.05
 -6 0 -2 -0.01 0.05
 6 0 2 0.15 0.06
 6 0 2 0.01 0.06
 -6 0 -2 0.01 0.05
 -7 0 -2 0 0.06
 7 0 2 -0.07 0.06
 7 0 2 -0.03 0.07
 7 0 2 -0.05 0.07
 -7 0 -2 -0.1 0.06
 7 0 2 0.02 0.06
 -7 0 -2 -0.18 0.06
 -7 0 -2 0.02 0.09
 8 0 2 -0.1 0.09
 -8 0 -2 0.29 0.07
 -8 0 -2 0.04 0.08
 8 0 2 0.22 0.07
 8 0 2 0.12 0.07
 -8 0 -2 0.08 0.07
 9 0 2 0 0.09
 -9 0 -2 -0.08 0.08
 -9 0 -2 -0.09 0.09
 9 0 2 -0.03 0.13
 9 0 2 -0.01 0.08
 -9 0 -2 -0.03 0.08
 -10 0 -2 0.04 0.09
 10 0 2 -0.14 0.11
 10 0 2 -0.09 0.14
 -10 0 -2 0.01 0.11
 -10 0 -2 -0.12 0.09
 -11 0 -2 -0.27 0.13
 -11 0 -2 -0.04 0.12
 11 0 2 0.1 0.12
 -11 0 -2 0.02 0.12
 -12 0 -2 0.1 0.24
 12 0 2 0.1 0.16
 -12 0 -2 0 0.17
 -12 0 -2 0.2 0.15
 12 -1 -2 4.59 0.27
 -12 -1 2 4.83 0.28
 -12 -1 2 5.25 0.27
 -12 -1 2 4.54 0.3
 12 1 -2 4.32 0.31
 -12 1 2 4.53 0.3
 -12 1 2 5.34 0.29
 -12 1 2 5.3 0.29
 12 1 -2 4.11 0.3
 11 -1 -2 13.22 0.52
 -11 -1 2 13 0.51
 11 -1 -2 13.49 0.54
 -11 -1 2 13.19 0.53
 -11 -1 2 13.52 0.52
 11 1 -2 13.45 0.52
 -11 1 2 13.73 0.53
 -11 1 2 13.85 0.52
 -11 1 2 13.31 0.51
 10 -1 -2 4.4 0.22
 -10 -1 2 4.55 0.24
 -10 -1 2 4.76 0.23
 10 -1 -2 4.14 0.25
 -10 -1 2 4.33 0.22
 -10 1 2 4.63 0.24
 10 1 -2 3.94 0.25
 -10 1 2 4.66 0.22
 -10 1 2 4.17 0.23
 10 1 -2 4.53 0.23
 9 -1 -2 22.47 0.81
 -9 -1 2 22.28 0.81
 -9 -1 2 22.75 0.8
 9 -1 -2 22.72 0.8
 9 -1 -2 22.94 0.8
 -9 -1 2 21.91 0.8
 -9 1 2 23.4 0.81
 -9 1 2 23 0.8
 9 1 -2 21.92 0.81
 -9 1 2 23.7 0.81
 9 1 -2 23.37 0.8
 -8 -1 2 29.83 0.94
 8 -1 -2 26.16 0.92
 8 -1 -2 25.78 0.92
 8 -1 -2 25.89 0.92
 -8 -1 2 27.33 0.92
 -8 -1 2 26.54 0.92
 -8 -1 2 25.89 0.92
 8 -1 -2 27.39 0.93
 -8 1 2 26.43 0.92
 8 1 -2 25.54 0.92
 8 1 -2 27.49 0.92
 -8 1 2 26.2 0.92
 8 1 -2 26.19 0.92
 8 1 -2 26.3 0.92
 -8 1 2 25.21 0.92
 7 -1 -2 0.98 0.08
 -7 -1 2 0.96 0.09
 -7 -1 2 1.02 0.08
 7 -1 -2 0.88 0.08
 -7 -1 2 0.82 0.08
 7 -1 -2 0.8 0.09
 7 -1 -2 1.05 0.09
 -7 -1 2 1.05 0.09
 -7 1 2 1 0.09
 7 1 -2 0.88 0.08
 -7 1 2 0.7 0.08
 7 1 -2 1.08 0.09
 7 1 -2 0.92 0.1
 7 1 -2 1.12 0.09
 7 1 -2 1.1 0.09
 -7 1 2 0.97 0.09
 -7 1 2 0.86 0.08
 6 -1 -2 0.6 0.06
 6 -1 -2 0.64 0.07
 -6 -1 2 0.74 0.07
 -6 -1 2 0.51 0.06
 6 -1 -2 0.5 0.06
 -6 -1 2 0.55 0.06
 -6 -1 2 0.51 0.06
 6 -1 -2 0.55 0.07
 -6 1 2 0.69 0.06
 6 1 -2 0.53 0.06
 6 1 -2 0.63 0.06
 6 1 -2 0.56 0.07
 6 1 -2 0.54 0.07
 -6 1 2 0.51 0.07
 -6 1 2 0.62 0.06
 6 1 -2 0.58 0.06
 -6 1 2 0.63 0.06
 -5 -1 2 10.65 0.38
 -5 -1 2 10.78 0.38
 -5 -1 2 10.67 0.38
 5 -1 -2 11.05 0.39
 5 -1 -2 10.91 0.39
 5 -1 -2 10.47 0.39
 5 -1 -2 10.55 0.39
 -5 -1 2 11.18 0.39
 5 1 -2 11.12 0.39
 5 1 -2 10.92 0.39
 5 1 -2 11.34 0.39
 -5 1 2 10.55 0.38
 5 1 -2 10.83 0.38
 -5 1 2 11.16 0.39
 5 1 -2 10.4 0.39
 -5 1 2 10.83 0.38
 -5 1 2 11.46 0.39
 4 -1 -2 5.96 0.21
 -4 -1 2 5.71 0.21
 4 -1 -2 5.4 0.21
 -4 -1 2 5.5 0.21
 4 -1 -2 5.86 0.21
 4 -1 -2 5.53 0.22
 -4 -1 2 6.01 0.21
 4 1 -2 5.8 0.22
 4 1 -2 5.99 0.21
 -4 1 2 5.81 0.21
 -4 1 2 6.06 0.21
 -4 1 2 5.98 0.21
 4 1 -2 5.86 0.21
 -4 1 2 5.69 0.23
 4 1 -2 5.88 0.21
 3 -1 -2 13.66 0.45
 -3 -1 2 13.34 0.45
 3 -1 -2 12.68 0.45
 -3 -1 2 12.99 0.45
 -3 -1 2 12.86 0.45
 -3 -1 2 12.33 0.45
 3 -1 -2 13.91 0.45
 -3 1 2 13.75 0.45
 -3 1 2 13.02 0.45
 -3 1 2 13.22 0.45
 3 1 -2 12.49 0.45
 -3 1 2 13.21 0.45
 3 1 -2 13.08 0.45
 3 1 -2 13.18 0.45
 3 1 -2 12.95 0.45
 3 1 -2 14.42 0.45
 -2 -1 2 57.81 1.9
 -2 -1 2 57.6 1.9
 2 -1 -2 55.05 1.9
 2 -1 -2 57.42 1.9
 -2 -1 2 55.99 1.9
 -2 -1 2 57.4 1.9
 2 -1 -2 57.96 1.9
 2 1 -2 54.67 1.9
 -2 1 2 57.83 1.9
 -2 1 2 55 1.9
 -2 1 2 57.55 1.9
 -2 1 2 58.44 1.9
 2 1 -2 55.84 1.9
 2 1 -2 56.95 1.9
 2 1 -2 57.35 1.9
 1 -1 -2 15.67 0.52
 1 -1 -2 15.5 0.52
 1 -1 -2 15.53 0.52
 -1 -1 2 16.04 0.52
 -1 -1 2 15.52 0.52
 -1 -1 2 15.19 0.52
 1 -1 -2 15.47 0.52
 -1 -1 2 15.46 0.52
 -1 1 2 15.3 0.52
 -1 1 2 15.44 0.52
 1 1 -2 14.98 0.52
 1 1 -2 14.96 0.52
 1 1 -2 16.5 0.52
 -1 1 2 15.64 0.52
 1 1 -2 15.15 0.52
 0 -1 -2 4.58 0.16
 0 -1 -2 4.33 0.15
 0 -1 -2 4.41 0.16
 0 -1 -2 4.47 0.15
 0 -1 2 4.66 0.15
 0 -1 2 4.57 0.15
 0 -1 -2 4.6 0.16
 0 -1 -2 4.67 0.15
 0 1 2 4.56 0.15
 0 1 -2 4.52 0.15
 0 1 -2 4.55 0.15
 0 1 2 4.44 0.15
 0 1 -2 4.51 0.15
 1 -1 2 135.14 4.67
 -1 -1 -2 136.37 4.75
 1 -1 2 126.8 4.45
 1 1 2 133.96 4.46
 -1 1 -2 133.79 4.67
 -2 -1 -2 158.62 5.9
 2 -1 2 158.03 5.45
 2 -1 2 155.96 5.84
 -2 -1 -2 173.59 5.49
 2 1 2 158.65 5.89
 -2 1 -2 156.86 5.86
 2 1 2 163.62 5.46
 -2 1 -2 163.84 5.46
 -3 -1 -2 107.14 3.64
 3 -1 2 106.68 3.64
 -3 -1 -2 113.34 3.65
 -3 -1 -2 108.19 3.64
 3 -1 2 108.96 3.64
 3 1 2 106.27 3.64
 -3 1 -2 104.4 3.64
 -3 1 -2 112.79 3.64
 -3 1 -2 107.49 3.64
 3 1 2 110.69 3.64
 3 1 2 113.52 3.66
 3 1 2 107.72 3.64
 -4 -1 -2 415.34 14.73
 -4 -1 -2 368.23 13.93
 4 -1 2 426.71 14.74
 4 -1 2 429.2 13.94
 4 1 2 416.9 13.94
 -4 1 -2 444.66 14.73
 4 1 2 421.65 14.74
 -5 -1 -2 19.82 0.69
 -5 -1 -2 19.85 0.69
 -5 -1 -2 19.86 0.69
 5 -1 2 20.31 0.69
 5 -1 2 20.18 0.69
 -5 -1 -2 20.34 0.69
 5 -1 2 20.28 0.69
 5 -1 2 20.8 0.69
 -5 -1 -2 20.58 0.69
 5 1 2 19.39 0.69
 -5 1 -2 19.19 0.69
 5 1 2 20.29 0.69
 -5 1 -2 20.45 0.69
 5 1 2 20.2 0.69
 5 1 2 20.21 0.69
 -5 1 -2 19.87 0.69
 5 1 2 19.19 0.69
 -5 1 -2 20.45 0.69
 -5 1 -2 20.11 0.69
 6 -1 2 5.86 0.23
 -6 -1 -2 5.69 0.22
 6 -1 2 5.36 0.23
 6 -1 2 5.63 0.22
 -6 -1 -2 5.94 0.23
 -6 -1 -2 5.82 0.23
 6 -1 2 5.92 0.23
 6 -1 2 6.12 0.23
 -6 -1 -2 5.95 0.22
 -6 1 -2 5.41 0.22
 -6 1 -2 5.2 0.22
 -6 1 -2 5.97 0.22
 6 1 2 5.92 0.22
 -6 1 -2 5.87 0.23
 6 1 2 5.52 0.23
 6 1 2 5.62 0.23
 -6 1 -2 5.6 0.22
 6 1 2 6.01 0.23
 6 1 2 5.67 0.23
 7 -1 2 15.68 0.54
 7 -1 2 15.63 0.55
 -7 -1 -2 14.79 0.55
 -7 -1 -2 15.81 0.55
 7 -1 2 15.32 0.55
 -7 -1 -2 15.54 0.55
 7 -1 2 15.83 0.55
 -7 -1 -2 15.15 0.55
 -7 1 -2 15.69 0.56
 7 1 2 15.37 0.55
 7 1 2 14.99 0.55
 7 1 2 15.32 0.55
 -7 1 -2 15.56 0.55
 -7 1 -2 15.52 0.55
 7 1 2 16.06 0.55
 -8 -1 -2 31.83 1.1
 -8 -1 -2 31.14 1.1
 8 -1 2 31.33 1.1
 8 -1 2 32.71 1.11
 8 -1 2 31.9 1.1
 -8 -1 -2 32.56 1.11
 -8 -1 -2 31.4 1.1
 -8 1 -2 31.54 1.1
 8 1 2 30.87 1.11
 8 1 2 32.85 1.1
 8 1 2 32.27 1.1
 -8 1 -2 32.91 1.1
 -8 1 -2 32.27 1.11
 9 -1 2 2.25 0.17
 9 -1 2 2.91 0.17
 -9 -1 -2 2.43 0.16
 -9 -1 -2 2.67 0.16
 9 -1 2 2.74 0.16
 -9 -1 -2 2.51 0.17
 9 1 2 2.44 0.18
 -9 1 -2 2.47 0.17
 -9 1 -2 2.58 0.16
 9 1 2 2.37 0.16
 -9 1 -2 2.28 0.16
 -10 -1 -2 0.63 0.11
 10 -1 2 0.81 0.18
 10 -1 2 0.64 0.12
 -10 -1 -2 0.52 0.11
 -10 -1 -2 0.7 0.13
 -10 1 -2 0.6 0.11
 10 1 2 0.35 0.11
 -10 1 -2 0.66 0.13
 10 1 2 0.7 0.15
 -10 1 -2 0.65 0.11
 -11 -1 -2 0.66 0.14
 -11 -1 -2 1 0.14
 11 -1 2 0.89 0.15
 -11 -1 -2 0.81 0.15
 -11 1 -2 1.03 0.14
 -11 1 -2 0.77 0.15
 -11 1 -2 1.15 0.14
 11 1 2 0.99 0.15
 -12 -1 -2 0.1 0.24
 12 -1 2 0.16 0.16
 -12 -1 -2 0.19 0.2
 -12 -1 -2 0.24 0.15
 12 1 2 0.1 0.16
 -12 1 -2 0.37 0.25
 -12 1 -2 -0.05 0.17
 -12 1 -2 0.21 0.15
 12 -2 -2 0.01 0.14
 -12 -2 2 0.14 0.13
 -12 -2 2 0.25 0.17
 -12 -2 2 0.32 0.14
 -12 2 2 0.16 0.14
 -12 2 2 0.12 0.15
 -12 2 2 0.1 0.17
 12 2 -2 -0.08 0.21
 12 2 -2 0.23 0.16
 -11 -2 2 0.06 0.11
 -11 -2 2 0.13 0.12
 11 -2 -2 0 0.12
 -11 -2 2 0.18 0.13
 11 -2 -2 0.15 0.17
 -11 2 2 0.05 0.12
 -11 2 2 0.09 0.13
 11 2 -2 -0.12 0.16
 11 2 -2 0.15 0.13
 -11 2 2 0.15 0.11
 10 -2 -2 -0.03 0.1
 -10 -2 2 0.09 0.1
 -10 -2 2 0.08 0.11
 10 -2 -2 -0.03 0.13
 -10 -2 2 0.16 0.09
 10 2 -2 -0.03 0.1
 10 2 -2 -0.01 0.13
 -10 2 2 -0.07 0.09
 -10 2 2 0.04 0.11
 -10 2 2 0 0.12
 9 -2 -2 0.93 0.11
 -9 -2 2 0.94 0.1
 -9 -2 2 0.85 0.11
 9 -2 -2 0.8 0.1
 -9 -2 2 0.8 0.1
 9 -2 -2 0.74 0.12
 -9 2 2 0.7 0.1
 9 2 -2 0.8 0.12
 -9 2 2 0.81 0.18
 9 2 -2 0.8 0.1
 -9 2 2 0.76 0.1
 8 -2 -2 3.35 0.18
 -8 -2 2 3.42 0.18
 8 -2 -2 3.64 0.17
 8 -2 -2 3.34 0.16
 -8 -2 2 3 0.17
 -8 -2 2 3.03 0.17
 8 -2 -2 3.19 0.18
 -8 2 2 3.25 0.16
 8 2 -2 3.02 0.19
 -8 2 2 3.28 0.17
 8 2 -2 3.09 0.18
 8 2 -2 3.46 0.18
 -8 2 2 3.43 0.16
 8 2 -2 3.54 0.17
 7 -2 -2 1.53 0.11
 -7 -2 2 1.54 0.11
 -7 -2 2 2.08 0.11
 7 -2 -2 1.44 0.1
 -7 -2 2 1.73 0.11
 -7 -2 2 1.59 0.11
 7 -2 -2 1.54 0.11
 7 -2 -2 1.44 0.1
 7 2 -2 1.4 0.1
 7 2 -2 1.48 0.17
 7 2 -2 1.49 0.11
 -7 2 2 1.47 0.11
 7 2 -2 1.69 0.11
 -7 2 2 1.84 0.12
 -7 2 2 1.49 0.1
 -7 2 2 1.57 0.1
 7 2 -2 1.49 0.11
 -6 -2 2 0.34 0.06
 -6 -2 2 0.31 0.05
 -6 -2 2 0.38 0.06
 6 -2 -2 0.52 0.06
 6 -2 -2 0.39 0.06
 6 -2 -2 0.39 0.06
 6 -2 -2 0.38 0.06
 6 -2 -2 0.36 0.05
 -6 -2 2 0.35 0.06
 -6 2 2 0.29 0.06
 -6 2 2 0.29 0.06
 -6 2 2 0.4 0.06
 6 2 -2 0.32 0.06
 6 2 -2 0.48 0.06
 6 2 -2 0.37 0.06
 -6 2 2 0.32 0.05
 6 2 -2 0.32 0.06
 6 2 -2 0.4 0.06
 -5 -2 2 3.56 0.14
 -5 -2 2 3.44 0.15
 5 -2 -2 3.29 0.14
 -5 -2 2 3.38 0.14
 5 -2 -2 3.46 0.14
 -5 -2 2 3.54 0.14
 -5 -2 2 3.39 0.14
 5 -2 -2 3.76 0.15
 5 -2 -2 3.55 0.15
 -5 2 2 3.17 0.14
 5 2 -2 3.05 0.14
 -5 2 2 3.45 0.14
 5 2 -2 3.27 0.14
 5 2 -2 3.45 0.15
 5 2 -2 3.28 0.15
 -5 2 2 3.48 0.15
 5 2 -2 3.57 0.14
 -5 2 2 3.3 0.14
 4 -2 -2 2.1 0.1
 -4 -2 2 2.04 0.09
 4 -2 -2 1.96 0.09
 4 -2 -2 2.04 0.1
 -4 -2 2 2.23 0.1
 -4 -2 2 2.18 0.09
 -4 -2 2 2.1 0.09
 4 -2 -2 2.17 0.09
 -4 2 2 1.98 0.1
 -4 2 2 2.18 0.09
 4 2 -2 2.22 0.1
 4 2 -2 1.96 0.09
 4 2 -2 2.16 0.1
 4 2 -2 1.94 0.1
 -4 2 2 1.94 0.1
 -4 2 2 1.83 0.09
 4 2 -2 2.06 0.09
 3 -2 -2 2.98 0.12
 -3 -2 2 3.09 0.12
 3 -2 -2 3.02 0.12
 -3 -2 2 3.16 0.12
 -3 -2 2 3.1 0.12
 -3 -2 2 2.97 0.12
 -3 -2 2 3.06 0.12
 3 -2 -2 2.86 0.12
 -3 2 2 2.9 0.12
 -3 2 2 3.04 0.12
 3 2 -2 3.05 0.12
 3 2 -2 3.24 0.12
 -3 2 2 3 0.12
 3 2 -2 3.18 0.12
 3 2 -2 3.04 0.12
 -2 -2 2 16.02 0.55
 2 -2 -2 16.34 0.56
 2 -2 -2 15.86 0.56
 -2 -2 2 16.49 0.56
 2 -2 -2 16.32 0.56
 -2 -2 2 16.26 0.55
 2 -2 -2 16.26 0.56
 -2 -2 2 16.51 0.56
 -2 -2 2 16.12 0.56
 2 2 -2 16.98 0.56
 -2 2 2 16.33 0.56
 -2 2 2 16.5 0.56
 -2 2 2 16.53 0.56
 2 2 -2 16.41 0.55
 2 2 -2 16.81 0.56
 -2 2 2 16.68 0.56
 2 2 -2 16.51 0.56
 -1 -2 2 7.02 0.24
 1 -2 -2 6.85 0.24
 1 -2 -2 6.86 0.24
 -1 -2 2 6.96 0.24
 -1 -2 2 6.94 0.24
 1 -2 -2 6.82 0.24
 -1 -2 2 7.03 0.24
 -1 -2 2 6.98 0.24
 1 -2 -2 6.87 0.24
 -1 2 2 7.19 0.24
 1 2 -2 6.98 0.24
 1 2 -2 6.72 0.24
 -1 2 2 7.09 0.24
 1 2 -2 7.37 0.24
 1 2 -2 6.58 0.24
 -1 2 2 7.57 0.24
 1 2 -2 6.95 0.24
 -1 2 2 7.14 0.24
 0 -2 2 7.89 0.27
 0 -2 2 8.18 0.27
 0 -2 -2 7.8 0.27
 0 -2 -2 8.13 0.27
 0 -2 -2 7.9 0.27
 0 -2 -2 7.88 0.27
 0 -2 -2 8.39 0.27
 0 -2 2 8.04 0.27
 0 -2 -2 8.26 0.27
 0 2 -2 8.09 0.27
 0 2 2 7.99 0.27
 0 2 2 7.45 0.27
 0 2 -2 8.03 0.27
 0 2 2 7.79 0.27
 0 2 2 8.15 0.27
 -1 -2 -2 11.38 0.4
 1 -2 2 11.6 0.4
 1 -2 2 11.57 0.4
 1 -2 2 10.94 0.4
 -1 -2 -2 12.04 0.4
 -1 -2 -2 12.21 0.4
 1 -2 2 12.08 0.4
 -1 -2 -2 12 0.4
 -1 -2 -2 12.05 0.4
 -1 2 -2 11.66 0.4
 -1 2 -2 11.68 0.4
 1 2 2 11.99 0.4
 1 2 2 11.7 0.4
 -1 2 -2 11.62 0.4
 1 2 2 11.21 0.4
 -1 2 -2 11.85 0.4
 2 -2 2 3.32 0.12
 -2 -2 -2 3.26 0.12
 -2 -2 -2 3.17 0.12
 2 -2 2 3.22 0.12
 -2 -2 -2 3.11 0.12
 -2 -2 -2 3.23 0.12
 2 -2 2 3.15 0.12
 -2 -2 -2 3.06 0.12
 2 -2 2 3.19 0.11
 -2 2 -2 3.09 0.12
 2 2 2 3.12 0.12
 2 2 2 2.9 0.12
 -2 2 -2 3.07 0.11
 -2 2 -2 3.2 0.12
 2 2 2 3.1 0.12
 2 2 2 3.25 0.12
 -2 2 -2 3.06 0.12
 -2 2 -2 3.17 0.12
 2 2 2 3.25 0.12
 -3 -2 -2 0.34 0.04
 -3 -2 -2 0.25 0.03
 -3 -2 -2 0.3 0.03
 3 -2 2 0.26 0.04
 3 -2 2 0.34 0.04
 3 -2 2 0.32 0.03
 3 -2 2 0.32 0.03
 -3 -2 -2 0.29 0.04
 -3 -2 -2 0.3 0.04
 3 2 2 0.31 0.04
 -3 2 -2 0.4 0.04
 3 2 2 0.19 0.04
 -3 2 -2 0.33 0.03
 3 2 2 0.33 0.04
 3 2 2 0.24 0.06
 3 2 2 0.31 0.04
 -3 2 -2 0.3 0.04
 -3 2 -2 0.28 0.02
 -4 -2 -2 3.22 0.13
 -4 -2 -2 3.31 0.13
 -4 -2 -2 2.98 0.13
 4 -2 2 3.02 0.12
 4 -2 2 3.09 0.13
 -4 -2 -2 2.89 0.13
 4 -2 2 3.08 0.13
 4 -2 2 2.92 0.13
 -4 -2 -2 3.48 0.13
 4 -2 2 3.09 0.13
 -4 2 -2 3.12 0.13
 -4 2 -2 3.14 0.13
 -4 2 -2 3.13 0.12
 4 2 2 3.1 0.14
 4 2 2 3.16 0.13
 -4 2 -2 3.08 0.13
 4 2 2 3.04 0.13
 4 2 2 3.03 0.13
 4 2 2 2.96 0.13
 -4 2 -2 2.97 0.13
 5 -2 2 0.78 0.07
 5 -2 2 0.61 0.06
 -5 -2 -2 0.88 0.06
 5 -2 2 0.61 0.06
 -5 -2 -2 0.74 0.06
 -5 -2 -2 0.67 0.06
 5 -2 2 0.7 0.06
 5 -2 2 0.54 0.05
 -5 -2 -2 0.61 0.06
 -5 2 -2 0.67 0.07
 5 2 2 0.69 0.06
 5 2 2 0.65 0.06
 5 2 2 0.85 0.07
 -5 2 -2 0.63 0.06
 5 2 2 0.91 0.07
 -5 2 -2 0.72 0.06
 5 2 2 0.75 0.06
 -5 2 -2 0.73 0.06
 6 -2 2 12.18 0.44
 6 -2 2 12.66 0.43
 6 -2 2 12.48 0.44
 6 -2 2 12.08 0.44
 -6 -2 -2 12.25 0.44
 6 -2 2 12.58 0.44
 -6 -2 -2 12.18 0.44
 -6 -2 -2 12.16 0.44
 -6 2 -2 12.07 0.44
 6 2 2 12.12 0.44
 -6 2 -2 11.96 0.44
 -6 2 -2 12.1 0.44
 -6 2 -2 11.42 0.44
 6 2 2 12.26 0.44
 6 2 2 12.37 0.44
 6 2 2 12.95 0.44
 6 2 2 12.45 0.44
 7 -2 2 0.67 0.09
 -7 -2 -2 0.62 0.07
 -7 -2 -2 0.57 0.07
 7 -2 2 0.55 0.09
 7 -2 2 0.45 0.08
 7 -2 2 0.66 0.07
 -7 -2 -2 0.7 0.07
 -7 -2 -2 0.53 0.08
 7 -2 2 0.65 0.07
 7 2 2 0.71 0.09
 -7 2 -2 0.6 0.07
 -7 2 -2 0.57 0.08
 7 2 2 0.61 0.08
 7 2 2 0.63 0.08
 7 2 2 0.54 0.09
 -7 2 -2 0.58 0.14
 7 2 2 0.59 0.08
 -7 2 -2 0.22 0.07
 8 -2 2 0.07 0.07
 -8 -2 -2 0.05 0.07
 -8 -2 -2 0.01 0.08
 8 -2 2 0.08 0.07
 -8 -2 -2 0.08 0.07
 -8 -2 -2 0.01 0.07
 8 -2 2 0.03 0.07
 8 2 2 0.05 0.08
 -8 2 -2 -0.02 0.08
 -8 2 -2 -0.06 0.07
 8 2 2 -0.03 0.09
 -8 2 -2 0.17 0.07
 8 2 2 0.1 0.08
 9 -2 2 1.61 0.15
 -9 -2 -2 1.71 0.13
 -9 -2 -2 1.47 0.12
 9 -2 2 1.91 0.13
 -9 -2 -2 1.41 0.13
 9 -2 2 1.54 0.13
 -9 -2 -2 1.38 0.12
 9 2 2 1.51 0.17
 -9 2 -2 1.53 0.13
 -9 2 -2 1.6 0.12
 -9 2 -2 1.24 0.12
 9 2 2 1.42 0.12
 -10 -2 -2 0.88 0.11
 10 -2 2 0.98 0.12
 -10 -2 -2 0.97 0.12
 -10 -2 -2 0.83 0.13
 10 -2 2 0.7 0.12
 -10 2 -2 0.94 0.12
 10 2 2 0.79 0.12
 10 2 2 0.89 0.16
 -10 2 -2 0.88 0.12
 -10 2 -2 1.04 0.13
 -11 -2 -2 0.82 0.14
 11 -2 2 0.66 0.13
 -11 -2 -2 0.85 0.16
 -11 -2 -2 0.87 0.14
 -11 2 -2 0.97 0.14
 11 2 2 0.57 0.15
 -11 2 -2 0.57 0.13
 -11 2 -2 0.63 0.15
 12 -2 2 1.86 0.18
 -12 -2 -2 1.88 0.18
 -12 -2 -2 2 0.24
 -12 2 -2 1.61 0.18
 12 2 2 1.92 0.2
 -12 2 -2 1.9 0.2
 -12 -3 2 4.29 0.29
 12 -3 -2 3.46 0.25
 -12 -3 2 4.25 0.27
 -12 -3 2 4.43 0.27
 -12 3 2 4.09 0.26
 -12 3 2 4.39 0.27
 12 3 -2 3.78 0.29
 -12 3 2 3.92 0.28
 12 3 -2 4.29 0.29
 -11 -3 2 5.34 0.28
 -11 -3 2 5.46 0.28
 -11 -3 2 6.16 0.3
 11 -3 -2 5 0.33
 11 -3 -2 5.43 0.29
 -11 3 2 5.77 0.27
 -11 3 2 5.64 0.3
 11 3 -2 5.93 0.28
 11 3 -2 5.35 0.32
 -11 3 2 5.81 0.28
 10 -3 -2 0.19 0.1
 -10 -3 2 0.01 0.11
 -10 -3 2 0.1 0.1
 -10 -3 2 0.18 0.1
 10 -3 -2 0.06 0.13
 10 -3 -2 0.06 0.1
 -10 3 2 0.02 0.18
 -10 3 2 0.14 0.09
 -10 3 2 -0.07 0.11
 10 3 -2 0.01 0.1
 10 3 -2 0.13 0.13
 9 -3 -2 24.07 0.84
 9 -3 -2 23.35 0.85
 -9 -3 2 23.99 0.85
 -9 -3 2 24.25 0.85
 9 -3 -2 24.24 0.84
 -9 -3 2 24.59 0.85
 9 3 -2 24.37 0.85
 -9 3 2 24.97 0.85
 -9 3 2 23.52 0.85
 9 3 -2 22.89 0.85
 -9 3 2 24.3 0.85
 -8 -3 2 14.61 0.54
 -8 -3 2 15.27 0.54
 -8 -3 2 14.56 0.54
 8 -3 -2 14.83 0.54
 8 -3 -2 14.43 0.54
 8 -3 -2 14.88 0.53
 8 -3 -2 15.5 0.54
 -8 3 2 14.99 0.54
 8 3 -2 15.45 0.55
 -8 3 2 14.83 0.54
 8 3 -2 14.76 0.55
 8 3 -2 14.66 0.54
 8 3 -2 15.51 0.55
 -8 3 2 15.24 0.54
 -7 -3 2 7.51 0.29
 -7 -3 2 7.64 0.29
 7 -3 -2 7.47 0.3
 7 -3 -2 6.79 0.3
 7 -3 -2 7.27 0.28
 7 -3 -2 7.64 0.28
 7 -3 -2 7.43 0.29
 -7 -3 2 7.69 0.29
 -7 -3 2 7.1 0.28
 7 3 -2 7.16 0.29
 -7 3 2 7.62 0.29
 -7 3 2 7.85 0.29
 7 3 -2 7.39 0.29
 -7 3 2 7.66 0.29
 7 3 -2 7.54 0.29
 7 3 -2 7.39 0.31
 -7 3 2 7.51 0.3
 7 3 -2 7.36 0.29
 6 -3 -2 29.25 1.04
 6 -3 -2 30.9 1.04
 -6 -3 2 30.43 1.04
 -6 -3 2 30.38 1.04
 6 -3 -2 30.69 1.03
 -6 -3 2 30.5 1.04
 6 -3 -2 30.73 1.04
 6 -3 -2 30.4 1.04
 -6 -3 2 31.29 1.04
 -6 -3 2 29.84 1.04
 -6 3 2 30.26 1.04
 6 3 -2 29.86 1.04
 6 3 -2 30.35 1.04
 -6 3 2 30.14 1.04
 6 3 -2 30.27 1.04
 -6 3 2 29.13 1.04
 6 3 -2 32.13 1.04
 6 3 -2 30.32 1.04
 -6 3 2 30.69 1.04
 5 -3 -2 6.92 0.27
 -5 -3 2 7.37 0.27
 -5 -3 2 7.43 0.27
 -5 -3 2 7.03 0.27
 -5 -3 2 7.41 0.27
 5 -3 -2 7.26 0.27
 5 -3 -2 7.32 0.27
 5 -3 -2 7.05 0.27
 -5 -3 2 7.04 0.27
 -5 3 2 7.45 0.27
 5 3 -2 7.39 0.27
 5 3 -2 7.11 0.27
 -5 3 2 7.6 0.27
 5 3 -2 7.32 0.27
 -5 3 2 7.45 0.27
 5 3 -2 7.41 0.27
 5 3 -2 7.51 0.27
 -5 3 2 7.4 0.27
 4 -3 -2 0.28 0.04
 -4 -3 2 0.35 0.05
 4 -3 -2 0.3 0.04
 4 -3 -2 0.34 0.04
 -4 -3 2 0.29 0.04
 -4 -3 2 0.3 0.04
 -4 -3 2 0.38 0.04
 -4 -3 2 0.25 0.04
 4 -3 -2 0.36 0.04
 4 3 -2 0.35 0.04
 4 3 -2 0.39 0.05
 4 3 -2 0.37 0.04
 4 3 -2 0.27 0.07
 -4 3 2 0.22 0.04
 -4 3 2 0.27 0.04
 -4 3 2 0.15 0.04
 4 3 -2 0.28 0.04
 -4 3 2 0.26 0.04
 -3 -3 2 0.15 0.03
 -3 -3 2 0.09 0.03
 -3 -3 2 0.04 0.03
 3 -3 -2 0.09 0.03
 -3 -3 2 0.09 0.03
 3 -3 -2 0.18 0.03
 -3 -3 2 0.14 0.03
 -3 3 2 0.07 0.03
 -3 3 2 0.09 0.03
 3 3 -2 0.08 0.03
 3 3 -2 0.11 0.03
 -3 3 2 0.06 0.03
 3 3 -2 0.12 0.03
 3 3 -2 0.03 0.03
 -2 -3 2 5.08 0.18
 -2 -3 2 5.1 0.18
 2 -3 -2 5.03 0.18
 2 -3 -2 5.06 0.18
 2 -3 -2 5.14 0.18
 -2 -3 2 5.65 0.18
 -2 -3 2 5.23 0.18
 -2 -3 2 5.01 0.19
 2 -3 -2 4.99 0.18
 2 -3 -2 4.96 0.18
 -2 3 2 4.97 0.19
 2 3 -2 5.68 0.18
 -2 3 2 5.16 0.18
 -2 3 2 5.1 0.18
 -2 3 2 5.09 0.18
 2 3 -2 5.4 0.18
 2 3 -2 5.12 0.19
 2 3 -2 5.04 0.18
 2 3 -2 5.06 0.18
 1 -3 -2 806.59 26.92
 -1 -3 2 804.08 26.85
 1 3 -2 795.64 26.86
 -1 3 2 774.89 26.9
 0 -3 -2 30.46 1.02
 0 -3 2 30.66 1.02
 0 -3 -2 29.53 1.02
 0 -3 2 30 1.01
 0 -3 2 31.03 1.02
 0 -3 -2 30.35 1.02
 0 -3 2 30.74 1.01
 0 -3 2 29.92 1.02
 0 -3 2 29.85 1.02
 0 -3 -2 30.08 1.02
 0 3 2 28.69 1.02
 0 3 2 30.63 1.02
 0 3 -2 31.2 1.01
 0 3 2 30.02 1.02
 0 3 2 30.69 1.02
 0 3 2 30.62 1.02
 0 3 -2 30.36 1.01
 1 -3 2 48.06 1.57
 1 -3 2 44.85 1.57
 -1 -3 -2 47.7 1.57
 -1 -3 -2 46.91 1.57
 1 -3 2 47.76 1.57
 -1 -3 -2 47.76 1.57
 -1 -3 -2 47.48 1.57
 1 -3 2 48.21 1.56
 -1 3 -2 45.8 1.57
 -1 3 -2 45.57 1.57
 -1 3 -2 47.1 1.56
 -1 3 -2 46.83 1.57
 1 3 2 46.7 1.57
 1 3 2 45.96 1.57
 1 3 2 45.4 1.57
 1 3 2 46.35 1.57
 2 -3 2 57.62 1.92
 2 -3 2 57.37 1.93
 -2 -3 -2 58.59 1.93
 2 -3 2 57.04 1.93
 -2 -3 -2 56.81 1.93
 -2 -3 -2 56.27 1.93
 2 -3 2 58.02 1.93
 -2 -3 -2 56.59 1.93
 2 3 2 57.39 1.93
 2 3 2 56.93 1.93
 2 3 2 58.53 1.93
 -2 3 -2 57.89 1.93
 -2 3 -2 59.43 1.93
 -2 3 -2 56.82 1.93
 -2 3 -2 57.86 1.93
 2 3 2 58.54 1.93
 -3 -3 -2 0.96 0.06
 3 -3 2 1.05 0.06
 3 -3 2 1.05 0.06
 -3 -3 -2 1.02 0.06
 -3 -3 -2 1 0.06
 3 -3 2 0.97 0.04
 -3 -3 -2 1.09 0.06
 3 -3 2 0.96 0.06
 -3 3 -2 1.06 0.06
 -3 3 -2 1.02 0.06
 3 3 2 1.07 0.06
 3 3 2 1.04 0.07
 -3 3 -2 1 0.06
 3 3 2 0.87 0.06
 3 3 2 0.95 0.06
 -3 3 -2 1.1 0.06
 4 -3 2 8.89 0.31
 4 -3 2 9.09 0.32
 -4 -3 -2 8.77 0.32
 -4 -3 -2 9.02 0.32
 4 -3 2 9.15 0.32
 -4 -3 -2 8.79 0.32
 -4 -3 -2 9.33 0.32
 4 -3 2 9.41 0.32
 -4 3 -2 8.85 0.32
 4 3 2 9.04 0.32
 -4 3 -2 8.73 0.32
 4 3 2 9.05 0.32
 4 3 2 9.4 0.32
 4 3 2 8.59 0.32
 4 3 2 8.96 0.32
 -4 3 -2 8.98 0.32
 -4 3 -2 8.89 0.32
 5 -3 2 83.43 2.86
 5 -3 2 83.32 2.86
 5 -3 2 86.27 2.86
 -5 -3 -2 82.32 2.86
 -5 -3 -2 86.17 2.86
 -5 -3 -2 83.91 2.86
 -5 -3 -2 84.03 2.86
 5 -3 2 86.17 2.86
 5 -3 2 85.28 2.85
 -5 3 -2 83.22 2.86
 -5 3 -2 84.64 2.86
 -5 3 -2 87.24 2.86
 5 3 2 86.22 2.86
 5 3 2 83.23 2.86
 5 3 2 85.22 2.86
 -5 3 -2 88.87 2.87
 5 3 2 87.59 2.86
 5 3 2 86.18 2.86
 6 -3 2 86.31 2.8
 -6 -3 -2 82.41 2.8
 6 -3 2 81.21 2.8
 6 -3 2 84.14 2.8
 -6 -3 -2 87.27 2.81
 6 -3 2 79.8 2.8
 -6 -3 -2 85.97 2.81
 -6 -3 -2 85.07 2.8
 -6 3 -2 79.75 2.8
 -6 3 -2 83.93 2.8
 6 3 2 83.8 2.81
 6 3 2 82.95 2.8
 6 3 2 81.11 2.8
 6 3 2 85.76 2.8
 6 3 2 84.71 2.81
 -6 3 -2 81.31 2.8
 -6 3 -2 81.2 2.8
 -7 -3 -2 4.79 0.2
 7 -3 2 4.8 0.21
 7 -3 2 4.82 0.22
 7 -3 2 4.97 0.19
 -7 -3 -2 4.97 0.21
 7 -3 2 5.09 0.2
 7 -3 2 4.98 0.21
 -7 -3 -2 4.84 0.21
 -7 -3 -2 5.03 0.21
 -7 3 -2 4.74 0.21
 7 3 2 5.23 0.22
 7 3 2 4.83 0.21
 7 3 2 4.81 0.21
 -7 3 -2 4.36 0.21
 7 3 2 4.58 0.21
 -7 3 -2 4.76 0.2
 -7 3 -2 4.43 0.21
 -8 -3 -2 11.08 0.42
 8 -3 2 11.21 0.41
 8 -3 2 11.17 0.43
 -8 -3 -2 11.29 0.42
 -8 -3 -2 11.29 0.43
 8 -3 2 11.88 0.42
 -8 -3 -2 10.91 0.43
 -8 3 -2 11.61 0.42
 -8 3 -2 11.24 0.42
 8 3 2 11.1 0.42
 8 3 2 11.41 0.43
 8 3 2 11.82 0.43
 -8 3 -2 11.26 0.42
 9 -3 2 5.68 0.24
 9 -3 2 5.55 0.25
 9 -3 2 5.59 0.28
 -9 -3 -2 5.56 0.25
 -9 -3 -2 5.49 0.26
 -9 -3 -2 5.7 0.25
 -9 -3 -2 5.7 0.25
 -9 3 -2 5.77 0.26
 -9 3 -2 5.95 0.26
 -9 3 -2 5.91 0.26
 9 3 2 5.29 0.25
 9 3 2 5.58 0.28
 10 -3 2 0.16 0.1
 -10 -3 -2 0.19 0.1
 -10 -3 -2 0.21 0.12
 10 -3 2 0.18 0.1
 -10 -3 -2 0.33 0.11
 -10 3 -2 0.2 0.1
 -10 3 -2 -0.02 0.11
 10 3 2 0.21 0.11
 10 3 2 0.37 0.15
 -10 3 -2 0.11 0.1
 -11 -3 -2 1.15 0.15
 11 -3 2 1.04 0.15
 -11 -3 -2 1.05 0.16
 -11 -3 -2 0.98 0.14
 -11 3 -2 0.99 0.14
 -11 3 -2 0.82 0.14
 11 3 2 0.93 0.14
 -11 3 -2 0.92 0.16
 12 -3 2 -0.04 0.16
 -12 -3 -2 0.11 0.15
 12 3 2 0.41 0.17
 -12 3 -2 -0.03 0.17
 -12 3 -2 0.08 0.17
 -12 -4 2 0.2 0.15
 -12 -4 2 0.01 0.17
 12 -4 -2 0.29 0.16
 -12 -4 2 0.45 0.14
 12 4 -2 0.51 0.25
 -12 4 2 0.42 0.14
 12 4 -2 0.35 0.16
 -12 4 2 0.2 0.15
 -12 4 2 0.52 0.18
 11 -4 -2 -0.1 0.12
 -11 -4 2 0.02 0.11
 -11 -4 2 0.22 0.13
 -11 -4 2 -0.08 0.14
 11 -4 -2 0.04 0.18
 11 4 -2 0.09 0.18
 -11 4 2 0.13 0.14
 11 4 -2 -0.01 0.12
 -11 4 2 -0.03 0.12
 -11 4 2 0.03 0.12
 10 -4 -2 0.29 0.11
 -10 -4 2 0.47 0.14
 -10 -4 2 0.48 0.11
 10 -4 -2 0.52 0.11
 -10 -4 2 0.33 0.1
 -10 4 2 0.29 0.1
 -10 4 2 0.41 0.11
 10 4 -2 0.35 0.12
 -10 4 2 0.31 0.12
 10 4 -2 0.58 0.15
 -9 -4 2 0.12 0.09
 -9 -4 2 0.06 0.1
 9 -4 -2 0.19 0.08
 9 -4 -2 0.12 0.11
 9 -4 -2 0.04 0.09
 -9 -4 2 -0.03 0.08
 -9 4 2 0.03 0.1
 -9 4 2 0.05 0.09
 9 4 -2 0.09 0.11
 9 4 -2 -0.08 0.1
 -9 4 2 0.08 0.08
 8 -4 -2 0.37 0.07
 -8 -4 2 0.32 0.08
 -8 -4 2 0.33 0.09
 -8 -4 2 0.29 0.07
 8 -4 -2 0.39 0.09
 8 -4 -2 0.32 0.1
 8 -4 -2 0.32 0.1
 8 4 -2 0.29 0.08
 8 4 -2 0.25 0.09
 -8 4 2 0.26 0.09
 8 4 -2 0.13 0.09
 -8 4 2 0.48 0.08
 -8 4 2 0.21 0.08
 -7 -4 2 7.98 0.32
 7 -4 -2 8.26 0.32
 7 -4 -2 8.36 0.32
 -7 -4 2 8.05 0.31
 7 -4 -2 8.35 0.32
 -7 -4 2 7.84 0.31
 7 -4 -2 8.38 0.32
 -7 -4 2 8.14 0.31
 7 -4 -2 8.41 0.3
 -7 -4 2 8.23 0.31
 7 4 -2 8.35 0.32
 -7 4 2 8.47 0.31
 -7 4 2 8.47 0.32
 -7 4 2 8.3 0.32
 7 4 -2 7.86 0.31
 7 4 -2 8.35 0.32
 7 4 -2 7.66 0.32
 7 4 -2 8.36 0.32
 -6 -4 2 11.92 0.42
 -6 -4 2 11.45 0.42
 -6 -4 2 11.41 0.42
 6 -4 -2 11.71 0.42
 6 -4 -2 11.7 0.43
 -6 -4 2 11.69 0.42
 -6 -4 2 11.55 0.42
 6 -4 -2 11.45 0.43
 6 -4 -2 12.05 0.41
 6 -4 -2 11.61 0.42
 6 4 -2 11.71 0.42
 6 4 -2 12.34 0.43
 6 4 -2 11.68 0.42
 6 4 -2 12.16 0.43
 -6 4 2 11.88 0.42
 -6 4 2 11.93 0.42
 6 4 -2 11.44 0.42
 -6 4 2 11.89 0.42
 -6 4 2 12.29 0.42
 5 -4 -2 11.83 0.41
 5 -4 -2 11.34 0.41
 5 -4 -2 11.6 0.41
 -5 -4 2 11.94 0.41
 -5 -4 2 11.26 0.4
 5 -4 -2 11.99 0.41
 -5 -4 2 11.67 0.41
 -5 -4 2 11.86 0.41
 -5 -4 2 11.63 0.41
 5 4 -2 11.04 0.41
 5 4 -2 11.43 0.41
 5 4 -2 11.36 0.41
 -5 4 2 11.19 0.41
 5 4 -2 11.55 0.41
 5 4 -2 11.36 0.41
 -5 4 2 11.53 0.41
 -5 4 2 10.91 0.41
 -5 4 2 11.84 0.41
 -4 -4 2 17.14 0.6
 4 -4 -2 16.88 0.6
 4 -4 -2 17.3 0.6
 -4 -4 2 17.04 0.6
 4 -4 -2 17.71 0.6
 4 -4 -2 17.8 0.6
 -4 -4 2 17.51 0.6
 -4 -4 2 17.36 0.6
 -4 -4 2 17.33 0.6
 4 4 -2 17.74 0.6
 4 4 -2 17.37 0.6
 -4 4 2 18.01 0.6
 -4 4 2 17.17 0.6
 4 4 -2 17.89 0.6
 4 4 -2 16.95 0.6
 -4 4 2 17.22 0.61
 -4 4 2 17.98 0.6
 -3 -4 2 47.96 1.6
 -3 -4 2 51.14 1.6
 3 -4 -2 46.29 1.6
 -3 -4 2 46.44 1.6
 -3 -4 2 48.2 1.6
 3 -4 -2 46.75 1.6
 3 -4 -2 48.38 1.6
 3 -4 -2 46.84 1.6
 -3 4 2 48.33 1.6
 3 4 -2 48.21 1.6
 -3 4 2 48.82 1.6
 3 4 -2 46.54 1.6
 3 4 -2 47.05 1.6
 3 4 -2 45.75 1.6
 -3 4 2 46.49 1.6
 -2 -4 2 38.11 1.28
 2 -4 -2 39.18 1.28
 2 -4 -2 38.85 1.28
 -2 -4 2 37.78 1.27
 2 -4 -2 38.53 1.28
 2 -4 -2 39.33 1.28
 -2 -4 2 37.78 1.28
 2 -4 -2 38 1.28
 -2 -4 2 36.25 1.28
 -2 -4 2 38.32 1.28
 2 4 -2 38.19 1.28
 2 4 -2 38.18 1.28
 2 4 -2 38.22 1.27
 -2 4 2 37.33 1.28
 2 4 -2 37.32 1.28
 -2 4 2 37.23 1.28
 2 4 -2 37.78 1.28
 -2 4 2 38.28 1.28
 -1 -4 2 3.82 0.13
 -1 -4 2 3.66 0.13
 -1 -4 2 3.46 0.13
 1 -4 -2 3.76 0.13
 -1 -4 2 3.5 0.14
 1 -4 -2 3.83 0.14
 -1 -4 2 3.67 0.13
 1 -4 -2 3.64 0.14
 1 -4 -2 3.53 0.14
 1 4 -2 3.63 0.14
 1 4 -2 3.84 0.14
 1 4 -2 3.51 0.13
 -1 4 2 3.57 0.14
 -1 4 2 3.99 0.14
 -1 4 2 3.72 0.13
 1 4 -2 3.75 0.13
 1 4 -2 3.59 0.13
 0 -4 -2 0.39 0.03
 0 -4 2 0.3 0.03
 0 -4 2 0.31 0.03
 0 -4 2 0.32 0.03
 0 -4 2 0.32 0.02
 0 -4 -2 0.34 0.03
 0 -4 2 0.31 0.03
 0 -4 -2 0.36 0.03
 0 4 2 0.33 0.03
 0 4 2 0.32 0.03
 0 4 -2 0.33 0.02
 1 -4 2 0.19 0.02
 -1 -4 -2 0.18 0.03
 -1 -4 -2 0.15 0.02
 1 -4 2 0.17 0.03
 1 -4 2 0.17 0.01
 1 -4 2 0.2 0.02
 -1 -4 -2 0.15 0.03
 1 -4 2 0.19 0.03
 -1 -4 -2 0.18 0.03
 -1 4 -2 0.24 0.03
 1 4 2 0.12 0.03
 1 4 2 0.17 0.02
 1 4 2 0.24 0.03
 -1 4 -2 0.22 0.03
 1 4 2 0.19 0.03
 1 4 2 0.15 0.03
 -1 4 -2 0.21 0.01
 -1 4 -2 0.18 0.03
 -1 4 -2 0.14 0.02
 -2 -4 -2 10.81 0.37
 2 -4 2 10.57 0.38
 2 -4 2 11.14 0.37
 -2 -4 -2 10.74 0.38
 2 -4 2 10.89 0.37
 -2 -4 -2 10.98 0.38
 -2 -4 -2 10.66 0.38
 2 4 2 10.74 0.37
 -2 4 -2 10.6 0.37
 -2 4 -2 10.86 0.38
 2 4 2 10.89 0.38
 2 4 2 10.55 0.38
 -2 4 -2 10.99 0.37
 2 4 2 11.24 0.38
 -2 4 -2 11.5 0.38
 -3 -4 -2 0.17 0.04
 -3 -4 -2 0.18 0.04
 3 -4 2 0.26 0.04
 -3 -4 -2 0.22 0.03
 3 -4 2 0.12 0.06
 -3 -4 -2 0.26 0.03
 3 -4 2 0.1 0.03
 3 -4 2 0.24 0.02
 3 4 2 0.21 0.04
 -3 4 -2 0.17 0.03
 3 4 2 0.37 0.04
 -3 4 -2 0.21 0.03
 -3 4 -2 0.19 0.04
 3 4 2 0.21 0.03
 -3 4 -2 0.13 0.03
 3 4 2 0.22 0.04
 3 4 2 0.24 0.04
 4 -4 2 0 0.02
 -4 -4 -2 -0.11 0.04
 -4 -4 -2 0.07 0.04
 4 -4 2 -0.04 0.03
 4 -4 2 -0.05 0.04
 4 -4 2 -0.01 0.04
 -4 -4 -2 -0.1 0.04
 -4 -4 -2 0.02 0.04
 4 -4 2 -0.02 0.04
 -4 4 -2 -0.08 0.03
 4 4 2 0.15 0.04
 -4 4 -2 0.06 0.04
 4 4 2 0.11 0.05
 -4 4 -2 -0.03 0.04
 4 4 2 -0.04 0.04
 4 4 2 0.01 0.04
 4 4 2 -0.01 0.04
 -4 4 -2 0 0.03
 -5 -4 -2 1.58 0.1
 5 -4 2 1.4 0.07
 5 -4 2 1.57 0.09
 -5 -4 -2 1.49 0.1
 -5 -4 -2 1.42 0.09
 5 -4 2 1.27 0.08
 5 -4 2 1.25 0.09
 -5 -4 -2 1.51 0.09
 5 -4 2 1.7 0.09
 5 4 2 1.42 0.09
 5 4 2 1.16 0.08
 -5 4 -2 1.35 0.09
 5 4 2 1.55 0.1
 5 4 2 1.24 0.08
 -5 4 -2 1.27 0.08
 -5 4 -2 1.38 0.09
 5 4 2 1.4 0.09
 -5 4 -2 1.25 0.09
 -6 -4 -2 0.51 0.07
 6 -4 2 0.48 0.06
 6 -4 2 0.49 0.08
 -6 -4 -2 0.55 0.07
 -6 -4 -2 0.52 0.06
 -6 -4 -2 0.45 0.06
 6 -4 2 0.61 0.07
 -6 4 -2 0.54 0.07
 6 4 2 0.61 0.07
 6 4 2 0.54 0.07
 6 4 2 0.39 0.07
 6 4 2 0.51 0.07
 -6 4 -2 0.52 0.06
 -6 4 -2 0.5 0.07
 6 4 2 0.58 0.08
 7 -4 2 5.47 0.25
 7 -4 2 5.27 0.24
 7 -4 2 5.69 0.23
 7 -4 2 6.17 0.24
 -7 -4 -2 6.02 0.24
 7 -4 2 5.95 0.22
 -7 -4 -2 5.89 0.24
 -7 -4 -2 5.92 0.25
 -7 -4 -2 6.02 0.24
 -7 4 -2 5.64 0.24
 7 4 2 6.15 0.24
 7 4 2 6.13 0.25
 -7 4 -2 5.96 0.24
 7 4 2 5.97 0.25
 7 4 2 5.84 0.24
 7 4 2 5.71 0.25
 -7 4 -2 5.99 0.24
 -7 4 -2 5.64 0.24
 8 -4 2 7.72 0.3
 -8 -4 -2 7.89 0.32
 -8 -4 -2 7.66 0.31
 -8 -4 -2 7.96 0.31
 8 -4 2 7.7 0.31
 -8 -4 -2 8.03 0.31
 8 4 2 8.01 0.32
 -8 4 -2 8.35 0.32
 -8 4 -2 7.82 0.31
 -8 4 -2 7.88 0.31
 8 4 2 7.86 0.31
 -9 -4 -2 2.11 0.15
 9 -4 2 2.3 0.15
 9 -4 2 2.21 0.14
 -9 -4 -2 1.95 0.14
 -9 -4 -2 1.95 0.14
 9 -4 2 2.12 0.17
 -9 -4 -2 2.3 0.15
 -9 4 -2 2.31 0.2
 -9 4 -2 1.96 0.16
 9 4 2 2.18 0.16
 9 4 2 2.26 0.17
 -9 4 -2 2.27 0.15
 10 -4 2 5.16 0.24
 -10 -4 -2 5.11 0.26
 -10 -4 -2 5.43 0.27
 -10 -4 -2 5.06 0.25
 -10 -4 -2 5.58 0.29
 10 4 2 5.02 0.29
 -10 4 -2 4.59 0.26
 10 4 2 4.88 0.26
 -10 4 -2 4.3 0.26
 -10 4 -2 4.86 0.24
 11 -4 2 5.48 0.27
 -11 -4 -2 5.86 0.29
 11 -4 2 5.04 0.27
 -11 -4 -2 5.08 0.29
 -11 -4 -2 5.26 0.28
 -11 4 -2 6.01 0.29
 11 4 2 5.35 0.28
 -11 4 -2 4.95 0.29
 -11 4 -2 5.26 0.29
 -12 -4 -2 1.16 0.18
 12 -4 2 1.39 0.18
 -12 4 -2 1.24 0.2
 -12 4 -2 1.22 0.23
 -12 -5 2 0.01 0.13
 -12 -5 2 -0.01 0.15
 12 -5 -2 0 0.14
 -12 -5 2 -0.17 0.17
 -12 5 2 -0.08 0.15
 -12 5 2 -0.07 0.17
 -12 5 2 0.11 0.22
 -11 -5 2 3.82 0.26
 11 -5 -2 3.69 0.23
 -11 -5 2 4.24 0.24
 -11 -5 2 3.84 0.25
 11 5 -2 4.22 0.26
 11 5 -2 4 0.26
 -11 5 2 3.64 0.26
 -11 5 2 3.71 0.25
 -11 5 2 3.85 0.23
 10 -5 -2 2.62 0.18
 -10 -5 2 2.45 0.16
 10 -5 -2 2.59 0.18
 10 -5 -2 2.19 0.19
 -10 -5 2 2.57 0.21
 -10 -5 2 2.6 0.18
 10 5 -2 2.74 0.2
 -10 5 2 2.79 0.18
 -10 5 2 2.55 0.18
 10 5 -2 2.3 0.18
 -10 5 2 2.62 0.17
 9 -5 -2 0.93 0.13
 9 -5 -2 0.72 0.1
 -9 -5 2 0.64 0.11
 -9 -5 2 0.86 0.1
 9 -5 -2 0.84 0.09
 -9 -5 2 0.99 0.11
 -9 5 2 0.79 0.11
 9 5 -2 0.74 0.12
 -9 5 2 0.61 0.1
 9 5 -2 0.75 0.13
 -9 5 2 0.45 0.11
 8 -5 -2 0.71 0.09
 -8 -5 2 1.05 0.1
 -8 -5 2 0.99 0.11
 -8 -5 2 0.96 0.11
 8 -5 -2 1.1 0.1
 -8 -5 2 0.91 0.1
 8 -5 -2 1.06 0.08
 -8 5 2 1.13 0.1
 -8 5 2 0.94 0.12
 8 5 -2 1.07 0.11
 8 5 -2 0.97 0.11
 8 5 -2 0.95 0.11
 -8 5 2 1 0.1
 -7 -5 2 114.73 3.87
 -7 -5 2 115.43 3.86
 7 -5 -2 113.79 3.86
 7 -5 -2 114.76 3.85
 7 -5 -2 117.57 3.87
 -7 -5 2 112.13 3.86
 -7 -5 2 112.93 3.87
 7 -5 -2 114.85 3.87
 -7 -5 2 118.64 3.87
 7 -5 -2 115.71 3.86
 -7 5 2 112.43 3.87
 -7 5 2 114.61 3.87
 7 5 -2 114.74 3.87
 7 5 -2 114.79 3.86
 -7 5 2 116.06 3.86
 7 5 -2 118.56 3.87
 7 5 -2 115.54 3.87
 7 5 -2 112.59 3.86
 -6 -5 2 39.9 1.41
 6 -5 -2 42.47 1.41
 6 -5 -2 40.77 1.41
 -6 -5 2 41.41 1.4
 -6 -5 2 41.22 1.41
 -6 -5 2 41.59 1.4
 6 -5 -2 42.5 1.41
 -6 -5 2 39.8 1.42
 6 -5 -2 40.27 1.4
 6 -5 -2 42.04 1.4
 -6 5 2 41.39 1.41
 6 5 -2 41.2 1.4
 6 5 -2 41.04 1.41
 -6 5 2 42.57 1.41
 6 5 -2 41.16 1.41
 -6 5 2 41.76 1.41
 6 5 -2 41.61 1.41
 6 5 -2 42.01 1.41
 5 -5 -2 0.73 0.07
 5 -5 -2 0.69 0.06
 5 -5 -2 0.75 0.07
 -5 -5 2 0.58 0.05
 -5 -5 2 0.77 0.07
 -5 -5 2 0.83 0.07
 5 -5 -2 0.79 0.06
 -5 -5 2 0.83 0.07
 -5 -5 2 0.65 0.07
 -5 5 2 0.66 0.07
 5 5 -2 0.62 0.06
 -5 5 2 0.77 0.06
 5 5 -2 0.75 0.07
 -5 5 2 0.73 0.06
 5 5 -2 0.62 0.07
 5 5 -2 0.76 0.07
 5 5 -2 0.74 0.07
 -5 5 2 0.71 0.07
 -4 -5 2 27.92 0.94
 -4 -5 2 27.93 0.93
 4 -5 -2 27.32 0.94
 4 -5 -2 27.76 0.94
 4 -5 -2 27.63 0.93
 -4 -5 2 28.08 0.94
 -4 -5 2 27.29 0.94
 4 -5 -2 26.75 0.94
 -4 -5 2 27.94 0.94
 4 -5 -2 27.06 0.94
 -4 5 2 26.57 0.94
 4 5 -2 27.99 0.94
 4 5 -2 27.34 0.94
 -4 5 2 27.57 0.94
 -4 5 2 27.23 0.94
 4 5 -2 28.56 0.94
 4 5 -2 27.86 0.94
 -3 -5 2 141.03 4.77
 3 -5 -2 140.33 4.78
 -3 -5 2 135.58 4.78
 3 -5 -2 144.44 4.77
 3 -5 -2 140.11 4.77
 -3 -5 2 144.34 4.78
 3 -5 -2 143.47 4.78
 -3 -5 2 145.32 4.78
 3 5 -2 147.3 4.78
 3 5 -2 142.88 4.77
 -3 5 2 144.75 4.78
 3 5 -2 139.05 4.78
 3 5 -2 139.49 4.78
 -3 5 2 150.55 4.78
 2 -5 -2 201.35 7.36
 2 -5 -2 199.74 6.6
 -2 -5 2 195.41 7.27
 -2 -5 2 196.7 6.58
 -2 5 2 193.77 7.36
 2 5 -2 187.26 7.29
 2 5 -2 187.42 6.58
 -2 5 2 199.25 6.6
 -1 -5 2 18.47 0.65
 -1 -5 2 19.56 0.64
 1 -5 -2 19 0.65
 -1 -5 2 19.6 0.65
 -1 -5 2 18.89 0.65
 -1 -5 2 18.98 0.65
 1 -5 -2 19.14 0.65
 1 -5 -2 19.34 0.65
 1 -5 -2 18.91 0.65
 1 5 -2 19.41 0.64
 -1 5 2 19.62 0.65
 1 5 -2 19.74 0.65
 -1 5 2 18.43 0.65
 1 5 -2 19.6 0.65
 1 5 -2 18.66 0.65
 1 5 -2 18.93 0.65
 -1 5 2 18.87 0.65
 -1 5 2 18.57 0.65
 0 -5 -2 1.91 0.08
 0 -5 -2 1.58 0.08
 0 -5 -2 1.84 0.07
 0 -5 -2 1.85 0.08
 0 -5 2 1.69 0.07
 0 -5 -2 1.67 0.08
 0 -5 2 1.8 0.07
 0 -5 2 1.79 0.08
 0 -5 2 1.7 0.07
 0 5 -2 1.77 0.07
 0 5 2 2.03 0.08
 0 5 2 1.62 0.08
 0 5 2 1.73 0.08
 1 -5 2 67.91 2.22
 -1 -5 -2 67.68 2.23
 -1 -5 -2 67.17 2.23
 -1 -5 -2 67.32 2.23
 1 -5 2 65.1 2.23
 -1 -5 -2 65.68 2.23
 1 -5 2 67.29 2.22
 -1 5 -2 66.41 2.22
 -1 5 -2 66.31 2.23
 -1 5 -2 64.87 2.23
 -1 5 -2 66.75 2.22
 1 5 2 68.33 2.23
 1 5 2 66.34 2.23
 1 5 2 64.13 2.23
 -1 5 -2 67.18 2.23
 1 5 2 65.58 2.23
 1 5 2 67.19 2.23
 -2 -5 -2 10.7 0.37
 -2 -5 -2 10.71 0.37
 2 -5 2 10.58 0.37
 2 -5 2 10.62 0.36
 2 -5 2 10.41 0.36
 2 -5 2 10.57 0.39
 -2 -5 -2 10.14 0.37
 -2 -5 -2 10.6 0.37
 -2 5 -2 10.64 0.37
 2 5 2 11.13 0.37
 -2 5 -2 10.41 0.37
 -2 5 -2 10.4 0.36
 2 5 2 10.21 0.37
 2 5 2 11.19 0.37
 2 5 2 11.16 0.37
 -2 5 -2 10.87 0.37
 -3 -5 -2 2.41 0.1
 -3 -5 -2 2.45 0.11
 3 -5 2 2.5 0.11
 3 -5 2 2.36 0.08
 3 -5 2 2.39 0.08
 -3 -5 -2 2.49 0.1
 -3 -5 -2 2.27 0.11
 3 -5 2 2.63 0.1
 3 5 2 2.36 0.1
 3 5 2 2.38 0.1
 3 5 2 2.21 0.11
 -3 5 -2 2.11 0.1
 -3 5 -2 2.33 0.1
 3 5 2 2.26 0.11
 -3 5 -2 2.62 0.11
 -3 5 -2 2.29 0.1
 4 -5 2 14.6 0.49
 4 -5 2 14.25 0.51
 -4 -5 -2 14.73 0.51
 -4 -5 -2 14.96 0.51
 4 -5 2 14.47 0.5
 -4 -5 -2 15.12 0.51
 4 -5 2 14.89 0.51
 -4 -5 -2 14.14 0.51
 -4 5 -2 14.03 0.51
 4 5 2 14.28 0.51
 -4 5 -2 14.61 0.51
 4 5 2 15.11 0.51
 -4 5 -2 14.29 0.5
 -4 5 -2 14.36 0.51
 4 5 2 14.6 0.51
 4 5 2 14.16 0.51
 4 5 2 15.13 0.51
 5 -5 2 1.08 0.08
 5 -5 2 1.04 0.07
 5 -5 2 1.04 0.08
 5 -5 2 1.08 0.06
 -5 -5 -2 0.85 0.07
 -5 -5 -2 0.95 0.08
 -5 -5 -2 1.01 0.07
 -5 -5 -2 0.93 0.08
 5 -5 2 0.96 0.08
 -5 5 -2 1.09 0.08
 -5 5 -2 1.14 0.08
 5 5 2 1.01 0.07
 5 5 2 0.98 0.08
 -5 5 -2 0.98 0.07
 5 5 2 1.01 0.07
 5 5 2 1.15 0.08
 5 5 2 1.12 0.08
 -5 5 -2 1.13 0.08
 -6 -5 -2 102.91 3.45
 6 -5 2 104.38 3.46
 6 -5 2 101.95 3.44
 -6 -5 -2 102.08 3.46
 -6 -5 -2 99.75 3.45
 6 -5 2 106.18 3.45
 6 -5 2 97.52 3.45
 -6 -5 -2 103.54 3.46
 6 -5 2 102.13 3.45
 6 5 2 101.12 3.45
 -6 5 -2 100.46 3.45
 6 5 2 100.42 3.45
 6 5 2 102.13 3.46
 6 5 2 104.49 3.46
 -6 5 -2 112.76 3.5
 -6 5 -2 103.94 3.45
 -6 5 -2 102.07 3.45
 -7 -5 -2 45.72 1.6
 -7 -5 -2 48.48 1.61
 7 -5 2 47.37 1.6
 7 -5 2 46.81 1.61
 -7 -5 -2 46.19 1.61
 -7 -5 -2 46.21 1.61
 7 -5 2 46.56 1.61
 7 -5 2 49.51 1.62
 7 5 2 47.55 1.61
 -7 5 -2 47.4 1.61
 -7 5 -2 46.58 1.61
 7 5 2 47.97 1.61
 7 5 2 48.85 1.61
 7 5 2 45.74 1.61
 7 5 2 46.73 1.61
 -7 5 -2 47.45 1.61
 -8 -5 -2 0.14 0.08
 8 -5 2 0.04 0.06
 -8 -5 -2 -0.02 0.07
 8 -5 2 0.03 0.08
 8 -5 2 -0.15 0.1
 -8 -5 -2 0.01 0.08
 -8 -5 -2 0.1 0.08
 -8 5 -2 0.16 0.09
 -8 5 -2 0.09 0.07
 -8 5 -2 0 0.08
 8 5 2 0.1 0.08
 8 5 2 -0.05 0.1
 -9 -5 -2 -0.02 0.1
 -9 -5 -2 0.11 0.09
 -9 -5 -2 -0.05 0.09
 9 -5 2 0.06 0.07
 -9 -5 -2 0.1 0.09
 9 -5 2 -0.04 0.13
 9 -5 2 0.09 0.1
 -9 5 -2 0.02 0.1
 -9 5 -2 0.03 0.09
 -9 5 -2 0.21 0.16
 9 5 2 0.11 0.1
 9 5 2 0.02 0.12
 10 -5 2 0.36 0.09
 10 -5 2 0.34 0.11
 -10 -5 -2 0.51 0.13
 -10 -5 -2 0.29 0.11
 -10 -5 -2 0.44 0.11
 -10 -5 -2 0.32 0.11
 10 5 2 0.57 0.13
 -10 5 -2 0.53 0.13
 10 5 2 0.36 0.16
 -10 5 -2 0.41 0.11
 -10 5 -2 0.45 0.11
 -11 -5 -2 0.18 0.15
 11 -5 2 0.12 0.12
 -11 -5 -2 0.3 0.14
 -11 -5 -2 0.16 0.12
 11 -5 2 -0.01 0.12
 -11 5 -2 0.27 0.13
 -11 5 -2 0.18 0.17
 -11 5 -2 0.17 0.13
 11 5 2 0.46 0.15
 12 -5 2 2.93 0.22
 -12 -5 -2 2.63 0.34
 -12 -5 -2 3.49 0.26
 -12 5 -2 3.13 0.22
 12 5 2 3.01 0.26
 -12 5 -2 3.35 0.23
 -12 5 -2 3.03 0.24
 -12 -6 2 0.19 0.18
 12 -6 -2 -0.04 0.24
 -12 -6 2 0.21 0.14
 -12 -6 2 0.17 0.16
 -12 6 2 0.31 0.21
 -12 6 2 0.06 0.15
 12 6 -2 -0.11 0.15
 -11 -6 2 0.59 0.14
 11 -6 -2 0.58 0.15
 -11 -6 2 0.75 0.13
 11 -6 -2 0.9 0.13
 -11 -6 2 0.62 0.16
 11 6 -2 0.6 0.14
 11 6 -2 0.73 0.19
 -11 6 2 0.69 0.16
 -11 6 2 0.6 0.14
 -11 6 2 0.52 0.14
 -10 -6 2 0.43 0.11
 10 -6 -2 0.44 0.12
 10 -6 -2 0.48 0.1
 -10 -6 2 0.73 0.16
 10 -6 -2 0.31 0.16
 -10 6 2 0.57 0.11
 10 6 -2 0.36 0.13
 -10 6 2 0.5 0.12
 -10 6 2 0.47 0.13
 10 6 -2 0.57 0.16
 -9 -6 2 0.16 0.09
 9 -6 -2 0.14 0.12
 9 -6 -2 0.25 0.08
 -9 -6 2 0.24 0.1
 -9 -6 2 0.16 0.1
 9 6 -2 0.14 0.1
 -9 6 2 0.24 0.09
 9 6 -2 0.31 0.12
 -9 6 2 0.13 0.09
 -9 6 2 0.09 0.1
 -8 -6 2 0.13 0.07
 -8 -6 2 0.02 0.08
 8 -6 -2 0.14 0.08
 -8 -6 2 -0.06 0.09
 8 -6 -2 0.07 0.06
 8 -6 -2 0.01 0.1
 -8 -6 2 -0.01 0.08
 8 6 -2 0.09 0.1
 8 6 -2 -0.09 0.1
 -8 6 2 0.09 0.08
 8 6 -2 0.16 0.08
 -8 6 2 0.01 0.08
 -8 6 2 0.01 0.08
 -7 -6 2 20.68 0.73
 7 -6 -2 21.11 0.74
 -7 -6 2 20.93 0.73
 7 -6 -2 20.44 0.72
 -7 -6 2 20.56 0.73
 7 -6 -2 20.95 0.74
 -7 -6 2 21.32 0.74
 -7 -6 2 20.98 0.74
 7 -6 -2 20.82 0.73
 7 -6 -2 20.56 0.73
 -7 6 2 20.38 0.73
 7 6 -2 20.87 0.73
 7 6 -2 21.46 0.74
 7 6 -2 21.64 0.74
 -7 6 2 20.63 0.73
 -7 6 2 20.81 0.73
 7 6 -2 20.54 0.73
 7 6 -2 21.79 0.74
 6 -6 -2 20.3 0.71
 -6 -6 2 20.53 0.71
 -6 -6 2 19.91 0.72
 -6 -6 2 21.04 0.72
 6 -6 -2 20.27 0.72
 -6 -6 2 21.24 0.72
 -6 -6 2 20.78 0.71
 6 -6 -2 20.56 0.72
 6 -6 -2 20.1 0.72
 6 -6 -2 20.73 0.71
 6 6 -2 19.88 0.71
 6 6 -2 20.63 0.72
 -6 6 2 20.39 0.72
 6 6 -2 20.98 0.71
 6 6 -2 19.57 0.72
 -6 6 2 21.34 0.72
 -6 6 2 21.07 0.71
 -5 -6 2 17.01 0.6
 5 -6 -2 16.61 0.6
 -5 -6 2 17.25 0.59
 5 -6 -2 17.11 0.58
 5 -6 -2 17.73 0.59
 -5 -6 2 17.29 0.59
 5 -6 -2 17.08 0.59
 -5 -6 2 16.56 0.59
 -5 -6 2 16.24 0.59
 5 -6 -2 16.31 0.59
 5 6 -2 17.8 0.6
 5 6 -2 16.08 0.59
 -5 6 2 17.1 0.6
 -5 6 2 17.54 0.6
 5 6 -2 17.27 0.59
 -5 6 2 17.46 0.6
 5 6 -2 16.89 0.59
 -4 -6 2 17.94 0.61
 4 -6 -2 17.91 0.61
 4 -6 -2 17.56 0.61
 -4 -6 2 17.88 0.62
 4 -6 -2 18.11 0.62
 -4 -6 2 18.02 0.62
 -4 -6 2 17.74 0.61
 4 -6 -2 17.25 0.61
 -4 -6 2 18.2 0.62
 4 -6 -2 17.01 0.63
 4 6 -2 17.41 0.62
 4 6 -2 18.22 0.61
 -4 6 2 17.88 0.62
 4 6 -2 18.16 0.62
 4 6 -2 17.71 0.62
 4 6 -2 17.5 0.61
 -4 6 2 17.89 0.61
 -4 6 2 18.34 0.62
 3 -6 -2 88.51 2.97
 3 -6 -2 86.22 2.97
 -3 -6 2 87.39 2.97
 -3 -6 2 91.4 2.97
 3 -6 -2 89.2 2.97
 -3 -6 2 86.23 2.99
 -3 -6 2 88.52 2.96
 -3 -6 2 88.84 2.96
 3 -6 -2 89.48 2.96
 3 6 -2 87.97 2.97
 -3 6 2 89.93 2.96
 3 6 -2 85.11 2.97
 3 6 -2 90.38 2.97
 3 6 -2 87.49 2.99
 -3 6 2 90.34 2.97
 -3 6 2 91.24 2.97
 3 6 -2 85.31 2.96
 2 -6 -2 108.08 3.66
 2 -6 -2 107.29 3.67
 -2 -6 2 109.08 3.67
 2 -6 -2 107.39 3.67
 -2 -6 2 111.15 3.67
 -2 -6 2 108.51 3.67
 2 -6 -2 111.57 3.66
 2 -6 -2 111.03 3.67
 -2 -6 2 110.27 3.66
 2 6 -2 112.63 3.67
 2 6 -2 109.24 3.66
 -2 6 2 110.52 3.67
 2 6 -2 106.37 3.67
 2 6 -2 109.32 3.67
 -2 6 2 110.28 3.67
 2 6 -2 111.33 3.67
 -2 6 2 108.34 3.66
 -1 -6 2 0.24 0.03
 -1 -6 2 0.32 0.02
 1 -6 -2 0.4 0.04
 -1 -6 2 0.41 0.04
 1 -6 -2 0.37 0.03
 1 -6 -2 0.22 0.03
 1 -6 -2 0.32 0.04
 -1 -6 2 0.26 0.04
 -1 6 2 0.27 0.04
 -1 6 2 0.34 0.04
 1 6 -2 0.35 0.04
 1 6 -2 0.31 0.03
 -1 6 2 0.21 0.04
 1 6 -2 0.31 0.04
 1 6 -2 0.3 0.02
 -1 6 2 0.25 0.03
 1 6 -2 0.31 0.04
 0 -6 -2 1.61 0.07
 0 -6 -2 1.67 0.08
 0 -6 -2 1.59 0.07
 0 -6 2 1.48 0.07
 0 -6 -2 1.54 0.08
 0 -6 2 1.63 0.07
 0 -6 -2 1.71 0.08
 0 -6 2 1.59 0.07
 0 -6 -2 1.47 0.08
 0 6 2 1.55 0.07
 0 6 -2 1.75 0.07
 0 6 -2 1.63 0.07
 0 6 2 1.5 0.07
 -1 -6 -2 11.76 0.4
 1 -6 2 11.87 0.39
 -1 -6 -2 11.65 0.4
 -1 -6 -2 11.16 0.4
 -1 -6 -2 11.61 0.4
 1 -6 2 11.37 0.4
 1 -6 2 11.78 0.39
 -1 6 -2 11.59 0.4
 1 6 2 11.43 0.4
 -1 6 -2 11.51 0.39
 -1 6 -2 11.46 0.39
 -1 6 -2 11.51 0.4
 1 6 2 11.45 0.4
 1 6 2 11.63 0.4
 -1 6 -2 11.81 0.4
 1 6 2 11.08 0.4
 1 6 2 11.54 0.4
 -2 -6 -2 31.39 1.06
 2 -6 2 31.08 1.05
 2 -6 2 30.86 1.05
 -2 -6 -2 31.95 1.06
 2 -6 2 31.41 1.04
 2 -6 2 31.26 1.05
 -2 -6 -2 30.46 1.05
 -2 -6 -2 31.74 1.06
 2 6 2 30.79 1.05
 -2 6 -2 30.32 1.05
 2 6 2 31.43 1.06
 -2 6 -2 31.91 1.05
 -2 6 -2 31.19 1.05
 -2 6 -2 30.7 1.05
 2 6 2 31.68 1.05
 -2 6 -2 30.29 1.04
 2 6 2 30.86 1.06
 2 6 2 31.35 1.06
 -3 -6 -2 0.66 0.05
 3 -6 2 0.47 0.05
 -3 -6 -2 0.49 0.05
 3 -6 2 0.51 0.02
 -3 -6 -2 0.43 0.05
 3 -6 2 0.59 0.05
 3 -6 2 0.59 0.02
 -3 -6 -2 0.61 0.05
 -3 6 -2 0.5 0.05
 3 6 2 0.56 0.06
 -3 6 -2 0.55 0.05
 3 6 2 0.54 0.05
 3 6 2 0.59 0.05
 -3 6 -2 0.62 0.05
 3 6 2 0.59 0.06
 -3 6 -2 0.5 0.04
 4 -6 2 0.08 0.04
 4 -6 2 0.14 0.05
 4 -6 2 0.01 0.04
 -4 -6 -2 0 0.05
 -4 -6 -2 -0.07 0.08
 4 -6 2 0.05 0.04
 -4 -6 -2 0.1 0.06
 -4 -6 -2 0.11 0.05
 4 -6 2 0.07 0.02
 -4 -6 -2 0.11 0.04
 4 6 2 0.02 0.05
 -4 6 -2 0.07 0.04
 4 6 2 0.12 0.04
 -4 6 -2 0.04 0.05
 -4 6 -2 0.03 0.04
 5 -6 2 1.93 0.1
 5 -6 2 1.88 0.1
 -5 -6 -2 2.05 0.11
 -5 -6 -2 1.96 0.11
 -5 -6 -2 1.77 0.1
 -5 -6 -2 1.96 0.11
 5 -6 2 1.76 0.11
 5 -6 2 1.93 0.08
 -5 -6 -2 1.84 0.11
 5 -6 2 1.97 0.08
 5 -6 2 2.07 0.11
 5 6 2 1.68 0.11
 5 6 2 1.94 0.11
 -5 6 -2 1.83 0.11
 -5 6 -2 2 0.11
 5 6 2 2.12 0.12
 5 6 2 1.88 0.12
 5 6 2 1.84 0.12
 -5 6 -2 2.08 0.11
 -5 6 -2 2.04 0.1
 6 -6 2 0.59 0.08
 -6 -6 -2 0.9 0.09
 -6 -6 -2 0.87 0.08
 6 -6 2 0.92 0.08
 6 -6 2 0.9 0.09
 6 -6 2 0.89 0.06
 6 -6 2 0.93 0.08
 -6 -6 -2 1 0.09
 -6 -6 -2 0.79 0.07
 6 6 2 0.75 0.08
 -6 6 -2 0.86 0.08
 6 6 2 0.72 0.09
 6 6 2 1 0.11
 -6 6 -2 0.85 0.07
 6 6 2 0.89 0.09
 6 6 2 0.9 0.09
 -6 6 -2 0.87 0.09
 -6 6 -2 0.88 0.08
 -7 -6 -2 0.95 0.09
 7 -6 2 0.85 0.09
 7 -6 2 0.93 0.1
 7 -6 2 0.74 0.09
 -7 -6 -2 0.67 0.09
 -7 -6 -2 0.87 0.08
 -7 -6 -2 0.85 0.09
 7 -6 2 0.85 0.1
 -7 6 -2 0.83 0.09
 -7 6 -2 0.83 0.09
 -7 6 -2 0.77 0.08
 7 6 2 0.99 0.11
 7 6 2 0.9 0.1
 7 6 2 0.95 0.1
 7 6 2 0.79 0.1
 -8 -6 -2 14.26 0.53
 -8 -6 -2 14.32 0.53
 8 -6 2 14.84 0.53
 -8 -6 -2 15.32 0.54
 -8 -6 -2 14.36 0.54
 8 -6 2 14.83 0.51
 8 -6 2 14.29 0.54
 -8 6 -2 14.68 0.53
 8 6 2 14.12 0.54
 -8 6 -2 14.39 0.53
 -8 6 -2 15.09 0.53
 8 6 2 14.44 0.54
 9 -6 2 6.31 0.25
 9 -6 2 5.81 0.27
 -9 -6 -2 6.11 0.37
 -9 -6 -2 6.19 0.29
 -9 -6 -2 7.27 0.35
 -9 6 -2 6.31 0.28
 -9 6 -2 6.45 0.29
 9 6 2 6.1 0.31
 9 6 2 6.42 0.28
 -10 -6 -2 9.2 0.38
 -10 -6 -2 8.74 0.38
 -10 -6 -2 9.03 0.39
 10 -6 2 9.04 0.36
 10 -6 2 8.86 0.35
 -10 -6 -2 9.39 0.37
 -10 6 -2 9.23 0.37
 10 6 2 8.77 0.38
 -10 6 -2 8.88 0.38
 10 6 2 8.58 0.41
 -10 6 -2 8.97 0.38
 -11 -6 -2 9.15 0.42
 -11 -6 -2 9.19 0.39
 -11 -6 -2 9.45 0.41
 11 -6 2 9.09 0.45
 -11 -6 -2 9.55 0.41
 11 -6 2 9.86 0.41
 -11 6 -2 9.17 0.4
 11 6 2 9.65 0.4
 -11 6 -2 10.05 0.41
 -11 6 -2 8.72 0.41
 -12 -6 -2 1.61 0.18
 12 -6 2 1.56 0.2
 -12 -6 -2 1.54 0.36
 -12 6 -2 1.28 0.18
 12 6 2 1.23 0.21
 -12 6 -2 1.5 0.19
 -12 6 -2 1.37 0.2
 -12 -7 2 4.58 0.3
 12 -7 -2 4.51 0.25
 12 -7 -2 3.83 0.36
 -12 -7 2 4.58 0.29
 -12 -7 2 3.97 0.27
 12 7 -2 3.86 0.27
 -12 7 2 4.32 0.29
 -12 7 2 4.23 0.28
 11 -7 -2 2.44 0.19
 -11 -7 2 2.5 0.19
 11 -7 -2 2.52 0.19
 -11 -7 2 2.56 0.18
 11 -7 -2 2.82 0.17
 -11 -7 2 2.47 0.21
 -11 7 2 2.14 0.19
 -11 7 2 2.79 0.19
 -11 7 2 2.26 0.21
 11 7 -2 2.22 0.19
 11 7 -2 2.75 0.25
 10 -7 -2 0.64 0.13
 10 -7 -2 0.72 0.1
 -10 -7 2 0.87 0.17
 -10 -7 2 0.88 0.14
 10 -7 -2 0.95 0.12
 10 -7 -2 0.96 0.17
 -10 -7 2 0.89 0.12
 -10 7 2 0.59 0.14
 -10 7 2 1.04 0.13
 10 7 -2 0.82 0.16
 -10 7 2 0.99 0.13
 10 7 -2 0.9 0.13
 -9 -7 2 5.38 0.24
 -9 -7 2 5.37 0.26
 -9 -7 2 5.36 0.26
 -9 -7 2 4.98 0.26
 9 -7 -2 5.68 0.26
 9 -7 -2 5.37 0.23
 9 -7 -2 5.21 0.23
 9 7 -2 5.49 0.27
 -9 7 2 5.22 0.26
 -9 7 2 5.33 0.33
 9 7 -2 5.35 0.25
 8 -7 -2 2.74 0.16
 -8 -7 2 3.23 0.17
 -8 -7 2 2.65 0.18
 8 -7 -2 2.74 0.14
 8 -7 -2 2.76 0.14
 -8 -7 2 2.69 0.17
 -8 -7 2 2.81 0.15
 8 -7 -2 2.66 0.19
 -8 7 2 3.28 0.18
 8 7 -2 2.87 0.19
 -8 7 2 2.69 0.16
 -8 7 2 2.67 0.17
 8 7 -2 3.06 0.17
 8 7 -2 2.8 0.17
 7 -7 -2 2.93 0.13
 7 -7 -2 2.92 0.14
 7 -7 -2 2.75 0.16
 7 -7 -2 3.01 0.17
 7 -7 -2 3.02 0.17
 -7 -7 2 3.21 0.16
 -7 -7 2 3.15 0.17
 -7 -7 2 2.68 0.16
 -7 -7 2 2.8 0.14
 7 -7 -2 3.4 0.17
 -7 -7 2 3.06 0.16
 7 7 -2 2.69 0.19
 -7 7 2 3.12 0.16
 7 7 -2 2.91 0.17
 -7 7 2 2.85 0.16
 7 7 -2 2.94 0.16
 -7 7 2 2.87 0.16
 7 7 -2 2.91 0.16
 6 -7 -2 32.29 1.06
 -6 -7 2 31.22 1.06
 -6 -7 2 30.49 1.06
 6 -7 -2 31.14 1.07
 -6 -7 2 30.33 1.07
 6 -7 -2 30.88 1.05
 6 -7 -2 29.81 1.06
 -6 -7 2 30.92 1.07
 6 -7 -2 30.94 1.06
 -6 -7 2 31.84 1.07
 6 7 -2 31.32 1.06
 -6 7 2 31.68 1.07
 -6 7 2 30.81 1.07
 6 7 -2 30.33 1.06
 6 7 -2 30.7 1.07
 6 7 -2 30.82 1.07
 -6 7 2 31.37 1.06
 -5 -7 2 10.55 0.38
 5 -7 -2 10.59 0.38
 -5 -7 2 10.02 0.38
 5 -7 -2 10.57 0.39
 5 -7 -2 10.61 0.38
 5 -7 -2 10.67 0.37
 -5 -7 2 10.8 0.39
 -5 -7 2 10.61 0.38
 5 -7 -2 9.78 0.38
 -5 -7 2 10.83 0.39
 -5 7 2 11.05 0.39
 5 7 -2 10.74 0.39
 -5 7 2 10.57 0.39
 5 7 -2 10.51 0.38
 5 7 -2 11.2 0.38
 5 7 -2 10.65 0.39
 4 -7 -2 5.53 0.22
 4 -7 -2 5.36 0.22
 -4 -7 2 5.67 0.23
 -4 -7 2 5.8 0.22
 -4 -7 2 5.73 0.22
 4 -7 -2 5.69 0.22
 -4 -7 2 5.85 0.21
 4 -7 -2 5.93 0.23
 -4 -7 2 5.7 0.22
 4 -7 -2 5.9 0.21
 4 7 -2 5.43 0.22
 4 7 -2 5.92 0.21
 -4 7 2 5.73 0.22
 4 7 -2 5.69 0.23
 4 7 -2 5.95 0.22
 -4 7 2 5.95 0.22
 -4 7 2 6.04 0.22
 -3 -7 2 10.71 0.37
 3 -7 -2 10.56 0.39
 3 -7 -2 10.84 0.37
 -3 -7 2 10.36 0.37
 3 -7 -2 10.14 0.37
 -3 -7 2 10.72 0.38
 -3 -7 2 10.44 0.36
 -3 -7 2 10.38 0.37
 3 -7 -2 10.78 0.37
 -3 7 2 10.15 0.38
 3 7 -2 10.44 0.36
 3 7 -2 10.63 0.37
 3 7 -2 10.99 0.37
 -3 7 2 10.21 0.37
 -3 7 2 11.14 0.38
 3 7 -2 10.57 0.38
 3 7 -2 10.18 0.37
 -2 -7 2 -0.01 0.04
 2 -7 -2 -0.03 0.03
 2 -7 -2 -0.01 0.03
 2 -7 -2 0.04 0.04
 -2 -7 2 0.06 0.04
 2 -7 -2 -0.07 0.04
 -2 -7 2 0.01 0.02
 -2 -7 2 0.04 0.04
 -2 -7 2 0.02 0.04
 2 7 -2 0.05 0.02
 -2 7 2 0.14 0.04
 2 7 -2 0.08 0.03
 2 7 -2 0.03 0.04
 -2 7 2 0.02 0.03
 -2 7 2 0.02 0.04
 2 7 -2 0.01 0.04
 2 7 -2 0.05 0.04
 1 -7 -2 9.41 0.32
 1 -7 -2 9.22 0.32
 -1 -7 2 9.05 0.32
 -1 -7 2 8.93 0.31
 -1 -7 2 8.92 0.3
 1 -7 -2 8.82 0.32
 1 -7 -2 8.86 0.32
 1 -7 -2 9.17 0.31
 -1 -7 2 9.18 0.32
 1 -7 -2 8.72 0.31
 1 7 -2 9.06 0.31
 -1 7 2 8.66 0.31
 -1 7 2 8.98 0.32
 1 7 -2 8.89 0.32
 1 7 -2 8.51 0.31
 1 7 -2 8.68 0.32
 0 -7 -2 9.82 0.35
 0 -7 2 10.09 0.35
 0 -7 2 9.41 0.34
 0 -7 2 10.08 0.34
 0 -7 -2 10.14 0.35
 0 -7 -2 10.03 0.35
 0 -7 2 9.68 0.35
 0 -7 -2 9.8 0.34
 0 -7 -2 9.78 0.35
 0 -7 -2 9.93 0.35
 0 7 2 9.62 0.35
 0 7 2 9.91 0.35
 0 7 -2 9.59 0.34
 0 7 -2 10.03 0.34
 -1 -7 -2 1.08 0.05
 -1 -7 -2 0.71 0.06
 1 -7 2 0.75 0.05
 1 -7 2 0.68 0.05
 -1 -7 -2 0.84 0.06
 -1 -7 -2 0.9 0.06
 1 -7 2 0.83 0.04
 -1 -7 -2 0.88 0.06
 1 7 2 1.01 0.06
 -1 7 -2 0.6 0.05
 -1 7 -2 0.91 0.05
 -1 7 -2 0.93 0.06
 1 7 2 0.9 0.06
 1 7 2 0.77 0.05
 -1 7 -2 0.81 0.05
 1 7 2 0.92 0.07
 -2 -7 -2 3.27 0.13
 -2 -7 -2 3.43 0.13
 -2 -7 -2 3.44 0.14
 2 -7 2 3.01 0.14
 -2 -7 -2 3.19 0.14
 -2 -7 -2 3.11 0.13
 2 -7 2 3.29 0.13
 2 -7 2 3.23 0.12
 2 -7 2 3.37 0.12
 2 7 2 3.46 0.14
 -2 7 -2 3.37 0.13
 2 7 2 3.1 0.14
 -2 7 -2 3.18 0.12
 -2 7 -2 3.34 0.14
 -2 7 -2 3.28 0.12
 2 7 2 3.24 0.14
 -2 7 -2 3.2 0.13
 2 7 2 3.46 0.13
 2 7 2 3.43 0.14
 3 -7 2 0.62 0.03
 -3 -7 -2 0.71 0.05
 -3 -7 -2 0.49 0.05
 -3 -7 -2 0.63 0.06
 3 -7 2 0.51 0.05
 -3 -7 -2 0.64 0.06
 3 -7 2 0.46 0.06
 -3 -7 -2 0.56 0.05
 -3 7 -2 0.65 0.05
 -3 7 -2 0.63 0.06
 -3 7 -2 0.59 0.05
 3 7 2 0.76 0.06
 3 7 2 0.75 0.05
 3 7 2 0.8 0.06
 3 7 2 0.77 0.06
 -3 7 -2 0.55 0.05
 3 7 2 0.79 0.07
 4 -7 2 0.08 0.04
 4 -7 2 -0.01 0.04
 4 -7 2 0.09 0.02
 4 -7 2 0.11 0.05
 -4 -7 -2 -0.02 0.05
 4 -7 2 0.06 0.01
 4 -7 2 0.11 0.04
 -4 -7 -2 0.06 0.04
 -4 -7 -2 0.11 0.05
 -4 -7 -2 0.07 0.06
 -4 -7 -2 0.04 0.05
 -4 7 -2 0.11 0.04
 4 7 2 0.16 0.05
 -4 7 -2 -0.07 0.04
 4 7 2 0.15 0.07
 -4 7 -2 0.15 0.05
 4 7 2 0.02 0.05
 -4 7 -2 0.09 0.04
 4 7 2 0.09 0.05
 5 -7 2 18.93 0.66
 5 -7 2 18.68 0.64
 -5 -7 -2 18.94 0.66
 -5 -7 -2 19.21 0.67
 5 -7 2 18.69 0.64
 5 -7 2 19.45 0.66
 -5 -7 -2 17.74 0.66
 5 -7 2 19.31 0.66
 -5 7 -2 19.97 0.66
 5 7 2 18.78 0.66
 -5 7 -2 18.13 0.67
 -5 7 -2 19.71 0.67
 5 7 2 19.83 0.66
 5 7 2 18.4 0.66
 5 7 2 19.18 0.67
 6 -7 2 115.23 3.93
 6 -7 2 117.44 3.91
 6 -7 2 117.19 3.92
 -6 -7 -2 113.43 3.92
 -6 -7 -2 115.34 3.93
 6 -7 2 117.36 3.93
 -6 -7 -2 121.82 3.93
 6 -7 2 116.04 3.91
 -6 -7 -2 114.18 3.93
 6 7 2 116.2 3.93
 -6 7 -2 119.36 3.93
 -6 7 -2 113.49 3.93
 -6 7 -2 121.04 3.93
 6 7 2 119.75 3.93
 -6 7 -2 118.57 3.93
 6 7 2 116.56 3.93
 6 7 2 116.22 3.93
 6 7 2 115.51 3.93
 7 -7 2 0.15 0.07
 7 -7 2 0.11 0.04
 -7 -7 -2 0.03 0.08
 7 -7 2 0.19 0.04
 -7 -7 -2 0.48 0.07
 -7 -7 -2 0.15 0.08
 -7 -7 -2 -0.03 0.07
 7 -7 2 0.07 0.08
 7 -7 2 0.08 0.09
 7 7 2 0 0.08
 -7 7 -2 0.04 0.06
 -7 7 -2 0.21 0.07
 -7 7 -2 0.08 0.07
 7 7 2 0.15 0.09
 7 7 2 -0.01 0.09
 -8 -7 -2 5.67 0.26
 8 -7 2 5.73 0.28
 -8 -7 -2 5.86 0.25
 -8 -7 -2 5.86 0.26
 -8 -7 -2 5.98 0.27
 8 -7 2 5.85 0.25
 -8 7 -2 5.81 0.25
 8 7 2 6.21 0.27
 -8 7 -2 5.88 0.26
 8 7 2 5.74 0.28
 -8 7 -2 6.19 0.26
 -9 -7 -2 0.41 0.11
 -9 -7 -2 0.25 0.11
 -9 -7 -2 0.19 0.12
 9 -7 2 0.39 0.07
 9 7 2 0.48 0.17
 -9 7 -2 0.46 0.12
 9 7 2 0.4 0.12
 -9 7 -2 0.34 0.11
 -9 7 -2 0.26 0.1
 -10 -7 -2 4.06 0.25
 -10 -7 -2 4.38 0.25
 10 -7 2 3.74 0.19
 -10 -7 -2 4.13 0.24
 10 -7 2 4.13 0.22
 -10 -7 -2 4.03 0.23
 10 7 2 3.64 0.25
 -10 7 -2 3.97 0.24
 -10 7 -2 4.08 0.22
 10 7 2 3.73 0.23
 -10 7 -2 3.57 0.23
 11 -7 2 0 0.1
 11 -7 2 0.1 0.14
 -11 -7 -2 0.12 0.16
 -11 -7 -2 0.24 0.14
 -11 -7 -2 0.32 0.13
 -11 -7 -2 0.3 0.15
 -11 7 -2 0.55 0.15
 11 7 2 0.21 0.15
 -11 7 -2 0.26 0.16
 -11 7 -2 0.16 0.14
 11 -8 -2 -0.03 0.14
 -11 -8 2 0.01 0.12
 -11 -8 2 -0.01 0.16
 11 -8 -2 0.16 0.12
 11 -8 -2 0.07 0.1
 -11 -8 2 0.09 0.14
 -11 8 2 -0.08 0.13
 11 8 -2 0.2 0.21
 11 8 -2 -0.12 0.14
 -11 8 2 0.05 0.13
 -11 8 2 0.12 0.15
 10 -8 -2 0.46 0.1
 -10 -8 2 0.48 0.11
 -10 -8 2 0.46 0.14
 -10 -8 2 0.37 0.12
 10 -8 -2 0.35 0.13
 10 -8 -2 0.47 0.09
 10 8 -2 0.28 0.12
 10 8 -2 0.46 0.17
 -10 8 2 0.49 0.14
 -10 8 2 0.4 0.12
 -10 8 2 0.39 0.12
 -9 -8 2 0.41 0.12
 9 -8 -2 0.44 0.15
 -9 -8 2 0.55 0.12
 -9 -8 2 0.53 0.11
 9 -8 -2 0.55 0.08
 9 -8 -2 0.71 0.12
 -9 -8 2 0.51 0.1
 9 8 -2 0.58 0.12
 9 8 -2 0.44 0.14
 -9 8 2 0.4 0.11
 -9 8 2 0.6 0.12
 -9 8 2 0.48 0.11
 -8 -8 2 20.97 0.74
 8 -8 -2 21.26 0.76
 -8 -8 2 21.31 0.75
 8 -8 -2 21.26 0.75
 -8 -8 2 20.83 0.75
 8 -8 -2 20.92 0.73
 8 -8 -2 21.44 0.73
 -8 -8 2 20.48 0.75
 8 8 -2 22.27 0.75
 -8 8 2 20.11 0.75
 -8 8 2 22.03 0.75
 8 8 -2 20.99 0.75
 -8 8 2 20.36 0.75
 7 -8 -2 15.38 0.53
 7 -8 -2 14.99 0.55
 7 -8 -2 15.38 0.55
 -7 -8 2 15.43 0.55
 7 -8 -2 14.88 0.55
 7 -8 -2 14.94 0.53
 -7 -8 2 15.3 0.55
 -7 -8 2 14.68 0.54
 -7 -8 2 14.85 0.55
 7 8 -2 14.69 0.55
 7 8 -2 15.05 0.56
 -7 8 2 15.24 0.54
 -7 8 2 15.89 0.55
 -7 8 2 15.46 0.55
 7 8 -2 15.3 0.54
 7 8 -2 16.3 0.58
 6 -8 -2 0.16 0.05
 -6 -8 2 0.08 0.05
 6 -8 -2 0.13 0.06
 6 -8 -2 0.03 0.08
 -6 -8 2 0.07 0.07
 -6 -8 2 0.02 0.07
 -6 -8 2 0.04 0.07
 -6 -8 2 0.08 0.07
 6 -8 -2 0.05 0.07
 -6 8 2 0.07 0.06
 -6 8 2 -0.18 0.06
 6 8 -2 0.02 0.06
 6 8 -2 0.11 0.06
 6 8 -2 0.11 0.07
 6 8 -2 -0.07 0.07
 -6 8 2 -0.01 0.07
 -5 -8 2 26.94 0.9
 5 -8 -2 27.25 0.91
 5 -8 -2 27.26 0.91
 -5 -8 2 25.33 0.91
 5 -8 -2 26.77 0.91
 -5 -8 2 26.31 0.91
 -5 -8 2 25.1 0.9
 5 -8 -2 26.62 0.9
 -5 -8 2 27.21 0.92
 5 -8 -2 25.95 0.91
 5 8 -2 26.25 0.91
 5 8 -2 25.34 0.91
 5 8 -2 25.73 0.9
 5 8 -2 25.87 0.91
 -5 8 2 27.15 0.91
 -5 8 2 27.26 0.91
 -5 8 2 26.95 0.91
 -4 -8 2 5.29 0.19
 4 -8 -2 4.99 0.2
 -4 -8 2 5.03 0.2
 4 -8 -2 4.99 0.21
 -4 -8 2 5.24 0.2
 -4 -8 2 5.06 0.21
 4 -8 -2 4.85 0.2
 -4 -8 2 4.73 0.2
 4 -8 -2 5.34 0.2
 4 -8 -2 4.98 0.19
 4 8 -2 5.14 0.21
 4 8 -2 5.12 0.2
 -4 8 2 5.05 0.19
 4 8 -2 5.18 0.21
 -4 8 2 5.24 0.2
 4 8 -2 5.2 0.19
 4 8 -2 4.89 0.2
 -4 8 2 5.08 0.2
 -3 -8 2 1 0.07
 3 -8 -2 0.88 0.07
 -3 -8 2 0.84 0.07
 -3 -8 2 0.84 0.06
 -3 -8 2 0.85 0.05
 3 -8 -2 0.78 0.07
 3 -8 -2 0.94 0.06
 3 -8 -2 0.99 0.06
 -3 -8 2 0.95 0.07
 3 8 -2 1.01 0.06
 -3 8 2 0.77 0.07
 -3 8 2 0.85 0.06
 3 8 -2 0.88 0.07
 -3 8 2 0.77 0.07
 3 8 -2 0.76 0.07
 3 8 -2 0.91 0.07
 3 8 -2 0.73 0.06
 2 -8 -2 166.55 5.47
 -2 -8 2 163.58 5.44
 2 -8 -2 164.45 5.44
 -2 -8 2 162.42 5.43
 -2 -8 2 159.54 5.44
 2 -8 -2 152.09 5.44
 -2 -8 2 161.95 5.44
 2 -8 -2 164.33 5.44
 2 -8 -2 162.11 5.44
 -2 8 2 165.29 5.44
 -2 8 2 164.34 5.44
 2 8 -2 163.12 5.44
 2 8 -2 162.72 5.44
 2 8 -2 166.6 5.44
 -2 8 2 163.68 5.44
 2 8 -2 160 5.43
 2 8 -2 162.18 5.44
 1 -8 -2 72.7 2.45
 1 -8 -2 74.24 2.45
 -1 -8 2 73.31 2.46
 1 -8 -2 76.16 2.46
 1 -8 -2 71.72 2.46
 -1 -8 2 70.43 2.46
 1 -8 -2 73.94 2.46
 -1 -8 2 71.42 2.46
 1 -8 -2 72.94 2.46
 1 8 -2 72.8 2.47
 1 8 -2 71.45 2.46
 -1 8 2 72.99 2.46
 1 8 -2 75.45 2.46
 -1 8 2 73.83 2.45
 1 8 -2 73.74 2.46
 0 -8 -2 1.84 0.09
 0 -8 2 1.92 0.09
 0 -8 -2 1.9 0.1
 0 -8 -2 1.94 0.1
 0 -8 -2 1.89 0.1
 0 -8 2 1.86 0.09
 0 -8 2 1.82 0.09
 0 -8 -2 2.03 0.1
 0 -8 -2 1.91 0.08
 0 -8 2 1.83 0.09
 0 8 2 1.96 0.1
 0 8 -2 1.9 0.09
 0 8 -2 1.87 0.09
 0 8 -2 1.9 0.09
 0 8 2 2.03 0.09
 -1 -8 -2 35.97 1.2
 -1 -8 -2 35.55 1.19
 -1 -8 -2 34.16 1.2
 1 -8 2 34.99 1.18
 1 -8 2 35.26 1.19
 1 -8 2 35.14 1.19
 -1 -8 -2 35.14 1.2
 1 -8 2 35.66 1.19
 -1 -8 -2 35.16 1.19
 1 8 2 35.82 1.2
 1 8 2 35.89 1.2
 -1 8 -2 34.86 1.19
 1 8 2 34.13 1.2
 1 8 2 36.07 1.19
 -1 8 -2 35.04 1.19
 2 -8 2 22.96 0.78
 -2 -8 -2 23.23 0.78
 2 -8 2 21.91 0.78
 2 -8 2 22.99 0.79
 -2 -8 -2 23.08 0.79
 -2 -8 -2 24.24 0.79
 2 -8 2 22.79 0.78
 -2 -8 -2 23.39 0.79
 -2 -8 -2 22.89 0.79
 2 8 2 23.18 0.79
 -2 8 -2 22.9 0.79
 -2 8 -2 23.02 0.78
 2 8 2 23.48 0.79
 -2 8 -2 23.33 0.79
 -2 8 -2 22.94 0.79
 -2 8 -2 22.97 0.78
 2 8 2 23.39 0.79
 2 8 2 22.78 0.78
 2 8 2 22.49 0.79
 -3 -8 -2 0.88 0.07
 -3 -8 -2 0.87 0.06
 -3 -8 -2 0.92 0.07
 3 -8 2 0.9 0.07
 -3 -8 -2 1.01 0.07
 -3 -8 -2 0.97 0.08
 3 -8 2 1.16 0.07
 3 8 2 0.91 0.07
 -3 8 -2 0.99 0.07
 -3 8 -2 1.1 0.07
 3 8 2 0.99 0.08
 3 8 2 1.18 0.08
 -3 8 -2 0.91 0.07
 3 8 2 0.86 0.08
 3 8 2 1.04 0.07
 -3 8 -2 1.11 0.06
 -4 -8 -2 1.65 0.11
 -4 -8 -2 1.6 0.11
 -4 -8 -2 1.55 0.09
 4 -8 2 1.54 0.09
 -4 -8 -2 1.62 0.1
 4 -8 2 1.74 0.1
 -4 -8 -2 1.42 0.1
 4 8 2 1.67 0.11
 -4 8 -2 1.65 0.09
 4 8 2 1.53 0.11
 -4 8 -2 1.5 0.1
 4 8 2 1.52 0.1
 4 8 2 1.67 0.1
 4 8 2 1.48 0.1
 -4 8 -2 1.79 0.11
 -4 8 -2 1.45 0.1
 5 -8 2 7.39 0.27
 5 -8 2 7.09 0.24
 5 -8 2 7.08 0.27
 -5 -8 -2 7.13 0.28
 -5 -8 -2 7.69 0.28
 5 -8 2 6.93 0.28
 -5 -8 -2 7.06 0.28
 -5 -8 -2 7.17 0.28
 -5 -8 -2 7.25 0.28
 -5 8 -2 7.18 0.28
 5 8 2 7.07 0.28
 -5 8 -2 7.36 0.28
 5 8 2 7.27 0.27
 5 8 2 7.4 0.29
 -5 8 -2 7.21 0.28
 5 8 2 7.02 0.28
 6 -8 2 13.81 0.51
 -6 -8 -2 14.84 0.51
 -6 -8 -2 14.63 0.51
 -6 -8 -2 14.17 0.51
 6 -8 2 13.85 0.48
 6 -8 2 13.87 0.48
 6 -8 2 14.29 0.5
 -6 -8 -2 14.22 0.5
 6 -8 2 14.03 0.52
 -6 8 -2 14.53 0.51
 -6 8 -2 13.5 0.52
 -6 8 -2 14.04 0.5
 6 8 2 13.41 0.5
 6 8 2 14.46 0.52
 6 8 2 13.37 0.51
 6 8 2 13.75 0.51
 -6 8 -2 14.08 0.51
 7 -8 2 0.12 0.07
 -7 -8 -2 0.35 0.09
 7 -8 2 0.25 0.04
 -7 -8 -2 0.32 0.09
 -7 -8 -2 0.33 0.07
 7 -8 2 0.3 0.09
 7 -8 2 0.26 0.04
 7 -8 2 0.23 0.1
 -7 -8 -2 0.24 0.09
 -7 8 -2 0.25 0.07
 7 8 2 0.12 0.09
 -7 8 -2 0.31 0.08
 -7 8 -2 0.27 0.08
 7 8 2 0.3 0.1
 7 8 2 0.19 0.08
 8 -8 2 4 0.19
 -8 -8 -2 4.23 0.24
 -8 -8 -2 3.98 0.22
 8 -8 2 4.05 0.16
 -8 -8 -2 3.97 0.2
 -8 -8 -2 3.91 0.21
 8 -8 2 4.01 0.16
 -8 8 -2 4.04 0.21
 -8 8 -2 3.97 0.2
 8 8 2 3.9 0.3
 8 8 2 3.98 0.23
 -9 -8 -2 14.84 0.58
 -9 -8 -2 14.14 0.59
 -9 -8 -2 15.03 0.58
 -9 -8 -2 15.08 0.58
 9 -8 2 15.01 0.53
 9 -8 2 16.12 0.56
 9 8 2 15.83 0.57
 -9 8 -2 15.91 0.57
 -9 8 -2 15.99 0.58
 -9 8 -2 15.75 0.57
 10 -8 2 12.12 0.43
 -10 -8 -2 12.45 0.48
 10 -8 2 12.01 0.43
 -10 -8 -2 11.82 0.47
 10 -8 2 11.82 0.47
 -10 -8 -2 12.76 0.49
 -10 -8 -2 11.31 0.48
 -10 8 -2 12.18 0.47
 -10 8 -2 11.83 0.48
 -10 8 -2 10.85 0.59
 10 8 2 12.34 0.48
 10 8 2 11.4 0.51
 -11 -8 -2 2.7 0.24
 -11 -8 -2 2.09 0.2
 -11 -8 -2 2.84 0.22
 11 -8 2 2.31 0.16
 -11 -8 -2 2.55 0.19
 11 -8 2 2.4 0.19
 11 8 2 2.33 0.2
 -11 8 -2 2.33 0.21
 -11 8 -2 2.72 0.21
 -11 8 -2 2.36 0.2
 11 -9 -2 0.35 0.14
 11 -9 -2 0.36 0.1
 -11 -9 2 0.2 0.17
 -11 -9 2 0.36 0.16
 -11 -9 2 0.27 0.12
 -11 9 2 0.41 0.14
 -11 9 2 0.31 0.15
 11 9 -2 0.24 0.17
 10 -9 -2 0.32 0.09
 10 -9 -2 0.26 0.12
 -10 -9 2 0.11 0.14
 -10 -9 2 0.28 0.11
 10 -9 -2 0.25 0.09
 -10 -9 2 0.08 0.12
 10 9 -2 0.02 0.13
 10 9 -2 0.22 0.17
 -10 9 2 0.28 0.12
 -10 9 2 0.23 0.12
 -10 9 2 0.18 0.14
 9 -9 -2 1.98 0.14
 -9 -9 2 2.13 0.17
 -9 -9 2 2.41 0.17
 9 -9 -2 2.33 0.14
 -9 -9 2 2.15 0.15
 9 -9 -2 2.05 0.19
 9 -9 -2 2.11 0.16
 -9 -9 2 2.21 0.16
 -9 9 2 2.23 0.16
 -9 9 2 2.02 0.15
 9 9 -2 2.09 0.16
 -9 9 2 2.24 0.17
 9 9 -2 2.14 0.19
 -8 -9 2 0.27 0.1
 -8 -9 2 0.3 0.08
 -8 -9 2 0.21 0.1
 8 -9 -2 0.3 0.06
 8 -9 -2 0.32 0.15
 8 -9 -2 0.18 0.06
 -8 -9 2 0.24 0.11
 8 -9 -2 0.2 0.09
 -8 9 2 0.15 0.09
 8 9 -2 0.27 0.12
 -8 9 2 0.25 0.08
 -8 9 2 0.2 0.1
 8 9 -2 0.12 0.17
 -7 -9 2 4.23 0.21
 7 -9 -2 4.61 0.21
 7 -9 -2 4.34 0.18
 7 -9 -2 4.5 0.22
 7 -9 -2 4.93 0.22
 7 -9 -2 4.48 0.18
 -7 -9 2 4.11 0.21
 -7 -9 2 4.13 0.19
 -7 -9 2 4.64 0.22
 -7 9 2 4.2 0.2
 7 9 -2 4.57 0.31
 -7 9 2 4.32 0.21
 7 9 -2 4.71 0.22
 7 9 -2 4.34 0.2
 7 9 -2 4.07 0.23
 -7 9 2 4.62 0.21
 -6 -9 2 0.47 0.09
 -6 -9 2 0.54 0.06
 6 -9 -2 0.48 0.05
 -6 -9 2 0.57 0.08
 6 -9 -2 0.5 0.08
 -6 -9 2 0.39 0.08
 6 -9 -2 0.51 0.09
 6 -9 -2 0.5 0.09
 -6 -9 2 0.57 0.09
 6 -9 -2 0.48 0.08
 6 9 -2 0.54 0.09
 6 9 -2 0.51 0.09
 6 9 -2 0.53 0.08
 -6 9 2 0.46 0.07
 6 9 -2 0.32 0.07
 -6 9 2 0.5 0.08
 -5 -9 2 0.6 0.07
 5 -9 -2 0.54 0.08
 5 -9 -2 0.61 0.08
 -5 -9 2 0.66 0.08
 -5 -9 2 0.66 0.08
 5 -9 -2 0.55 0.07
 -5 -9 2 0.72 0.06
 5 -9 -2 0.56 0.05
 5 -9 -2 0.7 0.07
 5 9 -2 0.66 0.06
 5 9 -2 0.54 0.07
 5 9 -2 0.44 0.08
 -5 9 2 0.54 0.06
 5 9 -2 0.68 0.09
 -5 9 2 0.56 0.07
 5 9 -2 0.71 0.08
 -5 9 2 0.6 0.08
 4 -9 -2 4.3 0.18
 4 -9 -2 4.45 0.19
 4 -9 -2 4.18 0.18
 4 -9 -2 4.47 0.17
 -4 -9 2 4.25 0.19
 -4 -9 2 4.56 0.17
 -4 -9 2 4.52 0.19
 4 -9 -2 4.62 0.19
 -4 -9 2 4.25 0.19
 -4 -9 2 4.6 0.18
 4 9 -2 4.27 0.17
 4 9 -2 4.49 0.19
 4 9 -2 4.45 0.19
 4 9 -2 4.35 0.18
 -4 9 2 4.35 0.19
 4 9 -2 4.73 0.19
 -4 9 2 4.68 0.19
 3 -9 -2 0.91 0.07
 3 -9 -2 0.94 0.07
 -3 -9 2 1.13 0.08
 -3 -9 2 1.08 0.07
 3 -9 -2 1.07 0.07
 -3 -9 2 0.94 0.07
 -3 -9 2 0.89 0.08
 -3 -9 2 0.98 0.05
 3 -9 -2 0.85 0.08
 3 -9 -2 1.11 0.08
 3 9 -2 0.89 0.07
 3 9 -2 0.88 0.06
 3 9 -2 1.11 0.08
 -3 9 2 0.89 0.08
 -3 9 2 0.97 0.07
 3 9 -2 0.91 0.07
 3 9 -2 1.01 0.08
 -3 9 2 0.87 0.07
 -2 -9 2 4.83 0.19
 2 -9 -2 5.07 0.19
 -2 -9 2 4.77 0.18
 -2 -9 2 5.09 0.19
 2 -9 -2 4.92 0.18
 2 -9 -2 4.71 0.19
 -2 -9 2 4.78 0.17
 -2 -9 2 4.58 0.19
 2 9 -2 4.85 0.19
 -2 9 2 4.73 0.18
 -2 9 2 4.33 0.2
 -2 9 2 4.72 0.19
 2 9 -2 4.54 0.18
 2 9 -2 4.7 0.19
 2 9 -2 4.56 0.19
 2 9 -2 4.74 0.17
 1 -9 -2 12.23 0.42
 1 -9 -2 12.27 0.42
 -1 -9 2 11.34 0.43
 -1 -9 2 12.16 0.42
 1 -9 -2 11.94 0.42
 1 -9 -2 11.81 0.41
 -1 -9 2 11.36 0.42
 1 -9 -2 12 0.42
 1 -9 -2 11.76 0.42
 1 9 -2 12.26 0.42
 1 9 -2 11.98 0.42
 1 9 -2 12.14 0.42
 1 9 -2 11.84 0.42
 -1 9 2 12.05 0.42
 -1 9 2 11.93 0.43
 0 -9 -2 3.9 0.17
 0 -9 2 4.2 0.17
 0 -9 2 4.15 0.17
 0 -9 -2 3.9 0.17
 0 -9 -2 4.18 0.17
 0 -9 -2 4.38 0.17
 0 -9 2 4 0.16
 0 -9 -2 4.13 0.17
 0 -9 -2 4.15 0.15
 0 -9 2 4.15 0.17
 0 9 -2 3.92 0.16
 0 9 2 4.11 0.17
 0 9 -2 4.23 0.16
 0 9 -2 4.17 0.16
 0 9 2 3.98 0.16
 1 -9 2 2.61 0.13
 1 -9 2 2.84 0.11
 1 -9 2 2.68 0.13
 -1 -9 -2 2.86 0.11
 -1 -9 -2 2.96 0.13
 -1 -9 -2 2.96 0.13
 1 -9 2 2.8 0.13
 -1 -9 -2 2.97 0.13
 1 -9 2 2.97 0.1
 -1 -9 -2 2.82 0.13
 -1 9 -2 2.89 0.12
 1 9 2 3.02 0.13
 1 9 2 2.55 0.13
 -1 9 -2 2.84 0.12
 1 9 2 2.96 0.13
 -2 -9 -2 0.09 0.05
 2 -9 2 0.06 0.02
 -2 -9 -2 0.08 0.05
 -2 -9 -2 0.04 0.03
 -2 -9 -2 0.13 0.05
 -2 -9 -2 0 0.06
 2 -9 2 0.08 0.03
 2 -9 2 -0.07 0.05
 2 9 2 0.06 0.05
 -2 9 -2 0.09 0.05
 2 9 2 0.04 0.04
 2 9 2 0.14 0.05
 -2 9 -2 0.17 0.05
 2 9 2 0.06 0.05
 2 9 2 0.13 0.06
 -2 9 -2 0.09 0.04
 -2 9 -2 0.11 0.03
 3 -9 2 0.22 0.02
 -3 -9 -2 0.2 0.06
 -3 -9 -2 0.19 0.06
 3 -9 2 0.28 0.05
 3 -9 2 0.13 0.06
 -3 -9 -2 0.14 0.06
 -3 -9 -2 0.18 0.04
 -3 -9 -2 0.2 0.06
 3 9 2 0.11 0.06
 -3 9 -2 0.25 0.05
 3 9 2 0.2 0.07
 3 9 2 0.35 0.06
 -3 9 -2 0.25 0.04
 3 9 2 0.14 0.04
 3 9 2 0.18 0.06
 -3 9 -2 0.28 0.05
 -3 9 -2 0.24 0.06
 4 -9 2 14.46 0.51
 -4 -9 -2 14.42 0.51
 -4 -9 -2 14.83 0.52
 4 -9 2 14.44 0.51
 -4 -9 -2 14.45 0.52
 -4 -9 -2 14.17 0.52
 4 -9 2 14.17 0.52
 -4 -9 -2 14.51 0.52
 -4 9 -2 14.72 0.51
 -4 9 -2 15.28 0.52
 4 9 2 14.55 0.52
 4 9 2 13.89 0.52
 -4 9 -2 14.64 0.5
 4 9 2 14.65 0.51
 4 9 2 14.84 0.51
 4 9 2 14.26 0.52
 5 -9 2 1.96 0.11
 5 -9 2 1.73 0.12
 -5 -9 -2 1.96 0.13
 -5 -9 -2 1.84 0.12
 -5 -9 -2 1.87 0.13
 -5 -9 -2 1.89 0.13
 5 -9 2 1.71 0.12
 -5 -9 -2 1.98 0.11
 -5 9 -2 1.88 0.12
 5 9 2 1.97 0.12
 5 9 2 1.79 0.12
 -5 9 -2 1.74 0.12
 5 9 2 1.74 0.12
 -5 9 -2 1.92 0.12
 -5 9 -2 1.98 0.12
 5 9 2 1.85 0.12
 6 -9 2 0.06 0.07
 -6 -9 -2 0.12 0.06
 6 -9 2 0.01 0.02
 -6 -9 -2 -0.09 0.08
 6 -9 2 0.59 0.14
 -6 -9 -2 0.02 0.07
 6 -9 2 0.08 0.09
 -6 -9 -2 0 0.08
 6 9 2 -0.08 0.14
 6 9 2 -0.16 0.09
 -6 9 -2 0.08 0.07
 -6 9 -2 -0.03 0.06
 6 9 2 0.04 0.09
 -6 9 -2 0.02 0.07
 6 9 2 0.04 0.07
 -7 -9 -2 1.83 0.12
 7 -9 2 1.8 0.08
 7 -9 2 1.97 0.08
 7 -9 2 1.88 0.15
 -7 -9 -2 1.89 0.16
 -7 -9 -2 1.99 0.14
 -7 -9 -2 1.98 0.14
 7 -9 2 2.06 0.13
 7 -9 2 2.25 0.14
 7 9 2 1.6 0.13
 -7 9 -2 2 0.13
 -7 9 -2 1.75 0.12
 7 9 2 2.01 0.15
 7 9 2 2.2 0.14
 -7 9 -2 1.87 0.13
 -8 -9 -2 0.12 0.1
 8 -9 2 0.03 0.04
 -8 -9 -2 0.03 0.08
 8 -9 2 0.06 0.04
 -8 -9 -2 0.04 0.11
 8 -9 2 0.05 0.09
 -8 -9 -2 0.09 0.1
 -8 9 -2 0.08 0.09
 8 9 2 0.03 0.12
 -8 9 -2 -0.03 0.09
 8 9 2 -0.01 0.1
 -8 9 -2 -0.02 0.1
 9 -9 2 -0.03 0.05
 -9 -9 -2 0.03 0.13
 -9 -9 -2 0.16 0.1
 -9 -9 -2 0.01 0.11
 9 -9 2 0.11 0.1
 -9 -9 -2 0.06 0.11
 9 -9 2 0.01 0.05
 -9 9 -2 0.08 0.1
 9 9 2 -0.19 0.18
 -9 9 -2 0.02 0.1
 9 9 2 0.13 0.11
 -9 9 -2 -0.03 0.11
 -10 -9 -2 0.01 0.15
 -10 -9 -2 0.34 0.14
 10 -9 2 0.19 0.06
 -10 -9 -2 0.26 0.12
 -10 -9 -2 0.13 0.13
 10 -9 2 0.18 0.13
 -10 9 -2 0.11 0.12
 -10 9 -2 0.18 0.16
 10 9 2 0.42 0.21
 10 9 2 0.18 0.14
 -10 9 -2 0.37 0.13
 -11 -9 -2 2.28 0.18
 -11 -9 -2 2 0.2
 11 -9 2 2.03 0.14
 -11 -9 -2 2.2 0.23
 11 -9 2 1.74 0.19
 -11 -9 -2 1.98 0.22
 -11 9 -2 2.1 0.19
 -11 9 -2 2.12 0.25
 -11 9 -2 1.83 0.22
 11 -10 -2 2.48 0.18
 -11 -10 2 2.08 0.23
 -11 -10 2 2.7 0.22
 -11 -10 2 2.6 0.19
 11 -10 -2 2.27 0.21
 -11 10 2 2.84 0.22
 11 10 -2 2.79 0.22
 -11 10 2 2.34 0.21
 -11 10 2 2.47 0.2
 -10 -10 2 0.06 0.15
 10 -10 -2 0.28 0.09
 -10 -10 2 0.29 0.11
 10 -10 -2 0.23 0.14
 -10 -10 2 0.29 0.14
 -10 -10 2 0.44 0.14
 -10 10 2 0.03 0.15
 10 10 -2 0.38 0.14
 10 10 -2 0.07 0.18
 -10 10 2 0.26 0.13
 -10 10 2 0.16 0.12
 -9 -10 2 4.44 0.23
 9 -10 -2 4.8 0.2
 -9 -10 2 4.91 0.25
 -9 -10 2 4.72 0.28
 9 -10 -2 4.57 0.2
 -9 -10 2 4.78 0.26
 9 -10 -2 5.15 0.26
 -9 10 2 4.56 0.26
 9 10 -2 4.7 0.31
 -9 10 2 4.66 0.25
 -9 10 2 4.8 0.23
 9 10 -2 4.81 0.25
 8 -10 -2 3.87 0.17
 -8 -10 2 4 0.22
 8 -10 -2 3.84 0.24
 -8 -10 2 3.93 0.19
 -8 -10 2 4.06 0.22
 -8 -10 2 3.57 0.21
 8 -10 -2 4.16 0.2
 8 -10 -2 4.07 0.17
 -8 10 2 3.58 0.21
 8 10 -2 3.58 0.21
 8 10 -2 3.87 0.23
 -8 10 2 3.74 0.2
 -8 10 2 3.97 0.21
 7 -10 -2 21.75 0.75
 -7 -10 2 20.54 0.73
 7 -10 -2 21.66 0.74
 -7 -10 2 20.84 0.75
 -7 -10 2 22.09 0.75
 7 -10 -2 21.67 0.72
 7 -10 -2 20.72 0.74
 -7 -10 2 20.38 0.75
 -7 10 2 20.65 0.74
 -7 10 2 21.27 0.75
 -7 10 2 21.59 0.75
 7 10 -2 21.08 0.74
 7 10 -2 20.03 0.75
 7 10 -2 20.33 0.78
 7 10 -2 20.4 0.73
 -6 -10 2 7.81 0.31
 6 -10 -2 7.4 0.3
 6 -10 -2 7.72 0.3
 -6 -10 2 7.41 0.31
 -6 -10 2 8.12 0.31
 6 -10 -2 7.76 0.32
 6 -10 -2 7.93 0.28
 -6 -10 2 7.4 0.29
 -6 -10 2 7.92 0.31
 6 10 -2 7.63 0.31
 -6 10 2 7.9 0.3
 -6 10 2 7.88 0.31
 6 10 -2 7.82 0.3
 6 10 -2 7.72 0.32
 6 10 -2 7.78 0.31
 -6 10 2 7.8 0.31
 5 -10 -2 2.3 0.1
 5 -10 -2 2.26 0.14
 -5 -10 2 2.16 0.11
 5 -10 -2 2.18 0.13
 5 -10 -2 2.11 0.12
 5 -10 -2 2.25 0.14
 -5 -10 2 2.07 0.12
 -5 -10 2 1.87 0.14
 -5 -10 2 1.95 0.13
 -5 -10 2 1.9 0.13
 5 10 -2 2.22 0.11
 5 10 -2 2.12 0.14
 -5 10 2 2 0.14
 5 10 -2 2.08 0.13
 -5 10 2 1.85 0.13
 5 10 -2 2.11 0.14
 5 10 -2 1.98 0.14
 -4 -10 2 10.49 0.39
 -4 -10 2 10.68 0.39
 -4 -10 2 10.94 0.4
 4 -10 -2 10.68 0.38
 -4 -10 2 11.11 0.4
 4 -10 -2 11.09 0.39
 -4 -10 2 10.97 0.37
 4 -10 -2 10.77 0.4
 4 -10 -2 10.85 0.38
 4 -10 -2 10.3 0.4
 4 10 -2 10.92 0.38
 -4 10 2 11.06 0.4
 4 10 -2 10.68 0.39
 4 10 -2 10.17 0.39
 -4 10 2 10.41 0.39
 4 10 -2 10.97 0.4
 4 10 -2 10.35 0.39
 3 -10 -2 7.61 0.28
 -3 -10 2 7.69 0.27
 3 -10 -2 7.7 0.29
 -3 -10 2 7.81 0.29
 -3 -10 2 7.77 0.29
 3 -10 -2 7.55 0.28
 3 -10 -2 7.9 0.29
 3 -10 -2 7.82 0.29
 -3 -10 2 7.81 0.29
 -3 -10 2 7.69 0.29
 -3 10 2 7.75 0.28
 3 10 -2 7.85 0.3
 3 10 -2 7.64 0.29
 3 10 -2 7.59 0.29
 -3 10 2 7.51 0.29
 -3 10 2 7.8 0.29
 3 10 -2 7.72 0.27
 3 10 -2 7.99 0.29
 2 -10 -2 0.27 0.08
 -2 -10 2 0.44 0.06
 2 -10 -2 0.33 0.07
 2 -10 -2 0.46 0.05
 2 -10 -2 0.24 0.06
 -2 -10 2 0.4 0.06
 2 -10 -2 0.26 0.04
 -2 -10 2 0.37 0.06
 -2 -10 2 0.41 0.03
 2 10 -2 0.28 0.06
 2 10 -2 0.43 0.06
 2 10 -2 0.34 0.06
 -2 10 2 0.4 0.06
 -2 10 2 0.43 0.05
 2 10 -2 0.46 0.06
 -2 10 2 0.27 0.05
 1 -10 -2 57.87 1.94
 -1 -10 2 57.88 1.94
 1 -10 -2 57.63 1.93
 -1 -10 2 57.65 1.94
 1 -10 -2 56.95 1.94
 1 -10 -2 58.26 1.94
 1 -10 -2 56.44 1.94
 -1 -10 2 57.95 1.94
 1 -10 -2 56.65 1.94
 -1 -10 2 58.43 1.94
 1 10 -2 57.4 1.94
 -1 10 2 57.52 1.94
 1 10 -2 56.14 1.94
 -1 10 2 58 1.94
 0 -10 2 198.33 6.68
 0 -10 -2 197.15 6.68
 0 -10 2 194.72 6.69
 0 -10 2 202.16 6.67
 0 -10 -2 199.59 6.67
 0 -10 -2 194.83 6.68
 0 -10 -2 203.34 6.68
 0 -10 -2 201.08 6.68
 0 -10 -2 203.15 6.68
 0 -10 2 202.89 6.68
 0 10 -2 207.19 6.68
 0 10 -2 191.5 6.67
 0 10 2 199.24 6.68
 0 10 -2 201.22 6.67
 0 10 2 197.05 6.68
 -1 -10 -2 8.38 0.3
 1 -10 2 7.4 0.3
 1 -10 2 8.32 0.29
 -1 -10 -2 8.2 0.3
 1 -10 2 8.03 0.3
 -1 -10 -2 7.72 0.29
 1 -10 2 7.63 0.31
 -1 -10 -2 8.51 0.3
 -1 -10 -2 8.89 0.3
 1 -10 2 8.18 0.28
 1 10 2 8.79 0.31
 1 10 2 8.34 0.31
 -1 10 -2 8.59 0.29
 -1 10 -2 7.95 0.3
 1 10 2 8.52 0.31
 1 10 2 7.83 0.3
 -1 10 -2 7.7 0.3
 2 -10 2 -0.11 0.05
 -2 -10 -2 -0.01 0.05
 -2 -10 -2 0.03 0.05
 2 -10 2 -0.02 0.03
 -2 -10 -2 0 0.05
 -2 -10 -2 0 0.05
 2 -10 2 0 0.03
 -2 -10 -2 -0.04 0.03
 2 10 2 -0.03 0.04
 2 10 2 0.02 0.06
 2 10 2 -0.13 0.05
 -2 10 -2 0.03 0.03
 2 10 2 0.07 0.06
 -2 10 -2 0.05 0.04
 -2 10 -2 0.02 0.05
 2 10 2 0.03 0.06
 3 -10 2 2.76 0.14
 -3 -10 -2 3 0.15
 -3 -10 -2 2.73 0.14
 3 -10 2 2.89 0.11
 3 -10 2 2.64 0.13
 -3 -10 -2 3.01 0.14
 -3 -10 -2 2.91 0.12
 3 10 2 2.69 0.14
 -3 10 -2 2.8 0.14
 3 10 2 2.76 0.15
 -3 10 -2 3.08 0.15
 3 10 2 3.09 0.15
 3 10 2 2.93 0.17
 -3 10 -2 2.91 0.14
 -3 10 -2 2.85 0.11
 -3 10 -2 2.78 0.12
 3 10 2 2.69 0.12
 4 -10 2 4.86 0.19
 4 -10 2 5.01 0.2
 -4 -10 -2 4.76 0.21
 -4 -10 -2 4.8 0.22
 -4 -10 -2 5.1 0.21
 -4 -10 -2 5.02 0.19
 4 -10 2 4.99 0.21
 -4 -10 -2 5.07 0.21
 -4 10 -2 4.66 0.21
 4 10 2 4.85 0.2
 4 10 2 5.14 0.22
 4 10 2 4.8 0.21
 -4 10 -2 5 0.21
 4 10 2 5.03 0.22
 4 10 2 5.35 0.24
 -4 10 -2 5.01 0.19
 -4 10 -2 4.86 0.21
 -5 -10 -2 30.54 1.04
 5 -10 2 29.43 1.02
 -5 -10 -2 29.43 1.02
 -5 -10 -2 29.21 1.03
 5 -10 2 30.39 1.02
 -5 -10 -2 29.4 1.03
 5 10 2 30.06 1.02
 -5 10 -2 29.81 1.07
 5 10 2 30.87 1.03
 5 10 2 28.65 1.03
 5 10 2 29.74 1.03
 -5 10 -2 30.16 1.03
 -5 10 -2 29.51 1.02
 -5 10 -2 30.76 1.03
 -6 -10 -2 0 0.09
 6 -10 2 -0.1 0.06
 -6 -10 -2 0 0.08
 -6 -10 -2 -0.06 0.08
 6 -10 2 0.21 0.1
 -6 -10 -2 -0.05 0.06
 6 -10 2 -0.06 0.08
 6 10 2 0.09 0.1
 -6 10 -2 -0.02 0.09
 -6 10 -2 0.08 0.06
 6 10 2 0.07 0.09
 6 10 2 0.09 0.08
 -6 10 -2 0.01 0.07
 -7 -10 -2 3.69 0.19
 -7 -10 -2 4 0.24
 -7 -10 -2 4.22 0.21
 7 -10 2 4.14 0.2
 -7 -10 -2 4.37 0.23
 -7 10 -2 3.87 0.19
 7 10 2 4.32 0.23
 7 10 2 4.06 0.23
 -7 10 -2 3.93 0.2
 7 10 2 4.05 0.21
 -7 10 -2 4.49 0.21
 8 -10 2 3.73 0.2
 -8 -10 -2 3.9 0.22
 -8 -10 -2 3.73 0.19
 -8 -10 -2 3.94 0.21
 -8 10 -2 3.58 0.2
 8 10 2 3.73 0.25
 -8 10 -2 3.4 0.2
 -8 10 -2 3.77 0.21
 8 10 2 3.59 0.21
 -9 -10 -2 2.04 0.15
 -9 -10 -2 2.45 0.18
 9 -10 2 2.4 0.16
 -9 -10 -2 2.27 0.18
 -9 -10 -2 1.91 0.18
 -9 10 -2 2.06 0.16
 9 10 2 2.01 0.21
 9 10 2 1.61 0.16
 -9 10 -2 2.1 0.15
 -10 -10 -2 7.49 0.34
 -10 -10 -2 6.89 0.34
 -10 -10 -2 7.24 0.36
 10 -10 2 6.98 0.33
 -10 -10 -2 6.89 0.32
 10 10 2 7.59 0.34
 10 10 2 7.14 0.45
 -10 10 -2 6.66 0.34
 -10 10 -2 7.01 0.34
 -10 10 -2 7.3 0.33
 -11 -10 -2 9.34 0.45
 -11 -10 -2 9.1 0.41
 -11 -10 -2 9.84 0.44
 11 -10 2 9.28 0.4
 -11 -10 -2 9.38 0.46
 11 10 2 8.79 0.42
 -11 10 -2 9.16 0.42
 -11 10 -2 9.46 0.41
 -11 10 -2 9.67 0.43
 -11 -11 2 0.08 0.2
 -11 -11 2 0.13 0.13
 -11 -11 2 0.15 0.17
 11 11 -2 -0.1 0.17
 -11 11 2 0.04 0.16
 -11 11 2 0.09 0.18
 -11 11 2 0.09 0.15
 10 -11 -2 0.47 0.15
 10 -11 -2 0.53 0.09
 10 -11 -2 0.56 0.09
 -10 -11 2 0.56 0.16
 -10 -11 2 0.58 0.15
 -10 -11 2 0.51 0.12
 -10 -11 2 0.64 0.18
 10 11 -2 0.26 0.15
 -10 11 2 0.57 0.17
 10 11 -2 0.73 0.21
 -10 11 2 0.32 0.14
 -10 11 2 0.61 0.14
 9 -11 -2 0.24 0.11
 9 -11 -2 0.27 0.07
 -9 -11 2 0.21 0.1
 -9 -11 2 0.46 0.13
 -9 -11 2 0.39 0.12
 -9 -11 2 0.34 0.14
 9 -11 -2 0.3 0.07
 -9 11 2 0.27 0.11
 9 11 -2 0.18 0.17
 -9 11 2 0.18 0.13
 9 11 -2 0.26 0.13
 -9 11 2 0.14 0.12
 8 -11 -2 0.06 0.11
 -8 -11 2 0.12 0.1
 8 -11 -2 0.19 0.07
 -8 -11 2 0.16 0.08
 8 -11 -2 0.15 0.14
 -8 -11 2 0.19 0.11
 -8 -11 2 0.05 0.11
 8 -11 -2 0.13 0.06
 -8 11 2 0.1 0.11
 8 11 -2 0.39 0.15
 -8 11 2 0.25 0.1
 8 11 -2 0.13 0.1
 -8 11 2 -0.02 0.09
 -7 -11 2 0.34 0.16
 7 -11 -2 0.54 0.09
 -7 -11 2 0.34 0.11
 7 -11 -2 0.43 0.12
 7 -11 -2 0.46 0.06
 -7 -11 2 0.34 0.07
 -7 -11 2 0.57 0.1
 -7 11 2 0.48 0.09
 7 11 -2 0.49 0.09
 7 11 -2 0.39 0.12
 -7 11 2 0.54 0.11
 -7 11 2 0.56 0.1
 6 -11 -2 1.51 0.11
 6 -11 -2 1.44 0.09
 -6 -11 2 1.36 0.09
 -6 -11 2 1.35 0.12
 6 -11 -2 1.56 0.11
 6 -11 -2 1.48 0.12
 -6 -11 2 1.38 0.12
 -6 -11 2 1.38 0.12
 6 11 -2 1.37 0.12
 6 11 -2 1.51 0.1
 -6 11 2 1.43 0.12
 -6 11 2 1.44 0.12
 6 11 -2 1.44 0.12
 6 11 -2 1.44 0.13
 -5 -11 2 0.37 0.08
 5 -11 -2 0.15 0.06
 -5 -11 2 0.33 0.07
 -5 -11 2 0.25 0.08
 -5 -11 2 0.28 0.05
 5 -11 -2 0.13 0.07
 5 -11 -2 0.21 0.09
 5 -11 -2 0.36 0.05
 -5 -11 2 0.22 0.07
 5 11 -2 0.22 0.09
 -5 11 2 0.24 0.07
 5 11 -2 0.42 0.09
 -5 11 2 0.26 0.08
 5 11 -2 0.28 0.08
 5 11 -2 0.26 0.06
 -4 -11 2 0.14 0.07
 4 -11 -2 0.03 0.04
 4 -11 -2 -0.04 0.07
 4 -11 -2 0.13 0.07
 -4 -11 2 -0.05 0.06
 4 -11 -2 0.04 0.05
 -4 -11 2 0.04 0.03
 4 -11 -2 0.01 0.07
 -4 -11 2 0 0.06
 -4 -11 2 0.12 0.07
 4 11 -2 -0.02 0.06
 4 11 -2 -0.03 0.08
 4 11 -2 0.04 0.04
 -4 11 2 0.15 0.08
 4 11 -2 0.06 0.07
 4 11 -2 0.08 0.07
 -4 11 2 0.13 0.06
 -3 -11 2 0.04 0.06
 3 -11 -2 0.02 0.04
 -3 -11 2 -0.06 0.06
 -3 -11 2 0.07 0.03
 3 -11 -2 0 0.06
 3 -11 -2 -0.05 0.07
 3 -11 -2 0.03 0.06
 -3 -11 2 0.02 0.05
 -3 -11 2 0.05 0.06
 3 -11 -2 0.06 0.04
 3 11 -2 -0.07 0.06
 -3 11 2 0.06 0.06
 3 11 -2 0.02 0.07
 -3 11 2 0.04 0.06
 -3 11 2 0.04 0.05
 3 11 -2 0.06 0.03
 3 11 -2 0 0.06
 3 11 -2 0.01 0.06
 -2 -11 2 1.32 0.1
 2 -11 -2 1.65 0.11
 2 -11 -2 1.86 0.09
 -2 -11 2 1.64 0.06
 2 -11 -2 1.72 0.12
 2 -11 -2 1.6 0.11
 -2 -11 2 1.9 0.11
 -2 -11 2 1.49 0.1
 2 11 -2 1.55 0.1
 2 11 -2 1.66 0.11
 -2 11 2 1.78 0.1
 -2 11 2 1.91 0.1
 2 11 -2 1.58 0.11
 2 11 -2 1.75 0.11
 1 -11 -2 0.31 0.05
 1 -11 -2 0.25 0.04
 1 -11 -2 0.41 0.06
 1 -11 -2 0.25 0.04
 1 -11 -2 0.46 0.07
 1 -11 -2 0.43 0.07
 -1 -11 2 0.36 0.06
 -1 -11 2 0.43 0.06
 -1 -11 2 0.37 0.05
 -1 -11 2 0.4 0.06
 1 -11 -2 0.25 0.06
 -1 11 2 0.28 0.06
 1 11 -2 0.3 0.06
 1 11 -2 0.25 0.05
 -1 11 2 0.31 0.06
 0 -11 2 4.51 0.18
 0 -11 -2 4.1 0.18
 0 -11 2 4.13 0.18
 0 -11 -2 4.15 0.18
 0 -11 -2 3.87 0.18
 0 -11 -2 4.03 0.16
 0 -11 -2 4.4 0.18
 0 -11 2 4.57 0.17
 0 -11 -2 4.35 0.19
 0 -11 2 4.58 0.18
 0 11 -2 4.18 0.18
 0 11 -2 4.21 0.17
 0 11 -2 4.44 0.18
 0 11 2 4.68 0.18
 0 11 2 4.44 0.18
 -1 -11 -2 1.6 0.11
 -1 -11 -2 1.46 0.08
 -1 -11 -2 1.83 0.11
 1 -11 2 1.56 0.1
 1 -11 2 1.64 0.09
 -1 -11 -2 1.66 0.11
 1 -11 2 1.67 0.1
 -1 -11 -2 1.74 0.11
 1 -11 2 1.57 0.07
 1 -11 2 1.57 0.11
 1 11 2 1.66 0.1
 -1 11 -2 1.64 0.1
 -1 11 -2 1.53 0.09
 1 11 2 1.86 0.11
 1 11 2 1.88 0.11
 -1 11 -2 1.75 0.1
 2 -11 2 0.31 0.04
 2 -11 2 0.3 0.06
 -2 -11 -2 0.25 0.06
 -2 -11 -2 0.48 0.07
 2 -11 2 0.36 0.04
 -2 -11 -2 0.28 0.07
 -2 -11 -2 0.35 0.07
 2 -11 2 0.28 0.07
 -2 -11 -2 0.34 0.04
 2 11 2 0.37 0.06
 2 11 2 0.41 0.07
 2 11 2 0.45 0.13
 2 11 2 0.27 0.07
 -2 11 -2 0.35 0.04
 -2 11 -2 0.52 0.06
 3 -11 2 0.63 0.08
 -3 -11 -2 0.48 0.05
 -3 -11 -2 0.67 0.08
 -3 -11 -2 0.49 0.08
 3 -11 2 0.63 0.04
 -3 -11 -2 0.52 0.07
 -3 -11 -2 0.55 0.08
 3 11 2 0.49 0.08
 3 11 2 0.6 0.08
 3 11 2 0.57 0.06
 -3 11 -2 0.69 0.04
 -3 11 -2 0.76 0.08
 -3 11 -2 0.62 0.07
 3 11 2 0.61 0.09
 3 11 2 0.53 0.08
 -3 11 -2 0.68 0.07
 4 -11 2 0.35 0.06
 -4 -11 -2 0.43 0.08
 4 -11 2 0.46 0.07
 -4 -11 -2 0.39 0.08
 -4 -11 -2 0.47 0.09
 -4 -11 -2 0.27 0.08
 -4 -11 -2 0.4 0.06
 4 11 2 0.42 0.09
 4 11 2 0.28 0.1
 -4 11 -2 0.34 0.08
 -4 11 -2 0.39 0.07
 -4 11 -2 0.46 0.06
 4 11 2 0.49 0.08
 4 11 2 0.54 0.07
 4 11 2 0.3 0.09
 -4 11 -2 0.51 0.08
 -5 -11 -2 7.63 0.3
 5 -11 2 8.74 0.31
 5 -11 2 8.02 0.32
 5 -11 2 7.99 0.3
 -5 -11 -2 8.01 0.32
 -5 -11 -2 8.1 0.32
 -5 -11 -2 7.81 0.32
 -5 11 -2 8.07 0.3
 5 11 2 8.19 0.32
 5 11 2 8.47 0.33
 5 11 2 8 0.31
 5 11 2 7.94 0.33
 -5 11 -2 8.3 0.32
 -5 11 -2 7.74 0.31
 -6 -11 -2 0.32 0.1
 -6 -11 -2 0.46 0.07
 6 -11 2 0.43 0.09
 -6 -11 -2 0.51 0.1
 -6 -11 -2 0.44 0.09
 6 -11 2 0.55 0.08
 6 -11 2 0.45 0.11
 6 11 2 0.43 0.09
 6 11 2 0.5 0.11
 -6 11 -2 0.42 0.07
 -6 11 -2 0.55 0.09
 6 11 2 0.33 0.09
 -6 11 -2 0.48 0.09
 -7 -11 -2 0.49 0.12
 -7 -11 -2 0.58 0.11
 -7 -11 -2 0.63 0.11
 -7 -11 -2 0.51 0.08
 7 -11 2 0.46 0.1
 -7 11 -2 0.54 0.12
 -7 11 -2 0.55 0.09
 7 11 2 0.43 0.1
 7 11 2 0.44 0.13
 -7 11 -2 0.5 0.1
 8 -11 2 0.09 0.12
 -8 -11 -2 0.12 0.11
 -8 -11 -2 0.17 0.09
 -8 -11 -2 0.04 0.11
 -8 -11 -2 -0.06 0.12
 8 11 2 0 0.14
 8 11 2 -0.14 0.11
 -8 11 -2 -0.18 0.09
 -8 11 -2 -0.1 0.1
 -8 11 -2 -0.04 0.09
 -9 -11 -2 -0.05 0.12
 -9 -11 -2 0.05 0.14
 -9 -11 -2 0.15 0.1
 -9 -11 -2 0.19 0.13
 9 -11 2 0.09 0.11
 -9 11 -2 -0.08 0.11
 -9 11 -2 0.04 0.13
 9 11 2 0.04 0.12
 9 11 2 0.15 0.19
 -9 11 -2 0.11 0.11
 -10 -11 -2 0.22 0.15
 -10 -11 -2 0.25 0.18
 -10 -11 -2 0.03 0.12
 10 -11 2 0 0.12
 -10 -11 -2 0.11 0.15
 -10 11 -2 0.16 0.15
 -10 11 -2 0 0.13
 10 11 2 0.02 0.15
 -10 11 -2 -0.06 0.13
 -10 -12 2 0.28 0.12
 10 -12 -2 0.16 0.08
 -10 -12 2 0.26 0.2
 10 -12 -2 0.11 0.13
 -10 -12 2 0.33 0.15
 -10 12 2 0.23 0.14
 -10 12 2 0.22 0.17
 -10 12 2 0.22 0.15
 10 12 -2 0.24 0.25
 9 -12 -2 4.74 0.27
 -9 -12 2 5.36 0.3
 -9 -12 2 5.95 0.3
 9 -12 -2 5.59 0.22
 -9 -12 2 5.74 0.3
 -9 -12 2 5.09 0.25
 -9 12 2 5.87 0.29
 9 12 -2 5.68 0.33
 -9 12 2 5.25 0.29
 9 12 -2 5.76 0.28
 -8 -12 2 5.39 0.28
 8 -12 -2 5.59 0.27
 8 -12 -2 5.3 0.21
 -8 -12 2 4.96 0.26
 -8 -12 2 5.6 0.24
 -8 -12 2 5.06 0.27
 8 12 -2 5.41 0.29
 8 12 -2 5.09 0.28
 -8 12 2 5.36 0.27
 -8 12 2 5.42 0.27
 -7 -12 2 1.19 0.12
 7 -12 -2 1.29 0.09
 7 -12 -2 1.46 0.13
 -7 -12 2 1.1 0.13
 -7 -12 2 1.35 0.15
 7 -12 -2 1.22 0.15
 -7 -12 2 1.04 0.09
 7 12 -2 1.37 0.12
 -7 12 2 1.18 0.12
 7 12 -2 1.31 0.14
 -7 12 2 1.24 0.13
 7 12 -2 1.37 0.14
 6 -12 -2 1.73 0.1
 -6 -12 2 1.67 0.11
 -6 -12 2 1.91 0.14
 -6 -12 2 1.82 0.13
 6 -12 -2 1.68 0.15
 6 -12 -2 1.86 0.13
 6 -12 -2 2.2 0.13
 -6 -12 2 1.74 0.14
 -6 12 2 2 0.14
 6 12 -2 1.84 0.14
 6 12 -2 1.98 0.15
 6 12 -2 1.98 0.13
 6 12 -2 1.88 0.13
 -6 12 2 1.99 0.13
 -5 -12 2 13.34 0.45
 5 -12 -2 12.8 0.48
 -5 -12 2 12.06 0.47
 5 -12 -2 12.97 0.45
 -5 -12 2 12.31 0.48
 -5 -12 2 13.46 0.48
 5 -12 -2 13.08 0.46
 5 -12 -2 13.36 0.47
 5 12 -2 13.07 0.48
 5 12 -2 12.78 0.45
 5 12 -2 13.09 0.47
 -5 12 2 12.36 0.48
 -5 12 2 12.67 0.48
 5 12 -2 12.64 0.48
 4 -12 -2 6.16 0.28
 -4 -12 2 7.28 0.28
 4 -12 -2 6.76 0.27
 4 -12 -2 6.97 0.26
 -4 -12 2 6.97 0.25
 -4 -12 2 7 0.28
 4 -12 -2 6.72 0.25
 -4 -12 2 7.05 0.27
 -4 -12 2 6.8 0.28
 -4 12 2 7.17 0.28
 4 12 -2 6.68 0.25
 4 12 -2 6.66 0.28
 4 12 -2 6.91 0.27
 4 12 -2 7.07 0.29
 4 12 -2 7.07 0.28
 -4 12 2 6.95 0.28
 -3 -12 2 4.29 0.19
 3 -12 -2 4.2 0.17
 -3 -12 2 4.28 0.19
 3 -12 -2 3.86 0.2
 -3 -12 2 3.82 0.18
 3 -12 -2 3.89 0.17
 -3 -12 2 4.16 0.15
 -3 -12 2 4.09 0.19
 3 -12 -2 4.28 0.18
 3 -12 -2 4.27 0.2
 -3 12 2 4.54 0.19
 -3 12 2 4.29 0.18
 3 12 -2 4.37 0.19
 -3 12 2 4.12 0.18
 -3 12 2 4.42 0.21
 3 12 -2 4.06 0.19
 3 12 -2 3.93 0.19
 3 12 -2 4.37 0.2
 3 12 -2 4.29 0.15
 2 -12 -2 12.48 0.47
 2 -12 -2 12.96 0.47
 2 -12 -2 13.21 0.47
 2 -12 -2 12.86 0.45
 -2 -12 2 13.24 0.48
 2 -12 -2 12.48 0.47
 -2 -12 2 13.28 0.46
 -2 -12 2 12.68 0.46
 2 12 -2 13.4 0.46
 2 12 -2 12.18 0.46
 2 12 -2 13.4 0.47
 -2 12 2 12.62 0.46
 2 12 -2 12.77 0.46
 -2 12 2 12.64 0.46
 1 -12 -2 35.39 1.25
 -1 -12 2 35.91 1.24
 1 -12 -2 36.56 1.24
 1 -12 -2 36.17 1.25
 1 -12 -2 36.95 1.25
 -1 -12 2 37.28 1.25
 1 -12 -2 36.05 1.23
 1 -12 -2 37.75 1.25
 -1 -12 2 36.24 1.28
 -1 -12 2 35.84 1.24
 1 12 -2 36.05 1.24
 -1 12 2 36.98 1.24
 -1 12 2 36.66 1.24
 1 12 -2 36.51 1.24
 0 -12 2 39.87 1.35
 0 -12 -2 39.85 1.35
 0 -12 2 40.13 1.34
 0 -12 -2 39.51 1.35
 0 -12 -2 39.29 1.33
 0 -12 2 38.51 1.35
 0 -12 2 40.08 1.35
 0 -12 -2 37.95 1.35
 0 -12 -2 39.57 1.35
 0 -12 -2 39.47 1.35
 0 12 -2 40.07 1.34
 0 12 2 40.92 1.35
 0 12 -2 38.35 1.34
 0 12 2 39.61 1.35
 0 12 -2 39.56 1.34
 1 -12 2 3.92 0.17
 -1 -12 -2 3.63 0.17
 -1 -12 -2 3.77 0.17
 -1 -12 -2 4.03 0.18
 1 -12 2 3.38 0.17
 1 -12 2 3.75 0.15
 1 -12 2 3.61 0.17
 -1 -12 -2 3.68 0.17
 -1 -12 -2 3.44 0.14
 -1 -12 -2 3.35 0.17
 1 -12 2 3.64 0.13
 1 -12 2 3.73 0.13
 -1 12 -2 3.36 0.16
 1 12 2 3.53 0.17
 1 12 2 3.62 0.16
 -1 12 -2 3.43 0.15
 -1 12 -2 3.55 0.16
 -2 -12 -2 2.59 0.14
 2 -12 2 2.9 0.15
 2 -12 2 2.85 0.15
 -2 -12 -2 2.79 0.15
 2 -12 2 2.69 0.11
 -2 -12 -2 2.54 0.15
 2 -12 2 2.69 0.11
 -2 -12 -2 2.55 0.12
 -2 -12 -2 2.72 0.15
 2 -12 2 2.9 0.14
 2 12 2 2.57 0.15
 2 12 2 2.76 0.15
 2 12 2 2.79 0.15
 2 12 2 2.51 0.18
 -2 12 -2 2.56 0.14
 3 -12 2 3.72 0.14
 -3 -12 -2 3.84 0.15
 -3 -12 -2 3.64 0.18
 3 -12 2 3.48 0.18
 -3 -12 -2 3.92 0.18
 -3 -12 -2 3.81 0.18
 -3 -12 -2 3.82 0.17
 -3 12 -2 3.83 0.18
 3 12 2 3.48 0.19
 3 12 2 3.63 0.17
 -3 12 -2 3.41 0.18
 3 12 2 3.93 0.19
 3 12 2 3.63 0.15
 3 12 2 3.71 0.19
 -3 12 -2 3.75 0.17
 -3 12 -2 3.68 0.14
 -4 -12 -2 3.07 0.16
 4 -12 2 3.07 0.11
 -4 -12 -2 3.16 0.16
 4 -12 2 2.81 0.14
 -4 -12 -2 3.04 0.17
 -4 -12 -2 3.06 0.14
 4 -12 2 2.79 0.17
 4 -12 2 3.1 0.15
 4 12 2 3.07 0.16
 4 12 2 2.85 0.17
 4 12 2 2.97 0.18
 4 12 2 3.04 0.14
 -4 12 -2 2.86 0.16
 -4 12 -2 3.09 0.16
 -5 -12 -2 3.54 0.2
 5 -12 2 3.46 0.17
 5 -12 2 3.28 0.19
 5 -12 2 3.8 0.17
 -5 -12 -2 3.6 0.18
 -5 -12 -2 3.63 0.19
 -5 -12 -2 3.29 0.16
 5 12 2 3.38 0.17
 5 12 2 3.53 0.2
 5 12 2 3.71 0.19
 -5 12 -2 3.52 0.18
 -5 12 -2 3.52 0.16
 -5 12 -2 3.46 0.18
 -6 -12 -2 0.16 0.07
 -6 -12 -2 0.13 0.1
 -6 -12 -2 0.13 0.09
 6 -12 2 0.24 0.09
 6 -12 2 0.06 0.08
 -6 12 -2 0.17 0.07
 -6 12 -2 -0.11 0.09
 6 12 2 0.1 0.09
 6 12 2 0.1 0.11
 -7 -12 -2 4.21 0.23
 -7 -12 -2 3.73 0.23
 -7 -12 -2 4.55 0.25
 -7 -12 -2 3.99 0.19
 7 -12 2 4.03 0.21
 7 12 2 3.65 0.25
 7 12 2 3.73 0.23
 -7 12 -2 4.33 0.22
 -7 12 -2 3.64 0.22
 -7 12 -2 4.01 0.2
 -8 -12 -2 0.12 0.12
 -8 -12 -2 0.09 0.12
 -8 -12 -2 0.05 0.09
 -8 -12 -2 0.05 0.13
 8 -12 2 -0.05 0.11
 -8 12 -2 0 0.1
 8 12 2 -0.03 0.11
 -8 12 -2 0.2 0.1
 8 12 2 0.05 0.16
 -9 -12 -2 0.17 0.11
 -9 -12 -2 0.12 0.13
 -9 -12 -2 0.09 0.16
 -9 -12 -2 0.05 0.14
 9 -12 2 -0.1 0.12
 -9 12 -2 0.01 0.13
 -9 12 -2 0.19 0.12
 -9 12 -2 0.08 0.13
 9 12 2 -0.07 0.2
 9 12 2 -0.11 0.15
 -10 -12 -2 7.87 0.41
 -10 -12 -2 8.64 0.37
 -10 -12 -2 9.19 0.42
 10 -12 2 8.26 0.38
 -10 -12 -2 7.78 0.39
 10 12 2 8.11 0.43
 -10 12 -2 9.09 0.37
 -10 12 -2 7.95 0.39
 -10 12 -2 7.57 0.39
 -10 -13 2 2.52 0.22
 10 -13 -2 2.55 0.21
 -10 -13 2 2.48 0.24
 -10 -13 2 2.87 0.22
 -10 -13 2 2.57 0.18
 -10 13 2 2.46 0.26
 10 13 -2 2.74 0.22
 -10 13 2 2.47 0.23
 -9 -13 2 0.28 0.32
 -9 -13 2 0.2 0.15
 -9 -13 2 0.25 0.1
 9 -13 -2 0.24 0.14
 9 -13 -2 0.22 0.06
 -9 -13 2 0.3 0.14
 -9 13 2 -0.01 0.13
 9 13 -2 0.25 0.14
 9 13 -2 0.3 0.22
 -8 -13 2 0.45 0.22
 8 -13 -2 0.46 0.06
 -8 -13 2 0.43 0.09
 -8 -13 2 0.52 0.14
 -8 -13 2 0.48 0.13
 8 -13 -2 0.44 0.12
 -8 13 2 0.33 0.12
 8 13 -2 0.27 0.16
 8 13 -2 0.24 0.12
 -8 13 2 0.53 0.14
 7 -13 -2 0.77 0.07
 -7 -13 2 0.78 0.13
 -7 -13 2 0.79 0.13
 -7 -13 2 0.71 0.09
 -7 -13 2 0.78 0.13
 7 -13 -2 0.72 0.12
 -7 13 2 1.08 0.13
 7 13 -2 0.85 0.12
 7 13 -2 0.77 0.15
 7 13 -2 0.73 0.11
 -7 13 2 0.98 0.12
 -6 -13 2 0.06 0.11
 -6 -13 2 0.15 0.06
 -6 -13 2 0.19 0.1
 6 -13 -2 0.19 0.09
 -6 -13 2 0.05 0.1
 6 -13 -2 0.13 0.05
 6 -13 -2 -0.05 0.11
 6 -13 -2 -0.04 0.12
 -6 13 2 0.19 0.1
 6 13 -2 0.11 0.12
 6 13 -2 0.08 0.09
 6 13 -2 0.09 0.07
 -6 13 2 0.08 0.11
 5 -13 -2 1.46 0.14
 -5 -13 2 1.31 0.12
 5 -13 -2 1.19 0.11
 5 -13 -2 1.33 0.1
 -5 -13 2 1.34 0.12
 -5 -13 2 1.12 0.07
 5 -13 -2 1.28 0.08
 -5 -13 2 1.41 0.12
 5 13 -2 1.22 0.08
 5 13 -2 0.82 0.12
 5 13 -2 1.14 0.12
 5 13 -2 1.24 0.11
 -5 13 2 1.12 0.11
 -5 13 2 1.27 0.11
 -4 -13 2 0.17 0.04
 4 -13 -2 0.24 0.07
 4 -13 -2 0.17 0.05
 -4 -13 2 0.11 0.08
 -4 -13 2 0.18 0.08
 4 -13 -2 0.19 0.06
 4 -13 -2 0.18 0.1
 -4 -13 2 0.29 0.08
 -4 -13 2 0.13 0.08
 4 13 -2 0.13 0.09
 4 13 -2 0.14 0.16
 -4 13 2 0.14 0.08
 -4 13 2 0.15 0.08
 4 13 -2 0.17 0.08
 3 -13 -2 0.4 0.06
 -3 -13 2 0.36 0.08
 3 -13 -2 0.42 0.09
 3 -13 -2 0.45 0.08
 3 -13 -2 0.38 0.09
 3 -13 -2 0.28 0.06
 -3 -13 2 0.28 0.07
 -3 -13 2 0.47 0.08
 -3 -13 2 0.34 0.03
 3 13 -2 0.37 0.09
 -3 13 2 0.36 0.08
 -3 13 2 0.41 0.07
 3 13 -2 0.38 0.08
 3 13 -2 0.36 0.09
 3 13 -2 0.39 0.09
 2 -13 -2 2.61 0.15
 2 -13 -2 2.74 0.16
 -2 -13 2 2.6 0.15
 -2 -13 2 2.73 0.15
 2 -13 -2 2.81 0.14
 2 -13 -2 2.83 0.16
 -2 -13 2 2.53 0.14
 -2 -13 2 2.83 0.15
 -2 13 2 2.82 0.14
 2 13 -2 2.55 0.14
 -2 13 2 2.8 0.15
 2 13 -2 2.91 0.16
 -1 -13 2 2.15 0.13
 -1 -13 2 2.18 0.13
 1 -13 -2 1.86 0.12
 1 -13 -2 1.8 0.1
 -1 -13 2 1.74 0.12
 -1 -13 2 1.79 0.12
 1 -13 -2 2.02 0.14
 1 -13 -2 2.03 0.14
 1 -13 -2 2.09 0.13
 1 -13 -2 2.08 0.13
 1 13 -2 1.95 0.12
 1 13 -2 2 0.13
 -1 13 2 1.9 0.13
 -1 13 2 2.11 0.13
 1 13 -2 1.72 0.13
 0 -13 2 4.21 0.19
 0 -13 -2 4.27 0.16
 0 -13 2 4.13 0.21
 0 -13 -2 4.65 0.2
 0 -13 2 4.23 0.18
 0 -13 -2 4.33 0.19
 0 -13 -2 4.28 0.2
 0 -13 -2 4.08 0.19
 0 -13 2 4.1 0.19
 0 -13 -2 4.24 0.19
 0 13 2 3.99 0.19
 0 13 -2 4.27 0.2
 0 13 2 4.51 0.19
 0 13 -2 4.14 0.18
 0 13 -2 4.2 0.19
 -1 -13 -2 8 0.32
 1 -13 2 8.3 0.3
 -1 -13 -2 7.97 0.29
 1 -13 2 8.1 0.27
 -1 -13 -2 7.55 0.32
 1 -13 2 7.72 0.31
 1 -13 2 8.21 0.32
 -1 -13 -2 8 0.31
 -1 -13 -2 7.95 0.32
 -1 -13 -2 8.12 0.32
 1 -13 2 8.44 0.31
 -1 13 -2 8.33 0.3
 -1 13 -2 8.21 0.31
 -1 13 -2 8.28 0.31
 1 13 2 8.02 0.31
 1 13 2 7.96 0.33
 -2 -13 -2 1.97 0.1
 2 -13 2 1.85 0.13
 2 -13 2 1.84 0.09
 -2 -13 -2 2.02 0.13
 2 -13 2 1.99 0.13
 -2 -13 -2 1.84 0.13
 -2 -13 -2 1.99 0.13
 2 -13 2 1.83 0.12
 2 -13 2 2.03 0.1
 -2 13 -2 1.88 0.1
 -2 13 -2 2.04 0.12
 2 13 2 2.01 0.12
 2 13 2 1.87 0.13
 2 13 2 1.88 0.13
 2 13 2 1.68 0.13
 -3 -13 -2 8.03 0.3
 -3 -13 -2 7.92 0.33
 -3 -13 -2 8.3 0.33
 3 -13 2 8.54 0.29
 -3 -13 -2 8.75 0.33
 3 -13 2 8.16 0.33
 3 13 2 8.66 0.33
 -3 13 -2 8.2 0.29
 3 13 2 7.54 0.33
 3 13 2 8.26 0.32
 -3 13 -2 8.84 0.32
 -4 -13 -2 1.7 0.1
 4 -13 2 1.65 0.11
 4 -13 2 1.48 0.13
 -4 -13 -2 1.64 0.12
 -4 -13 -2 1.78 0.13
 4 -13 2 1.57 0.07
 -4 -13 -2 1.67 0.13
 4 13 2 1.45 0.1
 4 13 2 1.86 0.13
 -4 13 -2 1.63 0.12
 -4 13 -2 1.51 0.11
 4 13 2 1.63 0.13
 -5 -13 -2 0.9 0.11
 -5 -13 -2 0.94 0.1
 -5 -13 -2 0.7 0.11
 -5 -13 -2 0.85 0.08
 5 -13 2 0.85 0.09
 5 -13 2 0.93 0.09
 -5 13 -2 0.95 0.1
 -5 13 -2 0.98 0.11
 5 13 2 0.72 0.1
 5 13 2 0.8 0.13
 5 13 2 0.86 0.09
 -6 -13 -2 4.09 0.19
 -6 -13 -2 3.83 0.22
 -6 -13 -2 4.02 0.22
 6 -13 2 4.03 0.2
 6 -13 2 4.04 0.2
 -6 13 -2 4.01 0.23
 6 13 2 4.05 0.21
 -6 13 -2 3.67 0.19
 -6 13 -2 4.01 0.21
 6 13 2 4.26 0.24
 6 13 2 3.98 0.21
 -7 -13 -2 1 0.14
 -7 -13 -2 1.12 0.14
 -7 -13 -2 0.96 0.14
 -7 -13 -2 1.35 0.11
 -7 13 -2 0.89 0.12
 7 13 2 1.6 0.14
 -7 13 -2 1.16 0.15
 -7 13 -2 1.3 0.11
 7 13 2 1.22 0.17
 -8 -13 -2 0.16 0.13
 -8 -13 -2 0.4 0.1
 8 -13 2 0.31 0.11
 -8 -13 -2 0.25 0.14
 -8 -13 -2 0.27 0.13
 8 13 2 0.16 0.14
 -8 13 -2 0.23 0.12
 -8 13 -2 0.16 0.13
 -8 13 -2 0.18 0.1
 8 13 2 0.47 0.33
 -9 -13 -2 0.46 0.12
 -9 -13 -2 0.62 0.17
 -9 -13 -2 0.35 0.15
 -9 -13 -2 0.54 0.15
 9 -13 2 0.31 0.14
 -9 13 -2 0.42 0.15
 9 13 2 0.14 0.22
 -9 13 -2 0.48 0.13
 9 13 2 0.29 0.15
 -9 13 -2 0.37 0.14
 -9 -14 2 1.13 0.17
 -9 -14 2 0.69 0.25
 -9 -14 2 0.92 0.12
 -9 -14 2 0.87 0.19
 9 -14 -2 0.76 0.07
 9 -14 -2 0.67 0.14
 9 14 -2 1.02 0.26
 -9 14 2 0.79 0.17
 -9 14 2 0.92 0.16
 -8 -14 2 0.73 0.15
 -8 -14 2 0.89 0.15
 8 -14 -2 1.14 0.15
 -8 -14 2 0.84 0.16
 -8 -14 2 1 0.11
 8 -14 -2 0.87 0.07
 -8 14 2 0.72 0.15
 8 14 -2 0.9 0.21
 8 14 -2 0.92 0.15
 -8 14 2 1.12 0.15
 -7 -14 2 0.37 0.12
 -7 -14 2 0.27 0.13
 7 -14 -2 0.32 0.06
 -7 -14 2 0.28 0.08
 -7 -14 2 0.27 0.14
 7 -14 -2 0.25 0.11
 7 14 -2 0.35 0.12
 7 14 -2 0.18 0.15
 -7 14 2 0.35 0.11
 7 14 -2 0.18 0.1
 -7 14 2 0.35 0.13
 -6 -14 2 12.77 0.48
 6 -14 -2 13.21 0.44
 -6 -14 2 11.93 0.48
 6 -14 -2 12.11 0.47
 -6 -14 2 12.16 0.48
 6 -14 -2 12.39 0.46
 -6 14 2 12.34 0.48
 6 14 -2 12.79 0.58
 6 14 -2 12.26 0.45
 6 14 -2 12.4 0.47
 -6 14 2 12.9 0.48
 5 -14 -2 5.98 0.23
 -5 -14 2 6.01 0.22
 -5 -14 2 5.58 0.27
 5 -14 -2 5.95 0.27
 -5 -14 2 6.17 0.27
 5 -14 -2 6.01 0.29
 -5 -14 2 6.1 0.27
 5 -14 -2 5.4 0.26
 5 14 -2 6.18 0.28
 5 14 -2 6.29 0.28
 5 14 -2 5.93 0.23
 -5 14 2 6.1 0.27
 5 14 -2 5.43 0.29
 -4 -14 2 1.57 0.13
 -4 -14 2 1.61 0.13
 -4 -14 2 1.7 0.13
 4 -14 -2 1.67 0.12
 4 -14 -2 1.72 0.11
 4 -14 -2 1.36 0.14
 -4 -14 2 1.41 0.08
 -4 14 2 1.68 0.12
 4 14 -2 1.43 0.13
 4 14 -2 1.71 0.12
 -4 14 2 1.58 0.11
 -4 14 2 1.54 0.12
 -4 14 2 1.93 0.13
 4 14 -2 1.59 0.1
 4 14 -2 1.48 0.13
 -3 -14 2 14.93 0.53
 3 -14 -2 14.48 0.53
 3 -14 -2 14.69 0.51
 -3 -14 2 14.48 0.53
 3 -14 -2 14.67 0.53
 -3 -14 2 13.8 0.49
 -3 -14 2 14.12 0.53
 3 -14 -2 14.03 0.5
 -3 14 2 14.48 0.51
 3 14 -2 14.53 0.55
 3 14 -2 14.28 0.53
 3 14 -2 14.51 0.53
 -3 14 2 14.86 0.52
 2 -14 -2 4.73 0.19
 2 -14 -2 4.83 0.23
 2 -14 -2 4.98 0.22
 -2 -14 2 5.15 0.22
 2 -14 -2 4.49 0.22
 -2 -14 2 4.99 0.22
 -2 -14 2 4.72 0.21
 -2 -14 2 4.66 0.22
 2 14 -2 4.63 0.22
 -2 14 2 4.92 0.21
 -2 14 2 4.68 0.21
 2 14 -2 4.9 0.22
 1 -14 -2 4.4 0.2
 -1 -14 2 3.8 0.19
 1 -14 -2 4.14 0.18
 1 -14 -2 3.95 0.16
 -1 -14 2 3.87 0.19
 -1 -14 2 4 0.18
 1 -14 -2 3.96 0.2
 1 -14 -2 4.04 0.19
 -1 -14 2 3.93 0.2
 1 14 -2 3.97 0.19
 -1 14 2 3.82 0.19
 -1 14 2 4.16 0.19
 1 14 -2 3.82 0.18
 0 -14 -2 25.27 0.83
 0 -14 2 23.98 0.83
 0 -14 -2 22.34 0.83
 0 -14 2 23.07 0.83
 0 -14 -2 23.31 0.83
 0 -14 -2 24.16 0.82
 0 -14 2 23.91 0.82
 0 -14 -2 23.33 0.8
 0 -14 2 23.63 0.83
 0 -14 -2 23.56 0.8
 0 14 2 23.61 0.82
 0 14 -2 23.78 0.82
 0 14 -2 23.31 0.82
 -1 -14 -2 4.9 0.24
 1 -14 2 5.32 0.25
 -1 -14 -2 5.51 0.23
 1 -14 2 5.25 0.23
 1 -14 2 5.25 0.21
 1 -14 2 5.6 0.23
 -1 -14 -2 5.23 0.23
 -1 -14 -2 5.52 0.24
 -1 -14 -2 5.24 0.2
 -1 14 -2 5.23 0.22
 1 14 2 5 0.24
 -1 14 -2 5.33 0.22
 1 14 2 5.25 0.23
 -2 -14 -2 0.94 0.1
 2 -14 2 0.97 0.07
 -2 -14 -2 0.91 0.11
 2 -14 2 0.84 0.11
 -2 -14 -2 0.95 0.1
 -2 -14 -2 0.98 0.11
 2 -14 2 0.92 0.1
 -2 -14 -2 0.89 0.06
 2 -14 2 1.03 0.06
 2 -14 2 0.88 0.1
 2 14 2 1.08 0.18
 2 14 2 1.05 0.1
 -2 14 -2 1.01 0.07
 2 14 2 1.02 0.12
 -2 14 -2 1.07 0.1
 -3 -14 -2 0.52 0.09
 3 -14 2 0.44 0.09
 -3 -14 -2 0.41 0.05
 -3 -14 -2 0.24 0.09
 3 -14 2 0.49 0.09
 -3 -14 -2 0.4 0.09
 3 -14 2 0.42 0.05
 -3 14 -2 0.42 0.07
 3 14 2 0.41 0.09
 3 14 2 0.41 0.09
 -4 -14 -2 0.29 0.09
 4 -14 2 0.35 0.06
 -4 -14 -2 0.41 0.06
 -4 -14 -2 0.29 0.1
 -4 -14 -2 0.39 0.1
 4 -14 2 0.33 0.03
 4 14 2 0.4 0.1
 4 14 2 0.34 0.07
 4 14 2 0.22 0.11
 -4 14 -2 0.42 0.09
 -4 14 -2 0.28 0.09
 5 -14 2 3.69 0.18
 -5 -14 -2 3.81 0.21
 -5 -14 -2 3.81 0.21
 -5 -14 -2 3.98 0.22
 -5 -14 -2 3.66 0.17
 5 14 2 3.42 0.21
 -5 14 -2 4.24 0.21
 5 14 2 3.43 0.23
 5 14 2 3.87 0.19
 -5 14 -2 3.81 0.22
 -6 -14 -2 0.4 0.12
 -6 -14 -2 0.33 0.08
 6 -14 2 0.42 0.1
 -6 -14 -2 0.27 0.11
 6 -14 2 0.35 0.1
 6 14 2 0.35 0.1
 6 14 2 0.12 0.1
 -6 14 -2 0.2 0.1
 6 14 2 0.5 0.15
 -6 14 -2 0.43 0.11
 -7 -14 -2 3.76 0.24
 -7 -14 -2 3.52 0.23
 -7 -14 -2 3.42 0.24
 7 -14 2 3.32 0.21
 -7 -14 -2 3.54 0.19
 -7 14 -2 3.35 0.21
 -7 14 -2 3.61 0.23
 7 14 2 3.87 0.22
 7 14 2 3.62 0.24
 8 -14 2 1.19 0.15
 -8 -14 -2 1.39 0.17
 -8 -14 -2 1.41 0.17
 -8 -14 -2 1.24 0.18
 -8 -14 -2 1.19 0.13
 -8 14 -2 1.45 0.14
 -8 14 -2 1.11 0.17
 8 14 2 1.35 0.17
 -8 14 -2 1.45 0.15
 8 14 2 1.04 0.22
 -9 -14 -2 0.45 0.12
 9 -14 2 0.45 0.15
 -9 -14 -2 0.45 0.17
 -9 -14 -2 0.46 0.21
 -9 -14 -2 0.23 0.16
 -9 14 -2 0.17 0.14
 -9 14 -2 0.01 0.16
 -9 14 -2 0.57 0.14
 9 14 2 -0.01 0.2
 -9 -15 2 0.84 0.13
 -9 -15 2 0.88 0.18
 -9 -15 2 0.82 0.18
 -9 -15 2 0.53 0.2
 9 -15 -2 0.66 0.17
 9 15 -2 0.84 0.19
 -9 15 2 0.75 0.21
 -9 15 2 0.96 0.17
 -8 -15 2 1.71 0.2
 -8 -15 2 1.97 0.14
 8 -15 -2 1.9 0.16
 8 -15 -2 2.15 0.11
 8 -15 -2 1.85 0.1
 -8 -15 2 2.02 0.19
 -8 -15 2 1.77 0.18
 8 15 -2 1.58 0.23
 -8 15 2 1.75 0.19
 -8 15 2 1.98 0.18
 8 15 -2 2.21 0.19
 -7 -15 2 3.96 0.18
 7 -15 -2 3.88 0.23
 -7 -15 2 3.32 0.24
 7 -15 -2 3.56 0.16
 -7 -15 2 3.61 0.25
 -7 -15 2 3.72 0.23
 7 15 -2 3.39 0.24
 7 15 -2 3.86 0.23
 -7 15 2 3.81 0.25
 7 15 -2 3.39 0.25
 -7 15 2 3.5 0.24
 6 -15 -2 0.85 0.12
 -6 -15 2 1.17 0.13
 -6 -15 2 1 0.14
 6 -15 -2 0.71 0.11
 -6 -15 2 0.63 0.14
 6 -15 -2 0.77 0.07
 -6 -15 2 0.69 0.12
 6 15 -2 0.88 0.13
 6 15 -2 0.68 0.15
 6 15 -2 0.79 0.09
 -6 15 2 0.77 0.12
 -6 15 2 0.85 0.13
 -5 -15 2 0.09 0.1
 -5 -15 2 0.12 0.1
 5 -15 -2 0.05 0.09
 5 -15 -2 0.14 0.15
 5 -15 -2 0.17 0.06
 -5 -15 2 0.11 0.05
 -5 -15 2 0.08 0.11
 5 15 -2 0.05 0.11
 5 15 -2 -0.03 0.12
 -5 15 2 0.14 0.1
 5 15 -2 0.12 0.06
 -5 15 2 0.28 0.11
 -4 -15 2 0.13 0.09
 -4 -15 2 0.12 0.11
 -4 -15 2 0.24 0.1
 4 -15 -2 0.2 0.07
 -4 -15 2 0.15 0.04
 4 -15 -2 0.11 0.06
 4 -15 -2 0.19 0.13
 4 -15 -2 0.18 0.11
 4 -15 -2 0.15 0.1
 4 15 -2 0.24 0.12
 -4 15 2 0.14 0.07
 4 15 -2 0.24 0.12
 4 15 -2 0.09 0.11
 -4 15 2 0.2 0.1
 3 -15 -2 0.51 0.07
 3 -15 -2 0.65 0.1
 -3 -15 2 0.47 0.1
 -3 -15 2 0.51 0.1
 -3 -15 2 0.42 0.1
 3 -15 -2 0.36 0.1
 3 -15 -2 0.28 0.11
 3 15 -2 0.49 0.11
 3 15 -2 0.48 0.1
 -3 15 2 0.56 0.08
 3 15 -2 0.49 0.11
 2 -15 -2 3.93 0.22
 2 -15 -2 4.47 0.2
 2 -15 -2 3.75 0.18
 2 -15 -2 3.3 0.2
 -2 -15 2 3.89 0.2
 2 -15 -2 4 0.16
 -2 -15 2 4.34 0.21
 -2 -15 2 4.39 0.2
 2 -15 -2 3.87 0.16
 -2 15 2 4.15 0.19
 2 15 -2 3.84 0.19
 2 15 -2 3.82 0.21
 -2 15 2 3.78 0.19
 1 -15 -2 0.68 0.11
 -1 -15 2 0.69 0.1
 1 -15 -2 0.68 0.08
 1 -15 -2 0.73 0.06
 -1 -15 2 0.69 0.09
 1 -15 -2 0.84 0.11
 -1 -15 2 0.79 0.1
 1 -15 -2 0.58 0.09
 -1 15 2 0.79 0.09
 1 15 -2 0.68 0.1
 -1 15 2 0.69 0.11
 1 15 -2 0.62 0.09
 0 -15 2 2.55 0.14
 0 -15 -2 2.58 0.16
 0 -15 2 2.4 0.16
 0 -15 2 2.43 0.16
 0 -15 -2 2.32 0.15
 0 -15 -2 2.39 0.11
 0 -15 -2 2.43 0.17
 0 -15 -2 2.21 0.17
 0 -15 -2 2.23 0.11
 0 15 -2 2.32 0.15
 0 15 -2 2.35 0.14
 0 15 2 2.41 0.17
 0 15 2 2.25 0.15
 1 -15 2 1.6 0.11
 -1 -15 -2 1.62 0.14
 1 -15 2 1.38 0.12
 -1 -15 -2 1.52 0.12
 1 -15 2 1.49 0.12
 -1 -15 -2 1.54 0.12
 -1 -15 -2 1.69 0.12
 -1 -15 -2 1.71 0.09
 1 15 2 1.83 0.14
 -1 15 -2 1.76 0.13
 -1 15 -2 1.41 0.11
 1 15 2 1.64 0.12
 2 -15 2 3.59 0.13
 2 -15 2 3.63 0.13
 -2 -15 -2 3.93 0.2
 -2 -15 -2 3.33 0.2
 -2 -15 -2 3.55 0.19
 2 -15 2 3.39 0.15
 -2 -15 -2 3.5 0.15
 2 -15 2 3.69 0.19
 2 -15 2 4.08 0.2
 -2 -15 -2 3.77 0.21
 -2 15 -2 3.36 0.16
 -2 15 -2 3.54 0.18
 -3 -15 -2 8.81 0.35
 -3 -15 -2 8.47 0.32
 3 -15 2 9.25 0.35
 3 -15 2 8.85 0.35
 -3 -15 -2 8.91 0.36
 3 -15 2 8.62 0.31
 -3 -15 -2 8.79 0.36
 3 15 2 8.96 0.37
 -3 15 -2 8.68 0.32
 -3 15 -2 8.64 0.34
 4 -15 2 0.61 0.11
 -4 -15 -2 0.71 0.12
 -4 -15 -2 0.64 0.07
 4 -15 2 0.64 0.07
 4 -15 2 0.66 0.04
 -4 -15 -2 0.74 0.11
 4 15 2 0.62 0.13
 -4 15 -2 0.6 0.1
 4 15 2 0.76 0.11
 5 -15 2 1.58 0.11
 -5 -15 -2 1.8 0.15
 -5 -15 -2 1.82 0.16
 -5 -15 -2 1.8 0.12
 5 15 2 1.47 0.14
 -5 15 -2 1.77 0.15
 5 15 2 1.54 0.17
 -5 15 -2 1.4 0.13
 5 15 2 1.3 0.11
 -6 -15 -2 7.44 0.34
 -6 -15 -2 7.6 0.34
 -6 -15 -2 7.1 0.34
 -6 -15 -2 7.5 0.29
 6 -15 2 7.08 0.31
 6 15 2 7.04 0.36
 -6 15 -2 7.27 0.32
 6 15 2 7.26 0.32
 6 15 2 6.87 0.31
 -6 15 -2 7.42 0.32
 -7 -15 -2 2.87 0.18
 -7 -15 -2 3.49 0.22
 -7 -15 -2 2.92 0.21
 -7 -15 -2 2.52 0.19
 7 -15 2 2.35 0.18
 7 15 2 2.6 0.19
 -7 15 -2 2.92 0.19
 -7 15 -2 3 0.2
 7 15 2 2.65 0.24
 -8 -15 -2 0.21 0.11
 8 -15 2 0.17 0.13
 -8 -15 -2 0.05 0.15
 -8 -15 -2 0.02 0.17
 -8 -15 -2 0.09 0.15
 -8 15 -2 0.11 0.14
 8 15 2 0.07 0.15
 -8 15 -2 0.24 0.14
 8 15 2 0.53 0.34
 -8 -16 2 -0.05 0.21
 -8 -16 2 0.34 0.16
 -8 -16 2 0.22 0.1
 8 -16 -2 0.18 0.15
 -8 16 2 0.31 0.17
 -8 16 2 0.18 0.24
 -7 -16 2 0.01 0.08
 7 -16 -2 0.07 0.05
 -7 -16 2 -0.06 0.14
 -7 -16 2 0.16 0.18
 -7 -16 2 0.16 0.14
 7 -16 -2 -0.03 0.13
 7 16 -2 0.13 0.19
 -7 16 2 0.15 0.15
 -7 16 2 0.04 0.13
 7 16 -2 0.04 0.14
 6 -16 -2 0.54 0.13
 -6 -16 2 0.61 0.15
 -6 -16 2 0.75 0.13
 6 -16 -2 0.6 0.07
 -6 -16 2 0.61 0.07
 -6 -16 2 0.54 0.16
 6 16 -2 0.57 0.17
 6 16 -2 0.66 0.09
 -6 16 2 0.72 0.14
 6 16 -2 0.77 0.15
 -6 16 2 0.58 0.13
 -5 -16 2 1.33 0.14
 5 -16 -2 1.47 0.12
 -5 -16 2 1.23 0.14
 -5 -16 2 1.24 0.09
 -5 -16 2 1.36 0.15
 5 -16 -2 1.41 0.09
 5 -16 -2 1.31 0.22
 5 16 -2 0.95 0.29
 -5 16 2 1.2 0.14
 5 16 -2 1.53 0.14
 -5 16 2 1.58 0.13
 4 -16 -2 2.29 0.14
 -4 -16 2 2.12 0.09
 -4 -16 2 1.98 0.16
 4 -16 -2 2.05 0.16
 4 -16 -2 2.03 0.15
 -4 -16 2 1.67 0.15
 4 -16 -2 2.28 0.14
 -4 16 2 1.97 0.15
 -4 16 2 2.14 0.15
 4 16 -2 1.81 0.15
 4 16 -2 2.14 0.17
 -3 -16 2 7.81 0.34
 3 -16 -2 8.13 0.32
 3 -16 -2 8.97 0.39
 3 -16 -2 8.11 0.34
 -3 -16 2 8.34 0.34
 3 -16 -2 8.21 0.31
 3 -16 -2 8.41 0.35
 -3 -16 2 8.81 0.35
 -3 16 2 8.63 0.34
 -3 16 2 8.33 0.33
 3 16 -2 8.59 0.34
 -2 -16 2 1.07 0.12
 -2 -16 2 0.96 0.13
 2 -16 -2 1.19 0.1
 -2 -16 2 1.1 0.11
 2 -16 -2 1.26 0.12
 2 -16 -2 1.14 0.08
 2 -16 -2 1.14 0.14
 2 -16 -2 1.15 0.08
 2 -16 -2 1.33 0.13
 -2 16 2 0.94 0.11
 2 16 -2 0.89 0.12
 -2 16 2 1.32 0.11
 1 -16 -2 1.98 0.11
 1 -16 -2 2.47 0.15
 1 -16 -2 2.05 0.16
 -1 -16 2 2.4 0.15
 -1 -16 2 1.92 0.14
 -1 -16 2 2.25 0.15
 1 -16 -2 2.15 0.15
 1 -16 -2 2.06 0.14
 -1 16 2 2.09 0.14
 -1 16 2 2.13 0.16
 1 16 -2 2.08 0.14
 1 16 -2 2.05 0.15
 0 -16 -2 9.67 0.37
 0 -16 2 8.68 0.34
 0 -16 -2 9.29 0.32
 0 -16 -2 9.26 0.35
 0 -16 2 9.21 0.37
 0 -16 -2 9.09 0.32
 0 -16 -2 8.9 0.37
 0 -16 -2 9.31 0.37
 0 -16 2 9.03 0.36
 0 16 2 9.07 0.36
 0 16 2 8.23 0.38
 0 16 -2 9.04 0.36
 -1 -16 -2 -0.02 0.12
 -1 -16 -2 0.19 0.1
 -1 -16 -2 0.1 0.04
 1 -16 2 0 0.06
 1 -16 2 0.13 0.1
 1 -16 2 0.19 0.09
 -1 -16 -2 0.15 0.1
 -1 -16 -2 0.25 0.09
 -1 -16 -2 0.07 0.04
 -1 16 -2 -0.05 0.13
 1 16 2 0.22 0.09
 -1 16 -2 0.2 0.08
 2 -16 2 4.51 0.19
 2 -16 2 4.25 0.22
 2 -16 2 4.5 0.16
 -2 -16 -2 4.34 0.17
 2 -16 2 4.3 0.23
 -2 -16 -2 4.78 0.23
 -2 -16 -2 4.14 0.22
 -2 -16 -2 4.44 0.23
 -2 -16 -2 3.89 0.24
 -2 16 -2 4.47 0.2
 2 16 2 4.51 0.22
 -2 16 -2 4.89 0.24
 -3 -16 -2 2.24 0.17
 3 -16 2 2.31 0.16
 -3 -16 -2 2.06 0.17
 3 -16 2 2.38 0.11
 3 -16 2 2.17 0.15
 3 -16 2 2.36 0.16
 -3 -16 -2 2.26 0.16
 -3 -16 -2 2.49 0.16
 -3 -16 -2 2.18 0.12
 3 16 2 2.39 0.17
 -3 16 -2 2.06 0.15
 3 16 2 2.07 0.15
 -3 16 -2 2.16 0.12
 4 -16 2 -0.07 0.1
 -4 -16 -2 0.06 0.1
 4 -16 2 -0.03 0.06
 -4 -16 -2 -0.06 0.12
 -4 -16 -2 0.09 0.06
 4 -16 2 0.06 0.04
 -4 -16 -2 0.16 0.14
 4 -16 2 0.08 0.11
 4 16 2 0.11 0.14
 4 16 2 0.04 0.1
 -5 -16 -2 2.32 0.17
 -5 -16 -2 2.12 0.17
 -5 -16 -2 2.24 0.14
 5 -16 2 2.26 0.13
 -5 -16 -2 2.15 0.18
 -5 16 -2 2.01 0.15
 5 16 2 2.1 0.2
 -5 16 -2 2.36 0.18
 5 16 2 2.23 0.16
 -6 -16 -2 0.1 0.13
 -6 -16 -2 0.11 0.08
 -6 -16 -2 -0.01 0.13
 6 -16 2 -0.03 0.11
 -6 -16 -2 0.11 0.16
 -6 16 -2 -0.02 0.11
 6 16 2 -0.05 0.18
 6 16 2 0.09 0.13
 -6 16 -2 0.12 0.13
 6 16 2 0.16 0.11
 -7 -16 -2 7.05 0.36
 -7 -16 -2 7.16 0.31
 -7 -16 -2 7.41 0.37
 -7 -16 -2 7.29 0.37
 -7 16 -2 6.92 0.35
 -7 16 -2 7.47 0.35
 7 16 2 9.54 0.58
 7 16 2 7.54 0.35
 8 -16 2 3.29 0.21
 -8 -16 -2 3.14 0.24
 -8 -16 -2 3.32 0.26
 -8 -16 -2 3.49 0.24
 -8 -16 -2 3.01 0.21
 -8 16 -2 3.01 0.23
 8 16 2 3.04 0.24
 -8 16 -2 2.88 0.21
 -7 -17 2 4.92 0.31
 -7 -17 2 4.96 0.22
 -7 -17 2 5.08 0.3
 7 -17 -2 4.75 0.19
 -7 -17 2 5 0.32
 7 -17 -2 4.47 0.26
 -7 17 2 5.04 0.3
 -7 17 2 5.45 0.33
 -6 -17 2 1.95 0.19
 -6 -17 2 2.37 0.2
 6 -17 -2 2.19 0.13
 -6 -17 2 2.34 0.19
 -6 -17 2 2.32 0.13
 -6 17 2 2.12 0.18
 6 17 -2 2.25 0.18
 6 17 -2 2.58 0.23
 -6 17 2 2.26 0.18
 -6 17 2 1.84 0.19
 -5 -17 2 0.24 0.13
 -5 -17 2 0.33 0.05
 -5 -17 2 0.19 0.14
 5 -17 -2 0.37 0.17
 5 -17 -2 0.34 0.13
 -5 -17 2 0.39 0.13
 5 -17 -2 0.24 0.1
 5 -17 -2 0.29 0.07
 5 17 -2 0.31 0.16
 5 17 -2 0.31 0.12
 -5 17 2 0.26 0.13
 -4 -17 2 0.17 0.13
 4 -17 -2 0.12 0.12
 4 -17 -2 0.01 0.08
 -4 -17 2 0.05 0.11
 4 -17 -2 0.02 0.08
 -4 -17 2 0.04 0.1
 4 -17 -2 0.03 0.13
 4 17 -2 0.16 0.14
 4 17 -2 -0.03 0.11
 -4 17 2 -0.02 0.09
 -4 17 2 0.1 0.11
 -3 -17 2 0.1 0.1
 3 -17 -2 0.14 0.07
 -3 -17 2 0.08 0.1
 3 -17 -2 0.04 0.06
 -3 -17 2 0.01 0.12
 3 -17 -2 0.03 0.11
 3 -17 -2 0.11 0.12
 3 -17 -2 0.06 0.07
 3 17 -2 0.05 0.11
 -3 17 2 -0.06 0.09
 -3 17 2 0.07 0.1
 -2 -17 2 1.15 0.11
 2 -17 -2 1.06 0.07
 2 -17 -2 1 0.1
 -2 -17 2 1.11 0.14
 2 -17 -2 1.39 0.14
 -2 -17 2 1.06 0.13
 2 -17 -2 0.67 0.12
 -2 17 2 0.93 0.12
 2 17 -2 1.18 0.12
 -2 17 2 1.11 0.13
 -1 -17 2 0.85 0.12
 1 -17 -2 0.84 0.06
 -1 -17 2 0.97 0.13
 -1 -17 2 0.72 0.1
 1 -17 -2 0.67 0.13
 1 -17 -2 0.87 0.12
 1 -17 -2 0.9 0.1
 1 17 -2 0.91 0.12
 -1 17 2 0.62 0.11
 -1 17 2 0.77 0.12
 0 -17 2 1.79 0.12
 0 -17 2 1.61 0.14
 0 -17 -2 1.59 0.12
 0 -17 -2 1.64 0.09
 0 -17 -2 1.21 0.13
 0 -17 2 1.69 0.14
 0 -17 -2 1.63 0.15
 0 -17 -2 1.53 0.09
 0 17 -2 1.39 0.13
 0 17 -2 1.27 0.12
 0 17 2 1.33 0.13
 -1 -17 -2 1.78 0.09
 1 -17 2 1.77 0.15
 -1 -17 -2 1.74 0.14
 -1 -17 -2 1.33 0.14
 1 -17 2 1.8 0.13
 -1 -17 -2 1.73 0.15
 -1 -17 -2 1.73 0.09
 1 -17 2 1.89 0.14
 1 17 2 1.95 0.14
 -1 17 -2 1.88 0.14
 -1 17 -2 1.84 0.13
 -2 -17 -2 1.04 0.12
 -2 -17 -2 1.16 0.08
 2 -17 2 1.22 0.09
 -2 -17 -2 1.17 0.13
 2 -17 2 1.46 0.13
 -2 -17 -2 0.96 0.14
 2 -17 2 1.17 0.15
 -2 17 -2 1.3 0.1
 2 17 2 1.25 0.13
 -2 17 -2 1.07 0.12
 3 -17 2 3.07 0.21
 3 -17 2 3.23 0.13
 3 -17 2 3.32 0.15
 3 -17 2 3.14 0.21
 -3 -17 -2 2.91 0.3
 -3 -17 -2 3.19 0.14
 -3 -17 -2 3.59 0.21
 3 -17 2 3.19 0.13
 -3 -17 -2 3.25 0.23
 3 17 2 3.4 0.2
 -3 17 -2 3.12 0.19
 -3 17 -2 3.25 0.16
 -4 -17 -2 5.61 0.27
 -4 -17 -2 4.51 0.24
 4 -17 2 4.62 0.26
 -4 -17 -2 4.15 0.26
 -4 -17 -2 4.79 0.19
 4 -17 2 4.72 0.17
 4 -17 2 4.25 0.26
 4 -17 2 4.3 0.2
 -4 17 -2 4.53 0.23
 4 17 2 4.98 0.25
 4 17 2 4.39 0.29
 -5 -17 -2 3.94 0.25
 5 -17 2 3.76 0.2
 -5 -17 -2 3.82 0.26
 -5 -17 -2 4.05 0.26
 5 -17 2 3.58 0.25
 5 -17 2 4.23 0.26
 -5 -17 -2 4.03 0.19
 5 17 2 4.52 0.24
 5 17 2 3.46 0.25
 -6 -17 -2 3.18 0.22
 6 -17 2 3.22 0.22
 -6 -17 -2 3.39 0.23
 -6 -17 -2 3.34 0.23
 -6 -17 -2 3.18 0.18
 6 17 2 3.11 0.26
 -6 17 -2 3.27 0.23
 6 17 2 2.84 0.21
 -6 17 -2 3.12 0.21
 -7 -17 -2 4.61 0.32
 -7 -17 -2 4.33 0.22
 -7 -17 -2 4.28 0.29
 -7 17 -2 3.97 0.28
 7 17 2 4.06 0.27
 -7 17 -2 4.34 0.28
 -7 -18 2 1.08 0.19
 -7 -18 2 1.38 0.2
 -7 -18 2 1.32 0.15
 -7 -18 2 1.33 0.22
 -7 18 2 0.95 0.19
 -7 18 2 1.27 0.18
 -7 18 2 1.21 0.17
 7 18 -2 1 0.2
 6 -18 -2 1.67 0.2
 -6 -18 2 1.73 0.12
 6 -18 -2 1.8 0.19
 -6 -18 2 1.75 0.19
 -6 -18 2 1.9 0.23
 6 -18 -2 1.82 0.12
 -6 -18 2 1.99 0.2
 6 18 -2 2.11 0.21
 -5 -18 2 0.11 0.16
 -5 -18 2 0.28 0.14
 5 -18 -2 0.34 0.16
 -5 -18 2 0.33 0.14
 5 -18 -2 0.34 0.08
 5 -18 -2 0.25 0.14
 5 -18 -2 0.35 0.11
 5 18 -2 0.3 0.14
 -5 18 2 0.28 0.13
 5 18 -2 0.36 0.18
 4 -18 -2 0.64 0.18
 4 -18 -2 0.35 0.13
 -4 -18 2 0.36 0.16
 4 -18 -2 0.34 0.09
 4 -18 -2 0.37 0.08
 -4 -18 2 0.48 0.17
 -4 -18 2 0.42 0.12
 4 18 -2 0.44 0.13
 -4 18 2 0.47 0.12
 -3 -18 2 0.15 0.12
 3 -18 -2 0.17 0.12
 3 -18 -2 0.17 0.16
 -3 -18 2 0.08 0.13
 -3 -18 2 0.23 0.11
 3 -18 -2 0.16 0.07
 3 -18 -2 0.13 0.07
 3 -18 -2 0.14 0.08
 -3 18 2 0.09 0.11
 -3 18 2 0.15 0.12
 3 18 -2 0.09 0.11
 -2 -18 2 6.36 0.28
 2 -18 -2 6.37 0.29
 -2 -18 2 5.78 0.29
 2 -18 -2 5.65 0.26
 2 -18 -2 5.78 0.3
 -2 -18 2 6.17 0.3
 2 -18 -2 5.84 0.23
 2 18 -2 5.38 0.27
 -2 18 2 5.91 0.28
 -2 18 2 6.5 0.29
 1 -18 -2 1.24 0.15
 -1 -18 2 1.25 0.12
 1 -18 -2 1.15 0.07
 1 -18 -2 1.28 0.12
 -1 -18 2 1.15 0.14
 -1 -18 2 1.51 0.16
 1 -18 -2 1.28 0.09
 1 18 -2 1.11 0.13
 -1 18 2 1.14 0.14
 0 -18 -2 0.09 0.12
 0 -18 2 0.03 0.08
 0 -18 -2 0.07 0.04
 0 -18 -2 0.11 0.04
 0 -18 -2 0.1 0.1
 0 -18 2 0.04 0.12
 0 -18 2 0.12 0.11
 0 18 2 -0.09 0.1
 0 18 -2 0.02 0.12
 0 18 -2 0.09 0.1
 -1 -18 -2 2.45 0.18
 1 -18 2 2.58 0.17
 -1 -18 -2 2.2 0.1
 1 -18 2 2.18 0.18
 -1 -18 -2 2.34 0.16
 -1 -18 -2 2.26 0.2
 1 -18 2 2.32 0.15
 -1 -18 -2 2.37 0.1
 -1 18 -2 2.27 0.22
 1 18 2 2.58 0.17
 -1 18 -2 2.57 0.17
 2 -18 2 2.72 0.15
 2 -18 2 2.27 0.17
 -2 -18 -2 2.48 0.11
 -2 -18 -2 2.53 0.29
 -2 -18 -2 2.42 0.11
 2 -18 2 2.5 0.2
 -2 -18 -2 2.43 0.17
 -2 -18 -2 2.36 0.18
 -2 18 -2 2.34 0.14
 2 18 2 2.33 0.18
 -2 18 -2 2.15 0.16
 -3 -18 -2 0.14 0.11
 3 -18 2 0.04 0.04
 3 -18 2 0.06 0.06
 3 -18 2 0.06 0.04
 -3 -18 -2 0.06 0.14
 3 -18 2 0.03 0.13
 -3 -18 -2 0.07 0.05
 3 -18 2 0.04 0.12
 -3 -18 -2 -0.01 0.12
 3 18 2 -0.01 0.11
 -3 18 -2 0.18 0.12
 -3 18 -2 0.05 0.08
 -4 -18 -2 1.28 0.16
 -4 -18 -2 1.15 0.17
 4 -18 2 1.34 0.17
 -4 -18 -2 1.38 0.15
 -4 -18 -2 1.21 0.09
 4 -18 2 1.4 0.16
 4 18 2 0.96 0.15
 -4 18 -2 1.28 0.15
 -5 -18 -2 0.1 0.16
 -5 -18 -2 0.36 0.08
 5 -18 2 0.22 0.15
 5 -18 2 0.02 0.18
 -5 -18 -2 0.29 0.15
 -5 -18 -2 0.38 0.14
 5 -18 2 0.17 0.1
 5 18 2 0.58 0.14
 5 18 2 0.38 0.21
 -5 18 -2 0.31 0.13
 -6 -18 -2 2.36 0.16
 -6 -18 -2 2.26 0.21
 -6 -18 -2 1.94 0.22
 -6 -18 -2 2.24 0.21
 6 -18 2 1.64 0.19
 6 18 2 1.95 0.23
 6 -19 -2 3.94 0.26
 6 -19 -2 3.93 0.28
 -6 -19 2 3.82 0.26
 -6 -19 2 4.17 0.3
 6 19 -2 3.85 0.25
 -6 19 2 3.79 0.25
 -5 -19 2 3.87 0.26
 5 -19 -2 3.2 0.24
 -5 -19 2 3.4 0.23
 5 -19 -2 3.79 0.26
 -5 -19 2 3.33 0.23
 -4 -19 2 0.28 0.17
 4 -19 -2 0.17 0.16
 4 -19 -2 0.44 0.09
 -4 -19 2 0.31 0.15
 4 -19 -2 0.31 0.1
 4 -19 -2 0.32 0.15
 4 -19 -2 0.42 0.09
 -4 -19 2 0.41 0.13
 -4 19 2 0.29 0.13
 4 19 -2 0.41 0.15
 3 -19 -2 0.04 0.09
 3 -19 -2 0.1 0.08
 -3 -19 2 -0.01 0.15
 -3 -19 2 -0.02 0.15
 3 -19 -2 0.21 0.15
 -3 -19 2 0.17 0.12
 3 -19 -2 -0.01 0.14
 3 -19 -2 0.07 0.07
 -3 19 2 0.08 0.12
 3 19 -2 -0.06 0.13
 -3 19 2 0 0.13
 -2 -19 2 0.51 0.15
 2 -19 -2 0.2 0.13
 -2 -19 2 0.19 0.18
 2 -19 -2 0.27 0.06
 -2 -19 2 0.6 0.14
 2 -19 -2 0.2 0.17
 2 -19 -2 0.28 0.1
 -2 19 2 0.26 0.13
 2 19 -2 0.23 0.12
 1 -19 -2 0.17 0.1
 1 -19 -2 0.21 0.04
 1 -19 -2 -0.04 0.13
 1 -19 -2 0.18 0.26
 -1 -19 2 0.28 0.14
 -1 -19 2 0.14 0.13
 -1 -19 2 0.24 0.1
 1 -19 -2 0.29 0.05
 1 19 -2 0.11 0.12
 -1 19 2 0.08 0.12
 0 -19 -2 1.3 0.29
 0 -19 -2 0.85 0.15
 0 -19 2 0.78 0.16
 0 -19 2 1.18 0.12
 0 -19 2 1.13 0.15
 0 -19 -2 1.2 0.06
 0 -19 -2 1.17 0.13
 0 19 -2 1.14 0.15
 0 19 2 1.05 0.14
 1 -19 2 3.62 0.24
 -1 -19 -2 3.6 0.22
 1 -19 2 3.56 0.24
 -1 -19 -2 4.21 0.26
 -1 -19 -2 2.95 0.21
 1 -19 2 3.6 0.19
 -1 19 -2 3.39 0.21
 1 19 2 3.4 0.22
 -1 19 -2 3.15 0.22
 -2 -19 -2 3.02 0.12
 2 -19 2 3.11 0.21
 -2 -19 -2 3.09 0.12
 2 -19 2 3.03 0.23
 -2 -19 -2 2.84 0.21
 -2 -19 -2 3.05 0.22
 -2 -19 -2 3.28 0.22
 2 -19 2 3.17 0.17
 2 19 2 2.67 0.19
 -2 19 -2 3.3 0.23
 -2 19 -2 2.78 0.17
 -3 -19 -2 0.68 0.14
 -3 -19 -2 0.47 0.14
 3 -19 2 0.69 0.08
 -3 -19 -2 0.73 0.06
 3 -19 2 0.69 0.16
 -3 -19 -2 0.52 0.17
 3 -19 2 0.65 0.19
 -3 19 -2 0.23 0.13
 -3 19 -2 0.58 0.1
 3 19 2 0.48 0.14
 -4 -19 -2 3.44 0.24
 4 -19 2 3.49 0.16
 -4 -19 -2 3.9 0.26
 4 -19 2 4.03 0.28
 -4 -19 -2 3.57 0.23
 4 -19 2 3.79 0.25
 -4 -19 -2 3.62 0.16
 4 19 2 3.34 0.23
 -4 19 -2 3.69 0.23
 5 -19 2 6.88 0.36
 -5 -19 -2 7 0.37
 5 -19 2 7.21 0.38
 -5 -19 -2 7.02 0.35
 -5 -19 -2 6.89 0.38
 5 19 2 7.05 0.34
 -5 19 -2 5.95 0.42
 4 -20 -2 0.8 0.2
 4 -20 -2 0.49 0.17
 4 -20 -2 0.6 0.1
 -4 -20 2 0.46 0.15
 -4 -20 2 0.97 0.2
 -4 -20 2 0.28 0.16
 -4 20 2 0.27 0.15
 4 20 -2 0.37 0.16
 3 -20 -2 0.13 0.18
 -3 -20 2 0.05 0.13
 3 -20 -2 0 0.1
 3 -20 -2 -0.02 0.15
 3 -20 -2 0.02 0.07
 -3 -20 2 -0.13 0.15
 -3 -20 2 -0.22 0.17
 3 20 -2 0.03 0.17
 2 -20 -2 2.21 0.11
 -2 -20 2 2.6 0.18
 -2 -20 2 2.45 0.21
 2 -20 -2 2.25 0.19
 2 -20 -2 2.28 0.12
 2 -20 -2 2.54 0.22
 2 -20 -2 2.35 0.16
 -2 -20 2 2.31 0.2
 -2 20 2 1.98 0.18
 2 20 -2 2.29 0.19
 -1 -20 2 0.15 0.14
 1 -20 -2 0.13 0.16
 -1 -20 2 0.38 0.12
 1 -20 -2 0.13 0.15
 -1 -20 2 0.18 0.19
 1 -20 -2 0.32 0.11
 1 20 -2 0.06 0.14
 -1 20 2 0.29 0.13
 0 -20 -2 0.42 0.14
 0 -20 2 0.45 0.11
 0 -20 -2 0.17 0.18
 0 -20 2 0 0.16
 0 -20 2 0.47 0.14
 0 -20 -2 0.36 0.15
 0 20 2 0.28 0.15
 0 20 -2 0.23 0.13
 -1 -20 -2 0.88 0.16
 1 -20 2 0.99 0.18
 -1 -20 -2 1.23 0.18
 1 -20 2 1.12 0.12
 1 -20 2 0.91 0.16
 -1 -20 -2 1.21 0.15
 -1 20 -2 0.98 0.16
 1 20 2 0.93 0.15
 -1 20 -2 0.76 0.14
 2 -20 2 0.12 0.09
 -2 -20 -2 0.07 0.17
 2 -20 2 0.16 0.19
 2 -20 2 0.26 0.15
 -2 -20 -2 0.14 0.13
 -2 -20 -2 0.11 0.15
 2 20 2 0.03 0.14
 -2 20 -2 0.09 0.14
 3 -20 2 0.2 0.08
 3 -20 2 0.15 0.18
 3 -20 2 -0.11 0.15
 -3 -20 -2 0.05 0.14
 -3 -20 -2 0.12 0.18
 -3 -20 -2 0.01 0.16
 4 -20 2 0 0.2
 4 -20 2 0.16 0.16
 -4 -20 -2 0.2 0.17
 -4 -20 -2 0.26 0.15
 -4 -20 -2 0.43 0.2
 -4 20 -2 0.27 0.16
 4 20 2 0.16 0.16
 -2 -21 2 0.64 0.2
 2 -21 -2 0.42 0.12
 2 -21 -2 0.35 0.17
 -2 -21 2 0.1 0.17
 2 -21 -2 0.42 0.2
 -2 -21 2 0.51 0.15
 2 21 -2 0.3 0.16
 -2 21 2 0.54 0.15
 1 -21 -2 0.83 0.2
 -1 -21 2 0.84 0.2
 -1 -21 2 0.92 0.18
 -1 -21 2 0.98 0.15
 1 -21 -2 0.64 0.17
 1 21 -2 1.12 0.17
 -1 21 2 1.03 0.18
 0 -21 -2 1.75 0.22
 0 -21 2 1.42 0.19
 0 -21 2 1.62 0.21
 0 -21 -2 1.8 0.17
 0 -21 -2 1.76 0.2
 0 -21 2 1.74 0.15
 0 21 -2 1.77 0.18
 0 21 2 1.48 0.18
 1 -21 2 5.04 0.32
 1 -21 2 5.06 0.34
 1 -21 2 4.91 0.25
 -1 -21 -2 4.77 0.28
 -1 -21 -2 4.5 0.32
 -1 -21 -2 4.22 0.29
 1 21 2 4.6 0.28
 -1 21 -2 5.18 0.28
 2 -21 2 1.28 0.12
 2 -21 2 1.11 0.28
 2 -21 2 1.1 0.19
 -2 -21 -2 1.15 0.22
 -2 -21 -2 1.55 0.17
 -2 -21 -2 1.32 0.19
 -2 21 -2 1.49 0.19
 2 21 2 1.35 0.18
 -12 0 3 0 0.16
 -12 0 3 0.15 0.14
 -12 0 3 0 0.13
 12 0 -3 -0.25 0.14
 12 0 -3 -0.29 0.21
 11 0 -3 0.13 0.16
 -11 0 3 0.09 0.13
 -11 0 3 0.14 0.12
 11 0 -3 0.19 0.13
 -11 0 3 0.08 0.11
 -10 0 3 -0.04 0.09
 10 0 -3 -0.01 0.12
 -10 0 3 0.03 0.09
 10 0 -3 0.05 0.1
 -10 0 3 0.05 0.19
 9 0 -3 0.21 0.09
 9 0 -3 0.2 0.09
 -9 0 3 0.14 0.08
 -9 0 3 0.16 0.08
 -9 0 3 0.15 0.09
 9 0 -3 0.21 0.11
 -8 0 3 -0.02 0.08
 -8 0 3 -0.1 0.07
 -8 0 3 -0.01 0.06
 8 0 -3 -0.01 0.07
 8 0 -3 -0.04 0.08
 8 0 -3 -0.01 0.08
 -8 0 3 0 0.07
 8 0 -3 -0.1 0.07
 7 0 -3 -0.06 0.06
 -7 0 3 -0.02 0.06
 7 0 -3 -0.09 0.06
 7 0 -3 -0.08 0.06
 7 0 -3 -0.03 0.06
 7 0 -3 -0.06 0.05
 -7 0 3 0 0.05
 -7 0 3 0.09 0.06
 -6 0 3 -0.02 0.04
 6 0 -3 -0.05 0.05
 -6 0 3 0.11 0.05
 6 0 -3 -0.06 0.05
 -6 0 3 0.04 0.05
 6 0 -3 -0.09 0.05
 6 0 -3 -0.03 0.05
 6 0 -3 0.05 0.05
 -6 0 3 -0.04 0.05
 5 0 -3 -0.07 0.04
 5 0 -3 0.01 0.04
 -5 0 3 -0.04 0.04
 5 0 -3 -0.01 0.04
 -5 0 3 -0.02 0.04
 -5 0 3 0.04 0.04
 5 0 -3 -0.02 0.04
 5 0 -3 0 0.04
 -5 0 3 0.01 0.04
 -4 0 3 -0.04 0.03
 4 0 -3 -0.03 0.03
 -4 0 3 -0.06 0.03
 4 0 -3 -0.06 0.03
 -4 0 3 0.05 0.03
 4 0 -3 0.01 0.04
 4 0 -3 -0.03 0.03
 3 0 -3 0.06 0.03
 3 0 -3 0.03 0.03
 -3 0 3 0.08 0.03
 -3 0 3 0.11 0.03
 -3 0 3 0.09 0.03
 -3 0 3 0.1 0.03
 3 0 -3 0.09 0.03
 3 0 -3 0.08 0.03
 -2 0 3 0 0.02
 2 0 -3 0.02 0.02
 2 0 -3 0.03 0.02
 2 0 -3 0.08 0.02
 -2 0 3 -0.01 0.02
 -2 0 3 0.04 0.02
 2 0 -3 -0.01 0.02
 -2 0 3 0.02 0.02
 -1 0 3 0.02 0.01
 -1 0 3 -0.01 0.01
 1 0 -3 -0.01 0.01
 1 0 -3 0.01 0.01
 -1 0 3 0.02 0.01
 1 0 -3 0 0.01
 0 0 -3 0.15 0.02
 0 0 -3 0.18 0.02
 0 0 3 0.19 0.02
 0 0 -3 0.15 0.01
 0 0 3 0.14 0.01
 0 0 -3 0.15 0.01
 1 0 3 0.04 0.01
 1 0 3 0.11 0.02
 -1 0 -3 0.03 0.02
 1 0 3 0.06 0.01
 -1 0 -3 0.05 0.02
 -1 0 -3 0.06 0.01
 -1 0 -3 0.06 0.02
 -1 0 -3 0.11 0.02
 -2 0 -3 0.11 0.02
 2 0 3 0.04 0.02
 2 0 3 0.06 0.02
 -2 0 -3 0.08 0.02
 -2 0 -3 0.05 0.02
 -2 0 -3 0.12 0.02
 2 0 3 0.13 0.02
 -2 0 -3 0.11 0.03
 -3 0 -3 0.06 0.03
 3 0 3 -0.04 0.03
 3 0 3 0.03 0.03
 -3 0 -3 0.07 0.03
 -3 0 -3 0.1 0.03
 -3 0 -3 -0.03 0.02
 3 0 3 0.04 0.03
 -4 0 -3 0.31 0.05
 -4 0 -3 0.22 0.04
 -4 0 -3 0.34 0.05
 4 0 3 0.27 0.04
 4 0 3 0.18 0.04
 4 0 3 0.25 0.05
 -4 0 -3 0.35 0.05
 -4 0 -3 0.24 0.04
 4 0 3 0.27 0.04
 5 0 3 0.71 0.06
 -5 0 -3 0.52 0.05
 -5 0 -3 0.6 0.06
 -5 0 -3 0.57 0.06
 -5 0 -3 0.57 0.06
 5 0 3 0.48 0.05
 5 0 3 0.55 0.06
 5 0 3 0.62 0.06
 -5 0 -3 0.63 0.06
 6 0 3 0.35 0.06
 6 0 3 0.3 0.05
 -6 0 -3 0.26 0.06
 -6 0 -3 0.3 0.05
 6 0 3 0.24 0.06
 -6 0 -3 0.2 0.06
 -6 0 -3 0.25 0.06
 -6 0 -3 0.29 0.05
 6 0 3 0.28 0.07
 7 0 3 0.05 0.06
 7 0 3 0.01 0.07
 -7 0 -3 -0.06 0.06
 -7 0 -3 0.07 0.07
 7 0 3 0.05 0.06
 7 0 3 -0.09 0.07
 -7 0 -3 -0.27 0.06
 -7 0 -3 0.09 0.1
 -7 0 -3 0.07 0.06
 -8 0 -3 0.04 0.08
 8 0 3 0.09 0.08
 -8 0 -3 -0.01 0.07
 8 0 3 0.08 0.09
 -8 0 -3 -0.09 0.06
 8 0 3 0.04 0.07
 -8 0 -3 -0.02 0.07
 9 0 3 0.1 0.09
 -9 0 -3 -0.09 0.09
 9 0 3 -0.01 0.09
 -9 0 -3 -0.06 0.08
 -9 0 -3 0.01 0.09
 9 0 3 0.02 0.11
 10 0 3 -0.13 0.11
 -10 0 -3 -0.06 0.1
 -10 0 -3 -0.02 0.11
 -10 0 -3 0.12 0.1
 11 0 3 -0.1 0.12
 -11 0 -3 -0.1 0.13
 -11 0 -3 0.05 0.12
 -11 0 -3 -0.03 0.12
 -12 0 -3 0.41 0.18
 12 0 3 0.05 0.16
 -12 0 -3 0.36 0.16
 -12 0 -3 0.43 0.25
 12 -1 -3 0.39 0.21
 -12 -1 3 0.04 0.14
 12 -1 -3 0.15 0.14
 -12 -1 3 0.04 0.16
 -12 -1 3 0.12 0.13
 -12 1 3 0.38 0.14
 12 1 -3 0.16 0.14
 -12 1 3 0.05 0.16
 12 1 -3 0.23 0.22
 -12 1 3 0.11 0.14
 -11 -1 3 0.13 0.14
 11 -1 -3 0.2 0.12
 -11 -1 3 0.05 0.11
 -11 -1 3 0.33 0.12
 11 -1 -3 0.19 0.16
 -11 1 3 0.08 0.13
 -11 1 3 0.08 0.11
 11 1 -3 0.08 0.12
 -11 1 3 0.14 0.12
 11 1 -3 0.18 0.16
 10 -1 -3 -0.11 0.13
 10 -1 -3 -0.03 0.1
 -10 -1 3 -0.02 0.09
 -10 -1 3 -0.01 0.12
 -10 -1 3 0.03 0.09
 10 1 -3 -0.02 0.1
 10 1 -3 -0.02 0.13
 -10 1 3 -0.01 0.09
 -10 1 3 0.07 0.11
 -10 1 3 -0.03 0.1
 -9 -1 3 0.48 0.1
 9 -1 -3 0.52 0.1
 -9 -1 3 0.46 0.09
 -9 -1 3 0.46 0.09
 9 -1 -3 0.62 0.1
 9 -1 -3 0.52 0.11
 -9 1 3 0.74 0.1
 -9 1 3 0.55 0.09
 9 1 -3 0.64 0.11
 -9 1 3 0.45 0.09
 9 1 -3 0.46 0.09
 -8 -1 3 0.4 0.08
 -8 -1 3 0.32 0.07
 8 -1 -3 0.18 0.09
 8 -1 -3 0.22 0.09
 -8 -1 3 0.15 0.08
 8 -1 -3 0.37 0.09
 8 -1 -3 0.25 0.07
 -8 -1 3 0.25 0.07
 8 1 -3 0.3 0.09
 8 1 -3 0.31 0.08
 8 1 -3 0.32 0.08
 -8 1 3 0.3 0.07
 8 1 -3 0.23 0.08
 -8 1 3 0.22 0.07
 -8 1 3 0.18 0.08
 -8 1 3 0.19 0.09
 7 -1 -3 1.06 0.08
 -7 -1 3 0.87 0.08
 -7 -1 3 0.93 0.08
 7 -1 -3 0.78 0.08
 -7 -1 3 0.77 0.07
 7 -1 -3 0.82 0.08
 7 -1 -3 0.8 0.1
 7 1 -3 0.83 0.09
 7 1 -3 1 0.09
 -7 1 3 0.78 0.08
 -7 1 3 0.83 0.1
 7 1 -3 0.9 0.09
 -7 1 3 1.06 0.08
 -7 1 3 0.92 0.09
 7 1 -3 1.08 0.09
 7 1 -3 0.71 0.08
 6 -1 -3 0.87 0.07
 6 -1 -3 0.93 0.07
 -6 -1 3 0.87 0.07
 6 -1 -3 0.9 0.07
 -6 -1 3 0.87 0.07
 -6 -1 3 0.77 0.07
 6 -1 -3 0.79 0.08
 -6 -1 3 0.72 0.07
 6 1 -3 0.83 0.07
 -6 1 3 0.68 0.07
 6 1 -3 1.06 0.08
 6 1 -3 0.77 0.07
 -6 1 3 0.89 0.07
 6 1 -3 0.67 0.07
 6 1 -3 0.93 0.07
 -6 1 3 0.86 0.07
 -6 1 3 0.91 0.07
 5 -1 -3 2.05 0.1
 -5 -1 3 2.23 0.11
 -5 -1 3 2.07 0.1
 -5 -1 3 2.07 0.1
 5 -1 -3 2.29 0.11
 -5 -1 3 2.02 0.1
 5 -1 -3 2.3 0.1
 5 -1 -3 2.4 0.11
 5 1 -3 1.98 0.11
 -5 1 3 2.13 0.11
 5 1 -3 2.08 0.11
 -5 1 3 2.08 0.1
 5 1 -3 2.16 0.1
 -5 1 3 2.25 0.11
 -5 1 3 2.25 0.11
 5 1 -3 2.33 0.1
 5 1 -3 2.08 0.11
 4 -1 -3 -0.07 0.03
 -4 -1 3 -0.04 0.03
 -4 -1 3 0.04 0.03
 4 -1 -3 0 0.03
 -4 -1 3 0.03 0.03
 4 -1 -3 0.04 0.03
 -4 1 3 -0.06 0.03
 4 1 -3 -0.01 0.03
 -4 1 3 -0.05 0.03
 4 1 -3 0 0.03
 4 1 -3 0 0.03
 4 1 -3 0.05 0.04
 -4 1 3 -0.11 0.03
 -3 -1 3 0.87 0.05
 3 -1 -3 0.98 0.06
 3 -1 -3 0.98 0.05
 -3 -1 3 0.76 0.05
 3 -1 -3 0.95 0.06
 -3 -1 3 0.94 0.05
 -3 -1 3 0.92 0.05
 -3 1 3 1.06 0.05
 3 1 -3 0.82 0.05
 -3 1 3 1.14 0.06
 3 1 -3 0.92 0.05
 3 1 -3 0.87 0.05
 -3 1 3 0.93 0.05
 -3 1 3 0.98 0.05
 3 1 -3 0.86 0.05
 3 1 -3 1.02 0.06
 2 -1 -3 0.82 0.05
 -2 -1 3 0.91 0.04
 -2 -1 3 0.78 0.04
 -2 -1 3 0.86 0.04
 -2 -1 3 0.81 0.04
 2 -1 -3 0.97 0.05
 2 -1 -3 0.87 0.04
 2 1 -3 0.76 0.04
 2 1 -3 0.8 0.04
 -2 1 3 0.78 0.05
 2 1 -3 0.84 0.04
 -2 1 3 0.94 0.05
 -2 1 3 0.94 0.05
 2 1 -3 0.76 0.04
 -2 1 3 0.91 0.05
 1 -1 -3 0.09 0.02
 -1 -1 3 0.07 0.01
 1 -1 -3 0.07 0.01
 -1 -1 3 0.06 0.01
 1 -1 -3 0.1 0.02
 -1 -1 3 0.08 0.01
 1 -1 -3 0.05 0.01
 -1 1 3 0.06 0.01
 1 1 -3 0.06 0.01
 -1 1 3 0.06 0.01
 -1 1 3 0.07 0.01
 1 1 -3 0.07 0.01
 1 1 -3 0.07 0.01
 0 -1 -3 0.41 0.02
 0 -1 -3 0.41 0.02
 0 -1 -3 0.35 0.02
 0 -1 -3 0.43 0.03
 0 -1 3 0.37 0.02
 0 -1 -3 0.37 0.03
 0 1 3 0.37 0.02
 0 1 3 0.35 0.02
 0 1 -3 0.34 0.02
 0 1 3 0.4 0.02
 0 1 -3 0.32 0.02
 -1 -1 -3 2.22 0.08
 1 -1 3 2.03 0.07
 -1 -1 -3 2.07 0.08
 -1 -1 -3 1.88 0.07
 -1 -1 -3 1.99 0.08
 1 -1 3 2.05 0.08
 1 -1 3 2.04 0.07
 1 -1 3 2 0.07
 -1 -1 -3 2 0.08
 1 1 3 1.96 0.08
 1 1 3 2.06 0.08
 -1 1 -3 2.04 0.08
 1 1 3 1.98 0.08
 -1 1 -3 2.18 0.08
 1 1 3 1.94 0.08
 -1 1 -3 2.16 0.09
 -1 1 -3 2.11 0.07
 -1 1 -3 1.87 0.07
 2 -1 3 0.05 0.02
 -2 -1 -3 0.03 0.03
 -2 -1 -3 0.01 0.02
 2 -1 3 0.04 0.02
 2 -1 3 0.05 0.02
 -2 -1 -3 0.08 0.03
 -2 -1 -3 0.06 0.02
 2 -1 3 0.06 0.03
 2 -1 3 0.03 0.02
 -2 -1 -3 0.05 0.02
 2 1 3 0.04 0.03
 2 1 3 0.05 0.02
 -2 1 -3 0.07 0.03
 2 1 3 -0.01 0.02
 2 1 3 0.07 0.02
 -2 1 -3 0.07 0.02
 -2 1 -3 0.05 0.02
 -2 1 -3 0.05 0.02
 -2 1 -3 0.04 0.02
 3 -1 3 0.11 0.03
 -3 -1 -3 0.02 0.03
 -3 -1 -3 0.03 0.03
 -3 -1 -3 -0.01 0.03
 3 -1 3 0.05 0.02
 3 -1 3 0.08 0.03
 -3 -1 -3 0.05 0.03
 -3 -1 -3 0.08 0.03
 3 1 3 0.05 0.03
 3 1 3 0.04 0.03
 -3 1 -3 0.04 0.02
 -3 1 -3 0.03 0.03
 -3 1 -3 0.06 0.03
 -3 1 -3 0.07 0.03
 3 1 3 0.03 0.03
 -3 1 -3 0.04 0.03
 -4 -1 -3 0.17 0.04
 -4 -1 -3 0.15 0.04
 4 -1 3 0.23 0.04
 4 -1 3 0.01 0.03
 4 -1 3 0.1 0.04
 4 -1 3 0.14 0.03
 -4 -1 -3 0.16 0.04
 -4 -1 -3 0.23 0.04
 4 -1 3 0.21 0.04
 -4 -1 -3 0.24 0.04
 4 1 3 0.2 0.04
 -4 1 -3 0.26 0.04
 -4 1 -3 0.12 0.03
 -4 1 -3 0.24 0.04
 -4 1 -3 0.22 0.04
 4 1 3 0.26 0.05
 -4 1 -3 0.06 0.04
 4 1 3 0.2 0.04
 4 1 3 0.11 0.04
 -5 -1 -3 2.19 0.11
 5 -1 3 2.06 0.11
 -5 -1 -3 2.21 0.1
 5 -1 3 2.03 0.11
 -5 -1 -3 2.22 0.11
 5 -1 3 2.27 0.11
 -5 -1 -3 2 0.11
 5 -1 3 2.23 0.1
 -5 -1 -3 1.85 0.1
 5 1 3 2.14 0.1
 5 1 3 2.06 0.11
 -5 1 -3 2.16 0.1
 -5 1 -3 1.94 0.1
 -5 1 -3 2.23 0.11
 -5 1 -3 2.08 0.1
 -5 1 -3 2.07 0.11
 5 1 3 2.02 0.11
 5 1 3 1.84 0.11
 5 1 3 2.03 0.1
 -6 -1 -3 2.24 0.12
 -6 -1 -3 2.22 0.12
 6 -1 3 2.2 0.11
 6 -1 3 2.28 0.11
 -6 -1 -3 2.15 0.12
 6 -1 3 2.05 0.13
 -6 -1 -3 2.17 0.11
 -6 -1 -3 2.08 0.13
 6 -1 3 2.34 0.13
 6 -1 3 2 0.12
 6 1 3 1.89 0.12
 -6 1 -3 2.21 0.12
 6 1 3 2.22 0.12
 6 1 3 2.48 0.12
 6 1 3 1.7 0.12
 -6 1 -3 2.37 0.12
 -6 1 -3 2.21 0.12
 -6 1 -3 2.26 0.11
 6 1 3 2.23 0.12
 -6 1 -3 2.16 0.12
 -7 -1 -3 0.15 0.06
 7 -1 3 0.25 0.06
 -7 -1 -3 0.09 0.06
 7 -1 3 0.27 0.07
 7 -1 3 0.19 0.06
 7 -1 3 0.16 0.08
 -7 -1 -3 0.1 0.11
 -7 -1 -3 0.21 0.06
 -7 -1 -3 0.28 0.12
 -7 1 -3 0.17 0.06
 -7 1 -3 0.11 0.06
 -7 1 -3 0.26 0.07
 7 1 3 0.08 0.06
 -7 1 -3 0.17 0.05
 7 1 3 0.17 0.07
 7 1 3 0.13 0.08
 -7 1 -3 0.06 0.07
 7 1 3 0.09 0.07
 8 -1 3 0.36 0.07
 -8 -1 -3 0.42 0.07
 -8 -1 -3 0.43 0.09
 8 -1 3 0.35 0.1
 -8 -1 -3 0.48 0.08
 8 -1 3 0.61 0.09
 -8 -1 -3 0.41 0.08
 8 1 3 0.45 0.08
 8 1 3 0.34 0.08
 -8 1 -3 0.46 0.09
 8 1 3 0.45 0.09
 -8 1 -3 0.35 0.08
 -8 1 -3 0.24 0.08
 -9 -1 -3 -0.03 0.1
 -9 -1 -3 0.01 0.09
 9 -1 3 -0.02 0.12
 -9 -1 -3 0.14 0.09
 9 -1 3 -0.02 0.09
 9 -1 3 -0.04 0.08
 -9 -1 -3 0.01 0.08
 -9 1 -3 0.05 0.08
 -9 1 -3 0.02 0.09
 9 1 3 -0.06 0.1
 9 1 3 -0.18 0.12
 -9 1 -3 0.02 0.09
 9 1 3 -0.01 0.08
 -10 -1 -3 0.07 0.1
 10 -1 3 0.13 0.11
 -10 -1 -3 -0.06 0.1
 -10 -1 -3 0 0.12
 -10 1 -3 0.07 0.1
 10 1 3 -0.02 0.1
 -10 1 -3 0.03 0.11
 -10 1 -3 0.04 0.1
 -11 -1 -3 -0.04 0.12
 -11 -1 -3 -0.01 0.12
 -11 -1 -3 -0.03 0.14
 11 -1 3 -0.15 0.13
 -11 1 -3 -0.12 0.12
 11 1 3 -0.12 0.13
 -11 1 -3 -0.19 0.13
 -11 1 -3 -0.15 0.12
 -12 -1 -3 0.67 0.18
 12 -1 3 0.39 0.16
 -12 -1 -3 0.73 0.18
 -12 -1 -3 0.67 0.26
 -12 1 -3 0.65 0.26
 -12 1 -3 0.55 0.18
 12 1 3 0.48 0.17
 -12 1 -3 0.55 0.18
 -12 -2 3 0.79 0.15
 -12 -2 3 0.76 0.2
 12 -2 -3 0.48 0.22
 -12 -2 3 0.78 0.15
 12 -2 -3 0.59 0.17
 12 2 -3 0.55 0.22
 -12 2 3 0.49 0.15
 -12 2 3 0.86 0.15
 12 2 -3 0.65 0.15
 -12 2 3 0.49 0.19
 -11 -2 3 0.55 0.13
 11 -2 -3 0.79 0.14
 -11 -2 3 0.76 0.13
 -11 -2 3 0.58 0.14
 -11 2 3 0.6 0.12
 -11 2 3 0.79 0.15
 11 2 -3 0.45 0.17
 -11 2 3 0.49 0.13
 11 2 -3 0.42 0.13
 10 -2 -3 0.05 0.13
 -10 -2 3 -0.11 0.09
 -10 -2 3 0.12 0.09
 -10 -2 3 0.04 0.11
 10 -2 -3 0.04 0.11
 10 2 -3 0.06 0.13
 -10 2 3 -0.08 0.08
 10 2 -3 -0.03 0.1
 -10 2 3 -0.01 0.1
 -10 2 3 0.05 0.09
 -9 -2 3 0.18 0.08
 9 -2 -3 0.17 0.09
 -9 -2 3 0.06 0.08
 9 -2 -3 0.22 0.11
 -9 -2 3 0.2 0.09
 9 -2 -3 0.23 0.09
 9 2 -3 0.14 0.1
 -9 2 3 0.11 0.08
 -9 2 3 0.16 0.08
 9 2 -3 0.18 0.09
 -9 2 3 0.25 0.09
 -8 -2 3 2.26 0.13
 -8 -2 3 2.27 0.14
 -8 -2 3 2.03 0.14
 8 -2 -3 1.89 0.13
 -8 -2 3 2.25 0.14
 8 -2 -3 2.18 0.13
 8 -2 -3 2.19 0.15
 8 -2 -3 1.98 0.13
 -8 2 3 2.25 0.14
 -8 2 3 2.12 0.14
 8 2 -3 1.84 0.14
 -8 2 3 2.02 0.13
 8 2 -3 1.86 0.13
 8 2 -3 2.29 0.16
 8 2 -3 1.86 0.13
 -7 -2 3 0.34 0.07
 -7 -2 3 0.24 0.06
 7 -2 -3 0.34 0.07
 7 -2 -3 0.26 0.06
 7 -2 -3 0.23 0.07
 7 -2 -3 0.32 0.06
 -7 -2 3 0.32 0.07
 7 2 -3 0.16 0.06
 7 2 -3 0.25 0.07
 7 2 -3 0.24 0.07
 -7 2 3 0.26 0.06
 -7 2 3 0.24 0.06
 7 2 -3 0.44 0.07
 7 2 -3 0.28 0.07
 -7 2 3 0.22 0.07
 -7 2 3 0.21 0.07
 6 -2 -3 2.78 0.13
 -6 -2 3 2.37 0.12
 6 -2 -3 2.48 0.13
 -6 -2 3 2.54 0.12
 6 -2 -3 2.5 0.13
 6 -2 -3 2.54 0.12
 -6 -2 3 2.3 0.12
 -6 -2 3 2.31 0.12
 6 2 -3 2.5 0.12
 -6 2 3 2.55 0.12
 6 2 -3 2.5 0.13
 -6 2 3 2.38 0.13
 6 2 -3 2.38 0.13
 -6 2 3 2.51 0.13
 -6 2 3 2.43 0.12
 6 2 -3 2.42 0.13
 6 2 -3 2.28 0.12
 -5 -2 3 1.74 0.09
 5 -2 -3 1.86 0.1
 -5 -2 3 1.52 0.09
 5 -2 -3 1.66 0.1
 -5 -2 3 1.66 0.09
 -5 -2 3 1.76 0.09
 5 -2 -3 1.75 0.1
 5 -2 -3 1.54 0.08
 -5 2 3 1.7 0.09
 5 2 -3 1.66 0.09
 -5 2 3 1.66 0.09
 5 2 -3 1.61 0.09
 5 2 -3 1.68 0.09
 -5 2 3 1.68 0.09
 5 2 -3 1.61 0.09
 -5 2 3 1.77 0.09
 5 2 -3 1.48 0.09
 4 -2 -3 0.02 0.04
 4 -2 -3 0 0.03
 -4 -2 3 -0.01 0.03
 4 -2 -3 -0.04 0.03
 -4 -2 3 0 0.03
 -4 2 3 -0.04 0.03
 4 2 -3 0.07 0.03
 4 2 -3 0.04 0.03
 -4 2 3 -0.09 0.03
 -4 2 3 -0.07 0.03
 4 2 -3 0.01 0.03
 4 2 -3 0.01 0.04
 -4 2 3 -0.01 0.03
 4 2 -3 0.02 0.03
 -3 -2 3 3.36 0.12
 -3 -2 3 3.27 0.12
 -3 -2 3 3.33 0.12
 -3 -2 3 3.29 0.12
 3 -2 -3 3.3 0.12
 3 -2 -3 2.96 0.12
 3 -2 -3 3.35 0.13
 -3 2 3 3.38 0.13
 -3 2 3 3.24 0.13
 3 2 -3 3.17 0.12
 3 2 -3 3.22 0.12
 -3 2 3 3.02 0.12
 3 2 -3 3.09 0.12
 -3 2 3 3.06 0.12
 3 2 -3 3.35 0.12
 2 -2 -3 1.92 0.08
 -2 -2 3 1.84 0.08
 2 -2 -3 1.92 0.08
 2 -2 -3 1.83 0.08
 -2 -2 3 1.94 0.08
 2 -2 -3 1.93 0.08
 -2 -2 3 1.94 0.08
 -2 -2 3 1.99 0.07
 2 -2 -3 2 0.08
 -2 2 3 2.05 0.08
 -2 2 3 2.01 0.08
 2 2 -3 1.96 0.08
 2 2 -3 1.89 0.08
 -2 2 3 1.98 0.08
 2 2 -3 2.03 0.08
 2 2 -3 1.87 0.08
 1 -2 -3 0.54 0.03
 -1 -2 3 0.4 0.03
 1 -2 -3 0.35 0.03
 1 -2 -3 0.42 0.03
 1 -2 -3 0.46 0.03
 -1 -2 3 0.39 0.03
 -1 -2 3 0.44 0.02
 -1 2 3 0.43 0.03
 -1 2 3 0.29 0.03
 -1 2 3 0.41 0.03
 1 2 -3 0.42 0.02
 1 2 -3 0.44 0.03
 1 2 -3 0.41 0.03
 -1 2 3 0.36 0.03
 0 -2 3 0.18 0.01
 0 -2 -3 0.21 0.02
 0 -2 -3 0.17 0.03
 0 -2 -3 0.2 0.02
 0 -2 3 0.24 0.02
 0 -2 -3 0.23 0.02
 0 -2 -3 0.22 0.02
 0 -2 -3 0.18 0.02
 0 2 -3 0.19 0.03
 0 2 3 0.21 0.02
 0 2 3 0.23 0.02
 0 2 3 0.24 0.02
 -1 -2 -3 0.13 0.02
 -1 -2 -3 0.06 0.02
 -1 -2 -3 0.16 0.02
 1 -2 3 0.1 0.02
 1 -2 3 0.15 0.02
 -1 -2 -3 0.18 0.02
 -1 -2 -3 0.17 0.03
 1 -2 3 0.1 0.02
 1 -2 3 0.12 0.01
 -1 2 -3 0.15 0.02
 -1 2 -3 0.06 0.02
 -1 2 -3 0.1 0.01
 -1 2 -3 0.17 0.02
 -1 2 -3 0.12 0.02
 1 2 3 0.11 0.02
 1 2 3 0.11 0.02
 1 2 3 0.13 0.02
 2 -2 3 0.39 0.03
 -2 -2 -3 0.43 0.03
 2 -2 3 0.43 0.03
 -2 -2 -3 0.51 0.04
 -2 -2 -3 0.48 0.04
 2 -2 3 0.36 0.03
 2 -2 3 0.4 0.03
 -2 -2 -3 0.42 0.04
 -2 -2 -3 0.45 0.03
 2 -2 3 0.53 0.04
 -2 2 -3 0.38 0.03
 -2 2 -3 0.54 0.04
 -2 2 -3 0.46 0.03
 2 2 3 0.45 0.04
 -2 2 -3 0.39 0.03
 2 2 3 0.4 0.03
 2 2 3 0.5 0.04
 2 2 3 0.49 0.04
 -2 2 -3 0.4 0.03
 -3 -2 -3 0.6 0.05
 3 -2 3 0.56 0.08
 -3 -2 -3 0.64 0.05
 -3 -2 -3 0.6 0.05
 3 -2 3 0.56 0.04
 -3 -2 -3 0.58 0.05
 -3 -2 -3 0.65 0.05
 3 -2 3 0.69 0.04
 -3 2 -3 0.8 0.05
 -3 2 -3 0.59 0.04
 3 2 3 0.7 0.05
 -3 2 -3 0.65 0.04
 3 2 3 0.58 0.05
 -3 2 -3 0.64 0.05
 3 2 3 0.62 0.04
 4 -2 3 0.16 0.04
 -4 -2 -3 0.14 0.04
 4 -2 3 0.18 0.03
 -4 -2 -3 0.23 0.04
 -4 -2 -3 0.14 0.04
 -4 -2 -3 0.17 0.04
 4 -2 3 0.2 0.04
 4 -2 3 0.07 0.04
 -4 -2 -3 0.14 0.04
 -4 2 -3 0.26 0.04
 4 2 3 0.08 0.04
 4 2 3 0.19 0.04
 4 2 3 0.16 0.04
 4 2 3 0.18 0.04
 -4 2 -3 0.17 0.04
 -4 2 -3 0.12 0.04
 4 2 3 0.18 0.04
 -4 2 -3 0.13 0.03
 -4 2 -3 0.17 0.04
 5 -2 3 1.15 0.08
 -5 -2 -3 1.18 0.09
 -5 -2 -3 1.18 0.08
 5 -2 3 1.27 0.08
 -5 -2 -3 1.15 0.08
 5 -2 3 1.26 0.08
 5 -2 3 1.07 0.08
 -5 -2 -3 1 0.07
 5 -2 3 1.17 0.07
 -5 -2 -3 1.27 0.09
 5 2 3 1.15 0.08
 -5 2 -3 1.14 0.07
 5 2 3 1.27 0.08
 5 2 3 1.01 0.08
 -5 2 -3 1.05 0.07
 -5 2 -3 1.06 0.07
 5 2 3 1.06 0.08
 -5 2 -3 1.1 0.08
 -5 2 -3 1.33 0.11
 5 2 3 1.16 0.08
 6 -2 3 1.78 0.1
 -6 -2 -3 1.62 0.12
 6 -2 3 1.82 0.12
 6 -2 3 1.63 0.11
 -6 -2 -3 1.87 0.11
 6 -2 3 1.86 0.1
 -6 -2 -3 1.77 0.11
 6 -2 3 1.63 0.11
 -6 -2 -3 1.94 0.11
 6 2 3 1.85 0.12
 6 2 3 1.79 0.11
 -6 2 -3 1.8 0.11
 -6 2 -3 1.86 0.11
 -6 2 -3 1.92 0.11
 6 2 3 1.83 0.11
 -6 2 -3 1.77 0.09
 -6 2 -3 1.81 0.11
 6 2 3 1.76 0.11
 6 2 3 1.9 0.11
 7 -2 3 1.62 0.1
 -7 -2 -3 1.71 0.12
 7 -2 3 1.72 0.1
 -7 -2 -3 1.61 0.11
 7 -2 3 1.35 0.11
 -7 -2 -3 1.55 0.1
 7 -2 3 1.51 0.11
 7 -2 3 1.32 0.11
 -7 2 -3 1.12 0.1
 -7 2 -3 1.53 0.11
 7 2 3 1.44 0.11
 -7 2 -3 1.38 0.11
 7 2 3 1.52 0.11
 -7 2 -3 1.51 0.1
 7 2 3 1.47 0.11
 7 2 3 1.57 0.11
 7 2 3 1.44 0.1
 -8 -2 -3 0.25 0.08
 -8 -2 -3 0.33 0.08
 8 -2 3 0.39 0.09
 -8 -2 -3 0.28 0.08
 -8 -2 -3 0.34 0.07
 8 -2 3 0.33 0.07
 8 2 3 0.3 0.08
 8 2 3 0.39 0.1
 -8 2 -3 0.31 0.08
 -8 2 -3 0.34 0.09
 -8 2 -3 0.45 0.08
 8 2 3 0.36 0.09
 9 -2 3 0.03 0.09
 -9 -2 -3 -0.04 0.09
 9 -2 3 -0.07 0.11
 9 -2 3 -0.02 0.08
 -9 -2 -3 -0.01 0.12
 -9 -2 -3 -0.05 0.08
 -9 -2 -3 -0.04 0.08
 -9 2 -3 0.06 0.09
 -9 2 -3 -0.08 0.09
 -9 2 -3 -0.08 0.13
 9 2 3 -0.06 0.11
 9 2 3 0.01 0.09
 10 -2 3 0.27 0.11
 10 -2 3 0.09 0.1
 -10 -2 -3 0.06 0.1
 -10 -2 -3 0.14 0.1
 -10 -2 -3 0.05 0.12
 -10 2 -3 0.2 0.1
 -10 2 -3 -0.03 0.11
 10 2 3 0.27 0.12
 -10 2 -3 0.06 0.1
 -11 -2 -3 -0.2 0.14
 -11 -2 -3 0.18 0.13
 11 -2 3 -0.05 0.12
 -11 -2 -3 -0.03 0.11
 -11 2 -3 0.14 0.12
 -11 2 -3 0.01 0.12
 11 2 3 -0.23 0.13
 -11 2 -3 -0.03 0.16
 -12 -2 -3 0.4 0.18
 -12 -2 -3 0.42 0.17
 -12 -2 -3 0.51 0.18
 12 -2 3 0.45 0.15
 -12 2 -3 0.54 0.18
 -12 2 -3 0.36 0.17
 12 2 3 0.7 0.18
 -12 -3 3 0.55 0.15
 12 -3 -3 0.61 0.15
 -12 -3 3 0.19 0.17
 -12 -3 3 0.53 0.14
 12 3 -3 0.63 0.23
 -12 3 3 0.54 0.14
 12 3 -3 0.45 0.15
 -12 3 3 0.7 0.18
 -12 3 3 0.6 0.15
 11 -3 -3 1.2 0.14
 11 -3 -3 1.04 0.19
 -11 -3 3 0.89 0.13
 -11 -3 3 0.95 0.14
 -11 -3 3 1.06 0.16
 -11 3 3 1.38 0.14
 -11 3 3 1.08 0.16
 11 3 -3 0.95 0.18
 11 3 -3 1.01 0.14
 -11 3 3 0.96 0.14
 -10 -3 3 0.09 0.11
 -10 -3 3 0.09 0.1
 -10 -3 3 -0.01 0.09
 10 -3 -3 -0.05 0.13
 10 -3 -3 0.05 0.11
 -10 3 3 -0.02 0.11
 -10 3 3 0.06 0.09
 -10 3 3 0.04 0.11
 10 3 -3 -0.03 0.13
 10 3 -3 -0.04 0.1
 9 -3 -3 0.07 0.08
 9 -3 -3 0.17 0.11
 -9 -3 3 0.18 0.09
 -9 -3 3 0.03 0.09
 -9 -3 3 0.15 0.08
 9 -3 -3 0.11 0.08
 9 3 -3 0.04 0.1
 9 3 -3 0.04 0.09
 -9 3 3 0.03 0.09
 -9 3 3 0.06 0.09
 -9 3 3 0.14 0.08
 8 -3 -3 2.21 0.16
 -8 -3 3 2.59 0.15
 8 -3 -3 2.32 0.14
 8 -3 -3 2.15 0.14
 -8 -3 3 2.38 0.15
 -8 -3 3 2.3 0.14
 -8 -3 3 2.31 0.14
 8 -3 -3 2.49 0.14
 8 3 -3 2.46 0.16
 -8 3 3 2.54 0.15
 -8 3 3 2.42 0.15
 8 3 -3 2.46 0.16
 8 3 -3 2.52 0.16
 8 3 -3 2.37 0.17
 -8 3 3 2.44 0.15
 8 3 -3 2.37 0.16
 7 -3 -3 1.7 0.11
 -7 -3 3 1.33 0.11
 -7 -3 3 1.38 0.1
 -7 -3 3 1.59 0.11
 7 -3 -3 1.54 0.1
 7 -3 -3 1.3 0.1
 7 -3 -3 1.1 0.1
 -7 -3 3 1.64 0.1
 -7 3 3 1.41 0.1
 7 3 -3 1.48 0.11
 7 3 -3 1.36 0.1
 7 3 -3 1.47 0.1
 -7 3 3 1.68 0.11
 -7 3 3 1.57 0.11
 7 3 -3 1.32 0.11
 7 3 -3 1.45 0.11
 -7 3 3 1.39 0.1
 6 -3 -3 4.33 0.18
 6 -3 -3 4.25 0.18
 -6 -3 3 4.34 0.18
 -6 -3 3 4.21 0.17
 6 -3 -3 4.67 0.18
 6 -3 -3 3.82 0.18
 -6 -3 3 4.41 0.18
 -6 -3 3 4.34 0.18
 6 -3 -3 4.63 0.17
 -6 3 3 3.93 0.18
 6 3 -3 4.26 0.18
 6 3 -3 4.16 0.18
 -6 3 3 4.08 0.18
 -6 3 3 4.33 0.18
 6 3 -3 4.15 0.18
 6 3 -3 4.3 0.18
 6 3 -3 4.53 0.18
 -6 3 3 4.02 0.19
 5 -3 -3 0.32 0.05
 -5 -3 3 0.46 0.05
 -5 -3 3 0.42 0.05
 -5 -3 3 0.35 0.05
 -5 -3 3 0.42 0.05
 5 -3 -3 0.32 0.05
 5 -3 -3 0.37 0.05
 5 -3 -3 0.38 0.06
 -5 3 3 0.4 0.05
 -5 3 3 0.41 0.06
 5 3 -3 0.34 0.05
 5 3 -3 0.38 0.05
 -5 3 3 0.3 0.05
 5 3 -3 0.46 0.05
 5 3 -3 0.39 0.05
 5 3 -3 0.34 0.05
 -5 3 3 0.47 0.05
 4 -3 -3 1.31 0.07
 4 -3 -3 1.38 0.07
 4 -3 -3 1.29 0.08
 -4 -3 3 1.36 0.07
 -4 -3 3 1.39 0.1
 -4 -3 3 1.3 0.08
 4 -3 -3 1.23 0.08
 -4 -3 3 1.41 0.08
 4 3 -3 1.38 0.08
 4 3 -3 1.2 0.07
 4 3 -3 1.37 0.07
 -4 3 3 1.46 0.08
 -4 3 3 1.42 0.08
 4 3 -3 1.34 0.08
 -4 3 3 1.21 0.08
 4 3 -3 1.29 0.08
 -4 3 3 1.42 0.08
 -3 -3 3 3.2 0.13
 -3 -3 3 3.3 0.13
 -3 -3 3 3.33 0.13
 3 -3 -3 3.15 0.13
 3 -3 -3 3.38 0.13
 -3 -3 3 3.36 0.13
 -3 -3 3 3.39 0.13
 3 -3 -3 3.26 0.13
 3 3 -3 3.43 0.13
 3 3 -3 3.35 0.13
 -3 3 3 3.62 0.13
 -3 3 3 3.49 0.13
 -3 3 3 3.54 0.13
 3 3 -3 3.68 0.13
 3 3 -3 3.32 0.13
 2 -3 -3 2.35 0.09
 2 -3 -3 2.01 0.09
 -2 -3 3 2.22 0.08
 2 -3 -3 2.11 0.09
 2 -3 -3 2.15 0.09
 -2 -3 3 2.06 0.09
 -2 -3 3 2.13 0.08
 -2 -3 3 2.17 0.08
 2 -3 -3 2.26 0.09
 -2 -3 3 2.35 0.09
 2 3 -3 2.04 0.08
 -2 3 3 2.22 0.09
 -2 3 3 2.12 0.09
 2 3 -3 2.04 0.09
 -2 3 3 1.96 0.09
 2 3 -3 2.1 0.09
 2 3 -3 2.04 0.08
 2 3 -3 2.29 0.09
 1 -3 -3 3.11 0.12
 1 -3 -3 3.33 0.12
 1 -3 -3 3.23 0.12
 1 -3 -3 3.12 0.12
 -1 -3 3 3.32 0.11
 -1 -3 3 3.12 0.11
 1 3 -3 2.99 0.11
 1 3 -3 3 0.11
 -1 3 3 3.2 0.12
 -1 3 3 2.93 0.11
 1 3 -3 2.94 0.11
 -1 3 3 3.18 0.12
 1 3 -3 3.09 0.12
 -1 3 3 3.17 0.11
 -1 3 3 3.26 0.12
 1 3 -3 3.06 0.11
 0 -3 -3 7.35 0.26
 0 -3 -3 8.06 0.26
 0 -3 -3 7.73 0.26
 0 -3 3 7.41 0.26
 0 -3 -3 7.64 0.26
 0 -3 -3 7.49 0.26
 0 -3 -3 7.38 0.26
 0 -3 3 7.37 0.26
 0 -3 3 7.47 0.25
 0 -3 3 7.62 0.26
 0 3 3 7.66 0.26
 0 3 3 7.34 0.26
 0 3 3 7.34 0.26
 0 3 3 7.41 0.26
 0 3 -3 7.52 0.26
 0 3 -3 7.57 0.25
 1 -3 3 0.04 0.02
 -1 -3 -3 0.07 0.02
 -1 -3 -3 0.11 0.03
 1 -3 3 0.07 0.02
 -1 -3 -3 0.04 0.02
 1 -3 3 0.07 0.02
 -1 -3 -3 0.03 0.03
 1 -3 3 0.07 0.02
 -1 -3 -3 0.09 0.03
 1 3 3 0.06 0.02
 1 3 3 0.01 0.02
 -1 3 -3 0.06 0.02
 -1 3 -3 0.13 0.02
 1 3 3 0.08 0.02
 -1 3 -3 0.07 0.02
 -1 3 -3 0.08 0.01
 1 3 3 0.15 0.03
 -1 3 -3 0.09 0.02
 -2 -3 -3 0.96 0.06
 2 -3 3 1.02 0.04
 2 -3 3 1 0.05
 2 -3 3 0.89 0.06
 -2 -3 -3 0.98 0.05
 2 -3 3 1.08 0.05
 -2 -3 -3 1.19 0.06
 -2 -3 -3 1.03 0.06
 -2 -3 -3 1.11 0.06
 2 3 3 1 0.06
 2 3 3 1.13 0.06
 -2 3 -3 1 0.05
 2 3 3 0.79 0.05
 -2 3 -3 1.17 0.05
 -2 3 -3 1.02 0.04
 -2 3 -3 0.97 0.05
 -2 3 -3 1.09 0.05
 2 3 3 1 0.06
 -3 -3 -3 1.68 0.08
 3 -3 3 1.48 0.07
 -3 -3 -3 1.5 0.08
 -3 -3 -3 1.55 0.08
 3 -3 3 1.46 0.06
 -3 -3 -3 1.54 0.08
 -3 -3 -3 1.47 0.08
 3 -3 3 1.6 0.08
 -3 3 -3 1.65 0.08
 3 3 3 1.43 0.08
 -3 3 -3 1.61 0.08
 3 3 3 1.54 0.07
 3 3 3 1.37 0.08
 -3 3 -3 1.49 0.06
 3 3 3 1.64 0.08
 -3 3 -3 1.59 0.08
 -3 3 -3 1.5 0.07
 4 -3 3 -0.01 0.04
 -4 -3 -3 0.08 0.04
 -4 -3 -3 0.01 0.04
 4 -3 3 0.04 0.02
 -4 -3 -3 0.1 0.04
 4 -3 3 0.06 0.04
 -4 -3 -3 0.02 0.04
 4 -3 3 -0.01 0.04
 -4 -3 -3 0 0.04
 4 3 3 0.06 0.04
 4 3 3 -0.06 0.04
 -4 3 -3 0.03 0.04
 4 3 3 0.13 0.04
 4 3 3 0.03 0.04
 4 3 3 0.01 0.04
 -4 3 -3 -0.02 0.03
 -4 3 -3 0.08 0.04
 -4 3 -3 0 0.04
 5 -3 3 0.64 0.06
 5 -3 3 0.67 0.07
 5 -3 3 0.43 0.06
 5 -3 3 0.71 0.05
 -5 -3 -3 0.75 0.06
 -5 -3 -3 0.75 0.07
 5 -3 3 0.69 0.06
 -5 -3 -3 0.59 0.06
 -5 -3 -3 0.62 0.1
 5 3 3 0.75 0.07
 -5 3 -3 0.65 0.06
 -5 3 -3 0.62 0.06
 -5 3 -3 0.78 0.06
 5 3 3 0.73 0.07
 -5 3 -3 0.72 0.06
 5 3 3 0.88 0.07
 5 3 3 0.69 0.07
 5 3 3 0.81 0.07
 -6 -3 -3 2.65 0.13
 -6 -3 -3 2.63 0.13
 6 -3 3 2.89 0.13
 6 -3 3 2.52 0.19
 -6 -3 -3 2.48 0.13
 6 -3 3 2.45 0.13
 -6 -3 -3 2.65 0.13
 6 -3 3 2.46 0.14
 -6 3 -3 2.41 0.13
 -6 3 -3 2.75 0.13
 -6 3 -3 2.47 0.13
 6 3 3 2.4 0.13
 -6 3 -3 3.03 0.15
 6 3 3 2.63 0.14
 6 3 3 2.59 0.14
 6 3 3 2.64 0.14
 6 3 3 2.58 0.14
 7 -3 3 2.76 0.16
 -7 -3 -3 3.24 0.16
 7 -3 3 3.21 0.14
 7 -3 3 2.89 0.17
 -7 -3 -3 3.15 0.16
 -7 -3 -3 2.69 0.21
 7 -3 3 3.03 0.15
 7 -3 3 2.9 0.17
 -7 -3 -3 2.93 0.16
 7 3 3 3.34 0.16
 7 3 3 2.97 0.16
 7 3 3 3.09 0.17
 -7 3 -3 2.72 0.16
 7 3 3 3.07 0.17
 7 3 3 3.13 0.17
 -7 3 -3 3.13 0.16
 -7 3 -3 3.17 0.16
 -7 3 -3 3.33 0.15
 -8 -3 -3 0.51 0.08
 -8 -3 -3 0.55 0.1
 8 -3 3 0.49 0.07
 -8 -3 -3 0.67 0.09
 -8 -3 -3 0.52 0.08
 8 -3 3 0.48 0.11
 8 -3 3 0.49 0.08
 -8 3 -3 0.56 0.09
 8 3 3 0.38 0.08
 -8 3 -3 0.47 0.09
 8 3 3 0.56 0.1
 8 3 3 0.51 0.1
 -8 3 -3 0.64 0.09
 9 -3 3 0.71 0.13
 9 -3 3 0.52 0.09
 -9 -3 -3 0.53 0.16
 -9 -3 -3 0.67 0.1
 -9 -3 -3 0.53 0.11
 9 -3 3 0.75 0.1
 -9 -3 -3 0.57 0.1
 -9 3 -3 0.75 0.17
 9 3 3 0.55 0.11
 9 3 3 0.66 0.13
 -9 3 -3 0.64 0.11
 -10 -3 -3 0.36 0.11
 -10 -3 -3 0.43 0.11
 10 -3 3 0.37 0.1
 10 -3 3 0.4 0.11
 -10 -3 -3 0.36 0.11
 -10 -3 -3 0.29 0.12
 10 3 3 0.34 0.11
 -10 3 -3 0.29 0.13
 -10 3 -3 0.52 0.11
 -10 3 -3 0.33 0.11
 -11 -3 -3 0.24 0.13
 11 -3 3 0.19 0.14
 -11 -3 -3 0.09 0.15
 -11 -3 -3 -0.07 0.12
 -11 3 -3 -0.03 0.13
 11 3 3 0.08 0.13
 -11 3 -3 -0.03 0.24
 -11 3 -3 0.08 0.12
 -12 -3 -3 0.23 0.24
 -12 -3 -3 0.03 0.17
 -12 -3 -3 0.18 0.18
 12 -3 3 -0.04 0.16
 12 3 3 0.26 0.17
 -12 3 -3 0.29 0.16
 -12 3 -3 0.11 0.17
 -12 3 -3 0.07 0.18
 -12 -4 3 0.46 0.15
 12 -4 -3 0.31 0.15
 -12 -4 3 0.24 0.15
 -12 -4 3 0.2 0.17
 -12 4 3 0.25 0.14
 12 4 -3 0.36 0.3
 -12 4 3 0.25 0.17
 12 4 -3 0.2 0.17
 -12 4 3 0.11 0.14
 -11 -4 3 0.65 0.15
 -11 -4 3 0.55 0.13
 11 -4 -3 0.62 0.14
 -11 -4 3 0.32 0.12
 11 -4 -3 0.39 0.18
 11 4 -3 0.69 0.13
 11 4 -3 0.5 0.17
 -11 4 3 0.39 0.15
 -11 4 3 0.68 0.13
 -11 4 3 0.68 0.14
 10 -4 -3 0.01 0.1
 -10 -4 3 -0.05 0.1
 -10 -4 3 -0.02 0.09
 -10 -4 3 -0.05 0.11
 10 -4 -3 0.08 0.11
 10 -4 -3 0.07 0.14
 -10 4 3 0.03 0.11
 -10 4 3 0.09 0.12
 10 4 -3 0.09 0.1
 10 4 -3 0.04 0.13
 -10 4 3 0.11 0.1
 9 -4 -3 -0.12 0.11
 -9 -4 3 -0.03 0.09
 -9 -4 3 0.11 0.1
 9 -4 -3 0.08 0.1
 9 -4 -3 0.16 0.09
 -9 -4 3 0 0.07
 9 4 -3 0.1 0.11
 -9 4 3 -0.16 0.16
 9 4 -3 0.06 0.09
 -9 4 3 0.07 0.09
 -9 4 3 -0.02 0.08
 8 -4 -3 3.41 0.19
 -8 -4 3 3.81 0.18
 8 -4 -3 3.66 0.17
 -8 -4 3 3.25 0.17
 8 -4 -3 3.72 0.2
 -8 -4 3 3.15 0.18
 8 -4 -3 3.63 0.18
 -8 4 3 3.57 0.18
 8 4 -3 3.31 0.2
 -8 4 3 3.58 0.18
 8 4 -3 3.86 0.21
 -8 4 3 3.59 0.18
 8 4 -3 3.21 0.21
 8 4 -3 3.56 0.19
 -7 -4 3 0.52 0.07
 7 -4 -3 0.72 0.08
 7 -4 -3 0.48 0.08
 7 -4 -3 0.67 0.07
 -7 -4 3 0.58 0.07
 -7 -4 3 0.67 0.08
 7 -4 -3 0.79 0.08
 -7 -4 3 0.66 0.07
 7 -4 -3 0.4 0.14
 7 4 -3 0.64 0.09
 -7 4 3 0.77 0.08
 7 4 -3 0.64 0.08
 -7 4 3 0.6 0.08
 7 4 -3 0.72 0.1
 7 4 -3 0.66 0.09
 -7 4 3 0.66 0.08
 -7 4 3 0.6 0.08
 7 4 -3 0.6 0.08
 -6 -4 3 2.87 0.14
 -6 -4 3 2.97 0.13
 -6 -4 3 2.88 0.13
 6 -4 -3 2.74 0.13
 -6 -4 3 2.96 0.14
 6 -4 -3 2.73 0.13
 -6 -4 3 2.9 0.14
 6 -4 -3 2.89 0.15
 6 -4 -3 2.95 0.14
 6 4 -3 3 0.14
 -6 4 3 2.89 0.14
 6 4 -3 3.18 0.15
 6 4 -3 2.79 0.14
 -6 4 3 2.9 0.14
 -6 4 3 3.06 0.14
 -6 4 3 2.86 0.14
 6 4 -3 2.83 0.14
 6 4 -3 2.77 0.14
 -5 -4 3 1.32 0.09
 5 -4 -3 1.57 0.09
 5 -4 -3 1.43 0.09
 -5 -4 3 1.41 0.09
 5 -4 -3 1.54 0.1
 -5 -4 3 1.41 0.08
 -5 -4 3 1.48 0.08
 -5 -4 3 1.38 0.09
 5 -4 -3 1.45 0.1
 5 4 -3 1.44 0.09
 5 4 -3 1.38 0.09
 -5 4 3 1.38 0.09
 -5 4 3 1.33 0.09
 5 4 -3 1.6 0.09
 -5 4 3 1.25 0.08
 5 4 -3 1.29 0.1
 -5 4 3 1.45 0.09
 5 4 -3 1.6 0.09
 4 -4 -3 3.6 0.14
 -4 -4 3 3.55 0.14
 -4 -4 3 3.37 0.17
 4 -4 -3 3.49 0.14
 4 -4 -3 3.39 0.14
 4 -4 -3 3.4 0.14
 -4 -4 3 3.27 0.13
 -4 -4 3 3.57 0.14
 -4 -4 3 3.48 0.13
 -4 4 3 3.33 0.14
 -4 4 3 3.54 0.14
 -4 4 3 3.66 0.14
 4 4 -3 3.42 0.14
 4 4 -3 3.44 0.15
 -4 4 3 3.36 0.14
 4 4 -3 3.35 0.13
 4 4 -3 3.32 0.14
 3 -4 -3 6.17 0.22
 -3 -4 3 6.1 0.22
 -3 -4 3 6.34 0.22
 -3 -4 3 6.1 0.22
 3 -4 -3 6.13 0.23
 3 -4 -3 6.56 0.22
 -3 -4 3 6.14 0.23
 -3 -4 3 5.99 0.22
 3 4 -3 5.98 0.22
 -3 4 3 6.29 0.22
 -3 4 3 6.13 0.22
 3 4 -3 6.17 0.22
 3 4 -3 6.21 0.22
 -3 4 3 6.4 0.22
 3 4 -3 6.32 0.22
 3 4 -3 5.86 0.23
 2 -4 -3 0.46 0.03
 -2 -4 3 0.49 0.03
 2 -4 -3 0.45 0.04
 2 -4 -3 0.39 0.04
 -2 -4 3 0.34 0.03
 -2 -4 3 0.46 0.04
 -2 -4 3 0.35 0.04
 2 -4 -3 0.37 0.04
 -2 -4 3 0.34 0.03
 2 -4 -3 0.44 0.04
 2 4 -3 0.37 0.03
 -2 4 3 0.44 0.04
 -2 4 3 0.38 0.03
 2 4 -3 0.43 0.03
 2 4 -3 0.42 0.03
 -2 4 3 0.43 0.04
 2 4 -3 0.35 0.04
 2 4 -3 0.4 0.03
 -1 -4 3 2.72 0.1
 -1 -4 3 2.9 0.11
 1 -4 -3 2.94 0.11
 -1 -4 3 2.78 0.1
 1 -4 -3 2.75 0.11
 1 -4 -3 2.82 0.11
 1 -4 -3 2.79 0.11
 1 4 -3 2.84 0.1
 1 4 -3 2.86 0.11
 -1 4 3 2.78 0.11
 1 4 -3 2.64 0.11
 -1 4 3 2.85 0.11
 1 4 -3 2.74 0.1
 -1 4 3 2.77 0.11
 1 4 -3 2.77 0.1
 -1 4 3 2.79 0.11
 -1 4 3 2.86 0.11
 0 -4 3 2.9 0.1
 0 -4 -3 2.93 0.11
 0 -4 -3 2.76 0.11
 0 -4 -3 2.81 0.11
 0 -4 -3 2.7 0.11
 0 -4 3 2.69 0.1
 0 -4 -3 2.87 0.11
 0 -4 3 2.85 0.1
 0 -4 3 2.81 0.1
 0 -4 3 2.91 0.1
 0 4 3 2.81 0.11
 0 4 -3 2.79 0.1
 0 4 3 2.68 0.11
 0 4 3 2.83 0.11
 0 4 3 2.95 0.11
 0 4 3 2.66 0.11
 0 4 -3 2.77 0.1
 -1 -4 -3 0.1 0.03
 -1 -4 -3 0.17 0.03
 -1 -4 -3 0.11 0.03
 1 -4 3 0.12 0.02
 -1 -4 -3 0.16 0.03
 1 -4 3 0.08 0.02
 -1 -4 -3 0.14 0.03
 1 -4 3 0.12 0.02
 -1 4 -3 0.1 0.02
 1 4 3 0.21 0.03
 -1 4 -3 0.11 0.02
 -1 4 -3 0.17 0.03
 -1 4 -3 0.11 0.02
 1 4 3 0.17 0.03
 1 4 3 0.15 0.03
 1 4 3 0.21 0.03
 1 4 3 0.17 0.03
 -1 4 -3 0.11 0.01
 2 -4 3 1.15 0.06
 -2 -4 -3 1.13 0.06
 2 -4 3 1.13 0.05
 -2 -4 -3 1.18 0.06
 -2 -4 -3 1.22 0.07
 -2 -4 -3 1.23 0.07
 -2 -4 -3 1.21 0.07
 -2 4 -3 1.3 0.06
 2 4 3 1.21 0.07
 2 4 3 1.21 0.06
 -2 4 -3 1.28 0.06
 2 4 3 1.11 0.06
 2 4 3 1.28 0.07
 -2 4 -3 1.08 0.06
 -2 4 -3 1.27 0.06
 3 -4 3 0.07 0.03
 3 -4 3 0.12 0.01
 -3 -4 -3 0.04 0.04
 -3 -4 -3 0.05 0.03
 -3 -4 -3 0.09 0.04
 3 -4 3 0.07 0.03
 -3 -4 -3 0.05 0.04
 -3 -4 -3 0.06 0.03
 -3 4 -3 0.07 0.03
 3 4 3 0.09 0.04
 -3 4 -3 0.08 0.03
 3 4 3 0.12 0.04
 -3 4 -3 0.05 0.03
 3 4 3 0.08 0.04
 3 4 3 0.08 0.04
 3 4 3 0.13 0.03
 -3 4 -3 0.12 0.03
 -4 -4 -3 -0.01 0.04
 -4 -4 -3 0.01 0.04
 4 -4 3 0.01 0.02
 4 -4 3 0.11 0.04
 -4 -4 -3 -0.03 0.04
 -4 -4 -3 0.02 0.04
 4 -4 3 0.04 0.04
 -4 -4 -3 -0.05 0.04
 4 -4 3 0.01 0.04
 -4 4 -3 -0.03 0.03
 4 4 3 0.03 0.04
 -4 4 -3 0.02 0.04
 4 4 3 0.06 0.04
 -4 4 -3 0.03 0.04
 4 4 3 0.09 0.05
 4 4 3 0.11 0.05
 -4 4 -3 -0.04 0.04
 4 4 3 0.07 0.04
 -5 -4 -3 0.11 0.05
 -5 -4 -3 0.2 0.09
 5 -4 3 0.13 0.03
 5 -4 3 0.04 0.04
 -5 -4 -3 0.12 0.05
 5 -4 3 0.11 0.04
 -5 -4 -3 0.08 0.05
 5 -4 3 0.08 0.05
 5 -4 3 0.07 0.05
 5 4 3 0.08 0.05
 -5 4 -3 0.01 0.04
 -5 4 -3 0.22 0.05
 -5 4 -3 0.17 0.05
 5 4 3 0.09 0.05
 5 4 3 0.09 0.05
 5 4 3 0.03 0.05
 5 4 3 0.15 0.05
 -5 4 -3 0.14 0.05
 -6 -4 -3 0.11 0.06
 6 -4 3 0.1 0.06
 -6 -4 -3 0.16 0.06
 6 -4 3 0.1 0.04
 6 -4 3 0.08 0.06
 -6 -4 -3 0.1 0.06
 6 -4 3 -0.03 0.05
 -6 -4 -3 0.21 0.06
 6 -4 3 0.08 0.06
 6 4 3 0.06 0.06
 6 4 3 0 0.07
 -6 4 -3 0.04 0.06
 6 4 3 0.02 0.06
 -6 4 -3 0.1 0.05
 6 4 3 0.11 0.06
 -6 4 -3 0.11 0.05
 6 4 3 0.13 0.08
 -7 -4 -3 1.76 0.12
 -7 -4 -3 1.7 0.12
 -7 -4 -3 2.14 0.13
 7 -4 3 2.17 0.13
 7 -4 3 1.95 0.13
 -7 -4 -3 2.13 0.2
 7 -4 3 1.73 0.12
 7 -4 3 1.79 0.12
 7 4 3 1.87 0.13
 -7 4 -3 1.82 0.13
 7 4 3 1.92 0.12
 7 4 3 1.8 0.12
 7 4 3 1.79 0.13
 -7 4 -3 1.97 0.12
 -7 4 -3 1.9 0.12
 7 4 3 1.6 0.12
 -7 4 -3 1.84 0.13
 -8 -4 -3 1.14 0.11
 -8 -4 -3 1.13 0.11
 8 -4 3 1.14 0.12
 8 -4 3 1.07 0.08
 -8 -4 -3 1.07 0.1
 8 -4 3 0.97 0.1
 -8 -4 -3 1.06 0.11
 -8 4 -3 0.95 0.1
 8 4 3 0.99 0.1
 -8 4 -3 1.16 0.1
 8 4 3 0.93 0.1
 -8 4 -3 1.1 0.11
 -9 -4 -3 0.59 0.1
 9 -4 3 0.56 0.1
 -9 -4 -3 0.47 0.11
 -9 -4 -3 0.64 0.11
 9 -4 3 0.56 0.08
 9 4 3 0.69 0.12
 -9 4 -3 0.59 0.11
 9 4 3 0.45 0.13
 -9 4 -3 0.58 0.1
 -10 -4 -3 0.48 0.12
 10 -4 3 0.06 0.1
 -10 -4 -3 0.27 0.11
 10 -4 3 0.23 0.11
 -10 -4 -3 0.37 0.12
 -10 -4 -3 0.33 0.13
 -10 4 -3 0.25 0.11
 -10 4 -3 0.27 0.11
 10 4 3 0.37 0.12
 -10 4 -3 -0.02 0.12
 -11 -4 -3 0.4 0.13
 11 -4 3 0.43 0.13
 11 -4 3 0.43 0.14
 -11 -4 -3 0.44 0.15
 -11 -4 -3 0.27 0.13
 -11 4 -3 0.28 0.13
 11 4 3 0.42 0.14
 -11 4 -3 0.27 0.15
 -12 -4 -3 0.54 0.19
 12 -4 3 0.29 0.17
 -12 -4 -3 0.66 0.17
 -12 4 -3 0.68 0.16
 -12 4 -3 0.45 0.18
 -12 4 -3 0.63 0.16
 12 -5 -3 0.19 0.16
 -12 -5 3 0.02 0.15
 -12 -5 3 0.15 0.13
 -12 -5 3 0.11 0.18
 -12 5 3 -0.01 0.15
 -12 5 3 0.16 0.17
 -12 5 3 0.14 0.18
 11 -5 -3 0.05 0.12
 -11 -5 3 0.19 0.15
 -11 -5 3 0.21 0.13
 11 -5 -3 -0.07 0.18
 -11 -5 3 -0.05 0.11
 -11 5 3 -0.03 0.12
 11 5 -3 -0.09 0.12
 11 5 -3 0.02 0.18
 -11 5 3 -0.17 0.13
 -11 5 3 -0.15 0.11
 -10 -5 3 0.19 0.11
 10 -5 -3 0.19 0.15
 -10 -5 3 0.09 0.12
 10 -5 -3 0.12 0.1
 10 -5 -3 0.08 0.1
 -10 -5 3 0.31 0.1
 10 5 -3 0.14 0.11
 -10 5 3 0.28 0.12
 -10 5 3 0.3 0.1
 -10 5 3 0.07 0.1
 10 5 -3 0.16 0.14
 9 -5 -3 0.27 0.08
 -9 -5 3 0.2 0.1
 9 -5 -3 0.36 0.12
 -9 -5 3 0.3 0.09
 9 -5 -3 0.14 0.09
 -9 -5 3 0.33 0.1
 -9 5 3 0.49 0.09
 -9 5 3 0.29 0.1
 9 5 -3 0.42 0.12
 -9 5 3 0.23 0.09
 9 5 -3 0.32 0.11
 -8 -5 3 0.98 0.11
 8 -5 -3 1.05 0.1
 8 -5 -3 0.95 0.11
 8 -5 -3 1.01 0.09
 -8 -5 3 1.1 0.09
 -8 -5 3 1.3 0.11
 8 5 -3 1.03 0.12
 8 5 -3 1.12 0.11
 8 5 -3 1.04 0.1
 -8 5 3 1.17 0.11
 -8 5 3 0.96 0.1
 8 5 -3 1.1 0.16
 -8 5 3 1.12 0.1
 -7 -5 3 1.24 0.1
 -7 -5 3 1.03 0.09
 7 -5 -3 1.17 0.1
 7 -5 -3 0.87 0.09
 -7 -5 3 1.04 0.09
 7 -5 -3 0.93 0.08
 -7 -5 3 1.24 0.09
 7 -5 -3 1.17 0.1
 -7 -5 3 1.09 0.1
 -7 5 3 1.17 0.09
 7 5 -3 0.96 0.12
 7 5 -3 1.01 0.1
 7 5 -3 1.16 0.1
 -7 5 3 1.02 0.1
 7 5 -3 1.21 0.1
 -7 5 3 1.07 0.09
 -7 5 3 1.11 0.1
 7 5 -3 1.11 0.11
 -6 -5 3 0.55 0.07
 6 -5 -3 0.66 0.07
 6 -5 -3 0.55 0.07
 6 -5 -3 0.57 0.07
 6 -5 -3 0.52 0.08
 -6 -5 3 0.69 0.07
 -6 -5 3 0.58 0.07
 -6 -5 3 0.55 0.07
 -6 -5 3 0.54 0.06
 6 5 -3 0.52 0.07
 -6 5 3 0.42 0.06
 -6 5 3 0.47 0.08
 6 5 -3 0.56 0.09
 6 5 -3 0.54 0.07
 -6 5 3 0.52 0.07
 6 5 -3 0.58 0.07
 -6 5 3 0.72 0.07
 6 5 -3 0.34 0.07
 5 -5 -3 1.73 0.09
 -5 -5 3 1.79 0.09
 5 -5 -3 1.52 0.09
 -5 -5 3 1.42 0.08
 5 -5 -3 1.37 0.08
 -5 -5 3 1.63 0.1
 -5 -5 3 1.59 0.1
 5 -5 -3 1.71 0.09
 -5 -5 3 1.61 0.1
 5 -5 -3 1.53 0.1
 5 5 -3 1.59 0.1
 5 5 -3 1.67 0.1
 5 5 -3 1.45 0.09
 -5 5 3 1.64 0.1
 -5 5 3 1.33 0.09
 -5 5 3 1.57 0.09
 -5 5 3 1.68 0.1
 4 -5 -3 1.45 0.08
 4 -5 -3 1.38 0.09
 -4 -5 3 1.3 0.07
 4 -5 -3 1.65 0.08
 -4 -5 3 1.36 0.08
 -4 -5 3 1.57 0.08
 4 -5 -3 1.54 0.09
 -4 -5 3 1.35 0.09
 4 -5 -3 1.41 0.08
 4 5 -3 1.49 0.08
 4 5 -3 1.32 0.08
 4 5 -3 1.52 0.08
 -4 5 3 1.55 0.08
 4 5 -3 1.5 0.09
 -4 5 3 1.41 0.08
 -4 5 3 1.46 0.08
 -4 5 3 1.56 0.08
 3 -5 -3 2.21 0.1
 -3 -5 3 2.17 0.1
 3 -5 -3 2.2 0.09
 3 -5 -3 2.28 0.1
 3 -5 -3 2.26 0.1
 -3 -5 3 2.27 0.1
 -3 -5 3 1.92 0.1
 -3 -5 3 1.8 0.09
 -3 5 3 2.3 0.1
 3 5 -3 2.26 0.1
 -3 5 3 2.22 0.1
 3 5 -3 2.32 0.1
 -3 5 3 2.24 0.1
 3 5 -3 2.03 0.09
 3 5 -3 2.34 0.1
 3 5 -3 2.07 0.1
 -2 -5 3 5.02 0.18
 2 -5 -3 4.85 0.18
 -2 -5 3 5.01 0.18
 -2 -5 3 4.85 0.17
 2 -5 -3 4.92 0.18
 2 -5 -3 5.06 0.18
 2 -5 -3 5.26 0.18
 -2 -5 3 4.77 0.18
 2 -5 -3 5.19 0.19
 -2 -5 3 5.04 0.18
 -2 5 3 4.82 0.18
 2 5 -3 5.26 0.18
 -2 5 3 4.73 0.18
 2 5 -3 4.75 0.19
 2 5 -3 4.8 0.17
 2 5 -3 5.06 0.18
 -2 5 3 5.3 0.19
 2 5 -3 4.97 0.18
 1 -5 -3 1.82 0.08
 1 -5 -3 1.85 0.08
 -1 -5 3 1.72 0.07
 1 -5 -3 1.8 0.08
 -1 -5 3 1.71 0.07
 1 -5 -3 1.62 0.08
 -1 -5 3 1.73 0.08
 -1 5 3 1.85 0.08
 1 5 -3 1.75 0.06
 -1 5 3 1.69 0.08
 -1 5 3 1.65 0.08
 1 5 -3 1.66 0.08
 1 5 -3 1.71 0.07
 1 5 -3 1.65 0.07
 1 5 -3 1.79 0.07
 -1 5 3 1.97 0.08
 0 -5 -3 0.48 0.04
 0 -5 3 0.38 0.03
 0 -5 -3 0.26 0.04
 0 -5 3 0.43 0.03
 0 -5 -3 0.33 0.04
 0 -5 -3 0.4 0.03
 0 -5 3 0.4 0.03
 0 -5 3 0.49 0.03
 0 -5 -3 0.27 0.04
 0 -5 -3 0.33 0.04
 0 -5 3 0.41 0.03
 0 5 3 0.48 0.04
 0 5 3 0.37 0.04
 0 5 3 0.44 0.04
 0 5 3 0.49 0.04
 0 5 -3 0.35 0.03
 0 5 -3 0.42 0.02
 1 -5 3 0.42 0.06
 -1 -5 -3 0.31 0.03
 -1 -5 -3 0.54 0.04
 -1 -5 -3 0.42 0.04
 -1 -5 -3 0.49 0.04
 -1 -5 -3 0.5 0.04
 1 -5 3 0.46 0.03
 1 5 3 0.51 0.05
 -1 5 -3 0.43 0.03
 1 5 3 0.51 0.04
 1 5 3 0.46 0.04
 -1 5 -3 0.56 0.04
 1 5 3 0.39 0.05
 -1 5 -3 0.47 0.03
 -1 5 -3 0.53 0.04
 -1 5 -3 0.5 0.04
 1 5 3 0.46 0.04
 -2 -5 -3 0.62 0.05
 -2 -5 -3 0.56 0.05
 2 -5 3 0.66 0.04
 2 -5 3 0.49 0.04
 2 -5 3 0.44 0.04
 -2 -5 -3 0.52 0.05
 -2 -5 -3 0.41 0.04
 -2 -5 -3 0.59 0.04
 2 5 3 0.57 0.04
 2 5 3 0.53 0.05
 -2 5 -3 0.59 0.04
 -2 5 -3 0.71 0.05
 2 5 3 0.69 0.05
 -2 5 -3 0.57 0.04
 2 5 3 0.56 0.04
 -3 -5 -3 0.22 0.04
 3 -5 3 0.23 0.04
 3 -5 3 0.28 0.04
 -3 -5 -3 0.17 0.04
 -3 -5 -3 0.16 0.04
 -3 -5 -3 0.25 0.04
 -3 -5 -3 0.28 0.04
 3 5 3 0.26 0.04
 -3 5 -3 0.21 0.04
 -3 5 -3 0.15 0.04
 3 5 3 0.21 0.04
 -3 5 -3 0.2 0.04
 3 5 3 0.27 0.04
 -3 5 -3 0.14 0.03
 3 5 3 0.2 0.05
 -4 -5 -3 0.54 0.06
 4 -5 3 0.44 0.05
 -4 -5 -3 0.48 0.06
 -4 -5 -3 0.46 0.05
 4 -5 3 0.35 0.05
 4 -5 3 0.45 0.03
 4 -5 3 0.48 0.05
 -4 -5 -3 0.51 0.05
 4 5 3 0.38 0.06
 -4 5 -3 0.38 0.05
 4 5 3 0.36 0.06
 4 5 3 0.52 0.05
 -4 5 -3 0.56 0.05
 4 5 3 0.62 0.06
 -4 5 -3 0.41 0.05
 4 5 3 0.43 0.05
 -4 5 -3 0.6 0.05
 -5 -5 -3 0.03 0.05
 5 -5 3 0.07 0.02
 5 -5 3 -0.02 0.05
 -5 -5 -3 0 0.05
 -5 -5 -3 -0.05 0.05
 5 -5 3 0.06 0.05
 -5 -5 -3 -0.04 0.05
 5 -5 3 0.15 0.05
 5 -5 3 -0.01 0.05
 5 5 3 0.02 0.06
 5 5 3 0.06 0.06
 -5 5 -3 0.08 0.05
 -5 5 -3 0.14 0.05
 5 5 3 0 0.06
 5 5 3 0.08 0.05
 -5 5 -3 0.05 0.05
 -5 5 -3 0.06 0.04
 5 5 3 0.03 0.05
 6 -5 3 0.27 0.07
 6 -5 3 0.26 0.04
 -6 -5 -3 0.34 0.07
 6 -5 3 0.53 0.08
 6 -5 3 0.58 0.07
 -6 -5 -3 0.38 0.07
 -6 -5 -3 0.37 0.06
 -6 5 -3 0.4 0.06
 -6 5 -3 0.37 0.07
 -6 5 -3 0.4 0.08
 6 5 3 0.35 0.06
 6 5 3 0.32 0.12
 6 5 3 0.36 0.09
 6 5 3 0.24 0.07
 6 5 3 0.48 0.07
 7 -5 3 2.28 0.16
 7 -5 3 2.43 0.14
 -7 -5 -3 2.2 0.15
 7 -5 3 2.24 0.15
 -7 -5 -3 2.38 0.14
 -7 -5 -3 2.37 0.13
 -7 5 -3 2.36 0.14
 -7 5 -3 2.16 0.14
 7 5 3 2.4 0.15
 7 5 3 2.45 0.16
 -7 5 -3 2.53 0.14
 7 5 3 2.24 0.15
 7 5 3 2.55 0.16
 7 5 3 2.75 0.16
 8 -5 3 0.18 0.06
 -8 -5 -3 0.15 0.09
 8 -5 3 0.04 0.1
 -8 -5 -3 0.18 0.08
 8 -5 3 0.22 0.08
 -8 -5 -3 0.06 0.07
 -8 -5 -3 0.13 0.08
 8 5 3 0.01 0.1
 -8 5 -3 0 0.08
 -8 5 -3 0.07 0.08
 8 5 3 0.29 0.09
 -8 5 -3 0.22 0.08
 9 -5 3 0.54 0.08
 -9 -5 -3 0.47 0.1
 -9 -5 -3 0.68 0.17
 9 -5 3 0.37 0.1
 -9 -5 -3 0.56 0.19
 -9 -5 -3 0.31 0.11
 -9 5 -3 0.3 0.1
 -9 5 -3 0.45 0.11
 9 5 3 0.54 0.12
 9 5 3 0.35 0.13
 -10 -5 -3 0.57 0.12
 -10 -5 -3 0.49 0.12
 -10 -5 -3 0.24 0.11
 10 -5 3 0.45 0.1
 -10 -5 -3 0.6 0.14
 10 -5 3 0.48 0.11
 -10 5 -3 0.37 0.11
 -10 5 -3 0.6 0.12
 10 5 3 0.65 0.13
 -10 5 -3 0.41 0.14
 11 -5 3 0.72 0.14
 11 -5 3 0.56 0.13
 -11 -5 -3 0.96 0.15
 -11 -5 -3 1.02 0.15
 -11 -5 -3 0.65 0.14
 -11 -5 -3 0.74 0.17
 -11 5 -3 0.83 0.14
 11 5 3 0.92 0.16
 -11 5 -3 0.65 0.16
 -11 5 -3 0.96 0.15
 -12 -5 -3 0.46 0.16
 -12 -5 -3 0.63 0.22
 12 -5 3 0.18 0.17
 -12 -5 -3 0.49 0.17
 -12 5 -3 0.33 0.18
 12 5 3 0.41 0.19
 -12 5 -3 0.54 0.17
 -12 5 -3 0.47 0.16
 -12 -6 3 0.28 0.14
 -12 -6 3 -0.05 0.18
 -12 -6 3 0.32 0.16
 -12 6 3 0.24 0.18
 12 6 -3 0.14 0.18
 -12 6 3 -0.05 0.15
 -11 -6 3 0.09 0.13
 11 -6 -3 0.31 0.13
 11 -6 -3 0.36 0.23
 -11 -6 3 0.52 0.12
 -11 -6 3 0.64 0.16
 -11 6 3 0.44 0.15
 -11 6 3 0.58 0.13
 11 6 -3 0.24 0.13
 -11 6 3 0.64 0.14
 11 6 -3 0.73 0.19
 10 -6 -3 0.17 0.1
 -10 -6 3 0.04 0.12
 10 -6 -3 0.12 0.11
 10 -6 -3 0.1 0.15
 -10 -6 3 0.23 0.1
 -10 -6 3 0.08 0.11
 -10 6 3 -0.02 0.12
 10 6 -3 0.17 0.14
 -10 6 3 0.1 0.11
 -10 6 3 0.07 0.1
 10 6 -3 0.01 0.11
 9 -6 -3 0.46 0.09
 9 -6 -3 0.46 0.13
 -9 -6 3 0.61 0.11
 -9 -6 3 0.52 0.11
 -9 -6 3 0.44 0.09
 -9 6 3 0.5 0.11
 -9 6 3 0.24 0.09
 -9 6 3 0.66 0.11
 9 6 -3 0.38 0.13
 9 6 -3 0.6 0.12
 -8 -6 3 1.23 0.11
 8 -6 -3 1.28 0.11
 8 -6 -3 1.11 0.12
 8 -6 -3 1.01 0.09
 -8 -6 3 1.33 0.12
 -8 -6 3 1.35 0.1
 -8 6 3 1.13 0.12
 8 6 -3 1.29 0.11
 -8 6 3 1.12 0.1
 8 6 -3 1.41 0.13
 -8 6 3 1.48 0.11
 8 6 -3 1.01 0.12
 7 -6 -3 1.69 0.11
 7 -6 -3 1.5 0.11
 -7 -6 3 1.9 0.13
 7 -6 -3 1.99 0.13
 -7 -6 3 1.99 0.13
 7 -6 -3 1.69 0.12
 -7 -6 3 1.94 0.12
 7 -6 -3 1.81 0.12
 -7 -6 3 1.96 0.13
 -7 -6 3 1.82 0.12
 7 -6 -3 1.67 0.11
 -7 6 3 1.62 0.12
 -7 6 3 2.34 0.13
 7 6 -3 1.42 0.11
 7 6 -3 1.56 0.14
 -7 6 3 1.61 0.13
 7 6 -3 1.79 0.12
 -7 6 3 2.12 0.13
 7 6 -3 1.89 0.12
 -6 -6 3 3.58 0.15
 -6 -6 3 3.78 0.17
 -6 -6 3 3.55 0.16
 6 -6 -3 3.46 0.15
 6 -6 -3 3.57 0.16
 -6 -6 3 3.55 0.16
 6 -6 -3 3.3 0.16
 -6 -6 3 3.65 0.16
 6 -6 -3 3.4 0.16
 6 -6 -3 4.02 0.16
 -6 6 3 3.45 0.16
 6 6 -3 3.5 0.16
 6 6 -3 3.3 0.16
 -6 6 3 3.37 0.16
 6 6 -3 3.41 0.16
 6 6 -3 3.53 0.16
 -6 6 3 3.43 0.16
 -6 6 3 3.35 0.16
 5 -6 -3 3.86 0.16
 -5 -6 3 3.45 0.15
 5 -6 -3 3.57 0.15
 -5 -6 3 3.87 0.17
 5 -6 -3 3.58 0.16
 5 -6 -3 3.86 0.18
 -5 -6 3 3.39 0.15
 -5 -6 3 3.92 0.16
 5 -6 -3 3.51 0.16
 -5 -6 3 3.67 0.16
 -5 6 3 3.68 0.16
 -5 6 3 3.74 0.16
 5 6 -3 3.7 0.15
 5 6 -3 3.6 0.16
 5 6 -3 3.69 0.16
 5 6 -3 3.65 0.16
 4 -6 -3 2.07 0.1
 -4 -6 3 2.14 0.11
 4 -6 -3 2.23 0.1
 4 -6 -3 2.13 0.1
 -4 -6 3 2.09 0.1
 4 -6 -3 2.25 0.11
 -4 -6 3 2.08 0.12
 -4 -6 3 2.18 0.11
 -4 -6 3 2.19 0.09
 4 -6 -3 2.24 0.1
 4 6 -3 2.01 0.1
 4 6 -3 2.08 0.1
 4 6 -3 2.16 0.11
 -4 6 3 2.09 0.11
 -4 6 3 2.16 0.11
 -4 6 3 2.26 0.1
 4 6 -3 2.1 0.11
 4 6 -3 2.21 0.1
 -4 6 3 2.25 0.11
 3 -6 -3 2.19 0.1
 -3 -6 3 2.3 0.09
 -3 -6 3 2.46 0.11
 3 -6 -3 2.39 0.11
 -3 -6 3 2.34 0.11
 3 -6 -3 2.42 0.11
 3 -6 -3 2.37 0.11
 -3 -6 3 2.37 0.11
 3 6 -3 2.41 0.1
 3 6 -3 2.25 0.11
 -3 6 3 2.67 0.11
 -3 6 3 2.48 0.11
 3 6 -3 2.43 0.11
 3 6 -3 2.22 0.1
 3 6 -3 2.2 0.11
 -3 6 3 2.35 0.11
 -2 -6 3 2.16 0.1
 -2 -6 3 2.35 0.1
 2 -6 -3 2.11 0.09
 2 -6 -3 2.38 0.1
 -2 -6 3 2.15 0.08
 2 -6 -3 2.26 0.1
 2 -6 -3 2.17 0.09
 -2 -6 3 2.07 0.1
 2 -6 -3 2.12 0.1
 -2 -6 3 2.3 0.1
 2 6 -3 2.14 0.09
 -2 6 3 2.12 0.1
 2 6 -3 2.16 0.08
 -2 6 3 2.09 0.1
 -2 6 3 2.2 0.1
 -2 6 3 2.11 0.1
 2 6 -3 2.36 0.1
 2 6 -3 2.04 0.1
 2 6 -3 2.25 0.09
 1 -6 -3 1.5 0.08
 -1 -6 3 1.68 0.08
 -1 -6 3 1.74 0.08
 1 -6 -3 1.57 0.08
 1 -6 -3 1.53 0.08
 -1 -6 3 1.6 0.07
 1 -6 -3 1.6 0.08
 1 -6 -3 1.57 0.08
 1 6 -3 1.39 0.07
 1 6 -3 1.59 0.07
 -1 6 3 1.58 0.08
 1 6 -3 1.66 0.07
 -1 6 3 1.55 0.08
 1 6 -3 1.59 0.07
 -1 6 3 1.67 0.08
 0 -6 -3 0.11 0.03
 0 -6 3 0.13 0.03
 0 -6 3 0.1 0.03
 0 -6 -3 0.07 0.06
 0 -6 -3 0.17 0.03
 0 -6 -3 0.11 0.03
 0 -6 -3 0.09 0.03
 0 -6 3 0.12 0.02
 0 -6 -3 0.11 0.03
 0 -6 3 0.06 0.03
 0 6 3 0.1 0.04
 0 6 3 0.2 0.03
 0 6 -3 0.09 0.02
 -1 -6 -3 0.64 0.04
 1 -6 3 0.62 0.03
 -1 -6 -3 0.64 0.05
 1 -6 3 0.65 0.03
 -1 -6 -3 0.73 0.05
 -1 -6 -3 0.88 0.06
 1 -6 3 0.61 0.04
 1 6 3 0.67 0.05
 -1 6 -3 0.69 0.05
 -1 6 -3 0.66 0.04
 1 6 3 0.7 0.05
 -1 6 -3 0.63 0.03
 1 6 3 0.6 0.05
 -1 6 -3 0.74 0.05
 1 6 3 0.52 0.05
 1 6 3 0.59 0.04
 -2 -6 -3 0.73 0.06
 2 -6 3 0.74 0.05
 2 -6 3 0.78 0.05
 -2 -6 -3 0.73 0.06
 2 -6 3 0.81 0.05
 2 -6 3 0.77 0.05
 -2 -6 -3 0.73 0.06
 -2 -6 -3 0.83 0.05
 -2 6 -3 0.77 0.05
 2 6 3 0.7 0.06
 2 6 3 0.76 0.08
 2 6 3 0.8 0.06
 -2 6 -3 0.7 0.05
 -2 6 -3 0.87 0.05
 -2 6 -3 0.86 0.06
 2 6 3 0.86 0.06
 2 6 3 0.75 0.06
 3 -6 3 0.47 0.05
 3 -6 3 0.37 0.06
 -3 -6 -3 0.44 0.05
 3 -6 3 0.46 0.04
 -3 -6 -3 0.36 0.05
 -3 -6 -3 0.35 0.04
 -3 -6 -3 0.35 0.05
 3 6 3 0.42 0.05
 -3 6 -3 0.45 0.04
 3 6 3 0.43 0.05
 -3 6 -3 0.39 0.04
 -3 6 -3 0.36 0.04
 -3 6 -3 0.41 0.05
 3 6 3 0.43 0.06
 3 6 3 0.51 0.05
 4 -6 3 0.47 0.05
 -4 -6 -3 0.28 0.06
 4 -6 3 0.36 0.04
 -4 -6 -3 0.4 0.05
 -4 -6 -3 0.26 0.05
 -4 -6 -3 0.33 0.06
 4 -6 3 0.33 0.05
 -4 6 -3 0.35 0.06
 4 6 3 0.48 0.06
 4 6 3 0.39 0.06
 4 6 3 0.37 0.06
 4 6 3 0.27 0.05
 -4 6 -3 0.31 0.04
 -4 6 -3 0.31 0.05
 -4 6 -3 0.33 0.05
 5 -6 3 0.17 0.06
 5 -6 3 0.26 0.03
 5 -6 3 0.37 0.06
 -5 -6 -3 0.17 0.06
 -5 -6 -3 0.33 0.05
 -5 -6 -3 0.18 0.06
 5 -6 3 0.27 0.03
 -5 -6 -3 0.2 0.06
 5 6 3 0.24 0.06
 -5 6 -3 0.26 0.05
 5 6 3 0.13 0.06
 5 6 3 0.19 0.07
 5 6 3 0.31 0.07
 -5 6 -3 0.24 0.06
 5 6 3 0.19 0.06
 -5 6 -3 0.28 0.06
 6 -6 3 2.5 0.11
 -6 -6 -3 2.95 0.14
 -6 -6 -3 2.91 0.15
 6 -6 3 2.94 0.13
 6 -6 3 2.49 0.15
 6 -6 3 2.28 0.15
 -6 -6 -3 2.7 0.15
 -6 -6 -3 2.75 0.14
 -6 6 -3 2.71 0.15
 6 6 3 2.86 0.16
 -6 6 -3 2.49 0.14
 6 6 3 3.07 0.14
 6 6 3 2.92 0.21
 -6 6 -3 2.62 0.14
 6 6 3 2.81 0.15
 -6 6 -3 2.5 0.14
 6 6 3 2.66 0.15
 -7 -6 -3 -0.03 0.08
 7 -6 3 0.03 0.07
 7 -6 3 0.08 0.04
 -7 -6 -3 -0.01 0.07
 7 -6 3 -0.12 0.08
 -7 -6 -3 0.06 0.13
 7 -6 3 -0.09 0.07
 -7 -6 -3 -0.1 0.06
 -7 6 -3 -0.03 0.06
 -7 6 -3 0.03 0.07
 7 6 3 0.05 0.09
 -7 6 -3 -0.02 0.07
 7 6 3 -0.01 0.07
 7 6 3 0.1 0.09
 -8 -6 -3 0.69 0.11
 8 -6 3 0.78 0.12
 -8 -6 -3 0.64 0.1
 8 -6 3 0.8 0.1
 -8 -6 -3 0.84 0.1
 -8 -6 -3 0.82 0.09
 -8 6 -3 0.71 0.1
 -8 6 -3 0.77 0.09
 -8 6 -3 0.69 0.09
 8 6 3 0.67 0.12
 8 6 3 0.6 0.1
 9 -6 3 0.36 0.1
 -9 -6 -3 0.38 0.1
 -9 -6 -3 0.51 0.11
 9 -6 3 0.27 0.07
 -9 -6 -3 0.38 0.11
 -9 -6 -3 0.26 0.19
 9 6 3 0.49 0.12
 9 6 3 0.28 0.14
 -9 6 -3 0.42 0.11
 -9 6 -3 0.45 0.1
 -9 6 -3 0.32 0.1
 -10 -6 -3 1.7 0.15
 10 -6 3 1.52 0.14
 10 -6 3 1.44 0.11
 -10 -6 -3 1.53 0.15
 -10 -6 -3 1.72 0.15
 -10 -6 -3 1.54 0.16
 -10 6 -3 1.85 0.15
 -10 6 -3 1.48 0.15
 -10 6 -3 1.34 0.15
 10 6 3 1.42 0.16
 11 -6 3 0.69 0.12
 -11 -6 -3 0.82 0.15
 -11 -6 -3 0.72 0.17
 11 -6 3 0.64 0.15
 -11 -6 -3 0.88 0.14
 -11 -6 -3 0.75 0.15
 -11 6 -3 0.74 0.16
 11 6 3 0.74 0.16
 -11 6 -3 0.76 0.14
 -11 6 -3 0.64 0.14
 -12 -7 3 0.49 0.17
 -12 -7 3 0.16 0.2
 12 -7 -3 0.32 0.13
 12 -7 -3 0.3 0.18
 -12 -7 3 0.32 0.14
 -12 7 3 0.33 0.18
 -12 7 3 0.5 0.18
 -12 7 3 0.41 0.19
 12 7 -3 0.27 0.17
 11 -7 -3 0.52 0.14
 11 -7 -3 0.39 0.11
 11 -7 -3 0.11 0.14
 -11 -7 3 0.46 0.16
 -11 -7 3 0.45 0.14
 -11 -7 3 0.35 0.12
 -11 7 3 0.5 0.16
 -11 7 3 0.29 0.13
 11 7 -3 0.39 0.19
 -11 7 3 0.13 0.13
 11 7 -3 0.51 0.14
 10 -7 -3 0.92 0.11
 10 -7 -3 0.98 0.13
 10 -7 -3 1.03 0.12
 -10 -7 3 0.88 0.14
 -10 -7 3 0.9 0.11
 10 -7 -3 1.21 0.18
 -10 -7 3 0.92 0.21
 -10 7 3 1.14 0.13
 10 7 -3 1.06 0.13
 -10 7 3 0.71 0.14
 10 7 -3 0.83 0.17
 -10 7 3 0.84 0.13
 -9 -7 3 0.07 0.11
 9 -7 -3 -0.12 0.09
 -9 -7 3 0.12 0.08
 9 -7 -3 -0.05 0.12
 9 -7 -3 0.04 0.07
 -9 -7 3 0.08 0.09
 9 -7 -3 0.01 0.08
 -9 7 3 0.12 0.11
 -9 7 3 0.13 0.1
 9 7 -3 0 0.11
 9 7 -3 0.09 0.12
 -8 -7 3 0.16 0.09
 -8 -7 3 0.23 0.08
 8 -7 -3 0.27 0.08
 8 -7 -3 0.08 0.11
 -8 -7 3 0.06 0.08
 8 -7 -3 0.17 0.06
 8 -7 -3 0.28 0.11
 -8 -7 3 0.27 0.09
 8 7 -3 0.31 0.09
 -8 7 3 0.2 0.09
 8 7 -3 0.42 0.18
 8 7 -3 0.2 0.11
 -8 7 3 0.28 0.09
 8 7 -3 0.18 0.11
 -8 7 3 0.21 0.08
 7 -7 -3 2.78 0.17
 -7 -7 3 2.69 0.15
 -7 -7 3 2.94 0.16
 7 -7 -3 2.69 0.14
 7 -7 -3 2.74 0.14
 -7 -7 3 2.93 0.16
 7 -7 -3 2.73 0.16
 7 -7 -3 3.03 0.17
 7 -7 -3 2.71 0.15
 -7 -7 3 3 0.16
 -7 -7 3 2.82 0.14
 7 7 -3 3.04 0.17
 -7 7 3 3.12 0.16
 -7 7 3 3.03 0.16
 -7 7 3 3.06 0.15
 7 7 -3 2.77 0.15
 7 7 -3 2.77 0.17
 -6 -7 3 3.56 0.16
 6 -7 -3 3.49 0.17
 6 -7 -3 3.52 0.19
 -6 -7 3 3.12 0.16
 6 -7 -3 3.49 0.16
 -6 -7 3 3.7 0.17
 -6 -7 3 3.39 0.18
 6 -7 -3 3.18 0.15
 -6 -7 3 3.23 0.15
 -6 7 3 3.41 0.15
 -6 7 3 3.67 0.17
 6 7 -3 3.18 0.16
 6 7 -3 3.31 0.16
 -6 7 3 3.53 0.17
 6 7 -3 3.26 0.16
 6 7 -3 3.49 0.17
 5 -7 -3 2 0.12
 -5 -7 3 1.92 0.1
 -5 -7 3 2.07 0.11
 5 -7 -3 1.81 0.12
 -5 -7 3 1.97 0.11
 5 -7 -3 2.11 0.11
 5 -7 -3 1.92 0.1
 5 -7 -3 1.84 0.11
 -5 -7 3 2.06 0.11
 -5 -7 3 1.94 0.11
 -5 7 3 2.21 0.11
 -5 7 3 2.08 0.12
 5 7 -3 1.95 0.1
 -5 7 3 1.93 0.11
 5 7 -3 1.77 0.12
 5 7 -3 1.88 0.12
 5 7 -3 2.09 0.11
 5 7 -3 1.93 0.11
 -5 7 3 1.88 0.1
 4 -7 -3 1.17 0.08
 -4 -7 3 1.28 0.08
 4 -7 -3 1.14 0.08
 4 -7 -3 1.27 0.08
 -4 -7 3 1.38 0.09
 4 -7 -3 0.99 0.12
 -4 -7 3 1.3 0.09
 4 -7 -3 1.21 0.07
 -4 -7 3 1.18 0.07
 -4 -7 3 1.19 0.08
 4 7 -3 1.08 0.08
 -4 7 3 1.25 0.09
 4 7 -3 1.21 0.07
 -4 7 3 1.06 0.08
 4 7 -3 1.27 0.08
 4 7 -3 1.11 0.08
 4 7 -3 1.03 0.08
 -4 7 3 1.19 0.08
 3 -7 -3 -0.01 0.03
 3 -7 -3 0 0.04
 -3 -7 3 0.05 0.04
 3 -7 -3 0.03 0.04
 -3 -7 3 -0.04 0.04
 3 -7 -3 0.01 0.05
 3 -7 -3 0.04 0.03
 -3 -7 3 0.01 0.02
 -3 -7 3 -0.06 0.04
 -3 -7 3 -0.01 0.04
 -3 7 3 -0.03 0.04
 -3 7 3 0.05 0.04
 3 7 -3 0.01 0.03
 3 7 -3 0.05 0.07
 -3 7 3 -0.05 0.04
 3 7 -3 0.01 0.04
 3 7 -3 0.01 0.04
 -3 7 3 0.04 0.05
 3 7 -3 -0.03 0.05
 2 -7 -3 1.29 0.08
 -2 -7 3 1.59 0.08
 -2 -7 3 1.47 0.06
 2 -7 -3 1.5 0.08
 2 -7 -3 1.35 0.08
 2 -7 -3 1.45 0.08
 -2 -7 3 1.49 0.08
 -2 -7 3 1.43 0.08
 2 7 -3 1.48 0.08
 2 7 -3 1.44 0.07
 -2 7 3 1.38 0.08
 -2 7 3 1.46 0.08
 2 7 -3 1.46 0.08
 2 7 -3 1.34 0.08
 2 7 -3 1.48 0.06
 -2 7 3 1.36 0.09
 -2 7 3 1.53 0.08
 1 -7 -3 5.29 0.2
 1 -7 -3 5.21 0.2
 -1 -7 3 5.15 0.2
 1 -7 -3 5.55 0.2
 1 -7 -3 5.26 0.2
 1 -7 -3 4.96 0.2
 1 -7 -3 5.7 0.2
 -1 -7 3 5.47 0.2
 -1 -7 3 5.41 0.2
 -1 7 3 5.55 0.2
 -1 7 3 5.23 0.2
 1 7 -3 5.27 0.2
 1 7 -3 5.57 0.2
 -1 7 3 5.47 0.2
 1 7 -3 5.3 0.2
 0 -7 3 2.83 0.12
 0 -7 -3 2.81 0.12
 0 -7 -3 2.76 0.12
 0 -7 -3 2.83 0.11
 0 -7 -3 2.88 0.12
 0 -7 3 2.84 0.12
 0 -7 3 2.93 0.12
 0 -7 3 2.91 0.12
 0 -7 -3 3.07 0.12
 0 -7 3 2.85 0.11
 0 -7 -3 2.94 0.12
 0 7 3 3.02 0.12
 0 7 3 2.81 0.12
 0 7 3 2.91 0.12
 0 7 -3 2.91 0.11
 -1 -7 -3 0.11 0.03
 -1 -7 -3 0.06 0.04
 -1 -7 -3 0.11 0.04
 1 -7 3 0.09 0.02
 1 -7 3 0.12 0.03
 1 -7 3 0.11 0.02
 1 -7 3 0.16 0.04
 -1 -7 -3 0.09 0.04
 1 7 3 0.11 0.04
 -1 7 -3 0.08 0.02
 1 7 3 0.18 0.04
 -1 7 -3 0.07 0.03
 -1 7 -3 0.12 0.04
 -1 7 -3 0.06 0.02
 1 7 3 0.05 0.04
 1 7 3 0.2 0.05
 -1 7 -3 0.09 0.03
 2 -7 3 0.11 0.04
 -2 -7 -3 0.02 0.04
 2 -7 3 0.04 0.03
 2 -7 3 0.08 0.03
 2 -7 3 0.03 0.01
 2 -7 3 0.04 0.03
 -2 -7 -3 0.08 0.04
 -2 -7 -3 0.06 0.03
 -2 -7 -3 0.13 0.04
 -2 7 -3 0.03 0.01
 2 7 3 0.04 0.03
 -2 7 -3 0.06 0.02
 2 7 3 0.1 0.04
 2 7 3 0.06 0.04
 -2 7 -3 0.06 0.03
 2 7 3 0.04 0.05
 -2 7 -3 0 0.03
 -2 7 -3 -0.03 0.03
 2 7 3 0.07 0.04
 -3 -7 -3 0.45 0.05
 -3 -7 -3 0.43 0.06
 3 -7 3 0.46 0.05
 -3 -7 -3 0.43 0.06
 -3 -7 -3 0.6 0.05
 3 -7 3 0.48 0.05
 -3 7 -3 0.53 0.04
 3 7 3 0.58 0.07
 3 7 3 0.43 0.06
 3 7 3 0.46 0.06
 -3 7 -3 0.47 0.05
 3 7 3 0.42 0.05
 3 7 3 0.41 0.05
 -3 7 -3 0.54 0.05
 -3 7 -3 0.36 0.05
 4 -7 3 0.18 0.04
 -4 -7 -3 0.04 0.05
 -4 -7 -3 0.11 0.05
 -4 -7 -3 0.18 0.04
 4 -7 3 -0.02 0.05
 -4 -7 -3 0.18 0.05
 4 -7 3 0.12 0.04
 -4 7 -3 0.17 0.05
 4 7 3 0.14 0.06
 -4 7 -3 0.11 0.04
 4 7 3 0.04 0.06
 4 7 3 0.11 0.05
 4 7 3 0.09 0.05
 -4 7 -3 0.08 0.05
 -4 7 -3 0.13 0.04
 -5 -7 -3 1.57 0.1
 -5 -7 -3 1.63 0.11
 5 -7 3 1.52 0.1
 5 -7 3 1.47 0.1
 5 -7 3 1.61 0.1
 -5 -7 -3 1.28 0.1
 -5 -7 -3 1.72 0.11
 5 7 3 1.45 0.1
 5 7 3 1.31 0.1
 5 7 3 1.44 0.15
 5 7 3 1.47 0.1
 -5 7 -3 1.68 0.1
 -5 7 -3 1.72 0.12
 -5 7 -3 1.54 0.1
 5 7 3 1.55 0.1
 6 -7 3 1.06 0.08
 -6 -7 -3 0.93 0.09
 6 -7 3 0.85 0.05
 6 -7 3 0.82 0.1
 -6 -7 -3 0.88 0.08
 6 -7 3 0.69 0.05
 -6 -7 -3 0.92 0.09
 -6 -7 -3 0.93 0.09
 6 -7 3 0.54 0.09
 6 7 3 0.96 0.09
 -6 7 -3 0.99 0.09
 6 7 3 0.81 0.1
 6 7 3 0.94 0.1
 6 7 3 0.9 0.1
 -6 7 -3 0.87 0.08
 6 7 3 0.69 0.1
 -6 7 -3 0.98 0.08
 -6 7 -3 0.86 0.09
 7 -7 3 0.75 0.09
 -7 -7 -3 0.64 0.09
 -7 -7 -3 0.78 0.09
 7 -7 3 0.86 0.05
 -7 -7 -3 0.64 0.09
 7 -7 3 0.71 0.1
 -7 -7 -3 0.69 0.08
 7 -7 3 0.67 0.1
 7 -7 3 0.74 0.05
 -7 7 -3 0.63 0.09
 7 7 3 0.68 0.11
 -7 7 -3 0.69 0.08
 7 7 3 0.74 0.1
 -7 7 -3 0.79 0.09
 7 7 3 0.87 0.09
 -8 -7 -3 0.28 0.09
 8 -7 3 0.2 0.06
 -8 -7 -3 0.18 0.08
 -8 -7 -3 0.21 0.09
 -8 -7 -3 0.3 0.1
 8 -7 3 0.46 0.09
 8 7 3 0.31 0.1
 8 7 3 0.32 0.12
 -8 7 -3 0.28 0.09
 -8 7 -3 0.21 0.09
 -8 7 -3 0.24 0.09
 9 -7 3 1.27 0.14
 -9 -7 -3 1.12 0.13
 -9 -7 -3 1.27 0.14
 -9 -7 -3 1.09 0.13
 -9 -7 -3 1.13 0.12
 -9 7 -3 1.3 0.13
 -9 7 -3 1.22 0.12
 -9 7 -3 1.35 0.13
 9 7 3 1.26 0.16
 9 7 3 1.47 0.14
 -10 -7 -3 0.34 0.13
 -10 -7 -3 0.49 0.14
 10 -7 3 0.57 0.12
 10 -7 3 0.3 0.08
 -10 -7 -3 0.41 0.12
 -10 -7 -3 0.43 0.12
 -10 7 -3 0.75 0.13
 -10 7 -3 0.57 0.16
 10 7 3 0.46 0.13
 -10 7 -3 0.57 0.12
 11 -7 3 0.36 0.15
 -11 -7 -3 0.39 0.15
 -11 -7 -3 0.19 0.17
 -11 -7 -3 0.47 0.15
 11 -7 3 0.26 0.15
 -11 -7 -3 0.52 0.14
 11 7 3 0.2 0.15
 -11 7 -3 0.51 0.14
 -11 7 -3 0.23 0.14
 -11 7 -3 0.28 0.16
 11 -8 -3 0.08 0.13
 11 -8 -3 0.07 0.13
 -11 -8 3 -0.03 0.12
 -11 -8 3 -0.01 0.17
 -11 -8 3 0.21 0.14
 11 -8 -3 0.05 0.11
 -11 8 3 0.13 0.13
 11 8 -3 0.08 0.16
 -11 8 3 0.03 0.14
 -11 8 3 0.09 0.16
 11 8 -3 0.22 0.2
 10 -8 -3 0.28 0.12
 -10 -8 3 0.23 0.1
 10 -8 -3 0.35 0.09
 -10 -8 3 0.38 0.14
 10 -8 -3 0.38 0.18
 -10 -8 3 0.47 0.14
 -10 8 3 0.42 0.14
 -10 8 3 0.3 0.11
 10 8 -3 0.21 0.16
 -10 8 3 0.29 0.12
 10 8 -3 0.24 0.12
 -9 -8 3 0.3 0.11
 -9 -8 3 0.19 0.12
 9 -8 -3 0.12 0.25
 -9 -8 3 0.34 0.09
 9 -8 -3 0.35 0.1
 9 -8 -3 0.25 0.08
 9 -8 -3 0.28 0.08
 -9 8 3 0.25 0.1
 -9 8 3 0.25 0.11
 9 8 -3 0.32 0.11
 9 8 -3 0.22 0.13
 -9 8 3 0.3 0.1
 8 -8 -3 0.47 0.07
 -8 -8 3 0.64 0.11
 -8 -8 3 0.61 0.1
 -8 -8 3 0.51 0.1
 8 -8 -3 0.55 0.09
 8 -8 -3 0.44 0.12
 -8 -8 3 0.49 0.08
 8 -8 -3 0.51 0.07
 -8 8 3 0.54 0.1
 8 8 -3 0.44 0.2
 8 8 -3 0.52 0.12
 -8 8 3 0.47 0.09
 8 8 -3 0.63 0.11
 8 8 -3 0.66 0.12
 -8 8 3 0.6 0.09
 -7 -8 3 0.76 0.1
 -7 -8 3 0.63 0.07
 -7 -8 3 0.78 0.09
 -7 -8 3 0.67 0.09
 7 -8 -3 0.75 0.07
 -7 -8 3 0.82 0.1
 7 -8 -3 0.84 0.1
 7 -8 -3 0.74 0.11
 7 -8 -3 0.61 0.09
 -7 8 3 0.69 0.11
 7 8 -3 0.74 0.1
 7 8 -3 1 0.16
 -7 8 3 0.67 0.08
 7 8 -3 0.7 0.09
 -7 8 3 0.54 0.09
 -6 -8 3 1.47 0.11
 6 -8 -3 1.76 0.12
 -6 -8 3 1.33 0.1
 6 -8 -3 1.81 0.11
 -6 -8 3 1.5 0.11
 -6 -8 3 1.4 0.1
 -6 -8 3 1.56 0.11
 6 -8 -3 1.41 0.09
 6 -8 -3 1.61 0.12
 6 -8 -3 1.39 0.1
 -6 8 3 1.33 0.1
 6 8 -3 1.6 0.11
 6 8 -3 1.47 0.09
 -6 8 3 1.44 0.1
 -6 8 3 1.73 0.11
 6 8 -3 1.45 0.11
 6 8 -3 1.65 0.11
 5 -8 -3 1.16 0.09
 5 -8 -3 1.33 0.09
 5 -8 -3 1.19 0.08
 -5 -8 3 1.31 0.08
 -5 -8 3 1.27 0.09
 -5 -8 3 1.08 0.08
 -5 -8 3 1.24 0.09
 -5 -8 3 1.17 0.09
 5 -8 -3 1.04 0.08
 5 -8 -3 1.24 0.08
 -5 8 3 1.36 0.08
 5 8 -3 1.28 0.09
 5 8 -3 1.33 0.09
 5 8 -3 1.29 0.1
 -5 8 3 1.29 0.09
 5 8 -3 1.31 0.09
 -5 8 3 1.28 0.09
 5 8 -3 1.05 0.09
 4 -8 -3 1.3 0.08
 -4 -8 3 1.25 0.07
 4 -8 -3 1.33 0.09
 -4 -8 3 1.19 0.09
 -4 -8 3 1.13 0.07
 -4 -8 3 1.09 0.08
 4 -8 -3 1.2 0.08
 4 -8 -3 1.14 0.08
 -4 -8 3 1.31 0.08
 4 -8 -3 1.21 0.07
 4 8 -3 1.11 0.08
 -4 8 3 1.14 0.08
 -4 8 3 1.35 0.09
 4 8 -3 1.14 0.07
 4 8 -3 1 0.08
 4 8 -3 1.15 0.09
 -4 8 3 1 0.08
 4 8 -3 1.2 0.08
 3 -8 -3 0.82 0.06
 -3 -8 3 0.8 0.07
 -3 -8 3 0.86 0.06
 3 -8 -3 0.81 0.06
 3 -8 -3 0.77 0.08
 -3 -8 3 0.8 0.05
 3 -8 -3 0.75 0.07
 -3 -8 3 0.83 0.06
 -3 -8 3 0.72 0.06
 -3 8 3 0.88 0.06
 -3 8 3 0.79 0.07
 3 8 -3 0.93 0.07
 -3 8 3 0.82 0.08
 3 8 -3 0.85 0.05
 3 8 -3 0.85 0.06
 -3 8 3 0.68 0.06
 3 8 -3 0.73 0.06
 3 8 -3 0.7 0.07
 2 -8 -3 4.26 0.17
 -2 -8 3 4.33 0.16
 2 -8 -3 4.41 0.18
 -2 -8 3 4.36 0.17
 -2 -8 3 4.55 0.17
 -2 -8 3 4.5 0.17
 2 -8 -3 4.62 0.18
 2 -8 -3 4.29 0.17
 -2 -8 3 4.09 0.15
 -2 8 3 4.28 0.17
 -2 8 3 4.07 0.19
 -2 8 3 4.52 0.17
 2 8 -3 4.36 0.17
 2 8 -3 4.52 0.17
 -2 8 3 4.7 0.18
 2 8 -3 4.03 0.15
 -2 8 3 4.53 0.18
 2 8 -3 4.31 0.17
 2 8 -3 4.17 0.18
 1 -8 -3 9.62 0.33
 1 -8 -3 9.32 0.33
 -1 -8 3 9.25 0.33
 1 -8 -3 9.22 0.33
 1 -8 -3 9.24 0.33
 -1 -8 3 9.16 0.33
 1 -8 -3 9.54 0.33
 -1 -8 3 9.2 0.33
 1 8 -3 8.78 0.33
 1 8 -3 9.21 0.33
 1 8 -3 9.12 0.33
 -1 8 3 9.3 0.33
 1 8 -3 9.13 0.33
 -1 8 3 9.34 0.34
 -1 8 3 8.93 0.33
 0 -8 -3 1.67 0.07
 0 -8 -3 1.54 0.09
 0 -8 -3 1.42 0.09
 0 -8 3 1.67 0.08
 0 -8 3 1.6 0.08
 0 -8 -3 1.63 0.09
 0 -8 -3 1.67 0.09
 0 -8 3 1.56 0.08
 0 -8 3 1.5 0.08
 0 -8 3 1.66 0.08
 0 -8 -3 1.67 0.09
 0 8 3 1.61 0.09
 0 8 -3 1.42 0.08
 0 8 3 1.4 0.1
 0 8 -3 1.59 0.08
 0 8 3 1.65 0.08
 0 8 -3 1.54 0.08
 -1 -8 -3 1.44 0.08
 -1 -8 -3 1.22 0.08
 1 -8 3 1.29 0.08
 -1 -8 -3 1.37 0.07
 -1 -8 -3 1.4 0.08
 1 -8 3 1.26 0.05
 1 -8 3 1.23 0.08
 1 -8 3 1.34 0.08
 1 -8 3 1.16 0.06
 1 8 3 1.26 0.09
 -1 8 -3 1.21 0.06
 -1 8 -3 1.33 0.07
 1 8 3 1.27 0.08
 1 8 3 1.37 0.08
 1 8 3 1.33 0.09
 2 -8 3 0.07 0.02
 2 -8 3 0.02 0.03
 2 -8 3 0.05 0.04
 -2 -8 -3 0.1 0.05
 -2 -8 -3 0.07 0.05
 -2 -8 -3 0.06 0.03
 2 -8 3 0.04 0.04
 -2 -8 -3 0.04 0.04
 2 8 3 0.16 0.04
 2 8 3 0.15 0.05
 2 8 3 -0.01 0.03
 2 8 3 0.04 0.05
 -2 8 -3 0.05 0.04
 -2 8 -3 0.1 0.02
 2 8 3 0.02 0.06
 -2 8 -3 0.1 0.03
 -2 8 -3 0.13 0.04
 -2 8 -3 0.13 0.04
 3 -8 3 0.2 0.05
 -3 -8 -3 0.31 0.09
 -3 -8 -3 0.29 0.06
 3 -8 3 0.25 0.05
 -3 -8 -3 0.25 0.05
 -3 -8 -3 0.29 0.04
 3 8 3 0.34 0.06
 -3 8 -3 0.26 0.04
 3 8 3 0.31 0.06
 3 8 3 0.3 0.05
 3 8 3 0.27 0.05
 3 8 3 0.25 0.05
 -3 8 -3 0.24 0.05
 -3 8 -3 0.22 0.04
 -3 8 -3 0.39 0.05
 -4 -8 -3 0.12 0.05
 4 -8 3 0.09 0.06
 -4 -8 -3 0.08 0.05
 -4 -8 -3 0.04 0.06
 -4 -8 -3 0.03 0.04
 4 -8 3 0.1 0.05
 -4 -8 -3 0.03 0.05
 4 -8 3 0.04 0.04
 4 8 3 -0.06 0.06
 4 8 3 0.09 0.05
 -4 8 -3 0 0.04
 -4 8 -3 -0.01 0.06
 4 8 3 0 0.06
 -4 8 -3 0.08 0.05
 4 8 3 0.03 0.06
 4 8 3 0.02 0.05
 -4 8 -3 0.08 0.05
 -5 -8 -3 0.18 0.07
 -5 -8 -3 0.24 0.07
 -5 -8 -3 0.29 0.06
 5 -8 3 0.13 0.06
 -5 -8 -3 0.19 0.06
 5 -8 3 0.13 0.07
 5 -8 3 0.26 0.06
 -5 8 -3 0.27 0.06
 5 8 3 0.23 0.06
 5 8 3 0.21 0.08
 5 8 3 0.17 0.08
 5 8 3 0.28 0.07
 -5 8 -3 0.14 0.06
 -5 8 -3 0.21 0.07
 6 -8 3 0.46 0.09
 -6 -8 -3 0.44 0.07
 -6 -8 -3 0.43 0.09
 -6 -8 -3 0.36 0.08
 -6 -8 -3 0.44 0.08
 6 -8 3 0.41 0.07
 6 8 3 0.48 0.08
 -6 8 -3 0.32 0.07
 6 8 3 0.39 0.08
 -6 8 -3 0.39 0.07
 6 8 3 0.19 0.09
 -6 8 -3 0.57 0.08
 6 8 3 0.52 0.08
 7 -8 3 0.35 0.08
 -7 -8 -3 0.4 0.08
 7 -8 3 0.41 0.03
 -7 -8 -3 0.36 0.1
 7 -8 3 0.47 0.04
 7 -8 3 0.44 0.1
 -7 -8 -3 0.42 0.09
 7 -8 3 0.41 0.1
 -7 -8 -3 0.54 0.09
 -7 8 -3 0.47 0.08
 -7 8 -3 0.43 0.08
 -7 8 -3 0.42 0.1
 7 8 3 0.39 0.11
 7 8 3 0.36 0.09
 -8 -8 -3 0.1 0.1
 8 -8 3 0.14 0.04
 8 -8 3 0.21 0.04
 -8 -8 -3 0.39 0.1
 8 -8 3 0.18 0.09
 -8 -8 -3 0.12 0.08
 -8 8 -3 0.24 0.09
 8 8 3 0.23 0.12
 -8 8 -3 0.29 0.1
 -8 8 -3 0.22 0.08
 9 -8 3 0.19 0.06
 -9 -8 -3 0.15 0.11
 -9 -8 -3 0.36 0.11
 9 -8 3 0.23 0.05
 -9 -8 -3 0.28 0.1
 -9 -8 -3 0.37 0.13
 9 -8 3 0.18 0.12
 -9 8 -3 0.31 0.11
 -9 8 -3 0.2 0.11
 -9 8 -3 0.36 0.11
 9 8 3 0.25 0.15
 9 8 3 0.2 0.11
 10 -8 3 0.64 0.13
 -10 -8 -3 0.64 0.15
 -10 -8 -3 0.59 0.13
 10 -8 3 0.53 0.07
 -10 -8 -3 0.55 0.14
 -10 -8 -3 0.51 0.13
 -10 8 -3 0.72 0.15
 -10 8 -3 0.66 0.13
 -10 8 -3 0.6 0.13
 10 8 3 0.64 0.15
 -11 -8 -3 0.65 0.14
 -11 -8 -3 0.52 0.16
 11 -8 3 0.61 0.14
 -11 -8 -3 0.44 0.16
 11 -8 3 0.34 0.09
 -11 -8 -3 0.68 0.18
 11 8 3 0.02 0.15
 -11 8 -3 0.57 0.17
 -11 8 -3 0.79 0.16
 -11 -9 3 0.13 0.13
 -11 -9 3 0.17 0.15
 11 -9 -3 0.09 0.1
 11 -9 -3 0.29 0.13
 11 -9 -3 0.24 0.16
 -11 -9 3 0.27 0.18
 -11 9 3 0.11 0.17
 11 9 -3 -0.04 0.15
 -11 9 3 0.22 0.15
 -11 9 3 0.03 0.14
 10 -9 -3 0.24 0.09
 -10 -9 3 0.22 0.15
 -10 -9 3 0.36 0.11
 10 -9 -3 0.45 0.1
 -10 -9 3 0.27 0.13
 10 -9 -3 0.37 0.14
 -10 9 3 0.3 0.12
 -10 9 3 0.3 0.14
 10 9 -3 0.17 0.17
 10 9 -3 0.25 0.14
 -10 9 3 0.32 0.13
 9 -9 -3 0.72 0.12
 9 -9 -3 0.65 0.09
 9 -9 -3 0.68 0.09
 -9 -9 3 0.84 0.12
 -9 -9 3 0.69 0.1
 -9 -9 3 0.75 0.13
 -9 -9 3 0.58 0.12
 9 -9 -3 0.53 0.16
 -9 9 3 0.8 0.12
 -9 9 3 0.48 0.13
 9 9 -3 0.72 0.14
 -9 9 3 0.74 0.11
 9 9 -3 0.66 0.13
 8 -9 -3 0.2 0.07
 8 -9 -3 0.15 0.12
 -8 -9 3 0.31 0.11
 8 -9 -3 0.2 0.07
 -8 -9 3 0.16 0.09
 -8 -9 3 0.36 0.12
 -8 -9 3 0.02 0.07
 -8 9 3 0.16 0.1
 8 9 -3 0.24 0.14
 -8 9 3 0.38 0.09
 -8 9 3 0.22 0.09
 -7 -9 3 0.35 0.09
 7 -9 -3 0.55 0.09
 -7 -9 3 0.46 0.07
 7 -9 -3 0.42 0.09
 -7 -9 3 0.52 0.09
 7 -9 -3 0.49 0.06
 -7 -9 3 0.39 0.09
 -7 9 3 0.29 0.08
 -7 9 3 0.41 0.09
 7 9 -3 0.55 0.1
 7 9 -3 0.33 0.1
 7 9 -3 0.44 0.09
 -7 9 3 0.45 0.08
 6 -9 -3 0.48 0.08
 -6 -9 3 0.59 0.08
 -6 -9 3 0.48 0.08
 6 -9 -3 0.48 0.09
 -6 -9 3 0.45 0.07
 -6 -9 3 0.5 0.09
 6 -9 -3 0.42 0.09
 6 -9 -3 0.38 0.07
 -6 -9 3 0.64 0.08
 6 -9 -3 0.52 0.06
 -6 9 3 0.54 0.07
 6 9 -3 0.54 0.08
 -6 9 3 0.54 0.08
 6 9 -3 0.45 0.09
 -6 9 3 0.41 0.08
 6 9 -3 0.38 0.07
 6 9 -3 0.48 0.09
 -5 -9 3 0.44 0.05
 -5 -9 3 0.45 0.07
 5 -9 -3 0.3 0.07
 5 -9 -3 0.34 0.05
 -5 -9 3 0.4 0.07
 5 -9 -3 0.4 0.07
 -5 -9 3 0.45 0.07
 -5 -9 3 0.35 0.07
 5 -9 -3 0.4 0.08
 5 -9 -3 0.48 0.08
 5 9 -3 0.4 0.07
 -5 9 3 0.36 0.07
 -5 9 3 0.54 0.07
 5 9 -3 0.49 0.07
 5 9 -3 0.43 0.06
 5 9 -3 0.35 0.07
 5 9 -3 0.45 0.08
 4 -9 -3 0.48 0.06
 -4 -9 3 0.43 0.06
 4 -9 -3 0.42 0.07
 4 -9 -3 0.39 0.07
 -4 -9 3 0.43 0.06
 4 -9 -3 0.37 0.05
 -4 -9 3 0.37 0.04
 -4 -9 3 0.4 0.06
 -4 -9 3 0.42 0.06
 4 -9 -3 0.71 0.07
 4 9 -3 0.5 0.08
 4 9 -3 0.39 0.06
 4 9 -3 0.4 0.05
 -4 9 3 0.44 0.07
 -4 9 3 0.38 0.06
 4 9 -3 0.59 0.06
 4 9 -3 0.43 0.07
 -3 -9 3 0 0.04
 3 -9 -3 0 0.06
 -3 -9 3 0.02 0.05
 -3 -9 3 0.03 0.02
 3 -9 -3 0.01 0.04
 -3 -9 3 0.04 0.09
 -3 -9 3 0 0.04
 3 -9 -3 -0.03 0.05
 3 -9 -3 0.02 0.04
 3 -9 -3 0.08 0.05
 3 9 -3 0.01 0.05
 -3 9 3 -0.02 0.05
 3 9 -3 -0.11 0.05
 -3 9 3 0.06 0.05
 -3 9 3 0.05 0.04
 3 9 -3 0.01 0.03
 3 9 -3 -0.05 0.05
 3 9 -3 0.03 0.05
 2 -9 -3 0.29 0.05
 2 -9 -3 0.29 0.04
 -2 -9 3 0.25 0.05
 -2 -9 3 0.21 0.05
 -2 -9 3 0.36 0.05
 -2 -9 3 0.25 0.03
 2 -9 -3 0.25 0.06
 2 -9 -3 0.32 0.05
 -2 9 3 0.31 0.05
 2 9 -3 0.28 0.05
 -2 9 3 0.37 0.05
 2 9 -3 0.37 0.06
 -2 9 3 0.28 0.05
 2 9 -3 0.26 0.05
 2 9 -3 0.28 0.02
 2 9 -3 0.22 0.05
 -2 9 3 0.24 0.05
 1 -9 -3 3.84 0.16
 1 -9 -3 3.6 0.15
 -1 -9 3 3.66 0.15
 1 -9 -3 3.19 0.2
 1 -9 -3 3.54 0.15
 -1 -9 3 3.53 0.15
 1 -9 -3 3.76 0.15
 -1 -9 3 3.61 0.15
 1 9 -3 3.56 0.15
 1 9 -3 3.6 0.15
 1 9 -3 3.93 0.16
 -1 9 3 3.48 0.15
 0 -9 3 3.37 0.14
 0 -9 -3 3.54 0.15
 0 -9 -3 3.54 0.15
 0 -9 3 3.34 0.14
 0 -9 -3 3.33 0.13
 0 -9 3 3.42 0.14
 0 -9 3 3.62 0.14
 0 -9 -3 3.73 0.15
 0 -9 -3 3.36 0.15
 0 -9 3 3.25 0.14
 0 9 3 3.66 0.15
 0 9 -3 3.4 0.14
 0 9 -3 3.5 0.14
 -1 -9 -3 5.65 0.2
 -1 -9 -3 5.16 0.21
 1 -9 3 5.47 0.19
 1 -9 3 5.55 0.21
 -1 -9 -3 5.17 0.21
 1 -9 3 5.38 0.21
 1 -9 3 5.31 0.21
 1 -9 3 5.23 0.19
 1 -9 3 5.33 0.21
 -1 -9 -3 5.56 0.21
 -1 -9 -3 5.3 0.21
 -1 9 -3 5.52 0.2
 1 9 3 5.67 0.21
 -1 9 -3 5.45 0.19
 1 9 3 4.79 0.21
 1 9 3 5.52 0.21
 1 9 3 5.83 0.24
 1 9 3 5.44 0.22
 2 -9 3 0.67 0.06
 -2 -9 -3 0.85 0.08
 -2 -9 -3 0.75 0.07
 -2 -9 -3 0.76 0.07
 2 -9 3 0.87 0.07
 -2 -9 -3 0.82 0.06
 2 -9 3 0.84 0.04
 -2 -9 -3 0.79 0.07
 2 -9 3 0.89 0.05
 -2 9 -3 0.74 0.06
 2 9 3 0.97 0.08
 -2 9 -3 0.91 0.06
 2 9 3 0.68 0.07
 2 9 3 0.76 0.07
 -2 9 -3 0.75 0.05
 2 9 3 0.73 0.05
 2 9 3 0.78 0.07
 -2 9 -3 0.83 0.05
 -2 9 -3 0.8 0.06
 -3 -9 -3 1.82 0.09
 -3 -9 -3 1.74 0.11
 -3 -9 -3 1.75 0.1
 -3 -9 -3 1.53 0.1
 3 -9 3 1.47 0.09
 3 -9 3 1.62 0.1
 -3 -9 -3 1.56 0.1
 3 9 3 1.62 0.11
 3 9 3 1.76 0.11
 3 9 3 1.81 0.11
 3 9 3 1.86 0.11
 -3 9 -3 1.8 0.08
 -3 9 -3 1.68 0.11
 -3 9 -3 1.64 0.1
 3 9 3 1.66 0.09
 -3 9 -3 1.51 0.1
 -4 -9 -3 1.69 0.12
 -4 -9 -3 1.63 0.11
 -4 -9 -3 1.52 0.1
 4 -9 3 1.58 0.09
 -4 -9 -3 1.61 0.1
 4 -9 3 1.67 0.11
 4 -9 3 1.69 0.1
 -4 9 -3 1.71 0.09
 4 9 3 1.57 0.1
 4 9 3 1.52 0.11
 4 9 3 2.01 0.11
 -4 9 -3 1.55 0.1
 -4 9 -3 1.72 0.1
 4 9 3 1.5 0.11
 5 -9 3 0.35 0.06
 -5 -9 -3 0.49 0.08
 -5 -9 -3 0.4 0.08
 5 -9 3 0.53 0.14
 5 -9 3 0.54 0.07
 -5 -9 -3 0.41 0.08
 -5 -9 -3 0.47 0.06
 -5 9 -3 0.41 0.07
 5 9 3 0.26 0.08
 5 9 3 0.42 0.07
 -5 9 -3 0.49 0.07
 -5 9 -3 0.26 0.07
 5 9 3 0.36 0.09
 5 9 3 0.44 0.07
 -5 9 -3 0.39 0.07
 6 -9 3 0.65 0.1
 6 -9 3 0.6 0.1
 -6 -9 -3 0.74 0.09
 -6 -9 -3 0.64 0.09
 -6 -9 -3 0.61 0.08
 6 -9 3 0.72 0.08
 -6 -9 -3 0.78 0.1
 6 9 3 0.72 0.09
 6 9 3 0.65 0.1
 6 9 3 0.65 0.1
 -6 9 -3 0.76 0.08
 -6 9 -3 0.78 0.09
 -6 9 -3 0.63 0.07
 7 -9 3 0.04 0.08
 -7 -9 -3 0.13 0.09
 -7 -9 -3 -0.04 0.08
 7 -9 3 -0.12 0.14
 -7 -9 -3 -0.1 0.06
 -7 -9 -3 0.17 0.09
 -7 9 -3 0.18 0.08
 -7 9 -3 0.07 0.07
 7 9 3 0 0.08
 -7 9 -3 0.1 0.08
 7 9 3 0.1 0.11
 -8 -9 -3 0.39 0.1
 -8 -9 -3 0.25 0.09
 8 -9 3 0.19 0.09
 -8 -9 -3 0.26 0.11
 -8 9 -3 0.19 0.1
 -8 9 -3 0.16 0.09
 -8 9 -3 0.16 0.08
 8 9 3 0.29 0.14
 8 9 3 0.36 0.1
 -9 -9 -3 0.34 0.1
 9 -9 3 0.21 0.11
 -9 -9 -3 0.35 0.13
 9 -9 3 0.23 0.04
 -9 -9 -3 0.25 0.12
 -9 -9 -3 0.42 0.12
 9 -9 3 0.36 0.05
 -9 9 -3 0.06 0.1
 -9 9 -3 0.15 0.14
 9 9 3 0.23 0.17
 9 9 3 0.11 0.13
 -9 9 -3 0.25 0.11
 10 -9 3 0.18 0.13
 10 -9 3 0.11 0.05
 -10 -9 -3 0.22 0.14
 -10 -9 -3 0 0.13
 -10 -9 -3 0.29 0.12
 10 -9 3 0.06 0.05
 -10 -9 -3 0.26 0.15
 10 9 3 0.17 0.14
 -10 9 -3 0.29 0.13
 -10 9 -3 0.13 0.12
 -10 9 -3 0.03 0.15
 -11 -9 -3 0.09 0.13
 11 -9 3 0.05 0.16
 -11 -9 -3 0.45 0.16
 -11 -9 -3 0.21 0.21
 -11 9 -3 -0.04 0.18
 11 9 3 0.6 0.28
 -11 9 -3 0.1 0.15
 -11 9 -3 0.32 0.15
 11 -10 -3 0.02 0.1
 -11 -10 3 0.06 0.12
 -11 -10 3 0.09 0.18
 -11 -10 3 -0.02 0.16
 11 -10 -3 -0.07 0.16
 11 10 -3 -0.24 0.17
 -11 10 3 0.16 0.15
 -11 10 3 -0.04 0.14
 10 -10 -3 0.73 0.1
 -10 -10 3 0.75 0.15
 -10 -10 3 0.62 0.17
 -10 -10 3 0.53 0.11
 10 -10 -3 0.86 0.11
 10 -10 -3 0.86 0.14
 10 10 -3 0.89 0.16
 -10 10 3 0.66 0.15
 -10 10 3 0.75 0.14
 10 10 -3 0.91 0.21
 -10 10 3 0.86 0.13
 -9 -10 3 0.33 0.1
 9 -10 -3 0.32 0.11
 -9 -10 3 0.32 0.13
 9 -10 -3 0.26 0.08
 -9 -10 3 0.34 0.12
 9 -10 -3 0.22 0.16
 -9 -10 3 0.27 0.12
 9 10 -3 0.49 0.15
 9 10 -3 0.08 0.11
 -9 10 3 0.32 0.11
 -9 10 3 0.3 0.12
 -9 10 3 0.2 0.11
 8 -10 -3 0.25 0.07
 8 -10 -3 0.47 0.1
 -8 -10 3 0.23 0.08
 -8 -10 3 0.34 0.11
 8 -10 -3 0.31 0.07
 -8 -10 3 0.38 0.11
 -8 -10 3 0.39 0.1
 8 -10 -3 0.45 0.16
 -8 10 3 0.39 0.11
 8 10 -3 0.37 0.13
 8 10 -3 0.33 0.11
 -8 10 3 0.4 0.15
 -8 10 3 0.31 0.09
 7 -10 -3 2.61 0.13
 7 -10 -3 2.71 0.16
 -7 -10 3 2.57 0.14
 -7 -10 3 2.93 0.17
 -7 -10 3 2.6 0.18
 7 -10 -3 2.72 0.17
 -7 -10 3 2.69 0.19
 7 10 -3 2.88 0.17
 7 10 -3 2.73 0.18
 7 10 -3 2.92 0.19
 -7 10 3 2.21 0.15
 -7 10 3 2.57 0.17
 7 10 -3 2.27 0.21
 -7 10 3 2.4 0.17
 6 -10 -3 1.22 0.08
 -6 -10 3 1.22 0.11
 6 -10 -3 1.35 0.12
 -6 -10 3 1.17 0.1
 6 -10 -3 1.33 0.1
 6 -10 -3 1.4 0.1
 -6 -10 3 1.34 0.11
 -6 -10 3 1.03 0.1
 6 10 -3 1.25 0.11
 6 10 -3 1.16 0.11
 -6 10 3 1.4 0.11
 6 10 -3 1.21 0.11
 6 10 -3 1.24 0.09
 -6 10 3 1.34 0.13
 -5 -10 3 -0.06 0.04
 5 -10 -3 -0.08 0.06
 5 -10 -3 -0.07 0.04
 -5 -10 3 -0.05 0.07
 5 -10 -3 -0.07 0.07
 -5 -10 3 -0.05 0.07
 -5 -10 3 -0.09 0.06
 5 -10 -3 -0.02 0.06
 5 -10 -3 -0.02 0.06
 -5 -10 3 0.06 0.07
 5 10 -3 0.02 0.06
 -5 10 3 -0.02 0.07
 5 10 -3 0 0.07
 5 10 -3 -0.01 0.08
 5 10 -3 0 0.07
 5 10 -3 -0.02 0.05
 -5 10 3 -0.01 0.06
 -4 -10 3 0.27 0.07
 4 -10 -3 0.08 0.07
 4 -10 -3 0.24 0.05
 -4 -10 3 0.12 0.06
 -4 -10 3 0.16 0.03
 -4 -10 3 0.31 0.06
 4 -10 -3 0.15 0.07
 -4 -10 3 0.21 0.06
 4 -10 -3 0.14 0.06
 4 -10 -3 0.16 0.05
 -4 10 3 0.22 0.07
 -4 10 3 0.19 0.06
 4 10 -3 0.2 0.07
 4 10 -3 0.26 0.08
 4 10 -3 0.15 0.06
 4 10 -3 0.16 0.06
 4 10 -3 0.26 0.07
 -3 -10 3 0.21 0.03
 -3 -10 3 0.1 0.05
 3 -10 -3 0.21 0.05
 -3 -10 3 0.14 0.06
 3 -10 -3 0.18 0.04
 3 -10 -3 0.18 0.06
 3 -10 -3 0.19 0.04
 -3 -10 3 0.1 0.06
 3 -10 -3 0.06 0.06
 -3 -10 3 0.23 0.05
 3 10 -3 0.11 0.06
 -3 10 3 0.16 0.06
 -3 10 3 0.22 0.05
 3 10 -3 0.15 0.06
 3 10 -3 0.14 0.03
 3 10 -3 0.22 0.06
 -3 10 3 0.12 0.05
 3 10 -3 0.07 0.06
 2 -10 -3 1.72 0.11
 -2 -10 3 1.59 0.1
 -2 -10 3 1.69 0.06
 2 -10 -3 1.86 0.1
 -2 -10 3 1.86 0.1
 2 -10 -3 1.91 0.11
 2 -10 -3 1.89 0.11
 2 -10 -3 1.8 0.11
 -2 -10 3 1.93 0.1
 2 -10 -3 1.88 0.1
 2 10 -3 1.61 0.1
 2 10 -3 1.8 0.1
 -2 10 3 1.65 0.11
 -2 10 3 1.56 0.1
 2 10 -3 1.75 0.11
 -2 10 3 1.71 0.1
 2 10 -3 1.56 0.09
 1 -10 -3 2.12 0.1
 -1 -10 3 1.64 0.1
 -1 -10 3 1.99 0.11
 -1 -10 3 2.2 0.11
 -1 -10 3 1.94 0.1
 -1 -10 3 2.08 0.11
 1 -10 -3 1.89 0.11
 1 -10 -3 1.95 0.11
 1 -10 -3 2.02 0.11
 -1 10 3 1.8 0.1
 1 10 -3 1.67 0.1
 -1 10 3 1.8 0.1
 0 -10 3 7.09 0.27
 0 -10 3 7.33 0.27
 0 -10 -3 7.43 0.28
 0 -10 -3 7.26 0.26
 0 -10 3 7.72 0.28
 0 -10 3 8.06 0.28
 0 -10 3 7.31 0.27
 0 -10 -3 7.74 0.28
 0 -10 -3 7.91 0.28
 0 -10 -3 6.97 0.27
 0 10 3 7.63 0.28
 0 10 -3 7.04 0.27
 0 10 3 7.34 0.28
 0 10 -3 7.28 0.27
 -1 -10 -3 12.21 0.42
 1 -10 3 12.3 0.44
 1 -10 3 12.47 0.44
 1 -10 3 11.88 0.41
 1 -10 3 12.06 0.43
 -1 -10 -3 12.76 0.44
 -1 -10 -3 12.16 0.44
 1 -10 3 12.1 0.44
 1 -10 3 12.26 0.42
 -1 -10 -3 12.27 0.48
 -1 -10 -3 12.11 0.43
 1 10 3 12.61 0.44
 -1 10 -3 12.29 0.43
 1 10 3 12.38 0.44
 1 10 3 11.83 0.44
 1 10 3 12.52 0.45
 -1 10 -3 12.46 0.42
 -2 -10 -3 1.62 0.11
 -2 -10 -3 1.73 0.1
 -2 -10 -3 1.76 0.11
 -2 -10 -3 1.67 0.09
 2 -10 3 1.79 0.08
 2 -10 3 1.39 0.09
 2 -10 3 1.72 0.07
 -2 -10 -3 1.58 0.1
 2 -10 3 1.61 0.1
 2 10 3 1.62 0.11
 2 10 3 1.63 0.09
 -2 10 -3 1.58 0.1
 2 10 3 1.51 0.1
 -2 10 -3 1.67 0.07
 -2 10 -3 1.69 0.1
 2 10 3 1.81 0.11
 -2 10 -3 1.56 0.11
 2 10 3 1.75 0.1
 3 -10 3 0.53 0.07
 -3 -10 -3 0.46 0.07
 -3 -10 -3 0.6 0.05
 -3 -10 -3 0.51 0.07
 -3 -10 -3 0.48 0.07
 -3 -10 -3 0.29 0.07
 3 10 3 0.56 0.08
 3 10 3 0.56 0.06
 -3 10 -3 0.53 0.07
 3 10 3 0.36 0.08
 3 10 3 0.58 0.07
 -3 10 -3 0.52 0.07
 -3 10 -3 0.42 0.04
 -3 10 -3 0.43 0.06
 3 10 3 0.47 0.09
 4 -10 3 0.89 0.1
 -4 -10 -3 1 0.07
 -4 -10 -3 0.84 0.09
 -4 -10 -3 1.02 0.09
 4 -10 3 0.89 0.08
 -4 -10 -3 0.74 0.09
 -4 -10 -3 0.74 0.08
 4 -10 3 0.97 0.07
 4 10 3 0.89 0.1
 4 10 3 0.83 0.1
 -4 10 -3 1.04 0.08
 -4 10 -3 0.83 0.08
 -4 10 -3 0.87 0.06
 4 10 3 0.91 0.08
 4 10 3 0.73 0.09
 4 10 3 0.92 0.08
 -4 10 -3 0.84 0.09
 5 -10 3 1.23 0.11
 5 -10 3 1.44 0.09
 -5 -10 -3 1.11 0.1
 -5 -10 -3 1.35 0.09
 5 -10 3 1.22 0.09
 -5 -10 -3 1.11 0.1
 -5 -10 -3 1.15 0.11
 5 10 3 1.12 0.09
 5 10 3 1.36 0.11
 5 10 3 1.29 0.11
 -5 10 -3 1.13 0.08
 -5 10 -3 1.43 0.1
 5 10 3 1.11 0.11
 -5 10 -3 1.41 0.1
 6 -10 3 0.33 0.08
 -6 -10 -3 0.17 0.11
 6 -10 3 0.41 0.1
 -6 -10 -3 0.19 0.07
 6 -10 3 0.25 0.08
 -6 -10 -3 0.33 0.09
 -6 -10 -3 0.19 0.08
 -6 10 -3 0.26 0.08
 6 10 3 0.39 0.11
 -6 10 -3 0.16 0.07
 6 10 3 0.33 0.09
 -6 10 -3 0.3 0.08
 6 10 3 0.34 0.08
 -7 -10 -3 0.25 0.09
 7 -10 3 0.15 0.08
 -7 -10 -3 0.25 0.1
 -7 -10 -3 0.2 0.08
 -7 10 -3 0.18 0.09
 -7 10 -3 0.29 0.08
 7 10 3 0.24 0.12
 7 10 3 0.01 0.1
 -8 -10 -3 0.13 0.12
 -8 -10 -3 0.1 0.11
 -8 -10 -3 0.34 0.11
 8 -10 3 0.28 0.1
 -8 -10 -3 0.27 0.09
 -8 10 -3 0.17 0.09
 8 10 3 0.21 0.11
 -8 10 -3 0.22 0.09
 -8 10 -3 0.1 0.1
 8 10 3 0.12 0.24
 -9 -10 -3 0.35 0.13
 -9 -10 -3 0.42 0.11
 -9 -10 -3 0.29 0.14
 -9 -10 -3 0.41 0.13
 9 -10 3 0.14 0.11
 9 10 3 0.15 0.18
 9 10 3 0.35 0.13
 -9 10 -3 0.12 0.14
 -9 10 -3 0.35 0.11
 -9 10 -3 0.22 0.11
 -10 -10 -3 0.05 0.14
 -10 -10 -3 0.13 0.16
 10 -10 3 0.18 0.14
 -10 -10 -3 0.14 0.14
 -10 -10 -3 0.09 0.12
 -10 10 -3 0.13 0.13
 -10 10 -3 0.09 0.14
 10 10 3 -0.07 0.14
 -10 10 -3 0.13 0.13
 11 -11 -3 -0.05 0.19
 -11 -11 3 0.04 0.14
 11 -11 -3 0.08 0.11
 -11 -11 3 -0.05 0.17
 -11 -11 3 0.11 0.2
 -11 11 3 0.21 0.16
 -11 11 3 0.18 0.19
 -11 11 3 0.14 0.18
 11 11 -3 -0.11 0.18
 10 -11 -3 0.09 0.1
 10 -11 -3 0.06 0.14
 10 -11 -3 0.04 0.09
 -10 -11 3 -0.01 0.14
 -10 -11 3 -0.13 0.11
 10 11 -3 -0.06 0.15
 -10 11 3 -0.02 0.13
 10 11 -3 0.26 0.2
 -10 11 3 0.01 0.15
 -10 11 3 0.01 0.13
 9 -11 -3 0.86 0.09
 9 -11 -3 0.67 0.11
 -9 -11 3 0.82 0.25
 -9 -11 3 0.8 0.15
 -9 -11 3 0.7 0.13
 -9 -11 3 0.78 0.11
 9 -11 -3 0.96 0.14
 9 11 -3 0.66 0.17
 -9 11 3 0.56 0.12
 9 11 -3 0.67 0.13
 -9 11 3 0.79 0.14
 -9 11 3 0.75 0.12
 8 -11 -3 0.1 0.07
 8 -11 -3 0.19 0.14
 8 -11 -3 0.27 0.1
 -8 -11 3 0.2 0.11
 8 -11 -3 0.3 0.07
 -8 -11 3 0.08 0.11
 -8 -11 3 0.2 0.08
 -8 -11 3 0.2 0.12
 8 11 -3 0.16 0.14
 8 11 -3 0.11 0.11
 -8 11 3 0.08 0.11
 -8 11 3 0.09 0.1
 -7 -11 3 0.96 0.12
 7 -11 -3 0.92 0.08
 7 -11 -3 0.92 0.11
 -7 -11 3 1.07 0.12
 -7 -11 3 1.15 0.09
 7 -11 -3 0.82 0.15
 -7 11 3 1.06 0.12
 7 11 -3 0.87 0.12
 7 11 -3 0.83 0.17
 7 11 -3 1 0.13
 -7 11 3 0.99 0.11
 7 11 -3 1.18 0.18
 6 -11 -3 0.47 0.06
 6 -11 -3 0.59 0.11
 -6 -11 3 0.25 0.09
 -6 -11 3 0.54 0.1
 6 -11 -3 0.46 0.08
 6 -11 -3 0.42 0.08
 -6 -11 3 0.52 0.09
 6 11 -3 0.33 0.09
 -6 11 3 0.32 0.09
 6 11 -3 0.41 0.1
 -6 11 3 0.49 0.1
 6 11 -3 0.42 0.07
 6 11 -3 0.49 0.1
 -5 -11 3 0.16 0.08
 5 -11 -3 0.15 0.07
 5 -11 -3 0.29 0.09
 -5 -11 3 0.17 0.08
 5 -11 -3 0.26 0.05
 -5 -11 3 0.22 0.08
 -5 -11 3 0.15 0.07
 5 -11 -3 0.17 0.06
 -5 -11 3 0.19 0.04
 5 11 -3 0.13 0.05
 5 11 -3 0.26 0.08
 5 11 -3 0.47 0.09
 5 11 -3 0.08 0.07
 -5 11 3 0.11 0.07
 -4 -11 3 0.03 0.06
 4 -11 -3 0 0.05
 4 -11 -3 -0.04 0.07
 -4 -11 3 -0.02 0.06
 4 -11 -3 -0.09 0.08
 -4 -11 3 0.04 0.03
 4 -11 -3 0.08 0.05
 -4 -11 3 0.06 0.07
 4 -11 -3 0.03 0.06
 4 11 -3 -0.06 0.08
 -4 11 3 0.04 0.06
 -4 11 3 -0.03 0.07
 4 11 -3 -0.06 0.06
 4 11 -3 0.12 0.07
 4 11 -3 -0.01 0.07
 3 -11 -3 0.08 0.04
 -3 -11 3 0.09 0.02
 -3 -11 3 0.03 0.06
 -3 -11 3 0.14 0.06
 -3 -11 3 -0.01 0.06
 3 -11 -3 0.21 0.07
 3 -11 -3 0.09 0.05
 -3 -11 3 0.15 0.05
 3 -11 -3 0.04 0.05
 3 -11 -3 0.07 0.07
 -3 11 3 0.07 0.06
 3 11 -3 0.03 0.06
 -3 11 3 0.06 0.05
 3 11 -3 0.02 0.06
 3 11 -3 0.12 0.07
 -3 11 3 0.03 0.05
 3 11 -3 0.07 0.06
 3 11 -3 0.11 0.03
 -3 11 3 0.2 0.05
 2 -11 -3 1.81 0.1
 2 -11 -3 2.05 0.12
 -2 -11 3 2.13 0.16
 -2 -11 3 1.84 0.11
 2 -11 -3 1.88 0.11
 -2 -11 3 2.05 0.11
 2 -11 -3 1.96 0.09
 2 -11 -3 1.7 0.12
 2 -11 -3 1.7 0.12
 2 11 -3 1.78 0.12
 2 11 -3 1.8 0.11
 -2 11 3 1.71 0.11
 2 11 -3 1.76 0.1
 2 11 -3 1.8 0.11
 -2 11 3 1.71 0.1
 -1 -11 3 1.57 0.1
 1 -11 -3 1.57 0.11
 1 -11 -3 1.71 0.11
 1 -11 -3 1.48 0.1
 -1 -11 3 1.72 0.1
 -1 -11 3 1.76 0.1
 -1 -11 3 1.94 0.11
 1 -11 -3 1.56 0.11
 1 -11 -3 1.54 0.08
 1 -11 -3 1.61 0.1
 1 11 -3 1.6 0.09
 1 11 -3 1.46 0.1
 -1 11 3 1.49 0.1
 -1 11 3 1.5 0.1
 0 -11 3 1.16 0.08
 0 -11 -3 1.38 0.09
 0 -11 -3 1.35 0.14
 0 -11 -3 1.1 0.09
 0 -11 3 1.04 0.09
 0 -11 -3 1.24 0.09
 0 -11 -3 1.19 0.07
 0 -11 3 1.03 0.08
 0 -11 3 1.02 0.08
 0 -11 -3 1.33 0.09
 0 11 -3 1.19 0.08
 0 11 3 1.06 0.08
 0 11 -3 1.22 0.08
 0 11 -3 0.92 0.07
 0 11 3 1.01 0.08
 1 -11 3 5.68 0.22
 1 -11 3 5.44 0.19
 -1 -11 -3 6.02 0.26
 1 -11 3 5.57 0.21
 1 -11 3 5.8 0.22
 -1 -11 -3 5.81 0.23
 1 -11 3 5.39 0.22
 -1 -11 -3 5.81 0.23
 -1 -11 -3 5.67 0.23
 -1 -11 -3 5.77 0.23
 -1 -11 -3 5.28 0.21
 1 11 3 5.69 0.23
 -1 11 -3 5.44 0.22
 1 11 3 5.77 0.22
 1 11 3 5.24 0.22
 -1 11 -3 5.85 0.22
 -1 11 -3 5.47 0.22
 2 -11 3 3.69 0.17
 -2 -11 -3 4 0.18
 2 -11 3 4.13 0.18
 -2 -11 -3 3.89 0.16
 -2 -11 -3 4.11 0.18
 2 -11 3 4.09 0.15
 2 -11 3 3.91 0.15
 -2 -11 -3 4.19 0.18
 -2 -11 -3 3.91 0.18
 -2 11 -3 4.17 0.17
 2 11 3 3.93 0.17
 2 11 3 3.63 0.2
 2 11 3 4.29 0.18
 2 11 3 3.87 0.18
 -2 11 -3 3.82 0.15
 -3 -11 -3 2.4 0.14
 -3 -11 -3 2.45 0.14
 -3 -11 -3 2.36 0.14
 3 -11 3 2.36 0.09
 -3 -11 -3 2.51 0.12
 -3 -11 -3 2.55 0.14
 -3 11 -3 2.48 0.13
 3 11 3 2.7 0.16
 -3 11 -3 2.95 0.14
 3 11 3 2.62 0.13
 3 11 3 2.56 0.12
 3 11 3 2.37 0.15
 3 11 3 2.59 0.15
 -3 11 -3 2.69 0.13
 -3 11 -3 2.34 0.11
 4 -11 3 0.05 0.05
 -4 -11 -3 0.04 0.08
 -4 -11 -3 0.11 0.08
 -4 -11 -3 0.15 0.05
 4 -11 3 0.19 0.08
 -4 -11 -3 0.08 0.07
 4 -11 3 0.17 0.06
 4 11 3 0.08 0.08
 4 11 3 0.2 0.07
 4 11 3 0.07 0.08
 -4 11 -3 0.09 0.05
 4 11 3 0.15 0.06
 -4 11 -3 0.17 0.06
 -4 11 -3 0.13 0.07
 -4 11 -3 0.2 0.07
 -5 -11 -3 0.06 0.06
 -5 -11 -3 0.26 0.09
 -5 -11 -3 0.33 0.08
 5 -11 3 0.16 0.09
 5 -11 3 0.15 0.06
 -5 -11 -3 0.18 0.08
 5 -11 3 0.13 0.06
 5 11 3 0.13 0.1
 -5 11 -3 0.14 0.07
 5 11 3 0.25 0.09
 -5 11 -3 0.11 0.08
 5 11 3 0.13 0.07
 -5 11 -3 0.08 0.06
 6 -11 3 0.43 0.09
 -6 -11 -3 0.53 0.1
 -6 -11 -3 0.39 0.07
 -6 -11 -3 0.47 0.1
 6 -11 3 0.36 0.08
 -6 -11 -3 0.39 0.12
 -6 11 -3 0.34 0.07
 -6 11 -3 0.32 0.08
 6 11 3 0.28 0.11
 6 11 3 0.31 0.09
 -6 11 -3 0.43 0.09
 6 11 3 0.25 0.09
 -7 -11 -3 0.02 0.1
 -7 -11 -3 -0.08 0.07
 7 -11 3 0.03 0.09
 -7 -11 -3 0.02 0.1
 -7 -11 -3 0.04 0.11
 -7 11 -3 -0.05 0.08
 -7 11 -3 -0.01 0.07
 7 11 3 -0.06 0.09
 -7 11 -3 0.08 0.09
 7 11 3 -0.02 0.13
 -8 -11 -3 0.22 0.09
 -8 -11 -3 0.26 0.13
 -8 -11 -3 0.29 0.12
 -8 -11 -3 0.3 0.12
 -8 11 -3 0.28 0.1
 8 11 3 0.16 0.11
 -8 11 -3 0.22 0.09
 8 11 3 0.31 0.2
 -8 11 -3 0.13 0.13
 -9 -11 -3 -0.26 0.14
 -9 -11 -3 0.1 0.1
 -9 -11 -3 0.08 0.13
 -9 -11 -3 -0.13 0.12
 9 -11 3 -0.07 0.11
 -9 11 -3 0.1 0.11
 9 11 3 0.18 0.19
 -9 11 -3 0.02 0.13
 9 11 3 0.03 0.13
 -9 11 -3 0.15 0.11
 10 -11 3 0.2 0.14
 -10 -11 -3 0.13 0.18
 -10 -11 -3 -0.03 0.13
 -10 -11 -3 0.08 0.15
 -10 -11 -3 -0.07 0.15
 -10 11 -3 0.06 0.14
 -10 11 -3 0.04 0.15
 10 11 3 -0.07 0.15
 10 -12 -3 -0.04 0.14
 -10 -12 3 0.07 0.12
 -10 -12 3 -0.11 0.15
 -10 12 3 -0.12 0.14
 10 12 -3 0.05 0.17
 9 -12 -3 0.08 0.08
 9 -12 -3 0.23 0.08
 -9 -12 3 0.04 0.14
 9 -12 -3 -0.02 0.11
 -9 -12 3 0.03 0.13
 -9 -12 3 0 0.09
 -9 -12 3 0.07 0.13
 9 12 -3 -0.06 0.14
 -9 12 3 -0.05 0.14
 -9 12 3 0.03 0.12
 9 12 -3 0.04 0.17
 8 -12 -3 0.47 0.07
 8 -12 -3 0.49 0.07
 8 -12 -3 0.53 0.16
 8 -12 -3 0.41 0.11
 -8 -12 3 0.52 0.12
 -8 -12 3 0.38 0.13
 -8 -12 3 0.52 0.12
 -8 -12 3 0.54 0.09
 -8 12 3 0.5 0.13
 -8 12 3 0.53 0.12
 8 12 -3 0.54 0.15
 8 12 -3 0.37 0.12
 -7 -12 3 1.21 0.13
 -7 -12 3 1.14 0.13
 -7 -12 3 1.3 0.13
 7 -12 -3 1.17 0.15
 7 -12 -3 1.16 0.08
 7 -12 -3 1.24 0.12
 -7 -12 3 1.36 0.1
 -7 12 3 1.04 0.13
 7 12 -3 1.36 0.14
 7 12 -3 1 0.12
 -7 12 3 1.41 0.13
 -6 -12 3 -0.03 0.09
 6 -12 -3 0.07 0.08
 -6 -12 3 0.13 0.09
 6 -12 -3 0.18 0.08
 6 -12 -3 0.1 0.05
 -6 -12 3 0.02 0.09
 6 -12 -3 -0.12 0.11
 6 12 -3 0.01 0.08
 6 12 -3 0.11 0.07
 6 12 -3 0.05 0.1
 -6 12 3 0.06 0.09
 6 12 -3 0.21 0.1
 -6 12 3 0.13 0.09
 5 -12 -3 0.17 0.1
 -5 -12 3 -0.01 0.08
 -5 -12 3 0.03 0.08
 -5 -12 3 0 0.04
 -5 -12 3 0.04 0.08
 -5 -12 3 0.08 0.08
 5 -12 -3 0.05 0.07
 5 -12 -3 0.04 0.05
 5 -12 -3 0.13 0.07
 5 12 -3 0.06 0.05
 -5 12 3 0.05 0.08
 5 12 -3 -0.04 0.08
 5 12 -3 0.04 0.07
 5 12 -3 0.02 0.09
 -5 12 3 0.09 0.09
 -4 -12 3 0.17 0.07
 4 -12 -3 0.15 0.06
 4 -12 -3 0.12 0.05
 -4 -12 3 0.25 0.07
 -4 -12 3 0.15 0.04
 -4 -12 3 0.13 0.06
 -4 -12 3 0.13 0.07
 4 -12 -3 -0.02 0.09
 4 -12 -3 0.13 0.07
 4 12 -3 0.16 0.04
 -4 12 3 0.15 0.07
 -4 12 3 0.21 0.08
 4 12 -3 0.02 0.09
 4 12 -3 0.16 0.08
 4 12 -3 -0.07 0.06
 4 12 -3 0.16 0.08
 -3 -12 3 0.28 0.07
 -3 -12 3 0.18 0.12
 -3 -12 3 0.32 0.03
 3 -12 -3 0.15 0.08
 3 -12 -3 0.21 0.05
 3 -12 -3 0.21 0.08
 -3 -12 3 0.28 0.07
 3 -12 -3 0.32 0.05
 3 -12 -3 0.31 0.07
 3 12 -3 0.24 0.07
 3 12 -3 0.2 0.06
 -3 12 3 0.29 0.06
 3 12 -3 0.2 0.08
 -3 12 3 0.23 0.07
 3 12 -3 0.31 0.08
 -3 12 3 0.24 0.06
 -3 12 3 0.24 0.07
 2 -12 -3 4.06 0.19
 2 -12 -3 3.94 0.16
 -2 -12 3 3.94 0.18
 2 -12 -3 4.49 0.19
 2 -12 -3 4.25 0.18
 2 -12 -3 4.02 0.19
 -2 -12 3 4.34 0.18
 -2 -12 3 3.9 0.18
 2 -12 -3 4.11 0.17
 -2 12 3 3.96 0.18
 2 12 -3 4 0.19
 -2 12 3 4.21 0.18
 2 12 -3 4.15 0.19
 2 12 -3 4.11 0.19
 2 12 -3 3.83 0.17
 1 -12 -3 5.59 0.24
 1 -12 -3 6.01 0.24
 1 -12 -3 5.68 0.23
 -1 -12 3 5.64 0.23
 -1 -12 3 5.65 0.22
 1 -12 -3 5.58 0.21
 -1 -12 3 5.98 0.23
 1 -12 -3 5.47 0.23
 1 -12 -3 5.98 0.28
 -1 12 3 5.58 0.23
 1 12 -3 5.53 0.22
 1 12 -3 5.29 0.22
 -1 12 3 5.76 0.23
 0 -12 3 1.69 0.1
 0 -12 3 1.87 0.12
 0 -12 3 1.78 0.16
 0 -12 -3 1.71 0.12
 0 -12 -3 1.51 0.1
 0 -12 -3 1.87 0.12
 0 -12 -3 1.67 0.09
 0 -12 3 1.76 0.11
 0 -12 -3 1.41 0.11
 0 -12 -3 1.82 0.11
 0 12 3 1.73 0.11
 0 12 -3 1.89 0.1
 0 12 3 1.43 0.1
 0 12 -3 1.85 0.11
 0 12 -3 1.52 0.1
 -1 -12 -3 0.97 0.09
 1 -12 3 0.91 0.08
 1 -12 3 1.06 0.07
 -1 -12 -3 0.76 0.09
 -1 -12 -3 0.85 0.06
 -1 -12 -3 0.99 0.09
 -1 -12 -3 0.83 0.08
 -1 -12 -3 1.07 0.09
 1 12 3 0.89 0.09
 -1 12 -3 0.93 0.08
 -1 12 -3 1 0.09
 -1 12 -3 0.94 0.07
 1 12 3 0.88 0.08
 -2 -12 -3 0.53 0.07
 2 -12 3 0.49 0.07
 2 -12 3 0.49 0.04
 -2 -12 -3 0.64 0.05
 2 -12 3 0.62 0.08
 -2 -12 -3 0.4 0.08
 -2 -12 -3 0.49 0.08
 -2 -12 -3 0.66 0.08
 2 -12 3 0.5 0.07
 2 -12 3 0.55 0.04
 2 12 3 0.6 0.09
 -2 12 -3 0.52 0.05
 2 12 3 0.58 0.08
 2 12 3 0.37 0.09
 2 12 3 0.38 0.08
 -2 12 -3 0.43 0.08
 -3 -12 -3 0.26 0.08
 -3 -12 -3 0.13 0.07
 -3 -12 -3 0.04 0.05
 3 -12 3 0.1 0.07
 -3 -12 -3 0.03 0.07
 3 -12 3 0.1 0.03
 -3 12 -3 0.01 0.07
 3 12 3 -0.02 0.08
 3 12 3 -0.01 0.08
 3 12 3 -0.02 0.08
 -3 12 -3 0.08 0.03
 3 12 3 -0.03 0.07
 -3 12 -3 0.09 0.06
 3 12 3 0.07 0.05
 -3 12 -3 -0.03 0.06
 -4 -12 -3 0.73 0.08
 4 -12 3 0.79 0.1
 4 -12 3 0.59 0.07
 -4 -12 -3 0.7 0.1
 -4 -12 -3 0.65 0.09
 -4 -12 -3 0.79 0.09
 4 12 3 0.67 0.1
 -4 12 -3 0.82 0.09
 -4 12 -3 0.79 0.1
 -4 12 -3 0.7 0.06
 4 12 3 0.57 0.09
 4 12 3 0.74 0.11
 4 12 3 0.75 0.08
 -5 -12 -3 1.37 0.12
 -5 -12 -3 1.42 0.1
 -5 -12 -3 1.59 0.13
 5 -12 3 1.34 0.1
 5 -12 3 1.44 0.1
 -5 -12 -3 1.53 0.12
 -5 12 -3 1.65 0.11
 -5 12 -3 1.4 0.11
 5 12 3 1.55 0.12
 -5 12 -3 1.31 0.11
 5 12 3 1.51 0.11
 5 12 3 1.63 0.14
 -6 -12 -3 0.34 0.1
 6 -12 3 0.43 0.09
 -6 -12 -3 0.42 0.11
 -6 -12 -3 0.26 0.07
 6 -12 3 0.33 0.09
 -6 -12 -3 0.34 0.1
 -6 12 -3 0.29 0.07
 6 12 3 0.33 0.13
 -6 12 -3 0.28 0.09
 -6 12 -3 0.24 0.09
 6 12 3 0.4 0.13
 6 12 3 0.37 0.1
 -7 -12 -3 0.48 0.12
 -7 -12 -3 0.5 0.12
 -7 -12 -3 0.69 0.1
 7 -12 3 0.71 0.11
 -7 -12 -3 0.64 0.12
 7 12 3 0.5 0.12
 7 12 3 0.65 0.15
 -7 12 -3 0.63 0.11
 -7 12 -3 0.5 0.11
 -7 12 -3 0.74 0.09
 -8 -12 -3 0.28 0.12
 -8 -12 -3 0.18 0.14
 -8 -12 -3 0.13 0.1
 -8 -12 -3 0.02 0.12
 8 -12 3 0.3 0.11
 -8 12 -3 0 0.12
 8 12 3 0.16 0.12
 -8 12 -3 0.27 0.1
 8 12 3 0.09 0.17
 -8 12 -3 0.14 0.11
 -9 -12 -3 -0.09 0.16
 9 -12 3 0.08 0.11
 -9 -12 -3 -0.01 0.14
 -9 -12 -3 -0.24 0.13
 -9 -12 -3 0.03 0.11
 -9 12 -3 -0.07 0.12
 9 12 3 -0.09 0.15
 -9 12 -3 0.09 0.12
 -9 12 -3 -0.04 0.13
 9 12 3 -0.24 0.23
 10 -12 3 0.34 0.15
 -10 -12 -3 0.26 0.13
 -10 -12 -3 0.53 0.17
 -10 -12 -3 0.39 0.16
 -10 -12 -3 0.32 0.19
 -10 12 -3 0.26 0.16
 10 12 3 0.62 0.19
 -10 12 -3 0.39 0.15
 -10 12 -3 0.59 0.14
 10 -13 -3 0.28 0.09
 -10 -13 3 0.39 0.19
 -10 -13 3 0.35 0.13
 -10 -13 3 0.18 0.16
 10 13 -3 0.18 0.18
 -10 13 3 0.33 0.18
 9 -13 -3 0.84 0.15
 -9 -13 3 1.06 0.12
 -9 -13 3 1.23 0.18
 9 -13 -3 0.93 0.09
 -9 -13 3 1.1 0.16
 9 -13 -3 1.04 0.1
 -9 -13 3 1.18 0.16
 9 13 -3 1.01 0.2
 -9 13 3 1.03 0.16
 -9 13 3 1.21 0.17
 9 13 -3 0.82 0.15
 8 -13 -3 0.04 0.07
 -8 -13 3 0.05 0.12
 -8 -13 3 0.15 0.12
 8 -13 -3 0.16 0.07
 8 -13 -3 0.16 0.12
 -8 -13 3 -0.03 0.13
 -8 -13 3 0.07 0.08
 8 13 -3 0.28 0.13
 8 13 -3 0 0.15
 -8 13 3 0.05 0.13
 -8 13 3 0.05 0.11
 -7 -13 3 0.21 0.12
 -7 -13 3 0.12 0.11
 7 -13 -3 0.53 0.15
 -7 -13 3 0.16 0.07
 7 -13 -3 0.21 0.06
 7 -13 -3 0.19 0.11
 -7 -13 3 0.14 0.11
 -7 13 3 0.13 0.11
 7 13 -3 0.15 0.13
 7 13 -3 0.31 0.17
 -7 13 3 0.19 0.11
 7 13 -3 0.2 0.12
 6 -13 -3 0.27 0.06
 -6 -13 3 0.06 0.1
 6 -13 -3 0.21 0.13
 -6 -13 3 0.17 0.06
 -6 -13 3 0.41 0.17
 6 -13 -3 0.28 0.09
 -6 -13 3 0.22 0.1
 6 13 -3 0.35 0.1
 6 13 -3 0.23 0.07
 6 13 -3 0.13 0.11
 6 13 -3 0.27 0.12
 -6 13 3 0.43 0.11
 5 -13 -3 1.68 0.15
 -5 -13 3 1.43 0.12
 -5 -13 3 1.7 0.09
 -5 -13 3 1.77 0.13
 -5 -13 3 1.47 0.12
 5 -13 -3 1.17 0.12
 5 -13 -3 1.5 0.11
 -5 13 3 1.45 0.12
 5 13 -3 1.58 0.1
 5 13 -3 1.65 0.12
 -5 13 3 1.62 0.13
 5 13 -3 1.72 0.13
 5 13 -3 1.53 0.13
 4 -13 -3 0 0.07
 -4 -13 3 -0.05 0.08
 -4 -13 3 -0.04 0.03
 4 -13 -3 0.02 0.06
 -4 -13 3 0.16 0.08
 -4 -13 3 -0.05 0.07
 4 -13 -3 0.01 0.1
 4 -13 -3 -0.1 0.05
 -4 -13 3 -0.05 0.08
 -4 13 3 0.02 0.08
 4 13 -3 -0.01 0.08
 -4 13 3 -0.04 0.06
 -4 13 3 -0.05 0.08
 4 13 -3 -0.03 0.07
 4 13 -3 0.02 0.09
 4 13 -3 -0.05 0.04
 3 -13 -3 1.03 0.08
 3 -13 -3 0.86 0.11
 3 -13 -3 1.06 0.07
 -3 -13 3 0.98 0.09
 3 -13 -3 1.1 0.1
 -3 -13 3 1.19 0.1
 3 -13 -3 1.08 0.1
 -3 -13 3 0.91 0.1
 -3 13 3 1.03 0.09
 3 13 -3 0.93 0.09
 3 13 -3 1.16 0.11
 3 13 -3 1.01 0.1
 -3 13 3 0.93 0.08
 3 13 -3 0.9 0.1
 2 -13 -3 5.97 0.25
 2 -13 -3 6.06 0.23
 -2 -13 3 6.48 0.25
 -2 -13 3 6.34 0.26
 -2 -13 3 6.11 0.25
 2 -13 -3 6.36 0.26
 -2 -13 3 5.5 0.25
 2 -13 -3 5.85 0.29
 2 -13 -3 5.92 0.26
 2 13 -3 6.2 0.24
 -2 13 3 6.34 0.25
 2 13 -3 5.7 0.27
 -2 13 3 5.69 0.24
 -1 -13 3 6.01 0.25
 1 -13 -3 5.3 0.21
 -1 -13 3 5.57 0.23
 1 -13 -3 5.69 0.24
 -1 -13 3 5.53 0.23
 -1 -13 3 5.61 0.23
 1 -13 -3 5.85 0.23
 1 -13 -3 5.79 0.24
 1 -13 -3 5.58 0.24
 1 -13 -3 5.4 0.24
 -1 13 3 6.05 0.24
 1 13 -3 5.66 0.23
 -1 13 3 5.5 0.23
 1 13 -3 5.23 0.22
 1 13 -3 5.2 0.23
 0 -13 -3 1.53 0.11
 0 -13 -3 1.61 0.12
 0 -13 3 1.32 0.1
 0 -13 3 1.33 0.1
 0 -13 3 1.71 0.11
 0 -13 -3 1.61 0.11
 0 -13 -3 1.5 0.11
 0 -13 -3 1.38 0.09
 0 -13 -3 1.49 0.12
 0 -13 3 1.43 0.1
 0 13 -3 1.42 0.1
 0 13 -3 1.31 0.09
 0 13 3 1.5 0.11
 0 13 3 1.46 0.1
 0 13 -3 1.16 0.09
 -1 -13 -3 0.49 0.09
 -1 -13 -3 0.46 0.08
 -1 -13 -3 0.52 0.09
 -1 -13 -3 0.56 0.09
 1 -13 3 0.6 0.06
 -1 -13 -3 0.59 0.08
 1 -13 3 0.61 0.09
 1 -13 3 0.49 0.09
 1 -13 3 0.67 0.08
 -1 -13 -3 0.56 0.05
 1 13 3 0.45 0.08
 -1 13 -3 0.66 0.08
 1 13 3 0.66 0.09
 -1 13 -3 0.49 0.06
 -1 13 -3 0.53 0.07
 -2 -13 -3 0.47 0.09
 2 -13 3 0.69 0.08
 2 -13 3 0.38 0.05
 -2 -13 -3 0.7 0.09
 2 -13 3 0.47 0.09
 -2 -13 -3 0.29 0.08
 2 -13 3 0.42 0.08
 2 -13 3 0.47 0.04
 -2 -13 -3 0.43 0.05
 2 13 3 0.44 0.09
 2 13 3 0.48 0.08
 2 13 3 0.49 0.09
 2 13 3 0.58 0.1
 -3 -13 -3 2.62 0.17
 3 -13 3 2.84 0.11
 -3 -13 -3 2.67 0.17
 -3 -13 -3 2.89 0.13
 -3 -13 -3 2.59 0.16
 3 -13 3 2.98 0.17
 3 13 3 3.04 0.16
 3 13 3 2.96 0.18
 3 13 3 2.79 0.18
 -3 13 -3 2.7 0.11
 -3 13 -3 3.1 0.15
 4 -13 3 0.96 0.08
 -4 -13 -3 0.92 0.13
 -4 -13 -3 1 0.1
 -4 -13 -3 0.9 0.1
 -4 -13 -3 0.84 0.11
 -4 13 -3 0.89 0.1
 4 13 3 0.8 0.12
 4 13 3 0.8 0.08
 4 13 3 0.82 0.1
 -4 13 -3 0.96 0.09
 -5 -13 -3 1.23 0.12
 -5 -13 -3 1.93 0.23
 5 -13 3 1.15 0.1
 5 -13 3 0.98 0.09
 -5 -13 -3 1.04 0.09
 -5 -13 -3 1.34 0.12
 -5 13 -3 0.99 0.11
 -5 13 -3 1.08 0.09
 5 13 3 0.93 0.12
 5 13 3 1.05 0.1
 6 -13 3 1.78 0.13
 -6 -13 -3 1.64 0.15
 6 -13 3 1.29 0.12
 -6 -13 -3 1.53 0.14
 -6 -13 -3 1.53 0.14
 -6 -13 -3 1.49 0.11
 -6 13 -3 1.85 0.11
 6 13 3 1.79 0.14
 6 13 3 1.42 0.16
 -6 13 -3 1.66 0.13
 -6 13 -3 1.64 0.13
 6 13 3 1.53 0.13
 -7 -13 -3 0.28 0.13
 7 -13 3 0.42 0.1
 -7 -13 -3 0.29 0.09
 -7 -13 -3 0.59 0.12
 -7 -13 -3 0.33 0.12
 -7 13 -3 0.35 0.11
 -7 13 -3 0.47 0.09
 7 13 3 0.43 0.12
 7 13 3 0.42 0.16
 -8 -13 -3 0.19 0.1
 -8 -13 -3 -0.04 0.14
 -8 -13 -3 0.02 0.13
 8 -13 3 -0.12 0.11
 -8 -13 -3 0.09 0.13
 8 13 3 0.04 0.12
 -8 13 -3 0.07 0.1
 -8 13 -3 0.02 0.12
 -8 13 -3 -0.02 0.12
 8 13 3 -0.07 0.19
 -9 -13 -3 0.1 0.12
 9 -13 3 0.07 0.13
 -9 -13 -3 -0.09 0.16
 -9 -13 -3 -0.11 0.14
 -9 -13 -3 0.13 0.17
 -9 13 -3 0.09 0.12
 -9 13 -3 0 0.16
 -9 13 -3 -0.03 0.13
 9 13 3 0.1 0.15
 -9 -14 3 0.14 0.15
 -9 -14 3 0.09 0.18
 -9 -14 3 -0.05 0.17
 -9 -14 3 0.15 0.11
 9 -14 -3 0.11 0.07
 9 -14 -3 0.12 0.13
 -9 14 3 -0.05 0.14
 9 14 -3 0.3 0.15
 -9 14 3 -0.01 0.19
 -8 -14 3 0.2 0.09
 8 -14 -3 0.37 0.12
 -8 -14 3 0.28 0.13
 -8 -14 3 0.43 0.15
 8 -14 -3 0.23 0.07
 -8 -14 3 0.28 0.14
 8 -14 -3 0.25 0.08
 8 14 -3 0.28 0.13
 -8 14 3 0.3 0.13
 8 14 -3 0.25 0.17
 -8 14 3 0.3 0.15
 -7 -14 3 0.17 0.12
 7 -14 -3 0.11 0.07
 -7 -14 3 0.09 0.14
 7 -14 -3 0.09 0.1
 -7 -14 3 0.18 0.07
 -7 -14 3 0.25 0.12
 7 14 -3 0.04 0.11
 -7 14 3 0.32 0.13
 -7 14 3 0.31 0.12
 7 14 -3 -0.1 0.26
 7 14 -3 0.01 0.12
 -6 -14 3 0.1 0.11
 6 -14 -3 0.03 0.09
 -6 -14 3 0.07 0.1
 6 -14 -3 0.04 0.14
 -6 -14 3 0.09 0.06
 6 -14 -3 0.12 0.09
 -6 -14 3 0.1 0.11
 6 -14 -3 0 0.06
 -6 14 3 -0.02 0.11
 6 14 -3 0.04 0.1
 6 14 -3 0.09 0.12
 6 14 -3 0 0.07
 -6 14 3 -0.15 0.09
 5 -14 -3 0.36 0.08
 -5 -14 3 0.43 0.1
 -5 -14 3 0.39 0.1
 5 -14 -3 0.36 0.06
 -5 -14 3 0.3 0.1
 -5 -14 3 0.23 0.05
 5 -14 -3 0.65 0.13
 5 14 -3 0.38 0.12
 -5 14 3 0.36 0.11
 5 14 -3 0.38 0.06
 5 14 -3 0.42 0.11
 4 -14 -3 1.15 0.09
 4 -14 -3 0.93 0.1
 4 -14 -3 1.15 0.08
 -4 -14 3 1.27 0.12
 -4 -14 3 1.09 0.11
 -4 -14 3 1.13 0.11
 -4 -14 3 1.17 0.06
 4 -14 -3 0.8 0.22
 -4 14 3 0.88 0.1
 -4 14 3 1.4 0.12
 4 14 -3 1.07 0.12
 4 14 -3 1.24 0.11
 4 14 -3 0.78 0.11
 -4 14 3 1.25 0.11
 -4 14 3 0.96 0.09
 3 -14 -3 4.45 0.19
 3 -14 -3 4.81 0.23
 -3 -14 3 4.54 0.22
 3 -14 -3 5.05 0.23
 -3 -14 3 4.76 0.21
 -3 -14 3 4.76 0.22
 3 -14 -3 4.77 0.22
 3 14 -3 4.41 0.32
 3 14 -3 4.26 0.22
 -3 14 3 4.74 0.21
 3 14 -3 5.07 0.22
 -3 14 3 4.82 0.21
 3 14 -3 4.74 0.21
 -2 -14 3 3.14 0.16
 2 -14 -3 2.44 0.17
 -2 -14 3 2.79 0.18
 -2 -14 3 3.06 0.17
 2 -14 -3 2.79 0.13
 2 -14 -3 2.84 0.17
 2 -14 -3 2.85 0.13
 2 -14 -3 3.19 0.17
 -2 -14 3 2.69 0.15
 2 -14 -3 2.88 0.15
 -2 14 3 2.59 0.15
 2 14 -3 2.68 0.17
 2 14 -3 2.91 0.16
 -2 14 3 2.77 0.15
 -1 -14 3 0.63 0.08
 -1 -14 3 0.43 0.1
 1 -14 -3 0.5 0.09
 1 -14 -3 0.73 0.1
 1 -14 -3 0.59 0.1
 1 -14 -3 0.59 0.06
 -1 -14 3 0.65 0.08
 1 -14 -3 0.63 0.07
 -1 -14 3 0.59 0.09
 1 -14 -3 0.59 0.08
 1 14 -3 0.45 0.08
 1 14 -3 0.57 0.08
 -1 14 3 0.56 0.08
 -1 14 3 0.53 0.09
 0 -14 -3 4.16 0.19
 0 -14 3 3.64 0.19
 0 -14 3 4.31 0.19
 0 -14 3 4.42 0.2
 0 -14 -3 3.96 0.16
 0 -14 -3 4.26 0.2
 0 -14 -3 3.49 0.19
 0 -14 -3 4.37 0.21
 0 14 3 3.98 0.2
 0 14 -3 3.88 0.18
 0 14 3 3.91 0.19
 0 14 -3 4 0.18
 -1 -14 -3 0.39 0.05
 -1 -14 -3 0.39 0.08
 -1 -14 -3 0.38 0.09
 1 -14 3 0.37 0.1
 -1 -14 -3 0.28 0.09
 -1 -14 -3 0.37 0.08
 1 -14 3 0.4 0.08
 1 -14 3 0.29 0.08
 1 -14 3 0.37 0.06
 1 14 3 0.33 0.09
 -1 14 -3 0.37 0.06
 -1 14 -3 0.5 0.08
 1 14 3 0.39 0.08
 -2 -14 -3 0.69 0.1
 -2 -14 -3 0.86 0.07
 -2 -14 -3 0.83 0.09
 -2 -14 -3 0.69 0.1
 2 -14 3 0.87 0.1
 2 -14 3 1.03 0.1
 -2 -14 -3 0.96 0.1
 2 -14 3 0.78 0.05
 2 -14 3 1.01 0.06
 -2 14 -3 0.83 0.07
 -2 14 -3 0.81 0.09
 2 14 3 0.82 0.09
 -3 -14 -3 0.56 0.09
 -3 -14 -3 0.32 0.09
 -3 -14 -3 0.56 0.06
 3 -14 3 0.55 0.04
 -3 -14 -3 0.48 0.1
 3 -14 3 0.58 0.09
 3 -14 3 0.49 0.1
 3 14 3 0.43 0.11
 3 14 3 0.45 0.09
 -3 14 -3 0.46 0.05
 -4 -14 -3 0.85 0.09
 -4 -14 -3 0.78 0.11
 -4 -14 -3 0.56 0.11
 4 -14 3 0.87 0.07
 -4 -14 -3 0.71 0.11
 4 14 3 0.83 0.13
 4 14 3 1.02 0.09
 -4 14 -3 0.66 0.1
 -5 -14 -3 0.49 0.11
 5 -14 3 0.38 0.08
 -5 -14 -3 0.64 0.11
 -5 -14 -3 0.55 0.12
 -5 -14 -3 0.49 0.08
 -5 14 -3 0.64 0.1
 5 14 3 0.63 0.11
 5 14 3 0.35 0.1
 -5 14 -3 0.54 0.11
 5 14 3 0.46 0.13
 -6 -14 -3 1.01 0.13
 -6 -14 -3 0.82 0.13
 -6 -14 -3 1.08 0.14
 6 -14 3 0.94 0.11
 6 -14 3 0.82 0.11
 -6 -14 -3 1.01 0.1
 -6 14 -3 0.97 0.11
 6 14 3 1.01 0.12
 -6 14 -3 0.98 0.21
 6 14 3 1.03 0.17
 6 14 3 0.89 0.13
 -7 -14 -3 0.83 0.15
 7 -14 3 0.87 0.12
 -7 -14 -3 0.81 0.14
 -7 -14 -3 0.85 0.14
 -7 -14 -3 0.62 0.1
 -7 14 -3 0.71 0.12
 7 14 3 0.8 0.14
 7 14 3 1.22 0.31
 -7 14 -3 0.88 0.11
 -7 14 -3 0.91 0.13
 -8 -14 -3 1.27 0.22
 -8 -14 -3 1.34 0.17
 -8 -14 -3 1.63 0.18
 -8 -14 -3 1.29 0.18
 8 -14 3 1.41 0.15
 -8 14 -3 1.52 0.18
 -8 14 -3 1.45 0.16
 8 14 3 1.65 0.18
 8 14 3 1.01 0.23
 -8 14 -3 1.69 0.15
 -9 -14 -3 0.55 0.17
 9 -14 3 0.53 0.15
 -9 -14 -3 0.75 0.14
 -9 -14 -3 0.76 0.22
 -9 -14 -3 0.68 0.17
 -9 14 -3 0.54 0.15
 -9 14 -3 0.42 0.16
 -9 14 -3 0.75 0.14
 9 14 3 0.68 0.19
 -9 -15 3 0.46 0.12
 -9 -15 3 0.56 0.17
 9 -15 -3 0.44 0.29
 -9 -15 3 0.58 0.18
 -9 -15 3 0.22 0.2
 -9 15 3 0.15 0.18
 -9 15 3 0.59 0.19
 9 15 -3 0.51 0.17
 -8 -15 3 0.66 0.18
 -8 -15 3 0.74 0.1
 -8 -15 3 1.26 0.17
 -8 -15 3 0.86 0.16
 8 -15 -3 0.95 0.15
 8 -15 -3 0.83 0.08
 -8 15 3 0.8 0.29
 8 15 -3 0.78 0.15
 8 15 -3 0.57 0.2
 8 15 -3 0.52 0.16
 -8 15 3 0.75 0.15
 7 -15 -3 2.74 0.15
 -7 -15 3 3.08 0.16
 -7 -15 3 2.68 0.2
 -7 -15 3 2.77 0.2
 -7 -15 3 2.9 0.21
 7 -15 -3 2.98 0.19
 -7 15 3 2.99 0.2
 7 15 -3 2.93 0.2
 7 15 -3 2.83 0.19
 -7 15 3 2.94 0.2
 7 15 -3 2.53 0.21
 -6 -15 3 1.27 0.15
 -6 -15 3 1.14 0.14
 -6 -15 3 0.9 0.08
 6 -15 -3 1.17 0.13
 6 -15 -3 1.08 0.09
 -6 -15 3 1 0.13
 6 15 -3 1.18 0.13
 6 15 -3 0.84 0.09
 -6 15 3 1.04 0.13
 6 15 -3 1 0.17
 -6 15 3 0.94 0.14
 5 -15 -3 0.07 0.09
 -5 -15 3 -0.01 0.11
 5 -15 -3 0.07 0.09
 5 -15 -3 0.11 0.14
 5 -15 -3 0.12 0.07
 -5 -15 3 0.09 0.1
 -5 -15 3 0.14 0.05
 -5 -15 3 0.21 0.1
 5 15 -3 0.15 0.06
 -5 15 3 0.13 0.11
 -5 15 3 0.1 0.09
 5 15 -3 0.25 0.13
 -5 15 3 0.18 0.1
 5 15 -3 -0.01 0.11
 -4 -15 3 1.97 0.15
 4 -15 -3 1.78 0.14
 -4 -15 3 1.94 0.08
 -4 -15 3 1.9 0.14
 4 -15 -3 1.64 0.14
 -4 -15 3 2.23 0.15
 4 -15 -3 1.95 0.13
 4 -15 -3 1.68 0.16
 4 15 -3 1.88 0.15
 -4 15 3 1.94 0.14
 4 15 -3 1.72 0.2
 -4 15 3 1.83 0.13
 4 15 -3 1.87 0.15
 3 -15 -3 2.53 0.14
 -3 -15 3 2.71 0.17
 -3 -15 3 2.5 0.16
 3 -15 -3 2.46 0.17
 3 -15 -3 2.42 0.13
 -3 -15 3 2.43 0.16
 3 -15 -3 2.41 0.16
 3 -15 -3 2.81 0.17
 3 15 -3 2.6 0.17
 -3 15 3 2.29 0.16
 3 15 -3 2.65 0.16
 2 -15 -3 2.94 0.14
 -2 -15 3 3.18 0.18
 2 -15 -3 3.06 0.19
 -2 -15 3 3.1 0.18
 2 -15 -3 2.96 0.14
 2 -15 -3 3.36 0.16
 -2 -15 3 2.89 0.17
 2 -15 -3 3.26 0.18
 -2 15 3 2.82 0.17
 2 15 -3 2.65 0.19
 -2 15 3 2.87 0.18
 2 15 -3 3.09 0.17
 -1 -15 3 0.13 0.08
 -1 -15 3 0.13 0.07
 1 -15 -3 0.06 0.09
 1 -15 -3 0.18 0.05
 -1 -15 3 0.27 0.09
 1 -15 -3 0.13 0.11
 1 -15 -3 0.19 0.05
 1 -15 -3 0.16 0.09
 1 -15 -3 0.2 0.07
 -1 15 3 0.27 0.09
 1 15 -3 0.3 0.08
 1 15 -3 0.2 0.1
 -1 15 3 0.08 0.09
 0 -15 3 0.32 0.08
[truncated: 1,892,648 more chars]
