# Supplementary material for: Reactions of R3PNNPR3 Species with Boranes: Classical Adducts, FLPs, and Radical Cations
Source: Angew Chem Int Ed Engl. 2025 Mar 18;64(21):e202503331. doi: 10.1002/anie.202503331 (PMC12087838; doi:10.1002/anie.202503331)
Supplement: Supplementary file 2 — Supporting Information [file ANIE-64-e202503331-s001.zip › 3.cif]

data_2
_audit_creation_date               2025-01-22
_audit_creation_method
;
Olex2 1.5
(compiled 2024.02.16 svn.r378c4104 for OlexSys, GUI svn.r6928)
;
_audit_contact_author_address      ?
_audit_contact_author_email        ?
_audit_contact_author_name         ''
_audit_contact_author_phone        ?
_publ_contact_author_id_orcid      ?
_publ_section_references
;
Bourhis, L.J., Dolomanov, O.V., Gildea, R.J., Howard, J.A.K., Puschmann, H.
 (2015). Acta Cryst. A71, 59-75.

Dolomanov, O.V., Bourhis, L.J., Gildea, R.J, Howard, J.A.K. & Puschmann, H.
 (2009), J. Appl. Cryst. 42, 339-341.
;
_chemical_formula_moiety           'C54 H30 B F15 N2 P2'
_chemical_formula_sum              'C54 H30 B F15 N2 P2'
_chemical_formula_weight           1064.601
loop_
  _atom_type_symbol
  _atom_type_scat_dispersion_real
  _atom_type_scat_dispersion_imag
  _atom_type_scat_Cromer_Mann_a1
  _atom_type_scat_Cromer_Mann_a2
  _atom_type_scat_Cromer_Mann_a3
  _atom_type_scat_Cromer_Mann_a4
  _atom_type_scat_Cromer_Mann_b1
  _atom_type_scat_Cromer_Mann_b2
  _atom_type_scat_Cromer_Mann_b3
  _atom_type_scat_Cromer_Mann_b4
  _atom_type_scat_Cromer_Mann_c
  _atom_type_scat_source
  _atom_type_scat_dispersion_source
 B 0.00156 0.00068 2.05450 1.33260 1.09790 0.70680 23.21850 1.02100 60.34980
 0.14030 -0.19320 'International Tables Volume C Table 6.1.1.4 (pp. 500-502)'
 'Brennan, Cowan, Rev. Sci. Instrum., 1992, 63, 850'
 C 0.00313 0.00162 2.31000 1.02000 1.58860 0.86500 20.84390 10.20750 0.56870
 51.65120 0.21560 'International Tables Volume C Table 6.1.1.4 (pp. 500-502)'
 'Brennan, Cowan, Rev. Sci. Instrum., 1992, 63, 850'
 F 0.01756 0.01033 3.53920 2.64120 1.51700 1.02430 10.28250 4.29440 0.26150
 26.14760 0.27760 'International Tables Volume C Table 6.1.1.4 (pp. 500-502)'
 'Brennan, Cowan, Rev. Sci. Instrum., 1992, 63, 850'
 H 0.00000 0.00000 0.49300 0.32291 0.14019 0.04081 10.51090 26.12570 3.14236
 57.79970 0.00304 'International Tables Volume C Table 6.1.1.4 (pp. 500-502)'
 'Brennan, Cowan, Rev. Sci. Instrum., 1992, 63, 850'
 N 0.00612 0.00332 12.21260 3.13220 2.01250 1.16630 0.00570 9.89330 28.99750
 0.58260 -11.52900 'International Tables Volume C Table 6.1.1.4 (pp. 500-502)'
 'Brennan, Cowan, Rev. Sci. Instrum., 1992, 63, 850'
 P 0.10265 0.09519 6.43450 4.17910 1.78000 1.49080 1.90670 27.15700 0.52600
 68.16450 1.11490 'International Tables Volume C Table 6.1.1.4 (pp. 500-502)'
 'Brennan, Cowan, Rev. Sci. Instrum., 1992, 63, 850'

_space_group_crystal_system        'monoclinic'
_space_group_IT_number             14
_space_group_name_H-M_alt          'P 1 21/n 1'
_space_group_name_Hall             '-P 2yn'
loop_
  _space_group_symop_id
  _space_group_symop_operation_xyz
 1 x,y,z
 2 -x+1/2,y+1/2,-z+1/2
 3 -x,-y,-z
 4 x-1/2,-y-1/2,z-1/2

_symmetry_Int_Tables_number        14
_cell_length_a                     10.7634(14)
_cell_length_b                     21.193(2)
_cell_length_c                     20.460(3)
_cell_angle_alpha                  90
_cell_angle_beta                   98.679(8)
_cell_angle_gamma                  90
_cell_volume                       4613.7(10)
_cell_formula_units_Z              4
_cell_measurement_reflns_used      9820
_cell_measurement_temperature      149.98
_cell_measurement_theta_max        22.07
_cell_measurement_theta_min        2.23
_exptl_absorpt_coefficient_mu      0.197
_exptl_absorpt_correction_T_max    0.7455
_exptl_absorpt_correction_T_min    0.6902
 _exptl_crystal_description        block
_exptl_absorpt_correction_type     'none'
_exptl_absorpt_process_details
;
SADABS-2016/2 (Bruker,2016/2) was used for absorption correction.
wR2(int) was 0.0466 before and 0.0425 after correction.
The Ratio of minimum to maximum transmission is 0.9258.
The \l/2 correction factor is Not present.
;
_exptl_crystal_density_diffrn      1.533
_exptl_crystal_density_meas        .
_exptl_crystal_F_000               2154.718
_diffrn_reflns_av_R_equivalents    0.1054
_diffrn_reflns_av_unetI/netI       0.0910
_diffrn_reflns_Laue_measured_fraction_full  0.9995
_diffrn_reflns_Laue_measured_fraction_max  0.9976
_diffrn_reflns_limit_h_max         14
_diffrn_reflns_limit_h_min         -14
_diffrn_reflns_limit_k_max         27
_diffrn_reflns_limit_k_min         -27
_diffrn_reflns_limit_l_max         26
_diffrn_reflns_limit_l_min         -26
_diffrn_reflns_number              221040
_diffrn_reflns_point_group_measured_fraction_full  0.9995
_diffrn_reflns_point_group_measured_fraction_max  0.9976
_diffrn_reflns_theta_full          25.2417
_diffrn_reflns_theta_max           27.96
_diffrn_reflns_theta_min           2.01
_diffrn_ambient_temperature        149.98
_diffrn_measured_fraction_theta_full  0.9995
_diffrn_measured_fraction_theta_max  0.9976
_diffrn_measurement_device_type    'Bruker APEX-II CCD'
_diffrn_measurement_method         '\f and \w scans'
_diffrn_radiation_monochromator    'graphite'
_diffrn_radiation_type             'Mo K\a'
_diffrn_radiation_wavelength       0.71073
_diffrn_source_current             30.0
_diffrn_source_power               1.5
_diffrn_source_voltage             50.0
_diffrn_standards_number           0
_reflns_Friedel_coverage           0.0
_reflns_limit_h_max                11
_reflns_limit_h_min                -14
_reflns_limit_k_max                27
_reflns_limit_k_min                0
_reflns_limit_l_max                26
_reflns_limit_l_min                -10
_reflns_number_gt                  6135
_reflns_number_total               11070
_reflns_threshold_expression       I>=2u(I)
_computing_cell_refinement         'SAINT V8.40B (?, 2016)'
_computing_data_reduction          'SAINT V8.40B (?, 2016)'
_computing_molecular_graphics      'Olex2 1.5 (Dolomanov et al., 2009)'
_computing_publication_material    'Olex2 1.5 (Dolomanov et al., 2009)'
_computing_structure_refinement    'olex2.refine 1.5 (Bourhis et al., 2015)'
_refine_diff_density_max           0.4842
_refine_diff_density_min           -0.5376
_refine_diff_density_rms           0.1028
_refine_ls_d_res_high              0.7579
_refine_ls_d_res_low               10.1131
_refine_ls_goodness_of_fit_ref     0.7881
_refine_ls_hydrogen_treatment      constr
_refine_ls_matrix_type             full
_refine_ls_number_constraints      60
_refine_ls_number_parameters       667
_refine_ls_number_reflns           11070
_refine_ls_number_restraints       0
_refine_ls_R_factor_all            0.0762
_refine_ls_R_factor_gt             0.0320
_refine_ls_restrained_S_all        0.7881
_refine_ls_shift/su_max            0.0001
_refine_ls_shift/su_mean           0.0000
_refine_ls_structure_factor_coef   Fsqd
_refine_ls_weighting_details      
 'w=1/[\s^2^(Fo^2^)+(0.0358P)^2^] where P=(Fo^2^+2Fc^2^)/3'
_refine_ls_weighting_scheme        calc
_refine_ls_wR_factor_gt            0.0641
_refine_ls_wR_factor_ref           0.0690
_olex2_refinement_description
;
1. Fixed Uiso
 At 1.2 times of:
  All C(H) groups
2.a Aromatic/amide H refined with riding coordinates:
 C22(H22), C30(H30), C33(H33), C35(H35), C36(H36), C37(H37), C38(H38),
 C39(H39), C42(H42), C44(H44), C46(H46), C49(H49), C51(H51), C52(H52), C56(H56),
  C57(H57), C58(H58), C59(H59), C61(H61), C62(H62), C63(H63), C64(H64),
 C65(H65), C66(H66), C67(H67), C68(H68), C69(H69), C70(H70), C71(H71), C72(H72)
;
loop_
  _atom_site_label
  _atom_site_type_symbol
  _atom_site_fract_x
  _atom_site_fract_y
  _atom_site_fract_z
  _atom_site_U_iso_or_equiv
  _atom_site_adp_type
  _atom_site_occupancy
  _atom_site_refinement_flags_posn
 P1 P 0.20481(4) 0.232418(17) 0.66106(2) 0.01875(10) Uani 1.000000 .
 P2 P 0.07920(4) 0.092253(17) 0.73484(2) 0.02174(10) Uani 1.000000 .
 F1 F -0.00406(8) 0.23811(3) 0.51208(4) 0.0246(2) Uani 1.000000 .
 F2 F -0.02320(8) 0.11789(4) 0.55852(4) 0.0268(2) Uani 1.000000 .
 F3 F -0.19446(9) 0.36690(4) 0.65996(4) 0.0307(2) Uani 1.000000 .
 F4 F 0.01285(8) 0.33135(4) 0.73568(4) 0.0270(2) Uani 1.000000 .
 F5 F -0.50898(9) 0.19304(4) 0.52004(5) 0.0376(3) Uani 1.000000 .
 F6 F -0.02928(9) 0.33203(4) 0.42471(4) 0.0361(3) Uani 1.000000 .
 F7 F -0.34101(9) 0.18578(4) 0.82321(5) 0.0404(3) Uani 1.000000 .
 F8 F -0.34604(8) 0.25283(4) 0.60960(4) 0.0301(2) Uani 1.000000 .
 F9 F -0.26740(9) 0.15816(4) 0.70942(4) 0.0310(2) Uani 1.000000 .
 F10 F -0.18801(9) 0.05653(4) 0.47365(4) 0.0363(3) Uani 1.000000 .
 F11 F -0.23950(10) 0.28637(4) 0.89713(5) 0.0426(3) Uani 1.000000 .
 F12 F -0.43551(9) 0.08881(4) 0.45604(5) 0.0429(3) Uani 1.000000 .
 N13 N 0.06155(12) 0.20621(5) 0.66108(6) 0.0172(3) Uani 1.000000 .
 F14 F -0.21080(10) 0.45917(4) 0.57409(5) 0.0420(3) Uani 1.000000 .
 F15 F -0.12721(10) 0.44516(4) 0.45543(5) 0.0480(3) Uani 1.000000 .
 F16 F -0.05936(10) 0.35737(4) 0.85118(5) 0.0387(3) Uani 1.000000 .
 N17 N 0.07466(12) 0.16572(5) 0.72031(6) 0.0205(3) Uani 1.000000 .
 C18 C 0.29927(15) 0.16849(6) 0.63692(7) 0.0198(4) Uani 1.000000 .
 C19 C 0.23157(15) 0.05205(6) 0.74577(8) 0.0227(4) Uani 1.000000 .
 C20 C 0.28817(15) 0.26488(6) 0.73787(8) 0.0222(4) Uani 1.000000 .
 C21 C -0.07753(15) 0.29400(6) 0.75521(8) 0.0213(4) Uani 1.000000 .
 C22 C 0.24727(15) 0.28893(7) 0.54185(8) 0.0232(4) Uani 1.000000 .
 H22 H 0.26795(15) 0.24806(7) 0.52775(8) 0.0279(5) Uiso 1.000000 R
 B23 B -0.07815(17) 0.23353(7) 0.64193(9) 0.0191(4) Uani 1.000000 .
 C24 C -0.08766(14) 0.29762(6) 0.59385(7) 0.0188(4) Uani 1.000000 .
 C25 C -0.14438(15) 0.35497(7) 0.60396(8) 0.0225(4) Uani 1.000000 .
 C26 C -0.14403(15) 0.13638(6) 0.55501(8) 0.0209(4) Uani 1.000000 .
 C27 C -0.21537(15) 0.21041(6) 0.74090(8) 0.0220(4) Uani 1.000000 .
 C28 C -0.17538(15) 0.18632(6) 0.59328(7) 0.0192(4) Uani 1.000000 .
 C29 C -0.06702(16) 0.34023(7) 0.48414(8) 0.0248(4) Uani 1.000000 .
 C30 C 0.25067(15) 0.13308(6) 0.58115(8) 0.0243(4) Uani 1.000000 .
 H30 H 0.17222(15) 0.14435(6) 0.55608(8) 0.0291(5) Uiso 1.000000 R
 C31 C 0.21212(14) 0.29705(6) 0.60411(8) 0.0201(4) Uani 1.000000 .
 C32 C -0.30187(16) 0.20258(7) 0.57835(8) 0.0230(4) Uani 1.000000 .
 C33 C 0.24536(16) 0.26102(7) 0.79863(8) 0.0282(4) Uani 1.000000 .
 H33 H 0.17007(16) 0.23869(7) 0.80204(8) 0.0339(5) Uiso 1.000000 R
 C34 C 0.05140(15) 0.09102(7) 0.82067(8) 0.0252(4) Uani 1.000000 .
 C35 C 0.41616(15) 0.15220(7) 0.67185(8) 0.0232(4) Uani 1.000000 .
 H35 H 0.45143(15) 0.17640(7) 0.70916(8) 0.0279(5) Uiso 1.000000 R
 C36 C 0.31658(16) 0.08158(7) 0.56234(8) 0.0290(4) Uani 1.000000 .
 H36 H 0.28280(16) 0.05754(7) 0.52463(8) 0.0348(5) Uiso 1.000000 R
 C37 C 0.02578(15) 0.14597(7) 0.85293(8) 0.0275(4) Uani 1.000000 .
 H37 H 0.01162(15) 0.18409(7) 0.82850(8) 0.0330(5) Uiso 1.000000 R
 C38 C 0.43056(16) 0.06522(7) 0.59808(8) 0.0281(4) Uani 1.000000 .
 H38 H 0.47460(16) 0.02946(7) 0.58547(8) 0.0337(5) Uiso 1.000000 R
 C39 C 0.19298(16) 0.40917(7) 0.58360(8) 0.0288(4) Uani 1.000000 .
 H39 H 0.17540(16) 0.45041(7) 0.59793(8) 0.0346(5) Uiso 1.000000 R
 C40 C -0.35172(16) 0.12124(7) 0.49862(8) 0.0272(4) Uani 1.000000 .
 C41 C -0.03308(16) 0.03693(7) 0.69030(8) 0.0250(4) Uani 1.000000 .
 C42 C -0.01172(16) 0.00899(6) 0.63106(8) 0.0280(4) Uani 1.000000 .
 H42 H 0.06314(16) 0.01847(6) 0.61368(8) 0.0336(5) Uiso 1.000000 R
 C43 C -0.22816(16) 0.10407(6) 0.50935(8) 0.0241(4) Uani 1.000000 .
 C44 C 0.48125(16) 0.10063(7) 0.65225(8) 0.0270(4) Uani 1.000000 .
 H44 H 0.56092(16) 0.08969(7) 0.67621(8) 0.0324(5) Uiso 1.000000 R
 C45 C -0.25476(16) 0.22310(7) 0.80059(8) 0.0259(4) Uani 1.000000 .
 C46 C 0.22519(16) 0.40022(7) 0.52108(9) 0.0316(4) Uani 1.000000 .
 H46 H 0.22873(16) 0.43525(7) 0.49243(9) 0.0379(5) Uiso 1.000000 R
 C47 C -0.11289(16) 0.30868(7) 0.81523(8) 0.0258(4) Uani 1.000000 .
 C48 C -0.11771(17) 0.39713(7) 0.49916(8) 0.0303(4) Uani 1.000000 .
 C49 C 0.25213(16) 0.34025(7) 0.50052(8) 0.0294(4) Uani 1.000000 .
 H49 H 0.27414(16) 0.33425(7) 0.45770(8) 0.0352(5) Uiso 1.000000 R
 C50 C -0.38850(16) 0.17266(7) 0.53239(8) 0.0259(4) Uani 1.000000 .
 C51 C 0.25638(17) -0.00652(7) 0.71963(8) 0.0296(4) Uani 1.000000 .
 H51 H 0.19277(17) -0.02733(7) 0.69014(8) 0.0356(5) Uiso 1.000000 R
 C52 C 0.18645(15) 0.35814(6) 0.62503(8) 0.0241(4) Uani 1.000000 .
 H52 H 0.16450(15) 0.36443(6) 0.66783(8) 0.0289(5) Uiso 1.000000 R
 C53 C -0.20333(16) 0.27294(7) 0.83839(8) 0.0279(4) Uani 1.000000 .
 C54 C -0.15711(16) 0.40404(7) 0.55887(8) 0.0284(4) Uani 1.000000 .
 C55 C -0.05400(15) 0.29314(6) 0.53080(8) 0.0218(4) Uani 1.000000 .
 C56 C 0.46518(18) -0.00646(8) 0.78089(9) 0.0352(5) Uani 1.000000 .
 H56 H 0.54410(18) -0.02664(8) 0.79304(9) 0.0423(6) Uiso 1.000000 R
 C57 C 0.32673(16) 0.08060(7) 0.79034(8) 0.0273(4) Uani 1.000000 .
 H57 H 0.31181(16) 0.12054(7) 0.80875(8) 0.0328(5) Uiso 1.000000 R
 C58 C 0.37331(18) -0.03471(8) 0.73631(9) 0.0361(5) Uani 1.000000 .
 H58 H 0.39008(18) -0.07386(8) 0.71679(9) 0.0433(6) Uiso 1.000000 R
 C59 C -0.14402(16) 0.02279(7) 0.71460(9) 0.0327(4) Uani 1.000000 .
 H59 H -0.16032(16) 0.04148(7) 0.75465(9) 0.0392(5) Uiso 1.000000 R
 C60 C -0.12831(14) 0.24575(6) 0.71341(7) 0.0185(4) Uani 1.000000 .
 C61 C -0.20813(18) -0.04630(7) 0.62243(9) 0.0380(5) Uani 1.000000 .
 H61 H -0.26747(18) -0.07490(7) 0.59968(9) 0.0455(6) Uiso 1.000000 R
 C62 C 0.46555(18) 0.32552(7) 0.79023(10) 0.0399(5) Uani 1.000000 .
 H62 H 0.54162(18) 0.34738(7) 0.78743(10) 0.0479(6) Uiso 1.000000 R
 C63 C 0.05852(18) 0.03536(9) 0.92418(10) 0.0475(5) Uani 1.000000 .
 H63 H 0.06774(18) -0.00297(9) 0.94851(10) 0.0570(7) Uiso 1.000000 R
 C64 C 0.06633(17) 0.03497(8) 0.85689(9) 0.0379(5) Uani 1.000000 .
 H64 H 0.08183(17) -0.00345(8) 0.83560(9) 0.0455(6) Uiso 1.000000 R
 C65 C 0.03752(18) 0.09090(9) 0.95580(9) 0.0455(5) Uani 1.000000 .
 H65 H 0.03480(18) 0.09102(9) 1.00199(9) 0.0546(6) Uiso 1.000000 R
 C66 C -0.09871(17) -0.03246(7) 0.59737(9) 0.0331(4) Uani 1.000000 .
 H66 H -0.08321(17) -0.05126(7) 0.55723(9) 0.0397(5) Uiso 1.000000 R
 C67 C 0.02048(17) 0.14624(8) 0.92029(9) 0.0380(5) Uani 1.000000 .
 H67 H 0.00512(17) 0.18452(8) 0.94186(9) 0.0456(6) Uiso 1.000000 R
 C68 C 0.39959(16) 0.29780(7) 0.73418(9) 0.0315(4) Uani 1.000000 .
 H68 H 0.43010(16) 0.30115(7) 0.69310(9) 0.0378(5) Uiso 1.000000 R
 C69 C 0.44204(16) 0.05153(8) 0.80795(8) 0.0323(4) Uani 1.000000 .
 H69 H 0.50528(16) 0.07130(8) 0.83856(8) 0.0388(5) Uiso 1.000000 R
 C70 C -0.23091(17) -0.01852(7) 0.68049(10) 0.0396(5) Uani 1.000000 .
 H70 H -0.30655(17) -0.02772(7) 0.69725(10) 0.0475(6) Uiso 1.000000 R
 C71 C 0.4216(2) 0.32164(8) 0.85026(10) 0.0441(5) Uani 1.000000 .
 H71 H 0.4669(2) 0.34104(8) 0.88844(10) 0.0529(6) Uiso 1.000000 R
 C72 C 0.31192(19) 0.28957(7) 0.85442(9) 0.0382(5) Uani 1.000000 .
 H72 H 0.28150(19) 0.28692(7) 0.89557(9) 0.0459(6) Uiso 1.000000 R

loop_
  _atom_site_aniso_label
  _atom_site_aniso_U_11
  _atom_site_aniso_U_22
  _atom_site_aniso_U_33
  _atom_site_aniso_U_12
  _atom_site_aniso_U_13
  _atom_site_aniso_U_23
 P1 0.0194(2) 0.01724(19) 0.0191(2) -0.00115(18) 0.00125(18) 0.00056(17)
 P2 0.0225(3) 0.0180(2) 0.0250(2) 0.00107(18) 0.00431(19) 0.00364(18)
 F1 0.0304(6) 0.0204(4) 0.0232(5) 0.0009(4) 0.0047(4) -0.0006(4)
 F2 0.0243(6) 0.0219(4) 0.0339(6) 0.0016(4) 0.0033(4) -0.0044(4)
 F3 0.0370(6) 0.0260(5) 0.0308(6) 0.0097(4) 0.0101(5) 0.0020(4)
 F4 0.0281(6) 0.0229(4) 0.0306(6) -0.0066(4) 0.0063(4) -0.0034(4)
 F5 0.0209(6) 0.0441(6) 0.0441(7) -0.0012(5) -0.0071(5) 0.0064(5)
 F6 0.0528(7) 0.0345(5) 0.0216(6) 0.0017(5) 0.0078(5) 0.0061(4)
 F7 0.0395(7) 0.0496(6) 0.0355(6) -0.0110(5) 0.0164(5) 0.0050(5)
 F8 0.0236(6) 0.0314(5) 0.0349(6) 0.0047(4) 0.0027(5) -0.0031(4)
 F9 0.0351(6) 0.0293(5) 0.0290(6) -0.0131(4) 0.0059(5) -0.0019(4)
 F10 0.0474(7) 0.0278(5) 0.0320(6) -0.0025(4) 0.0002(5) -0.0103(4)
 F11 0.0532(8) 0.0508(6) 0.0276(6) 0.0014(5) 0.0183(5) -0.0043(5)
 F12 0.0416(7) 0.0420(6) 0.0377(6) -0.0108(5) -0.0177(5) -0.0041(5)
 N13 0.0194(8) 0.0162(6) 0.0161(7) -0.0015(5) 0.0025(6) 0.0043(5)
 F14 0.0586(8) 0.0243(5) 0.0439(7) 0.0178(5) 0.0105(6) 0.0070(4)
 F15 0.0746(9) 0.0319(5) 0.0388(7) 0.0137(5) 0.0124(6) 0.0196(5)
 F16 0.0513(7) 0.0346(5) 0.0305(6) -0.0075(5) 0.0073(5) -0.0146(4)
 N17 0.0241(8) 0.0171(6) 0.0201(7) 0.0011(6) 0.0020(6) 0.0048(5)
 C18 0.0196(10) 0.0176(7) 0.0227(9) -0.0015(7) 0.0047(7) 0.0027(7)
 C19 0.0236(10) 0.0206(8) 0.0247(10) 0.0026(7) 0.0056(8) 0.0077(7)
 C20 0.0226(10) 0.0175(8) 0.0246(9) -0.0002(7) -0.0029(8) -0.0004(7)
 C21 0.0202(10) 0.0190(8) 0.0248(10) -0.0001(7) 0.0038(8) 0.0026(7)
 C22 0.0208(10) 0.0226(8) 0.0266(10) -0.0006(7) 0.0044(8) 0.0003(7)
 B23 0.0184(11) 0.0182(8) 0.0201(10) 0.0001(8) 0.0009(8) 0.0011(8)
 C24 0.0164(9) 0.0189(8) 0.0198(9) -0.0019(7) -0.0014(7) 0.0006(6)
 C25 0.0243(10) 0.0226(8) 0.0211(9) -0.0003(7) 0.0045(8) 0.0005(7)
 C26 0.0186(10) 0.0186(8) 0.0246(10) -0.0003(7) 0.0004(8) 0.0041(7)
 C27 0.0218(10) 0.0198(8) 0.0231(10) -0.0022(7) -0.0008(8) -0.0010(7)
 C28 0.0217(10) 0.0179(7) 0.0180(9) -0.0018(7) 0.0028(7) 0.0045(6)
 C29 0.0293(11) 0.0283(9) 0.0163(9) -0.0010(8) 0.0026(8) 0.0022(7)
 C30 0.0211(10) 0.0218(8) 0.0294(10) -0.0011(7) 0.0022(8) 0.0009(7)
 C31 0.0176(9) 0.0193(8) 0.0228(9) -0.0043(7) 0.0011(7) 0.0017(7)
 C32 0.0255(11) 0.0201(8) 0.0232(9) -0.0002(7) 0.0033(8) -0.0003(7)
 C33 0.0319(11) 0.0239(8) 0.0279(10) -0.0011(8) 0.0010(8) -0.0010(7)
 C34 0.0190(10) 0.0283(9) 0.0292(10) 0.0037(7) 0.0063(8) 0.0083(8)
 C35 0.0235(10) 0.0226(8) 0.0235(9) -0.0021(7) 0.0035(8) 0.0011(7)
 C36 0.0312(11) 0.0226(9) 0.0332(11) -0.0040(8) 0.0049(9) -0.0058(7)
 C37 0.0252(10) 0.0319(9) 0.0259(10) 0.0041(7) 0.0056(8) 0.0073(7)
 C38 0.0293(11) 0.0211(8) 0.0354(11) 0.0027(8) 0.0102(9) -0.0015(8)
 C39 0.0318(11) 0.0187(8) 0.0355(11) -0.0005(7) 0.0038(9) 0.0033(8)
 C40 0.0302(11) 0.0273(9) 0.0201(10) -0.0108(8) -0.0093(8) 0.0015(7)
 C41 0.0256(11) 0.0168(8) 0.0318(10) 0.0014(7) 0.0017(8) 0.0060(7)
 C42 0.0291(11) 0.0203(8) 0.0333(11) 0.0023(7) 0.0007(8) 0.0066(7)
 C43 0.0330(11) 0.0179(8) 0.0204(9) -0.0021(7) 0.0013(8) -0.0015(7)
 C44 0.0194(10) 0.0253(8) 0.0363(11) 0.0014(7) 0.0037(8) 0.0068(8)
 C45 0.0222(10) 0.0303(9) 0.0265(10) -0.0006(8) 0.0076(8) 0.0067(8)
 C46 0.0329(11) 0.0277(9) 0.0337(11) -0.0035(8) 0.0037(9) 0.0125(8)
 C47 0.0329(11) 0.0218(8) 0.0217(10) 0.0014(8) 0.0012(8) -0.0037(7)
 C48 0.0393(12) 0.0235(9) 0.0267(10) 0.0033(8) 0.0002(9) 0.0119(8)
 C49 0.0303(11) 0.0344(9) 0.0249(10) -0.0013(8) 0.0088(8) 0.0043(8)
 C50 0.0183(10) 0.0304(9) 0.0272(10) -0.0016(7) -0.0027(8) 0.0076(8)
 C51 0.0347(12) 0.0242(8) 0.0298(11) 0.0066(8) 0.0041(9) 0.0051(7)
 C52 0.0235(10) 0.0219(8) 0.0271(10) -0.0014(7) 0.0045(8) -0.0004(7)
 C53 0.0328(11) 0.0348(9) 0.0179(9) 0.0078(8) 0.0090(8) 0.0003(8)
 C54 0.0324(11) 0.0176(8) 0.0341(11) 0.0079(7) 0.0022(9) 0.0035(7)
 C55 0.0214(10) 0.0173(8) 0.0253(10) 0.0008(7) -0.0009(8) -0.0016(7)
 C56 0.0313(12) 0.0443(11) 0.0311(11) 0.0172(9) 0.0077(9) 0.0164(9)
 C57 0.0282(11) 0.0271(9) 0.0274(10) 0.0050(8) 0.0066(8) 0.0041(7)
 C58 0.0447(13) 0.0290(9) 0.0358(12) 0.0152(9) 0.0102(10) 0.0089(8)
 C59 0.0309(11) 0.0267(9) 0.0410(12) -0.0029(8) 0.0072(9) 0.0001(8)
 C60 0.0161(9) 0.0184(8) 0.0203(9) 0.0034(6) 0.0007(7) 0.0021(6)
 C61 0.0378(13) 0.0276(9) 0.0448(13) -0.0073(8) -0.0056(10) 0.0030(9)
 C62 0.0324(12) 0.0347(10) 0.0482(13) -0.0112(8) -0.0082(10) -0.0014(9)
 C63 0.0528(14) 0.0495(12) 0.0451(13) 0.0177(10) 0.0236(11) 0.0285(10)
 C64 0.0409(12) 0.0341(10) 0.0425(12) 0.0107(9) 0.0184(10) 0.0147(9)
 C65 0.0428(13) 0.0644(13) 0.0320(12) 0.0146(10) 0.0148(10) 0.0167(10)
 C66 0.0377(12) 0.0260(9) 0.0326(11) 0.0002(8) -0.0046(9) 0.0043(8)
 C67 0.0359(12) 0.0483(11) 0.0318(11) 0.0069(9) 0.0116(9) 0.0043(9)
 C68 0.0300(11) 0.0298(9) 0.0322(11) -0.0050(8) -0.0031(9) 0.0008(8)
 C69 0.0255(11) 0.0445(11) 0.0264(10) 0.0039(8) 0.0023(8) 0.0074(8)
 C70 0.0295(12) 0.0358(10) 0.0535(14) -0.0079(9) 0.0062(10) 0.0039(9)
 C71 0.0544(15) 0.0337(10) 0.0372(12) -0.0078(10) -0.0154(11) -0.0075(9)
 C72 0.0535(14) 0.0338(10) 0.0250(11) -0.0035(9) -0.0015(10) -0.0060(8)

loop_
  _geom_bond_atom_site_label_1
  _geom_bond_atom_site_label_2
  _geom_bond_distance
  _geom_bond_site_symmetry_2
  _geom_bond_publ_flag
 P1 N13 1.6391(13) . ?
 P1 C18 1.8068(15) . ?
 P1 C20 1.8229(16) . ?
 P1 C31 1.8077(15) . ?
 P2 N17 1.5845(11) . ?
 P2 C19 1.8317(16) . ?
 P2 C34 1.8256(16) . ?
 P2 C41 1.8258(16) . ?
 F1 C55 1.3631(16) . ?
 F2 C26 1.3497(17) . ?
 F3 C25 1.3614(17) . ?
 F4 C21 1.3601(16) . ?
 F5 C50 1.3540(18) . ?
 F6 C29 1.3502(17) . ?
 F7 C45 1.3532(17) . ?
 F8 C32 1.3642(16) . ?
 F9 C27 1.3587(16) . ?
 F10 C43 1.3530(16) . ?
 F11 C53 1.3484(17) . ?
 F12 C40 1.3445(17) . ?
 N13 N17 1.4742(16) . ?
 N13 B23 1.604(2) . ?
 F14 C54 1.3602(16) . ?
 F15 C48 1.3489(16) . ?
 F16 C47 1.3452(17) . ?
 C18 C30 1.399(2) . ?
 C18 C35 1.393(2) . ?
 C19 C51 1.393(2) . ?
 C19 C57 1.402(2) . ?
 C20 C33 1.392(2) . ?
 C20 C68 1.399(2) . ?
 C21 C47 1.375(2) . ?
 C21 C60 1.391(2) . ?
 C22 H22 0.9500 . ?
 C22 C31 1.393(2) . ?
 C22 C49 1.383(2) . ?
 B23 C24 1.671(2) . ?
 B23 C28 1.665(2) . ?
 B23 C60 1.654(2) . ?
 C24 C25 1.3895(19) . ?
 C24 C55 1.395(2) . ?
 C25 C54 1.383(2) . ?
 C26 C28 1.388(2) . ?
 C26 C43 1.381(2) . ?
 C27 C45 1.378(2) . ?
 C27 C60 1.384(2) . ?
 C28 C32 1.393(2) . ?
 C29 C48 1.377(2) . ?
 C29 C55 1.373(2) . ?
 C30 H30 0.9500 . ?
 C30 C36 1.387(2) . ?
 C31 C52 1.4040(19) . ?
 C32 C50 1.375(2) . ?
 C33 H33 0.9500 . ?
 C33 C72 1.391(2) . ?
 C34 C37 1.387(2) . ?
 C34 C64 1.396(2) . ?
 C35 H35 0.9500 . ?
 C35 C44 1.390(2) . ?
 C36 H36 0.9500 . ?
 C36 C38 1.375(2) . ?
 C37 H37 0.9500 . ?
 C37 C67 1.388(2) . ?
 C38 H38 0.9500 . ?
 C38 C44 1.381(2) . ?
 C39 H39 0.9500 . ?
 C39 C46 1.388(2) . ?
 C39 C52 1.383(2) . ?
 C40 C43 1.364(2) . ?
 C40 C50 1.380(2) . ?
 C41 C42 1.399(2) . ?
 C41 C59 1.394(2) . ?
 C42 H42 0.9500 . ?
 C42 C66 1.389(2) . ?
 C44 H44 0.9500 . ?
 C45 C53 1.375(2) . ?
 C46 H46 0.9500 . ?
 C46 C49 1.383(2) . ?
 C47 C53 1.373(2) . ?
 C48 C54 1.360(2) . ?
 C49 H49 0.9500 . ?
 C51 H51 0.9500 . ?
 C51 C58 1.388(2) . ?
 C52 H52 0.9500 . ?
 C56 H56 0.9500 . ?
 C56 C58 1.377(2) . ?
 C56 C69 1.386(2) . ?
 C57 H57 0.9500 . ?
 C57 C69 1.384(2) . ?
 C58 H58 0.9500 . ?
 C59 H59 0.9500 . ?
 C59 C70 1.390(2) . ?
 C61 H61 0.9500 . ?
 C61 C66 1.385(2) . ?
 C61 C70 1.381(2) . ?
 C62 H62 0.9500 . ?
 C62 C68 1.385(2) . ?
 C62 C71 1.384(3) . ?
 C63 H63 0.9500 . ?
 C63 C64 1.392(2) . ?
 C63 C65 1.378(2) . ?
 C64 H64 0.9500 . ?
 C65 H65 0.9500 . ?
 C65 C67 1.377(2) . ?
 C66 H66 0.9500 . ?
 C67 H67 0.9500 . ?
 C68 H68 0.9500 . ?
 C69 H69 0.9500 . ?
 C70 H70 0.9500 . ?
 C71 H71 0.9500 . ?
 C71 C72 1.376(3) . ?
 C72 H72 0.9500 . ?

loop_
  _geom_angle_atom_site_label_1
  _geom_angle_atom_site_label_2
  _geom_angle_atom_site_label_3
  _geom_angle
  _geom_angle_site_symmetry_1
  _geom_angle_site_symmetry_3
  _geom_angle_publ_flag
 C18 P1 N13 108.31(6) . . ?
 C20 P1 N13 117.93(7) . . ?
 C20 P1 C18 107.14(7) . . ?
 C31 P1 N13 112.91(7) . . ?
 C31 P1 C18 108.12(7) . . ?
 C31 P1 C20 101.89(7) . . ?
 C19 P2 N17 118.80(7) . . ?
 C34 P2 N17 100.93(7) . . ?
 C34 P2 C19 98.60(7) . . ?
 C41 P2 N17 122.55(7) . . ?
 C41 P2 C19 105.97(7) . . ?
 C41 P2 C34 106.18(7) . . ?
 N17 N13 P1 102.95(9) . . ?
 B23 N13 P1 136.47(9) . . ?
 B23 N13 N17 112.39(11) . . ?
 N13 N17 P2 136.27(9) . . ?
 C30 C18 P1 117.93(12) . . ?
 C35 C18 P1 123.18(12) . . ?
 C35 C18 C30 118.87(14) . . ?
 C51 C19 P2 125.98(13) . . ?
 C57 C19 P2 115.56(11) . . ?
 C57 C19 C51 118.09(15) . . ?
 C33 C20 P1 124.17(12) . . ?
 C68 C20 P1 117.13(12) . . ?
 C68 C20 C33 118.65(15) . . ?
 C47 C21 F4 115.93(13) . . ?
 C60 C21 F4 118.64(14) . . ?
 C60 C21 C47 125.41(15) . . ?
 C31 C22 H22 119.92(8) . . ?
 C49 C22 H22 119.92(10) . . ?
 C49 C22 C31 120.15(14) . . ?
 C24 B23 N13 114.15(12) . . ?
 C28 B23 N13 114.24(12) . . ?
 C28 B23 C24 99.17(12) . . ?
 C60 B23 N13 105.05(12) . . ?
 C60 B23 C24 113.21(12) . . ?
 C60 B23 C28 111.29(13) . . ?
 C25 C24 B23 127.77(14) . . ?
 C55 C24 B23 119.19(12) . . ?
 C55 C24 C25 112.25(13) . . ?
 C24 C25 F3 121.76(13) . . ?
 C54 C25 F3 114.19(13) . . ?
 C54 C25 C24 124.04(15) . . ?
 C28 C26 F2 120.37(13) . . ?
 C43 C26 F2 114.85(13) . . ?
 C43 C26 C28 124.71(15) . . ?
 C45 C27 F9 114.78(13) . . ?
 C60 C27 F9 120.31(14) . . ?
 C60 C27 C45 124.91(14) . . ?
 C26 C28 B23 127.66(14) . . ?
 C32 C28 B23 119.20(13) . . ?
 C32 C28 C26 112.19(14) . . ?
 C48 C29 F6 119.79(13) . . ?
 C55 C29 F6 121.29(13) . . ?
 C55 C29 C48 118.90(15) . . ?
 H30 C30 C18 119.86(9) . . ?
 C36 C30 C18 120.28(15) . . ?
 C36 C30 H30 119.86(10) . . ?
 C22 C31 P1 122.68(11) . . ?
 C52 C31 P1 118.20(12) . . ?
 C52 C31 C22 119.06(13) . . ?
 C28 C32 F8 119.25(13) . . ?
 C50 C32 F8 115.61(14) . . ?
 C50 C32 C28 125.12(14) . . ?
 H33 C33 C20 119.72(9) . . ?
 C72 C33 C20 120.55(16) . . ?
 C72 C33 H33 119.72(11) . . ?
 C37 C34 P2 121.26(11) . . ?
 C64 C34 P2 120.02(13) . . ?
 C64 C34 C37 118.50(15) . . ?
 H35 C35 C18 119.92(9) . . ?
 C44 C35 C18 120.16(15) . . ?
 C44 C35 H35 119.92(10) . . ?
 H36 C36 C30 119.88(10) . . ?
 C38 C36 C30 120.23(15) . . ?
 C38 C36 H36 119.88(9) . . ?
 H37 C37 C34 119.44(9) . . ?
 C67 C37 C34 121.12(15) . . ?
 C67 C37 H37 119.44(10) . . ?
 H38 C38 C36 119.91(9) . . ?
 C44 C38 C36 120.18(15) . . ?
 C44 C38 H38 119.91(10) . . ?
 C46 C39 H39 119.96(9) . . ?
 C52 C39 H39 119.96(9) . . ?
 C52 C39 C46 120.08(14) . . ?
 C43 C40 F12 120.68(15) . . ?
 C50 C40 F12 120.87(15) . . ?
 C50 C40 C43 118.45(15) . . ?
 C42 C41 P2 121.42(13) . . ?
 C59 C41 P2 119.89(13) . . ?
 C59 C41 C42 118.68(15) . . ?
 H42 C42 C41 119.63(10) . . ?
 C66 C42 C41 120.74(16) . . ?
 C66 C42 H42 119.63(11) . . ?
 C26 C43 F10 120.28(15) . . ?
 C40 C43 F10 119.65(14) . . ?
 C40 C43 C26 120.03(14) . . ?
 C38 C44 C35 120.25(16) . . ?
 H44 C44 C35 119.88(10) . . ?
 H44 C44 C38 119.88(10) . . ?
 C27 C45 F7 120.50(14) . . ?
 C53 C45 F7 119.69(15) . . ?
 C53 C45 C27 119.78(15) . . ?
 H46 C46 C39 120.04(9) . . ?
 C49 C46 C39 119.92(15) . . ?
 C49 C46 H46 120.04(10) . . ?
 C21 C47 F16 120.56(15) . . ?
 C53 C47 F16 120.13(15) . . ?
 C53 C47 C21 119.31(14) . . ?
 C29 C48 F15 120.37(15) . . ?
 C54 C48 F15 120.79(14) . . ?
 C54 C48 C29 118.84(14) . . ?
 C46 C49 C22 120.50(16) . . ?
 H49 C49 C22 119.75(10) . . ?
 H49 C49 C46 119.75(10) . . ?
 C32 C50 F5 120.80(14) . . ?
 C40 C50 F5 119.84(14) . . ?
 C40 C50 C32 119.37(15) . . ?
 H51 C51 C19 119.73(10) . . ?
 C58 C51 C19 120.53(17) . . ?
 C58 C51 H51 119.73(10) . . ?
 C39 C52 C31 120.25(15) . . ?
 H52 C52 C31 119.88(9) . . ?
 H52 C52 C39 119.88(9) . . ?
 C45 C53 F11 121.16(15) . . ?
 C47 C53 F11 120.41(14) . . ?
 C47 C53 C45 118.42(15) . . ?
 C25 C54 F14 119.72(15) . . ?
 C48 C54 F14 119.92(13) . . ?
 C48 C54 C25 120.35(14) . . ?
 C24 C55 F1 119.12(12) . . ?
 C29 C55 F1 115.44(14) . . ?
 C29 C55 C24 125.44(14) . . ?
 C58 C56 H56 120.14(10) . . ?
 C69 C56 H56 120.14(11) . . ?
 C69 C56 C58 119.72(16) . . ?
 H57 C57 C19 119.48(9) . . ?
 C69 C57 C19 121.04(15) . . ?
 C69 C57 H57 119.48(10) . . ?
 C56 C58 C51 120.64(16) . . ?
 H58 C58 C51 119.68(10) . . ?
 H58 C58 C56 119.68(10) . . ?
 H59 C59 C41 119.86(10) . . ?
 C70 C59 C41 120.28(17) . . ?
 C70 C59 H59 119.86(11) . . ?
 B23 C60 C21 120.56(13) . . ?
 C27 C60 C21 112.05(14) . . ?
 C27 C60 B23 127.30(13) . . ?
 C66 C61 H61 120.01(11) . . ?
 C70 C61 H61 120.01(11) . . ?
 C70 C61 C66 119.98(17) . . ?
 C68 C62 H62 119.72(11) . . ?
 C71 C62 H62 119.72(11) . . ?
 C71 C62 C68 120.57(18) . . ?
 C64 C63 H63 119.74(10) . . ?
 C65 C63 H63 119.74(11) . . ?
 C65 C63 C64 120.53(16) . . ?
 C63 C64 C34 120.04(16) . . ?
 H64 C64 C34 119.98(10) . . ?
 H64 C64 C63 119.98(10) . . ?
 H65 C65 C63 120.07(11) . . ?
 C67 C65 C63 119.86(17) . . ?
 C67 C65 H65 120.07(11) . . ?
 C61 C66 C42 119.83(17) . . ?
 H66 C66 C42 120.08(11) . . ?
 H66 C66 C61 120.08(11) . . ?
 C65 C67 C37 119.89(17) . . ?
 H67 C67 C37 120.06(10) . . ?
 H67 C67 C65 120.06(11) . . ?
 C62 C68 C20 120.21(17) . . ?
 H68 C68 C20 119.90(10) . . ?
 H68 C68 C62 119.90(11) . . ?
 C57 C69 C56 119.94(17) . . ?
 H69 C69 C56 120.03(11) . . ?
 H69 C69 C57 120.03(10) . . ?
 C61 C70 C59 120.48(17) . . ?
 H70 C70 C59 119.76(11) . . ?
 H70 C70 C61 119.76(11) . . ?
 H71 C71 C62 120.14(11) . . ?
 C72 C71 C62 119.72(17) . . ?
 C72 C71 H71 120.14(11) . . ?
 C71 C72 C33 120.30(18) . . ?
 H72 C72 C33 119.85(11) . . ?
 H72 C72 C71 119.85(11) . . ?

loop_
  _geom_torsion_atom_site_label_1
  _geom_torsion_atom_site_label_2
  _geom_torsion_atom_site_label_3
  _geom_torsion_atom_site_label_4
  _geom_torsion
  _geom_torsion_site_symmetry_1
  _geom_torsion_site_symmetry_2
  _geom_torsion_site_symmetry_3
  _geom_torsion_site_symmetry_4
  _geom_torsion_publ_flag
 P1 N13 N17 P2 -104.50(7) . . . . ?
 P1 N13 B23 C24 17.86(14) . . . . ?
 P1 N13 B23 C28 131.03(15) . . . . ?
 P1 N13 B23 C60 -106.74(14) . . . . ?
 P1 C18 C30 C36 -176.87(11) . . . . ?
 P1 C18 C35 C44 177.03(12) . . . . ?
 P1 C20 C33 C72 -177.06(13) . . . . ?
 P1 C20 C68 C62 177.85(12) . . . . ?
 P1 C31 C22 C49 -179.50(13) . . . . ?
 P1 C31 C52 C39 178.90(12) . . . . ?
 P2 N17 N13 B23 101.42(15) . . . . ?
 P2 C19 C51 C58 -174.16(13) . . . . ?
 P2 C19 C57 C69 173.39(11) . . . . ?
 P2 C34 C37 C67 -171.73(13) . . . . ?
 P2 C34 C64 C63 173.05(15) . . . . ?
 P2 C41 C42 C66 -179.26(12) . . . . ?
 P2 C41 C59 C70 179.01(13) . . . . ?
 F1 C55 C24 B23 -5.56(17) . . . . ?
 F1 C55 C24 C25 -176.14(14) . . . . ?
 F1 C55 C29 F6 -1.62(15) . . . . ?
 F1 C55 C29 C48 179.50(13) . . . . ?
 F2 C26 C28 B23 5.48(17) . . . . ?
 F2 C26 C28 C32 174.06(14) . . . . ?
 F2 C26 C43 F10 1.99(14) . . . . ?
 F2 C26 C43 C40 -176.04(12) . . . . ?
 F3 C25 C24 B23 4.51(19) . . . . ?
 F3 C25 C24 C55 174.09(14) . . . . ?
 F3 C25 C54 F14 2.93(15) . . . . ?
 F3 C25 C54 C48 -176.24(14) . . . . ?
 F4 C21 C47 F16 -0.01(15) . . . . ?
 F4 C21 C47 C53 -179.76(13) . . . . ?
 F4 C21 C60 B23 0.87(16) . . . . ?
 F4 C21 C60 C27 177.72(13) . . . . ?
 F5 C50 C32 F8 0.14(16) . . . . ?
 F5 C50 C32 C28 -178.21(13) . . . . ?
 F5 C50 C40 F12 -3.63(16) . . . . ?
 F5 C50 C40 C43 176.27(14) . . . . ?
 F6 C29 C48 F15 -1.52(17) . . . . ?
 F6 C29 C48 C54 178.89(15) . . . . ?
 F6 C29 C55 C24 178.59(14) . . . . ?
 F7 C45 C27 F9 -1.45(16) . . . . ?
 F7 C45 C27 C60 179.70(13) . . . . ?
 F7 C45 C53 F11 -1.62(17) . . . . ?
 F7 C45 C53 C47 177.79(14) . . . . ?
 F8 C32 C28 B23 -7.25(16) . . . . ?
 F8 C32 C28 C26 -176.90(13) . . . . ?
 F8 C32 C50 C40 -179.83(13) . . . . ?
 F9 C27 C45 C53 176.61(13) . . . . ?
 F9 C27 C60 C21 -174.75(14) . . . . ?
 F9 C27 C60 B23 1.84(18) . . . . ?
 F10 C43 C26 C28 179.01(12) . . . . ?
 F10 C43 C40 F12 4.33(16) . . . . ?
 F10 C43 C40 C50 -175.57(14) . . . . ?
 F11 C53 C45 C27 -179.69(15) . . . . ?
 F11 C53 C47 F16 0.18(17) . . . . ?
 F11 C53 C47 C21 179.93(14) . . . . ?
 F12 C40 C43 C26 -177.63(14) . . . . ?
 F12 C40 C50 C32 176.33(14) . . . . ?
 N13 B23 C24 C25 -128.16(13) . . . . ?
 N13 B23 C24 C55 62.89(15) . . . . ?
 N13 B23 C28 C26 -17.85(16) . . . . ?
 N13 B23 C28 C32 174.27(12) . . . . ?
 N13 B23 C60 C21 70.05(13) . . . . ?
 N13 B23 C60 C27 -106.29(13) . . . . ?
 F14 C54 C25 C24 -178.05(14) . . . . ?
 F14 C54 C48 F15 2.29(18) . . . . ?
 F14 C54 C48 C29 -178.12(15) . . . . ?
 F15 C48 C29 C55 177.38(15) . . . . ?
 F15 C48 C54 C25 -178.54(15) . . . . ?
 F16 C47 C21 C60 -178.53(13) . . . . ?
 F16 C47 C53 C45 -179.23(14) . . . . ?
 C18 C30 C36 C38 -0.47(17) . . . . ?
 C18 C35 C44 C38 -0.00(17) . . . . ?
 C19 C51 C58 C56 2.48(18) . . . . ?
 C19 C57 C69 C56 0.62(18) . . . . ?
 C20 C33 C72 C71 -0.49(18) . . . . ?
 C20 C68 C62 C71 -0.72(18) . . . . ?
 C21 C47 C53 C45 0.52(18) . . . . ?
 C21 C60 B23 C24 -55.14(15) . . . . ?
 C21 C60 B23 C28 -165.82(14) . . . . ?
 C21 C60 C27 C45 4.04(17) . . . . ?
 C22 C31 C52 C39 1.63(18) . . . . ?
 C22 C49 C46 C39 -0.01(19) . . . . ?
 B23 C24 C25 C54 -174.44(16) . . . . ?
 B23 C24 C55 C29 174.23(14) . . . . ?
 B23 C28 C26 C43 -171.38(15) . . . . ?
 B23 C28 C32 C50 171.04(13) . . . . ?
 B23 C60 C27 C45 -179.37(15) . . . . ?
 C24 C25 C54 C48 2.79(19) . . . . ?
 C24 C55 C29 C48 -0.29(19) . . . . ?
 C25 C54 C48 C29 1.05(19) . . . . ?
 C26 C28 C32 C50 1.39(16) . . . . ?
 C26 C43 C40 C50 2.47(17) . . . . ?
 C27 C45 C53 C47 -0.29(18) . . . . ?
 C28 C32 C50 C40 1.83(18) . . . . ?
 C30 C36 C38 C44 -1.15(18) . . . . ?
 C31 C52 C39 C46 -0.10(18) . . . . ?
 C32 C50 C40 C43 -3.77(18) . . . . ?
 C33 C72 C71 C62 0.11(19) . . . . ?
 C34 C37 C67 C65 -1.7(2) . . . . ?
 C34 C64 C63 C65 -0.8(2) . . . . ?
 C35 C44 C38 C36 1.39(18) . . . . ?
 C37 C67 C65 C63 -0.6(2) . . . . ?
 C41 C42 C66 C61 0.16(17) . . . . ?
 C41 C59 C70 C61 0.37(19) . . . . ?
 C42 C66 C61 C70 0.52(18) . . . . ?
 C51 C58 C56 C69 -1.85(19) . . . . ?
 C59 C70 C61 C66 -0.79(19) . . . . ?

loop_
  _diffrn_refln_index_h
  _diffrn_refln_index_k
  _diffrn_refln_index_l
  _diffrn_refln_intensity_net
  _diffrn_refln_intensity_u
 0 1 0 0.26 1.54
 0 1 0 -0.11 1.08
 0 1 0 0.13 1.13
 0 2 0 -0.07 0.93
 0 2 0 -0.06 1.3
 0 2 0 0.35 0.87
 0 2 0 -0.51 1.48
 0 2 0 -1.26 1.42
 0 2 0 0.35 1.06
 0 -2 0 -0.19 0.77
 0 3 0 1.51 1.53
 0 3 0 0.45 1.66
 0 3 0 -0.25 3.23
 0 3 0 0.98 2.81
 0 3 0 -0.04 2.99
 0 3 0 1.02 1.51
 0 3 0 -0.98 2.27
 0 3 0 -0.64 1.83
 0 3 0 -0.82 2.12
 0 3 0 -0.72 1.72
 0 -3 0 0.01 1.41
 0 -3 0 -0.05 1.26
 0 -3 0 -0.26 2.45
 0 -3 0 0.77 2.55
 0 -3 0 -1.28 2.25
 0 -3 0 0.13 1.7
 0 -3 0 0.17 2.35
 0 -3 0 3.51 2.48
 0 -3 0 -0.27 1.45
 0 -3 0 1.05 2.44
 0 -3 0 -0.15 1.84
 0 4 0 3.25 2.48
 0 4 0 1.51 2.39
 0 4 0 2.73 4.75
 0 4 0 3.94 4.37
 0 4 0 -3.46 4.47
 0 4 0 1.37 2.45
 0 4 0 -0.45 3.42
 0 4 0 0.07 2.56
 0 4 0 1.36 3.16
 0 4 0 3.38 2.76
 0 -4 0 1.11 2.16
 0 -4 0 0.3 2.11
 0 -4 0 -4.54 4.48
 0 -4 0 1.24 4.37
 0 -4 0 3.67 3.95
 0 -4 0 3.58 4.54
 0 -4 0 2.27 1.69
 0 -4 0 2.49 1.66
 0 -4 0 1.62 2.51
 0 -4 0 3.25 3.95
 0 -4 0 -0.18 3.58
 0 -4 0 0.53 1.47
 0 -4 0 2.88 2.5
 0 -4 0 1.98 3.43
 0 -4 0 -0.34 2.68
 0 5 0 -1.07 2.63
 0 5 0 0.74 2.68
 0 5 0 1.85 5.4
 0 5 0 -3.19 4.9
 0 5 0 0.82 4.78
 0 5 0 -1.52 2.82
 0 5 0 -0.9 4.35
 0 5 0 -1.47 2.87
 0 5 0 -0.4 3.58
 0 5 0 1.3 3.19
 0 -5 0 1.62 2.41
 0 -5 0 0.46 2.42
 0 -5 0 -1 5.14
 0 -5 0 1.87 5.07
 0 -5 0 -2.65 4.57
 0 -5 0 -0.61 4.56
 0 -5 0 -0.43 2.08
 0 -5 0 -0.01 2.03
 0 -5 0 4.53 2.95
 0 -5 0 -1.79 4.48
 0 -5 0 -2.36 3.69
 0 -5 0 0.06 1.56
 0 -5 0 2.33 2.86
 0 -5 0 -2.9 4.27
 0 -5 0 1.7 3.08
 0 6 0 17.49 3.84
 0 6 0 17.01 3.88
 0 6 0 20.99 3.6
 0 6 0 21.01 6.91
 0 6 0 21.93 6.22
 0 6 0 18.3 3.77
 0 6 0 21.27 5.34
 0 6 0 15.57 5.06
 0 6 0 20.62 4.15
 0 -6 0 20.21 3.21
 0 -6 0 24.48 3.45
 0 -6 0 15.14 6.17
 0 -6 0 25.42 6.5
 0 -6 0 30.17 6.25
 0 -6 0 22.73 6.1
 0 -6 0 20.03 2.9
 0 -6 0 20.47 2.95
 0 -6 0 21.8 3.84
 0 -6 0 17.12 5.67
 0 -6 0 21.85 5.3
 0 -6 0 21.08 2.31
 0 -6 0 20.51 5.23
 0 -6 0 19.01 4.17
 0 7 0 1 3.51
 0 7 0 2.17 3.6
 0 7 0 0.36 3.41
 0 7 0 -3.15 5.95
 0 7 0 0.99 5.39
 0 7 0 -5.96 5.89
 0 7 0 0.61 3.64
 0 7 0 0.61 5.1
 0 7 0 1.81 5.56
 0 7 0 -2.7 3.68
 0 -7 0 0.98 2.89
 0 -7 0 -2.7 3.2
 0 -7 0 -0.95 5.92
 0 -7 0 1.99 6.35
 0 -7 0 4.3 5.94
 0 -7 0 0.6 5.8
 0 -7 0 -1.5 2.73
 0 -7 0 2.4 2.77
 0 -7 0 2.52 3.71
 0 -7 0 -1.94 5.48
 0 -7 0 -1.26 1.92
 0 -7 0 -2.03 3.52
 0 -7 0 -1.75 4.83
 0 -7 0 -0.96 4.3
 0 8 0 367.77 11.63
 0 8 0 348.49 11.44
 0 8 0 386.27 9.92
 0 8 0 375.4 15.56
 0 8 0 392.25 15.72
 0 8 0 374.89 10.42
 0 8 0 391.15 14.59
 0 8 0 356.42 12.92
 0 8 0 382.33 11.12
 0 -8 0 367.34 8.7
 0 -8 0 386.06 8.95
 0 -8 0 386.56 15.65
 0 -8 0 365.69 16.16
 0 -8 0 367.23 14.27
 0 -8 0 387.24 15.66
 0 -8 0 378.61 8.39
 0 -8 0 374.53 8.49
 0 -8 0 367.78 14.31
 0 -8 0 384.85 14.31
 0 -8 0 348.87 5.8
 0 -8 0 372.69 10.28
 0 -8 0 372.75 13.13
 0 -8 0 391.39 11.15
 0 9 0 4.48 4.61
 0 9 0 1.19 4.44
 0 9 0 -1 4.17
 0 9 0 -1.14 7.82
 0 9 0 0.41 7.14
 0 9 0 1.11 4.35
 0 9 0 5.03 6.5
 0 9 0 3.42 6.21
 0 9 0 6.6 4.95
 0 -9 0 -0.61 3.43
 0 -9 0 1 3.56
 0 -9 0 2.25 8.04
 0 -9 0 -0.64 7.94
 0 -9 0 -2.9 7.78
 0 -9 0 4.11 7.47
 0 -9 0 5.15 3.83
 0 -9 0 3.59 4.52
 0 -9 0 3.23 7.2
 0 -9 0 2.97 6.36
 0 -9 0 1.86 2.11
 0 -9 0 2.14 4.5
 0 -9 0 0.94 6.19
 0 -9 0 2.1 4.83
 0 10 0 49.82 7.05
 0 10 0 55.31 7.34
 0 10 0 56.71 6.56
 0 10 0 56.69 10.69
 0 10 0 59.94 10.66
 0 10 0 50.51 6.51
 0 10 0 53.24 9.94
 0 10 0 52.79 8.97
 0 10 0 70.01 7.73
 0 -10 0 52.07 5.85
 0 -10 0 58.1 6.06
 0 -10 0 63.86 11.32
 0 -10 0 52.61 10.61
 0 -10 0 58.85 10.78
 0 -10 0 45.74 10.38
 0 -10 0 54.78 6.5
 0 -10 0 55.05 6.54
 0 -10 0 69.67 11.38
 0 -10 0 54.89 9.04
 0 -10 0 58.87 6.8
 0 -10 0 62.87 9.16
 0 -10 0 62.85 7.54
 0 11 0 -2.06 5.31
 0 11 0 -0.55 5.28
 0 11 0 7.29 9.31
 0 11 0 -2.65 8.53
 0 11 0 -3.51 5.51
 0 11 0 -4.85 7.98
 0 11 0 -1.06 7.17
 0 11 0 2.72 5.78
 0 -11 0 -0.77 3.72
 0 -11 0 1.48 4.02
 0 -11 0 2.76 9.91
 0 -11 0 -2.2 6.39
 0 -11 0 -7.54 8.78
 0 -11 0 -0.82 4.64
 0 -11 0 2.59 4.73
 0 -11 0 -1.11 8.99
 0 -11 0 0.04 6.99
 0 -11 0 -0.21 5.35
 0 -11 0 -4.36 7.08
 0 -11 0 0.62 5.86
 0 12 0 14.4 6.56
 0 12 0 14.23 7.49
 0 12 0 23.47 10.87
 0 12 0 16.75 10.55
 0 12 0 16.47 6.09
 0 12 0 26.42 10.24
 0 12 0 18.61 8.58
 0 12 0 13.16 6.57
 0 -12 0 17.13 4.56
 0 -12 0 15.92 4.63
 0 -12 0 15.45 11.75
 0 -12 0 7.74 10.05
 0 -12 0 12.12 10.76
 0 -12 0 10.59 11.89
 0 -12 0 16.05 5.96
 0 -12 0 12.69 5.53
 0 -12 0 16.1 10.8
 0 -12 0 18.11 8.56
 0 -12 0 15.79 6.4
 0 -12 0 18.95 8.81
 0 -12 0 16.13 7.12
 0 13 0 4.03 6.62
 0 13 0 -4.34 6.2
 0 13 0 4.07 10.62
 0 13 0 8.51 9.82
 0 13 0 0.56 5.92
 0 13 0 -0.54 9.96
 0 13 0 -3.36 8.43
 0 13 0 1.12 6.53
 0 -13 0 0.23 4.14
 0 -13 0 0.56 4.23
 0 -13 0 0.96 11.82
 0 -13 0 0.21 10.13
 0 -13 0 4.87 11.17
 0 -13 0 -3.16 11.96
 0 -13 0 -1.8 6
 0 -13 0 -4.92 10.83
 0 -13 0 0.05 8.83
 0 -13 0 1.08 6.23
 0 -13 0 -3.94 8.76
 0 14 0 56.18 9.14
 0 14 0 49.92 9.09
 0 14 0 64.98 14.67
 0 14 0 58.8 13.36
 0 14 0 51.34 8.21
 0 14 0 48.98 13.23
 0 14 0 65.93 9.56
 0 -14 0 55.91 6.71
 0 -14 0 59.52 6.84
 0 -14 0 50.63 15.2
 0 -14 0 55.43 8.57
 0 -14 0 53.55 8
 0 -14 0 55.16 15.34
 0 -14 0 35.09 11.45
 0 -14 0 65.97 9.05
 0 -14 0 50.97 11.95
 0 15 0 0.72 7.67
 0 15 0 2.74 7.66
 0 15 0 3.59 7.54
 0 15 0 0.51 12.56
 0 15 0 -0.72 11.24
 0 15 0 -1.62 7.02
 0 15 0 3.24 7.81
 0 -15 0 -2.27 4.09
 0 -15 0 -2.13 4.41
 0 -15 0 2.46 12.56
 0 -15 0 3.57 7.94
 0 -15 0 -1.91 6.71
 0 -15 0 -2.65 9.66
 0 -15 0 0.46 7.54
 0 -15 0 -0.57 12.25
 0 16 0 369.61 17.76
 0 16 0 378.75 17.8
 0 16 0 369.67 15.99
 0 16 0 430.47 26.41
 0 16 0 384.1 25.66
 0 16 0 379.91 16.17
 0 16 0 380.48 17.49
 0 -16 0 394.71 9.39
 0 -16 0 362.82 25.82
 0 -16 0 392.54 16.32
 0 -16 0 384.01 15.91
 0 -16 0 371.79 23.02
 0 -16 0 386.41 16.35
 0 -16 0 384.25 22.87
 0 17 0 -5.75 14.08
 0 17 0 0.05 8.82
 0 17 0 0.25 9.07
 0 17 0 -1.09 8.36
 0 17 0 4.33 14.96
 0 17 0 4.11 14.82
 0 17 0 -3.02 7.96
 0 17 0 1.53 9.23
 0 -17 0 -1.69 3.07
 0 -17 0 0.73 3.41
 0 -17 0 -4.25 14.32
 0 -17 0 1.4 10
 0 -17 0 -0.8 8.56
 0 -17 0 -8.44 11.29
 0 -17 0 -1.66 9.03
 0 -17 0 -0.43 13.82
 0 18 0 24.74 10.19
 0 18 0 14.93 9.73
 0 18 0 19 9.44
 0 18 0 38.6 17.39
 0 18 0 27.75 16.03
 0 18 0 20.42 9.52
 0 18 0 24.23 11.06
 0 -18 0 30.55 17.51
 0 -18 0 24.23 11.97
 0 -18 0 30.03 10.24
 0 -18 0 15.67 13.26
 0 -18 0 24.42 10.46
 0 -18 0 25.47 18.92
 0 19 0 1.15 9.86
 0 19 0 -0.37 10.66
 0 19 0 -0.79 9.79
 0 19 0 11.23 18.09
 0 19 0 -4.28 15.97
 0 19 0 0.41 9.35
 0 19 0 1.57 10.61
 0 -19 0 3.34 13.64
 0 -19 0 -4.34 13.85
 0 -19 0 -3.79 10.46
 0 -19 0 -0.69 14.63
 0 -19 0 -0.67 10.55
 0 20 0 215.38 16.97
 0 20 0 202.53 16.43
 0 20 0 231.81 17.43
 0 20 0 210.05 26.12
 0 20 0 225.21 17.09
 0 20 0 233.42 19.51
 0 -20 0 255.34 30.7
 0 -20 0 220.3 20.9
 0 -20 0 220.45 18.87
 0 -20 0 200.06 24.15
 0 -20 0 240.8 17.73
 0 21 0 2.88 9.14
 0 21 0 0.75 9.08
 0 21 0 -2.3 11.13
 0 21 0 -0.83 20.26
 0 -21 0 4.83 20.26
 0 -21 0 2.02 16.28
 0 -21 0 -5.05 12.79
 0 -21 0 4.7 18.42
 0 -21 0 -1.67 11.29
 0 22 0 60.2 24.14
 0 -22 0 79.36 24.58
 0 -22 0 86.96 22.09
 0 -22 0 82.06 16.16
 0 -22 0 39.68 20.35
 0 -22 0 81.46 13.75
 0 -22 0 81 14.31
 0 23 0 0.27 14.98
 0 23 0 -1.29 21.32
 0 -23 0 0.1 23.38
 0 -23 0 -1.18 15.5
 0 -23 0 -2.75 19.23
 0 -23 0 -3.73 12.86
 0 24 0 42.13 26.03
 0 -24 0 64.53 28.16
 0 -24 0 49.34 18.86
 0 -24 0 35.75 22.94
 0 -24 0 39.52 14.56
 0 25 0 2.59 49.92
 0 -25 0 -4.54 24.98
 0 -25 0 5.23 19.61
 0 -25 0 -19.88 22.85
 0 26 0 50.7 31.47
 0 -26 0 43.12 31.64
 0 -26 0 52.83 25.45
 0 27 0 -1.19 33.99
 0 -27 0 8.37 32.28
 0 -27 0 -9.23 28.02
 0 -27 0 1.28 30.82
 0 -27 1 -3.04 31.93
 0 -27 1 -15.69 30.19
 0 -27 1 6.51 30.18
 0 27 -1 11.48 34.76
 0 -26 1 -10.29 27
 0 -26 1 18.31 27.47
 0 26 -1 -3.99 29.94
 0 -25 1 -7.09 26.59
 0 -25 1 11.29 18.41
 0 -25 1 -4.09 24.78
 0 -25 1 0.22 23.25
 0 25 -1 7.33 31
 0 -24 1 -5.67 24.96
 0 -24 1 5.03 16.11
 0 -24 1 -4.08 22.22
 0 -24 1 7.74 22.57
 0 -24 1 -4.91 13.04
 0 24 -1 -7.42 24.16
 0 -23 1 12.07 22.05
 0 -23 1 14.81 15.01
 0 -23 1 5.22 20.88
 0 -23 1 8.52 21.3
 0 -23 1 9.26 12.61
 0 23 -1 18.71 10.37
 0 23 -1 13.22 24.5
 0 -22 1 17.13 22.38
 0 -22 1 18.43 17
 0 -22 1 4.61 13.13
 0 -22 1 -10.39 18.26
 0 -22 1 -0.62 14.18
 0 -22 1 1.34 13.81
 0 22 -1 8.62 10.36
 0 22 -1 18.27 23.23
 0 -21 1 -3.51 19.51
 0 -21 1 -3.12 16.18
 0 -21 1 -5.99 11.59
 0 -21 1 21.26 18.12
 0 -21 1 -1.07 13.4
 0 -21 1 -1.75 12.83
 0 21 -1 -4.46 9.5
 0 21 -1 3.08 20.54
 0 21 -1 2.42 19.04
 0 -20 1 10.88 17.55
 0 -20 1 4.81 12.93
 0 -20 1 8.57 10.87
 0 -20 1 7.71 15.88
 0 -20 1 4.39 12.87
 0 20 -1 3.44 19.6
 0 20 -1 11.48 18.19
 0 -19 1 205.75 26.3
 0 -19 1 191.83 17.42
 0 -19 1 206.9 15.77
 0 -19 1 181.62 21.69
 0 -19 1 194.19 18.96
 0 -19 1 171.26 21.23
 0 19 -1 182.63 25.74
 0 19 -1 188.29 25.33
 0 -18 1 9.85 15.93
 0 -18 1 4.72 10.06
 0 -18 1 0.78 8.88
 0 -18 1 2.45 13.89
 0 -18 1 5.21 10.94
 0 -18 1 2.58 14.91
 0 18 -1 3.93 5.99
 0 18 -1 6.68 6.58
 0 18 -1 5.22 8.85
 0 18 -1 9.93 8.11
 0 18 -1 5.69 16.67
 0 18 -1 6.17 15.42
 0 -17 1 308.86 26.45
 0 -17 1 273.95 15.05
 0 -17 1 272.23 14.1
 0 -17 1 263.4 23.7
 0 -17 1 280.58 17.7
 0 -17 1 266.61 21.73
 0 17 -1 277.15 13.2
 0 17 -1 266.43 12.66
 0 17 -1 280.46 14.1
 0 17 -1 277.19 13.26
 0 17 -1 277.09 25.24
 0 17 -1 268.58 23.87
 0 17 -1 272.1 15.36
 0 -16 1 115.35 18.99
 0 -16 1 134.66 11.9
 0 -16 1 135.24 11.47
 0 -16 1 131.05 16.39
 0 -16 1 139.61 14.4
 0 16 -1 125.59 11.99
 0 16 -1 122.85 11.24
 0 16 -1 126.23 11.48
 0 16 -1 135.63 10.79
 0 16 -1 158.02 20.42
 0 16 -1 154.87 19.99
 0 16 -1 141.14 11.39
 0 16 -1 144.24 12.84
 0 -15 1 10.36 10.37
 0 -15 1 12.09 6.91
 0 -15 1 5.4 7.12
 0 -15 1 -3.24 9.65
 0 -15 1 3.89 8.57
 0 -15 1 9.24 11.1
 0 15 -1 6.84 6.48
 0 15 -1 5.35 6.26
 0 15 -1 4.51 7.37
 0 15 -1 4.72 6.04
 0 15 -1 0.57 12.01
 0 15 -1 14.19 12.53
 0 15 -1 2.32 6.2
 0 15 -1 12.34 7.43
 0 -14 1 314.81 26.21
 0 -14 1 315.13 20.39
 0 -14 1 316.97 11.88
 0 -14 1 312.29 11.55
 0 -14 1 311.68 22
 0 -14 1 310.76 19.2
 0 -14 1 323.66 15.14
 0 -14 1 312.73 17.74
 0 14 -1 311.03 12.92
 0 14 -1 292.08 12.48
 0 14 -1 326.43 11.88
 0 14 -1 321.15 11.39
 0 14 -1 326.8 21.52
 0 14 -1 321.21 20.76
 0 14 -1 329.65 19.34
 0 14 -1 292.89 20.77
 0 14 -1 319.95 13.39
 0 -13 1 8.81 21.35
 0 -13 1 5.92 10.51
 0 -13 1 5.04 11.69
 0 -13 1 5.65 11.76
 0 -13 1 3.91 5.19
 0 -13 1 5.95 5
 0 -13 1 6.71 10.74
 0 -13 1 10.07 8.64
 0 -13 1 7.91 7.19
 0 -13 1 3.97 8.86
 0 13 -1 7.79 5.56
 0 13 -1 3.41 5.32
 0 13 -1 5.43 5.44
 0 13 -1 8.99 5.25
 0 13 -1 6.77 10.74
 0 13 -1 4.53 10.87
 0 13 -1 3.7 9.9
 0 13 -1 3.09 6.03
 0 -12 1 8.39 2.26
 0 -12 1 8.01 2.47
 0 -12 1 10.64 11.88
 0 -12 1 12.53 10.04
 0 -12 1 13.3 11.04
 0 -12 1 5.89 4.58
 0 -12 1 9.38 4.31
 0 -12 1 8.89 8.04
 0 -12 1 12.14 6.76
 0 -12 1 8.43 8.11
 0 -12 1 12.02 6.12
 0 12 -1 10.83 5.22
 0 12 -1 10.21 5.23
 0 12 -1 5.51 4.92
 0 12 -1 14.13 4.95
 0 12 -1 3.51 10.16
 0 12 -1 5.08 9.62
 0 12 -1 10.8 5.08
 0 12 -1 9.64 9.17
 0 12 -1 9.81 6.6
 0 -11 1 27.09 3.31
 0 -11 1 30.01 3.12
 0 -11 1 26.85 10.82
 0 -11 1 21.39 9.96
 0 -11 1 25.09 10.25
 0 -11 1 27.21 10.66
 0 -11 1 18.39 4.04
 0 -11 1 22.29 9.45
 0 -11 1 29.5 8.39
 0 -11 1 25.36 6.84
 0 -11 1 35.81 8.41
 0 -11 1 26.86 5.92
 0 11 -1 28.66 5.49
 0 11 -1 24.29 5.37
 0 11 -1 28.91 5.18
 0 11 -1 22.74 4.79
 0 11 -1 25.86 10.5
 0 11 -1 19.34 10.27
 0 11 -1 25.74 5.2
 0 11 -1 14.79 8.55
 0 11 -1 24.77 7.53
 0 11 -1 24.03 6.1
 0 -10 1 313.93 6.01
 0 -10 1 329.5 6.25
 0 -10 1 312.7 17.56
 0 -10 1 333.03 17.59
 0 -10 1 315.97 15.07
 0 -10 1 322.82 17.13
 0 -10 1 318.56 7.39
 0 -10 1 320.02 7.44
 0 -10 1 318.44 16.13
 0 -10 1 318.65 16.03
 0 -10 1 332.69 12.09
 0 -10 1 312.78 13.22
 0 -10 1 318.1 10.61
 0 10 -1 334.08 10.49
 0 10 -1 298.2 10.08
 0 10 -1 316.2 8.96
 0 10 -1 325.23 9.05
 0 10 -1 312.67 17.19
 0 10 -1 327.84 16.9
 0 10 -1 318.51 9.78
 0 10 -1 307.46 16.58
 0 10 -1 325.04 12.24
 0 10 -1 306.08 12.86
 0 10 -1 332.18 10.76
 0 -9 1 412.99 6.48
 0 -9 1 410.93 8.15
 0 -9 1 424.2 17.97
 0 -9 1 420.62 18.25
 0 -9 1 432.98 16.16
 0 -9 1 415.53 17.25
 0 -9 1 408.46 6.77
 0 -9 1 414.44 6.89
 0 -9 1 431.14 10.16
 0 -9 1 424.27 15.56
 0 -9 1 435.77 16.02
 0 -9 1 433.62 12.83
 0 -9 1 417.18 13.45
 0 9 -1 417.33 10.64
 0 9 -1 372.26 10.17
 0 9 -1 396.54 8.99
 0 9 -1 420.83 17.54
 0 9 -1 428.11 17.33
 0 9 -1 414.77 10.02
 0 9 -1 427.24 16.14
 0 9 -1 432.59 12.87
 0 9 -1 399.72 13.14
 0 9 -1 404.5 10.59
 0 -8 1 56.86 3.31
 0 -8 1 60.03 3.66
 0 -8 1 68.37 10.06
 0 -8 1 59.2 8.38
 0 -8 1 53.65 8.01
 0 -8 1 60.14 9.39
 0 -8 1 55.36 2.64
 0 -8 1 56.75 2.8
 0 -8 1 52.57 5.44
 0 -8 1 63.31 8.32
 0 -8 1 57.97 7.61
 0 -8 1 53.05 2.64
 0 -8 1 55.65 6.41
 0 -8 1 51.79 6.67
 0 -8 1 52.85 5.73
 0 8 -1 57.52 5.58
 0 8 -1 58.5 5.58
 0 8 -1 55.51 4.71
 0 8 -1 57.03 9.55
 0 8 -1 59.12 9.17
 0 8 -1 51.82 5.37
 0 8 -1 45.26 7.45
 0 8 -1 53.59 6.27
 0 8 -1 54.25 5.79
 0 -7 1 182.81 4.08
 0 -7 1 185.66 4.24
 0 -7 1 188.65 11.73
 0 -7 1 181.4 11.82
 0 -7 1 188.36 9.77
 0 -7 1 178.01 11.37
 0 -7 1 180.78 6.29
 0 -7 1 184.79 9.86
 0 -7 1 177.54 3.77
 0 -7 1 196.76 8.48
 0 -7 1 179.41 8.58
 0 -7 1 184.76 6.68
 0 7 -1 180.14 6.52
 0 7 -1 178.36 6.54
 0 7 -1 185.69 5.66
 0 7 -1 178.75 11.82
 0 7 -1 172.76 12.07
 0 7 -1 181.89 9.9
 0 7 -1 185.15 11.49
 0 7 -1 191.47 6.46
 0 7 -1 190.86 10.19
 0 7 -1 179.32 10.39
 0 7 -1 197.58 8.54
 0 7 -1 186.77 8.53
 0 7 -1 186.69 6.83
 0 -6 1 27.19 2.2
 0 -6 1 30 2.33
 0 -6 1 29.22 7.12
 0 -6 1 35.28 6.02
 0 -6 1 32.93 5.78
 0 -6 1 24.95 6.56
 0 -6 1 33.36 3.42
 0 -6 1 35.29 5.84
 0 -6 1 33.45 5.69
 0 -6 1 28.27 4.62
 0 -6 1 21.3 4.37
 0 -6 1 31.45 3.65
 0 6 -1 28.54 3.2
 0 6 -1 23.53 3.04
 0 6 -1 28.99 3.37
 0 6 -1 27.09 6.8
 0 6 -1 34.72 7.1
 0 6 -1 30.34 6.15
 0 6 -1 35.98 7.99
 0 6 -1 33.83 3.84
 0 6 -1 30.34 6.39
 0 6 -1 24.52 5.8
 0 6 -1 27.27 4.72
 0 6 -1 31.81 4.75
 0 6 -1 29.82 3.6
 0 -5 1 216.9 10.32
 0 -5 1 207.54 10.02
 0 -5 1 222.67 8.72
 0 -5 1 235.7 10.34
 0 -5 1 219.65 5.23
 0 -5 1 215.2 8.86
 0 -5 1 223.29 9.04
 0 -5 1 220.33 7.79
 0 -5 1 220.81 7.09
 0 -5 1 215.58 5.58
 0 5 -1 210.43 5.35
 0 5 -1 202.65 5.04
 0 5 -1 219.94 4.47
 0 5 -1 226.06 10.49
 0 5 -1 230.94 10.32
 0 5 -1 231.5 8.65
 0 5 -1 224.22 10.34
 0 5 -1 212.35 8.98
 0 5 -1 223.01 9.05
 0 5 -1 225.95 7.83
 0 5 -1 219.97 7.17
 0 5 -1 197.21 5.29
 0 -4 1 622.28 13.56
 0 -4 1 617.17 13.31
 0 -4 1 638.02 11.45
 0 -4 1 627.57 13.5
 0 -4 1 616.61 6.69
 0 -4 1 633.29 11.23
 0 -4 1 646.21 12.18
 0 -4 1 643.3 12.74
 0 -4 1 603.56 8.9
 0 -4 1 618.08 7.09
 0 4 -1 617.03 6.56
 0 4 -1 619.39 5.64
 0 4 -1 612.73 5.53
 0 4 -1 639.55 13.87
 0 4 -1 603.55 13
 0 4 -1 636.96 11.42
 0 4 -1 638.24 13.63
 0 4 -1 0.21 1.07
 0 4 -1 637.86 11.69
 0 4 -1 620.24 11.93
 0 4 -1 622.76 10.77
 0 4 -1 601.51 8.89
 0 4 -1 0.04 1.32
 0 -3 1 93.42 5.6
 0 -3 1 86.07 2.48
 0 -3 1 85.1 4.94
 0 -3 1 85.14 3.3
 0 -3 1 86.51 2.58
 0 3 -1 92.91 6.43
 0 3 -1 76.39 5.49
 0 3 -1 85.22 4.77
 0 3 -1 89.89 6.23
 0 3 -1 91.09 4.98
 0 3 -1 90.96 4.6
 0 3 -1 -0.64 1.26
 0 -2 1 1054.44 11.35
 0 -2 1 1.62 1.87
 0 -2 1 -0.11 1.39
 0 -2 1 0.18 1.1
 0 -2 1 1045.74 9.02
 0 2 -1 1075.49 12.49
 0 2 -1 1.33 1.85
 0 2 -1 1107.16 12.62
 0 2 -1 1080.21 10.84
 0 -1 1 -0.09 0.72
 0 -1 1 0.35 0.87
 0 -1 1 0.48 0.94
 0 1 -1 -0.07 0.62
 0 0 -1 0.47 1.36
 0 0 -1 1.04 1.2
 0 1 1 0 1.08
 0 -1 -1 0.41 1.19
 0 -1 -1 -0.56 0.85
 0 2 1 0.27 1.68
 0 2 1 0.77 1.7
 0 2 1 1066.7 10.86
 0 2 1 0.37 1.64
 0 2 1 2.18 1.61
 0 2 1 1065.58 10.01
 0 2 1 -1.15 1.69
 0 2 1 0.35 1.63
 0 2 1 1012.17 9.35
 0 2 1 -0.18 0.94
 0 2 1 -0.16 1.9
 0 2 1 2.07 2
 0 -2 -1 1042.45 13.26
 0 -2 -1 906.91 9.95
 0 -2 -1 -0.25 1.39
 0 -2 -1 1036.81 12.17
 0 -2 -1 1039.07 10.07
 0 -2 -1 0.21 1.38
 0 -2 -1 1056.74 11.05
 0 -2 -1 1073.72 11.79
 0 -2 -1 0.46 1.23
 0 -2 -1 1047.72 12.04
 0 -2 -1 1068.4 11.34
 0 3 1 -0.15 1.71
 0 3 1 87.38 4.58
 0 3 1 98.17 5.74
 0 3 1 92.6 4.25
 0 3 1 89.73 4.23
 0 3 1 90.65 4.77
 0 3 1 87.34 6.41
 0 3 1 85.5 3.96
 0 3 1 62.61 4.91
 0 3 1 87.05 4.88
 0 -3 -1 80.59 5.49
 0 -3 -1 89.22 4.73
 0 -3 -1 3.67 2.1
 0 -3 -1 79.31 5.9
 0 -3 -1 87.33 4.46
 0 -3 -1 84.82 4.73
 0 -3 -1 84.8 5.42
 0 -3 -1 50.98 3.19
 0 -3 -1 82.73 5.52
 0 -3 -1 86.02 4.87
 0 4 1 608.84 12.69
 0 4 1 -0.74 1.91
 0 4 1 643.7 12.92
 0 4 1 589.92 13.6
 0 4 1 631.39 11.97
 0 4 1 625.34 8.78
 0 4 1 630.95 8.81
 0 4 1 626.27 11.12
 0 4 1 637.01 12.65
 0 4 1 606.87 8.46
 0 4 1 625.29 12.58
 0 4 1 632.04 11.53
 0 -4 -1 601.69 12.61
 0 -4 -1 623.58 10.44
 0 -4 -1 616.22 10.35
 0 -4 -1 634.2 12.69
 0 -4 -1 627.24 14.13
 0 -4 -1 625.55 11.86
 0 -4 -1 632.25 9.91
 0 -4 -1 609.52 9.58
 0 -4 -1 637.98 11.18
 0 -4 -1 645.68 13.04
 0 -4 -1 589.99 8.31
 0 -4 -1 623.99 11.18
 0 5 1 205.04 9.03
 0 5 1 -1.03 2.34
 0 5 1 222.07 7.78
 0 5 1 232.1 10.5
 0 5 1 217.29 9.67
 0 5 1 236.97 9.36
 0 5 1 225.07 5.91
 0 5 1 221.35 5.91
 0 5 1 225.12 8.29
 0 5 1 221.57 9.46
 0 5 1 210.45 5.97
 0 5 1 211.22 9.19
 0 5 1 216.1 8.44
 0 -5 -1 212.22 9.11
 0 -5 -1 216.04 7.39
 0 -5 -1 215.01 7.49
 0 -5 -1 208.66 9.63
 0 -5 -1 216.49 10.7
 0 -5 -1 217.85 9.81
 0 -5 -1 218 9.57
 0 -5 -1 222.18 7.22
 0 -5 -1 212.09 7.03
 0 -5 -1 227.4 8.17
 0 -5 -1 232.67 9.6
 0 -5 -1 202.06 5.78
 0 -5 -1 211.39 9.11
 0 -5 -1 226.9 8.64
 0 6 1 26.72 5.31
 0 6 1 -0.99 2.65
 0 6 1 29.23 4.91
 0 6 1 32.82 6.77
 0 6 1 28.33 6.08
 0 6 1 30.78 3.14
 0 6 1 29.61 3.2
 0 6 1 31.09 5.12
 0 6 1 28.43 5.94
 0 6 1 31.65 3.59
 0 6 1 31.71 6.14
 0 6 1 34.94 5.52
 0 -6 -1 26.87 5.18
 0 -6 -1 27.41 4.54
 0 -6 -1 29.91 4.58
 0 -6 -1 18.86 6.25
 0 -6 -1 20.65 5.77
 0 -6 -1 24.94 6.79
 0 -6 -1 33.67 6.15
 0 -6 -1 29.24 4.28
 0 -6 -1 29.91 4.24
 0 -6 -1 31.51 7.21
 0 -6 -1 30.21 6.12
 0 -6 -1 25.16 3.36
 0 -6 -1 29.55 3.68
 0 -6 -1 35.17 6.59
 0 -6 -1 37.18 5.2
 0 7 1 177.87 10.04
 0 7 1 -0.45 2.9
 0 7 1 184.8 8.56
 0 7 1 207.49 12.33
 0 7 1 172.2 12.43
 0 7 1 190.2 8.98
 0 7 1 207.82 11.93
 0 7 1 179.19 6.22
 0 7 1 178.09 10.19
 0 7 1 191.49 9.26
 0 -7 -1 185.55 8
 0 -7 -1 194.62 8.12
 0 -7 -1 178.21 11.22
 0 -7 -1 191.57 12.43
 0 -7 -1 178.42 11.25
 0 -7 -1 181.89 11.16
 0 -7 -1 200.1 8.93
 0 -7 -1 178.83 7.63
 0 -7 -1 195.18 8.9
 0 -7 -1 193.36 11.3
 0 -7 -1 182.31 10.5
 0 -7 -1 179.86 6.08
 0 -7 -1 181.88 10.96
 0 -7 -1 194.47 9.41
 0 8 1 50.23 6.91
 0 8 1 0.57 3.28
 0 8 1 57.24 7.12
 0 8 1 66.71 9.35
 0 8 1 55.13 8.55
 0 8 1 53.07 7.33
 0 8 1 56.73 8.37
 0 8 1 55.24 4.89
 0 8 1 55 7.93
 0 8 1 62.38 7.4
 0 -8 -1 57.34 6.6
 0 -8 -1 58.23 6.52
 0 -8 -1 68.48 9.56
 0 -8 -1 52.84 9.49
 0 -8 -1 66.04 9.73
 0 -8 -1 61.39 8.53
 0 -8 -1 57.89 6.53
 0 -8 -1 57.9 5.98
 0 -8 -1 65.99 7.87
 0 -8 -1 66.26 9.61
 0 -8 -1 59.73 7.97
 0 -8 -1 51.95 4.69
 0 -8 -1 64.46 5.93
 0 -8 -1 72.76 9.27
 0 -8 -1 60.41 7.45
 0 9 1 391.1 14.71
 0 9 1 402.15 14.78
 0 9 1 0.4 3.63
 0 9 1 405.41 12.43
 0 9 1 439.16 18.17
 0 9 1 411.93 16.67
 0 9 1 414.88 13.14
 0 9 1 420.5 17.21
 0 9 1 413.6 8.66
 0 9 1 441.16 16.15
 0 9 1 426.15 13.65
 0 -9 -1 424.68 11.61
 0 -9 -1 420.77 11.68
 0 -9 -1 404.59 16.88
 0 -9 -1 396.04 16.95
 0 -9 -1 437.82 17.29
 0 -9 -1 414.05 16.33
 0 -9 -1 408.82 11.57
 0 -9 -1 411.28 11.53
 0 -9 -1 431.35 17.26
 0 -9 -1 416.85 16.79
 0 -9 -1 390.79 8.35
 0 -9 -1 424.59 10.71
 0 -9 -1 402.14 15.85
 0 -9 -1 428.51 13.85
 0 10 1 301.36 14.18
 0 10 1 305.13 14.35
 0 10 1 -0.12 4.08
 0 10 1 312.99 12.13
 0 10 1 327.15 16.99
 0 10 1 354.48 17.18
 0 10 1 309.04 12.55
 0 10 1 322.55 16.3
 0 10 1 316.77 15.4
 0 10 1 325.71 13.2
 0 -10 -1 325.85 11.02
 0 -10 -1 330.54 11.31
 0 -10 -1 306.76 16.81
 0 -10 -1 318.66 17.9
 0 -10 -1 326.55 16.8
 0 -10 -1 324.04 16.26
 0 -10 -1 308.98 11.33
 0 -10 -1 319.25 11.21
 0 -10 -1 327.88 16.97
 0 -10 -1 329.58 15.9
 0 -10 -1 330.93 10.46
 0 -10 -1 289.93 14.6
 0 -10 -1 323.26 13.37
 0 11 1 23.36 7.41
 0 11 1 20.1 7.38
 0 11 1 0.46 4.47
 0 11 1 25.09 6.92
 0 11 1 39.17 10.68
 0 11 1 21.27 9.67
 0 11 1 24.05 6.78
 0 11 1 31.47 9.57
 0 11 1 29.81 9.04
 0 11 1 24.45 7.25
 0 -11 -1 22.02 5.74
 0 -11 -1 27.7 6.01
 0 -11 -1 29.17 10.74
 0 -11 -1 26.7 10.88
 0 -11 -1 31.3 10.9
 0 -11 -1 23.45 6.53
 0 -11 -1 17.1 10.65
 0 -11 -1 18.78 8.18
 0 -11 -1 31.69 5.95
 0 -11 -1 23.04 8.95
 0 -11 -1 25.22 7.79
 0 12 1 12.25 7.5
 0 12 1 3.21 7.12
 0 12 1 -0.19 4.88
 0 12 1 9.16 7.07
 0 12 1 12.11 10.59
 0 12 1 0.85 9.24
 0 12 1 5.84 6.47
 0 12 1 2.88 9.45
 0 12 1 20.95 9.3
 0 12 1 10.47 7.19
 0 -12 -1 6.27 5.35
 0 -12 -1 9.19 5.48
 0 -12 -1 12.38 11.46
 0 -12 -1 5.09 7.97
 0 -12 -1 1.32 10.79
 0 -12 -1 9.71 10.51
 0 -12 -1 10.07 6.59
 0 -12 -1 8.2 6.01
 0 -12 -1 6.37 10.99
 0 -12 -1 12.23 8.95
 0 -12 -1 12.01 5.69
 0 -12 -1 15.99 9.44
 0 -12 -1 4.81 7.44
 0 13 1 3.46 7.75
 0 13 1 11.92 8.08
 0 13 1 0.32 5.41
 0 13 1 8.47 11.24
 0 13 1 2.02 9.36
 0 13 1 9.43 7.04
 0 13 1 11.34 10.84
 0 13 1 7.65 9.52
 0 13 1 11.26 7.75
 0 -13 -1 6 5.68
 0 -13 -1 8.73 5.69
 0 -13 -1 5.24 12.09
 0 -13 -1 8.8 10.98
 0 -13 -1 0.12 12
 0 -13 -1 3.19 12.23
 0 -13 -1 7.93 7.22
 0 -13 -1 11.76 6.77
 0 -13 -1 4.97 11.85
 0 -13 -1 17.2 9.28
 0 -13 -1 4.76 5.82
 0 -13 -1 5.91 9.84
 0 14 1 310.98 17.85
 0 14 1 294.88 17.35
 0 14 1 340.27 23.03
 0 14 1 345.99 21.34
 0 14 1 303.69 15.11
 0 14 1 332.92 21.79
 0 14 1 308.09 19.44
 0 14 1 339.8 16.75
 0 -14 -1 284.4 11.79
 0 -14 -1 323.28 12.62
 0 -14 -1 285.47 22.18
 0 -14 -1 254.64 20.84
 0 -14 -1 318.55 14.91
 0 -14 -1 339.39 14.55
 0 -14 -1 338.53 20.12
 0 -14 -1 311.13 12.84
 0 -14 -1 295.37 19.01
 0 15 1 9.63 9.23
 0 15 1 7.82 8.98
 0 15 1 3.47 7.1
 0 15 1 1.33 12.73
 0 15 1 7.48 12.17
 0 15 1 6.26 8.21
 0 15 1 13.54 8.93
 0 -15 -1 6.39 6.05
 0 -15 -1 6.23 6.26
 0 -15 -1 11 10.29
 0 -15 -1 5.38 8.92
 0 -15 -1 5.6 7.54
 0 -15 -1 3.89 9.95
 0 -15 -1 7.35 7.02
 0 -15 -1 3.7 11.75
 0 16 1 145.07 17.06
 0 16 1 138.7 17.02
 0 16 1 135.82 17.73
 0 16 1 140.1 18.7
 0 16 1 136.5 14.19
 0 16 1 139.2 15.61
 0 -16 -1 133.53 10.35
 0 -16 -1 139.59 10.68
 0 -16 -1 136.72 19.82
 0 -16 -1 131.28 14.89
 0 -16 -1 146.16 13.59
 0 -16 -1 117.69 15.96
 0 -16 -1 142.69 12.38
 0 -16 -1 139.01 18.02
 0 17 1 278.86 20.08
 0 17 1 265.84 19.89
 0 17 1 260.35 27.86
 0 17 1 270.17 17.09
 0 17 1 274.69 17.97
 0 -17 -1 284.68 12.27
 0 -17 -1 269.08 12.25
 0 -17 -1 283.97 26.3
 0 -17 -1 278.37 18.27
 0 -17 -1 280.68 16.86
 0 -17 -1 282.05 28
 0 -17 -1 290.21 14.6
 0 18 1 8.75 16.71
 0 18 1 6.1 11.39
 0 18 1 13.17 16.4
 0 18 1 12.38 10.11
 0 18 1 9.25 11.36
 0 -18 -1 7.28 10.27
 0 -18 -1 9.19 6.69
 0 -18 -1 7.61 12.67
 0 -18 -1 7.02 10.38
 0 -18 -1 5.92 13.05
 0 -18 -1 3.88 8.71
 0 19 1 189.74 20.66
 0 19 1 193.31 20.35
 0 19 1 184.64 24.16
 0 19 1 185.75 17.96
 0 19 1 179.69 19.45
 0 -19 -1 177.01 14.13
 0 -19 -1 192.62 9.72
 0 -19 -1 190.51 25.83
 0 -19 -1 203.46 21.93
 0 -19 -1 206.46 18.12
 0 -19 -1 162.53 21.05
 0 -19 -1 191.76 14.97
 0 20 1 12.39 13.09
 0 20 1 7.9 12.29
 0 20 1 18.99 18.74
 0 20 1 18.66 11.75
 0 20 1 5.54 13.16
 0 -20 -1 7.06 2.73
 0 -20 -1 6.43 2.69
 0 -20 -1 15.31 19.03
 0 -20 -1 13.53 15.94
 0 -20 -1 6.42 12.5
 0 -20 -1 10 15.6
 0 -20 -1 12.47 9.62
 0 -20 -1 3.79 11.22
 0 21 1 -2.26 13.11
 0 21 1 -1.06 12.49
 0 21 1 -1.6 14.22
 0 21 1 -2.46 17.97
 0 21 1 -1.63 11.94
 0 21 1 0.54 13.55
 0 -21 -1 4.08 18.65
 0 -21 -1 11.2 14.22
 0 -21 -1 -7.95 17.97
 0 -21 -1 3.38 9.6
 0 -21 -1 -2.38 11.76
 0 22 1 2.14 13.34
 0 22 1 3 13.84
 0 22 1 7.59 20.04
 0 22 1 1.57 12.76
 0 22 1 10.62 14.69
 0 -22 -1 -2.68 21.78
 0 -22 -1 5.07 14.89
 0 -22 -1 -3.25 18.88
 0 -22 -1 4.45 9.51
 0 -22 -1 -7.57 12.6
 0 -22 -1 1.5 12.92
 0 23 1 14.45 16.51
 0 23 1 16.14 15.34
 0 23 1 13.92 22.37
 0 23 1 11.95 15.6
 0 -23 -1 15.25 24.09
 0 -23 -1 8.94 17.21
 0 -23 -1 5.32 20.09
 0 -23 -1 8.14 7.99
 0 -23 -1 9.71 14.15
 0 24 1 4.66 24.02
 0 -24 -1 -7.94 22.57
 0 -24 -1 -4.82 17.97
 0 -24 -1 -12.79 21.04
 0 -24 -1 -1.7 14.43
 0 25 1 -1.38 26.28
 0 -25 -1 -3.76 27.23
 0 -25 -1 -2.06 25.38
 0 26 1 4.87 30.06
 0 -26 -1 -0.02 29.6
 0 -26 -1 17.37 22.8
 0 -26 -1 -6.88 28.86
 0 27 1 0.06 32.77
 0 -27 -1 3.25 48.15
 0 -27 -1 -26.86 31.3
 0 -27 2 -6.66 32.24
 0 -27 2 -2.42 30.36
 0 27 -2 6.84 36.1
 0 -26 2 4.69 29.63
 0 -26 2 8.88 27.79
 0 26 -2 7.05 30.79
 0 -25 2 4.95 26.93
 0 -25 2 4.83 17.54
 0 -25 2 -6.36 26.06
 0 -25 2 12.97 26.39
 0 25 -2 7.04 28.18
 0 -24 2 -2.11 23.27
 0 -24 2 5.41 15.6
 0 -24 2 -1.98 23.23
 0 -24 2 8.63 24.35
 0 -24 2 -3.81 12.3
 0 24 -2 -2.06 27.26
 0 -23 2 5.37 23.51
 0 -23 2 -0.24 13.26
 0 -23 2 -3.84 20.86
 0 -23 2 3.56 21.18
 0 23 -2 -18.75 28.42
 0 23 -2 -4.7 25.41
 0 -22 2 37.21 23.13
 0 -22 2 26.15 13.02
 0 -22 2 18.55 19.24
 0 -22 2 40.47 19.95
 0 -22 2 28.75 13.75
 0 22 -2 15.07 23.07
 0 22 -2 23.19 22.37
 0 -21 2 14.54 20.31
 0 -21 2 12.47 13.66
 0 -21 2 12.17 11.32
 0 -21 2 8.93 16.37
 0 -21 2 13.43 21.62
 0 -21 2 19.71 18.05
 0 -21 2 11.83 12.59
 0 21 -2 14.93 6.48
 0 21 -2 13.08 6.55
 0 21 -2 22.1 21.53
 0 21 -2 6.13 19.79
 0 -20 2 10.35 19.46
 0 -20 2 25.32 12.26
 0 -20 2 22.92 10.1
 0 -20 2 23.1 16.18
 0 -20 2 22.78 22.23
 0 -20 2 27.27 17.69
 0 -20 2 25.48 17.76
 0 -20 2 21.56 12.35
 0 20 -2 23.58 7.45
 0 20 -2 24.61 7.04
 0 20 -2 25.34 20.84
 0 20 -2 8.43 19.9
 0 -19 2 28.72 17.69
 0 -19 2 19.17 10.72
 0 -19 2 24.27 9.61
 0 -19 2 32.98 15.31
 0 -19 2 25.78 13.88
 0 -19 2 17.85 15.6
 0 -19 2 30.08 11.67
 0 19 -2 25.45 7.64
 0 19 -2 27.61 7.26
 0 19 -2 24.73 19.2
 0 19 -2 27.42 18.3
 0 -18 2 4.53 15.88
 0 -18 2 19.42 9.38
 0 -18 2 11.82 8.22
 0 -18 2 -1.66 12.57
 0 -18 2 15.51 12.57
 0 -18 2 7.28 14.94
 0 -18 2 11.39 10.42
 0 18 -2 16.5 7.31
 0 18 -2 11.89 6.68
 0 18 -2 18.02 17.47
 0 18 -2 17.89 16.27
 0 -17 2 61.82 17.52
 0 -17 2 58.01 9.22
 0 -17 2 51 15.07
 0 -17 2 49.71 12.52
 0 -17 2 57.41 13.79
 0 17 -2 36.39 17.15
 0 17 -2 53.99 16.82
 0 -16 2 104.02 18.26
 0 -16 2 85.23 9.9
 0 -16 2 98 9.48
 0 -16 2 98.78 15.98
 0 -16 2 106.23 13.61
 0 -16 2 95.93 13.81
 0 16 -2 90.28 8.89
 0 16 -2 102.52 18.75
 0 16 -2 99.5 17.91
 0 -15 2 -3.49 12.38
 0 -15 2 0.35 5.81
 0 -15 2 3.11 5.42
 0 -15 2 6.05 10.02
 0 -15 2 6.02 9.74
 0 -15 2 -2.13 9.6
 0 15 -2 1.3 5.4
 0 15 -2 3.53 5.03
 0 15 -2 11.2 12.69
 0 -14 2 11.26 9.38
 0 -14 2 11.69 5.17
 0 -14 2 17.69 5.07
 0 -14 2 10.22 9.24
 0 -14 2 17 9.15
 0 -14 2 19.12 9.29
 0 14 -2 17.36 3.52
 0 14 -2 16.56 5.24
 0 14 -2 16.22 4.94
 0 14 -2 20.5 13.1
 0 14 -2 13.77 11.79
 0 -13 2 3.94 10.47
 0 -13 2 1.67 3.86
 0 -13 2 6.32 9.01
 0 -13 2 5.64 7.93
 0 -13 2 2.71 7.64
 0 13 -2 6.29 3.53
 0 13 -2 3.38 4.36
 0 13 -2 4.48 4.23
 0 13 -2 3.28 11.09
 0 13 -2 0.67 10.22
 0 13 -2 -2.35 6.95
 0 -12 2 290.84 20.5
 0 -12 2 278.27 18.59
 0 -12 2 306.84 21.51
 0 -12 2 281.19 7.05
 0 -12 2 273.79 7.13
 0 -12 2 264.56 16.26
 0 -12 2 305.01 14.67
 0 -12 2 277.89 13.82
 0 -12 2 309.47 13.57
 0 12 -2 277.17 7.6
 0 12 -2 259.98 7.46
 0 12 -2 276.59 8.43
 0 12 -2 276.54 8.18
 0 12 -2 312.37 19.44
 0 12 -2 271.24 18.37
 0 12 -2 276.1 13.91
 0 -11 2 16.17 11.24
 0 -11 2 8.07 9.14
 0 -11 2 16.03 8.53
 0 -11 2 10.5 10.62
 0 -11 2 15.05 2.67
 0 -11 2 13.46 2.59
 0 -11 2 19.77 8.23
 0 -11 2 19.25 7.46
 0 -11 2 10.61 6.47
 0 -11 2 11.31 5.1
 0 11 -2 13.8 3.4
 0 11 -2 15.19 3.4
 0 11 -2 14.78 3.95
 0 11 -2 17.17 3.78
 0 11 -2 12.84 9.89
 0 11 -2 22.55 10.28
 0 11 -2 14.92 6.75
 0 -10 2 9.57 7.82
 0 -10 2 9.97 7.71
 0 -10 2 6.2 3.56
 0 -10 2 5.96 6.86
 0 -10 2 8.5 1.93
 0 -10 2 5.34 6.33
 0 -10 2 5.56 5.61
 0 -10 2 8.19 4.06
 0 10 -2 7.21 2.86
 0 10 -2 5.89 2.89
 0 10 -2 9.77 3.34
 0 10 -2 8.61 3.14
 0 10 -2 -0.67 9
 0 10 -2 9.29 9.09
 0 10 -2 13.05 7.82
 0 10 -2 10.42 7.26
 0 -9 2 119.63 13.3
 0 -9 2 110.95 12.11
 0 -9 2 108.43 9.89
 0 -9 2 115.11 12.64
 0 -9 2 106.03 5.49
 0 -9 2 114.09 10.74
 0 -9 2 118.91 9.63
 0 -9 2 102 8.16
 0 -9 2 99.7 6.01
 0 9 -2 111.55 4.81
 0 9 -2 96.5 4.63
 0 9 -2 114.83 4.97
 0 9 -2 106.4 4.72
 0 9 -2 107.61 12.76
 0 9 -2 100.96 9.71
 0 9 -2 114.53 12.64
 0 9 -2 120.01 10.41
 0 9 -2 108.65 9.41
 0 -8 2 38.68 9.34
 0 -8 2 45.68 8.39
 0 -8 2 38.6 9.02
 0 -8 2 38.32 4.21
 0 -8 2 44.52 7.3
 0 -8 2 47.01 6.85
 0 -8 2 46.57 6.42
 0 -8 2 42.46 4.17
 0 8 -2 40.19 3.52
 0 8 -2 36.56 3.48
 0 8 -2 39.39 3.64
 0 8 -2 41.76 3.54
 0 8 -2 38.03 9.42
 0 8 -2 35.22 8.56
 0 8 -2 42.2 8.53
 0 8 -2 39.93 9.04
 0 8 -2 41.06 8.88
 0 8 -2 44.98 6.89
 0 8 -2 39.54 5.55
 0 -7 2 1167.12 23.77
 0 -7 2 1171.89 23.57
 0 -7 2 1200.39 24.07
 0 -7 2 1129.11 10.77
 0 -7 2 1153.04 25.39
 0 -7 2 1125.95 18.66
 0 -7 2 1105.47 14.81
 0 -7 2 1130.62 11.49
 0 7 -2 1136.62 9.23
 0 7 -2 1027.02 8.74
 0 7 -2 1130.3 9.27
 0 7 -2 1115.55 9.1
 0 7 -2 1173.76 24.1
 0 7 -2 1127.76 22.99
 0 7 -2 1156.11 19.43
 0 7 -2 1174.14 23.85
 0 7 -2 1165.93 19.78
 0 7 -2 1150.33 19.06
 0 7 -2 1141.52 15.14
 0 -6 2 823.89 19.18
 0 -6 2 820.88 18.9
 0 -6 2 864.28 19.58
 0 -6 2 806.02 8.37
 0 -6 2 843.27 17.15
 0 -6 2 791.21 15.05
 0 -6 2 796.61 11.22
 0 -6 2 822.41 8.89
 0 6 -2 800.08 7.31
 0 6 -2 818.91 7.21
 0 6 -2 804.8 7.05
 0 6 -2 832.61 19.48
 0 6 -2 797.22 18.19
 0 6 -2 833.18 15.36
 0 6 -2 814.05 19.08
 0 6 -2 833.46 15.79
 0 6 -2 834.4 15.78
 0 6 -2 813.57 11.4
 0 -5 2 96.53 3.16
 0 -5 2 100.17 8.92
 0 -5 2 101.23 7.96
 0 -5 2 84.13 8.81
 0 -5 2 94.29 3.45
 0 -5 2 94.24 7.31
 0 -5 2 98.91 7.33
 0 -5 2 95.73 4.35
 0 -5 2 95.71 6.6
 0 -5 2 93.34 3.49
 0 -5 2 99.68 5.82
 0 5 -2 92.52 3.29
 0 5 -2 91.91 3.04
 0 5 -2 94.07 2.97
 0 5 -2 95.21 10.07
 0 5 -2 87.26 7.91
 0 5 -2 96.02 6.56
 0 5 -2 88.43 8.93
 0 5 -2 96.52 7.04
 0 5 -2 108.65 7.49
 0 -4 2 2405.89 13.66
 0 -4 2 2382.98 24.06
 0 -4 2 2461.6 26.77
 0 -4 2 2440.7 23.08
 0 -4 2 2346.42 11.91
 0 -4 2 2490.27 20.59
 0 -4 2 2398.83 19.3
 0 4 -2 2339.42 13.62
 0 4 -2 2423.98 11.68
 0 4 -2 2422.28 11.57
 0 4 -2 2375.9 26.04
 0 4 -2 2347.46 23.7
 0 4 -2 2475.85 19.71
 0 4 -2 2476.19 26.93
 0 4 -2 2482.08 23.29
 0 -3 2 160.48 4.74
 0 -3 2 162.2 3.73
 0 -3 2 162.7 3.68
 0 -3 2 150.5 6.29
 0 -3 2 149.6 8.14
 0 -3 2 151.97 6.82
 0 -3 2 164.84 5.76
 0 -3 2 159.46 5.89
 0 3 -2 153.31 4.72
 0 3 -2 162.14 4.16
 0 3 -2 156.14 6.44
 0 3 -2 181.38 8.06
 0 3 -2 159.67 7.16
 0 3 -2 164.99 5.93
 0 3 -2 161.4 5.95
 0 -2 2 197.63 5.61
 0 -2 2 -0.81 1.34
 0 -2 2 202.44 4.55
 0 -2 2 202.92 5.34
 0 -2 2 2.47 2.88
 0 -2 2 207.55 3.99
 0 -2 2 -0.58 2.62
 0 -2 2 204.47 6.07
 0 2 -2 205.88 4.84
 0 2 -2 196.83 5.26
 0 2 -2 208.76 7.62
 0 2 -2 203.12 6.95
 0 2 -2 208.02 5.53
 0 2 -2 144.05 5.32
 0 -1 2 -0.65 1.31
 0 -1 2 1497.09 12.47
 0 -1 2 0 1.9
 0 -1 2 -0.93 1.26
 0 -1 2 1707.93 12.57
 0 -1 2 -0.75 1.39
 0 -1 2 0.33 0.96
 0 -1 2 1699.08 14.84
 0 1 -2 1668.17 13.29
 0 1 -2 0.72 1.51
 0 1 -2 1796.1 16.56
 0 1 -2 1661.77 12.11
 0 1 -2 2.53 1.7
 0 1 -2 1710.69 16.02
 0 1 -2 1647.19 10.08
 0 1 -2 0.03 1.71
 0 0 2 1.42 1.94
 0 0 2 -0.29 1.52
 0 0 2 197.06 5.52
 0 0 2 209.87 5.21
 0 0 2 202.81 5.53
 0 0 2 -0.24 1.83
 0 0 2 207.58 5.58
 0 0 -2 200.65 6.92
 0 0 -2 215.5 5.85
 0 0 -2 -0.62 1.94
 0 0 -2 209.94 5.49
 0 0 -2 -0.96 1.18
 0 0 -2 220.91 5.93
 0 0 -2 213.17 5.29
 0 0 -2 -0.31 1.81
 0 1 2 -1.05 2.02
 0 1 2 -0.02 2.09
 0 1 2 1687.33 15.91
 0 1 2 0.22 1.89
 0 1 2 1670.53 15.09
 0 1 2 0.02 1.48
 0 1 2 1592.16 14.94
 0 1 2 -2.12 1.66
 0 1 2 -0.68 1.38
 0 1 2 -1.62 1.76
 0 1 2 1674.15 15.63
 0 -1 -2 1583.54 19.04
 0 -1 -2 1627 15.6
 0 -1 -2 -0.03 1.98
 0 -1 -2 1666.32 15.28
 0 -1 -2 -0.42 1.71
 0 -1 -2 -0.6 1.62
 0 -1 -2 1704.37 14.2
 0 -1 -2 1697.69 15.74
 0 -1 -2 1675.8 15.75
 0 -1 -2 -0.6 1.77
 0 2 2 -0.66 2.6
 0 2 2 145.56 6.04
 0 2 2 206.71 6.99
 0 2 2 198.43 6.52
 0 2 2 193.21 6.27
 0 2 2 196.4 5.39
 0 2 2 -1.32 2.53
 0 2 2 5.4 2.81
 0 2 2 198.71 6.62
 0 -2 -2 193.56 8.45
 0 -2 -2 207.24 7.01
 0 -2 -2 2.02 2.26
 0 -2 -2 192.44 6.21
 0 -2 -2 188.22 6.51
 0 -2 -2 1.7 2.17
 0 -2 -2 209.28 6.76
 0 -2 -2 0.91 2.07
 0 -2 -2 205.01 5.46
 0 -2 -2 199.37 6.9
 0 -2 -2 202.57 6.62
 0 -2 -2 0.49 2.2
 0 3 2 134.73 8.15
 0 3 2 152.07 7.17
 0 3 2 172.73 8.6
 0 3 2 153.74 6.61
 0 3 2 161.56 6.69
 0 3 2 162.25 7.44
 0 3 2 158.46 7.83
 0 3 2 157.18 6.25
 0 3 2 166.45 5.48
 0 3 2 161.47 7.3
 0 3 2 153.1 7.32
 0 -3 -2 158.14 8.52
 0 -3 -2 152.26 7.08
 0 -3 -2 152.02 6.93
 0 -3 -2 149.49 7.4
 0 -3 -2 156.91 6.86
 0 -3 -2 158.42 6.63
 0 -3 -2 158.29 7.43
 0 -3 -2 166.08 8.13
 0 -3 -2 148.95 6.28
 0 -3 -2 168.84 5.47
 0 -3 -2 154.94 9.13
 0 -3 -2 171.26 7.66
 0 -3 -2 155.44 6.56
 0 4 2 2362.6 28.26
 0 4 2 2478.99 23.69
 0 4 2 2438.91 23.25
 0 4 2 2422.19 21.13
 0 4 2 2424.91 21.05
 0 4 2 2460.94 24
 0 4 2 2410.36 25.02
 0 4 2 2343.11 20.06
 0 4 2 2362.95 26.33
 0 4 2 2476.84 26.86
 0 -4 -2 2399.55 28.42
 0 -4 -2 2431.93 23.02
 0 -4 -2 2418.52 23.73
 0 -4 -2 2386.93 26.26
 0 -4 -2 2430.61 22.33
 0 -4 -2 2438.99 28.49
 0 -4 -2 2463.34 25.48
 0 -4 -2 2318.25 19.96
 0 -4 -2 2521.32 17.11
 0 -4 -2 2383.7 25.69
 0 -4 -2 2424.39 24.19
 0 5 2 95.46 8.62
 0 5 2 96.86 7.43
 0 5 2 96.85 7.71
 0 5 2 102.77 7.88
 0 5 2 95.83 6.57
 0 5 2 98.79 6.49
 0 5 2 98.9 8.08
 0 5 2 90.09 8.32
 0 5 2 93.33 6.03
 0 5 2 90.62 8.36
 0 5 2 94.34 7.58
 0 -5 -2 85 8.6
 0 -5 -2 87.37 7.2
 0 -5 -2 88.54 6.68
 0 -5 -2 100.79 8.06
 0 -5 -2 95.22 8.74
 0 -5 -2 97.67 6.62
 0 -5 -2 93.36 7.02
 0 -5 -2 96.4 8.01
 0 -5 -2 98.78 8.27
 0 -5 -2 90.36 5.97
 0 -5 -2 101.02 5.11
 0 -5 -2 87.52 8.25
 0 -5 -2 101.69 7.77
 0 6 2 801.35 19.02
 0 6 2 833.58 15.92
 0 6 2 810.92 15.47
 0 6 2 853.91 16.99
 0 6 2 834.33 13.37
 0 6 2 831.03 13.29
 0 6 2 787.59 17.69
 0 6 2 797.13 12.97
 0 6 2 811.39 18.19
 0 6 2 858.28 17.55
 0 -6 -2 802.4 19.02
 0 -6 -2 821 15.53
 0 -6 -2 812.45 15.26
 0 -6 -2 837.71 17.56
 0 -6 -2 798.21 19.51
 0 -6 -2 797.29 14.42
 0 -6 -2 820.49 14.69
 0 -6 -2 786.63 16.09
 0 -6 -2 835.67 21.61
 0 -6 -2 791.46 12.85
 0 -6 -2 844.79 11.32
 0 -6 -2 790.94 17.99
 0 -6 -2 836.89 16.68
 0 7 2 1116.43 23.13
 0 7 2 1140.98 19.09
 0 7 2 1137.07 19.13
 0 7 2 1187.21 20.85
 0 7 2 1154.61 15.34
 0 7 2 1155.52 15.45
 0 7 2 1162.67 20.1
 0 7 2 1157.4 22.72
 0 7 2 1124.57 15.4
 0 7 2 1154.32 22.92
 0 7 2 1199.89 20.97
 0 -7 -2 1113.35 22.97
 0 -7 -2 1108.87 18.32
 0 -7 -2 1130.16 18.55
 0 -7 -2 1118.41 21.56
 0 -7 -2 1147.62 24.58
 0 -7 -2 1137.87 23.39
 0 -7 -2 1164.36 18.19
 0 -7 -2 1136 18.02
 0 -7 -2 1129.96 19.41
 0 -7 -2 1175.14 22.5
 0 -7 -2 1092.92 15.23
 0 -7 -2 1141.48 22.37
 0 -7 -2 1149.32 20.48
 0 8 2 36.7 7.44
 0 8 2 42.01 6.86
 0 8 2 38.7 6.84
 0 8 2 38.35 8.14
 0 8 2 43.11 5.02
 0 8 2 43.76 5.17
 0 8 2 45.87 7.14
 0 8 2 41.93 8.05
 0 8 2 42.28 5.33
 0 8 2 45.85 8.23
 0 8 2 39.97 7.02
 0 -8 -2 40.19 7.75
 0 -8 -2 43.45 6.53
 0 -8 -2 49.47 6.74
 0 -8 -2 44.42 9.34
 0 -8 -2 45.97 8.17
 0 -8 -2 49.5 8.56
 0 -8 -2 44.75 6.45
 0 -8 -2 49.63 9.87
 0 -8 -2 38.55 7.94
 0 -8 -2 44.48 5.28
 0 -8 -2 51.89 8.81
 0 -8 -2 37.28 7.18
 0 9 2 110.36 11.7
 0 9 2 111.25 9.54
 0 9 2 113.28 9.81
 0 9 2 109.49 11.8
 0 9 2 113.32 6.11
 0 9 2 121.12 6.51
 0 9 2 122.97 10.11
 0 9 2 101.42 11.82
 0 9 2 100.16 7.91
 0 9 2 116.71 11.4
 0 9 2 117.07 10.65
 0 -9 -2 113.33 9.23
 0 -9 -2 108.25 8.86
 0 -9 -2 117.61 12.27
 0 -9 -2 106.69 12.75
 0 -9 -2 118.58 12.94
 0 -9 -2 111.61 9.17
 0 -9 -2 117.45 9
 0 -9 -2 114.13 12.95
 0 -9 -2 99.11 11.16
 0 -9 -2 111.07 6.86
 0 -9 -2 112.79 11.66
 0 -9 -2 118.63 10.95
 0 10 2 0.75 6.89
 0 10 2 8.88 6.26
 0 10 2 10.69 6.78
 0 10 2 -0.08 7.73
 0 10 2 9.21 3.21
 0 10 2 7.76 3.15
 0 10 2 4.79 6.2
 0 10 2 2.44 7.92
 0 10 2 3.01 6.91
 0 10 2 4.78 7.62
 0 10 2 6.07 6.83
 0 -10 -2 11.88 6.1
 0 -10 -2 3.45 5.64
 0 -10 -2 1.7 9.19
 0 -10 -2 18.12 9.35
 0 -10 -2 11.28 6.44
 0 -10 -2 4.57 5.68
 0 -10 -2 5.16 7.23
 0 -10 -2 7.73 4.36
 0 -10 -2 3.71 8.82
 0 -10 -2 6.23 7.42
 0 11 2 13.32 7.95
 0 11 2 13.68 7.89
 0 11 2 8.65 6.65
 0 11 2 11.73 7.4
 0 11 2 16 9.3
 0 11 2 10.94 7.14
 0 11 2 14.98 8.56
 0 11 2 14.34 7.58
 0 -11 -2 16.85 6.57
 0 -11 -2 18.98 6.51
 0 -11 -2 16.62 8.24
 0 -11 -2 6.95 10.91
 0 -11 -2 17.72 7.21
 0 -11 -2 17.38 6.85
 0 -11 -2 10.04 10.82
 0 -11 -2 16.03 8.24
 0 -11 -2 12.29 4.94
 0 -11 -2 8.34 9.98
 0 -11 -2 10.35 8.08
 0 12 2 254.67 17.04
 0 12 2 276.05 17.07
 0 12 2 273.15 13.8
 0 12 2 290.28 16.91
 0 12 2 306.39 14.87
 0 12 2 274.41 18.33
 0 12 2 278.25 16.77
 0 12 2 297.62 15.61
 0 -12 -2 256.95 12.51
 0 -12 -2 276.65 12.99
 0 -12 -2 287.11 18.89
 0 -12 -2 294.71 19.85
 0 -12 -2 285.66 19.59
 0 -12 -2 279.97 13.71
 0 -12 -2 276.11 13.16
 0 -12 -2 290.35 19.44
 0 -12 -2 274.78 17.17
 0 -12 -2 290.63 10.54
 0 -12 -2 275.07 18.71
 0 -12 -2 298.75 15.88
 0 13 2 4.05 8.92
 0 13 2 6.11 8.79
 0 13 2 3.15 7.17
 0 13 2 2.21 8.17
 0 13 2 4.25 9.36
 0 13 2 2.45 7.51
 0 13 2 5.57 10.69
 0 13 2 9.51 9.6
 0 13 2 -0.17 8
 0 -13 -2 2.11 6.4
 0 -13 -2 3.04 6.44
 0 -13 -2 7.87 12.17
 0 -13 -2 8.12 10.91
 0 -13 -2 6.54 8.29
 0 -13 -2 6.3 7.06
 0 -13 -2 7.39 9.46
 0 -13 -2 3.77 5.45
 0 -13 -2 6.13 11.46
 0 14 2 11.61 9.86
 0 14 2 12.1 9.85
 0 14 2 19.22 8.43
 0 14 2 12.08 9.46
 0 14 2 16.47 11.63
 0 14 2 16.93 8.75
 0 14 2 18.2 11.29
 0 14 2 15.68 9.57
 0 -14 -2 11.59 7.17
 0 -14 -2 14.23 7.4
 0 -14 -2 17.96 10.11
 0 -14 -2 8.26 9.26
 0 -14 -2 11.19 8.19
 0 -14 -2 5.41 9.61
 0 -14 -2 18.6 6.22
 0 -14 -2 25.87 13.08
 0 15 2 1.89 10.07
 0 15 2 -0.24 9.78
 0 15 2 -0.45 8.37
 0 15 2 4.6 11.25
 0 15 2 1.9 12.19
 0 15 2 1.82 8.74
 0 15 2 -5.39 11.09
 0 15 2 -2.84 9.39
 0 -15 -2 5.02 7.45
 0 -15 -2 0.09 7.13
 0 -15 -2 0.65 12.66
 0 -15 -2 0.64 9.49
 0 -15 -2 -4.63 8.26
 0 -15 -2 5.63 10.47
 0 -15 -2 0.95 6.34
 0 -15 -2 -1.12 12.59
 0 16 2 100.78 15.12
 0 16 2 94.57 14.5
 0 16 2 87.9 12.18
 0 16 2 99.15 16.92
 0 16 2 98.24 12.82
 0 16 2 95.86 13.96
 0 -16 -2 79.66 9.93
 0 -16 -2 94.03 10.51
 0 -16 -2 87.38 18.24
 0 -16 -2 99.61 15.11
 0 -16 -2 106.19 12.95
 0 -16 -2 87.12 15.07
 0 -16 -2 99.56 10.89
 0 17 2 49.21 13.78
 0 17 2 52.09 13.98
 0 17 2 18.18 10.2
 0 17 2 49.44 15.83
 0 17 2 39.37 11.79
 0 17 2 43.3 12.87
 0 -17 -2 42.97 9.44
 0 -17 -2 56.61 9.62
 0 -17 -2 54.61 15.1
 0 -17 -2 59.2 14.14
 0 -17 -2 57.51 12.44
 0 -17 -2 53.26 8.56
 0 -17 -2 46.69 8.21
 0 18 2 3.07 12.94
 0 18 2 14.31 13.55
 0 18 2 -1.51 9.82
 0 18 2 14.33 14.69
 0 18 2 17.79 11.44
 0 18 2 7.35 12.3
 0 -18 -2 13.08 8.56
 0 -18 -2 11.08 8.61
 0 -18 -2 18.95 17.08
 0 -18 -2 8.84 13.38
 0 -18 -2 -2 11.14
 0 -18 -2 4.31 12.89
 0 -18 -2 10.7 7.88
 0 -18 -2 1.92 7.43
 0 -18 -2 7.32 10.43
 0 19 2 31.95 15.29
 0 19 2 25.92 14.62
 0 19 2 -0.35 10.6
 0 19 2 18.92 16.51
 0 19 2 17.01 12.26
 0 19 2 31.61 13.75
 0 -19 -2 12.77 8.3
 0 -19 -2 24.9 18.4
 0 -19 -2 22.5 16.11
 0 -19 -2 27.3 12.98
 0 -19 -2 19.93 15.27
 0 -19 -2 18.03 8.3
 0 -19 -2 13.96 7.93
 0 -19 -2 23 11.78
 0 20 2 22.26 15.43
 0 20 2 20.39 15.1
 0 20 2 15.63 12.2
 0 20 2 27.1 17.98
 0 20 2 22.84 13.53
 0 20 2 22.38 14.79
 0 -20 -2 28.68 13.04
 0 -20 -2 25 15.91
 0 -20 -2 19.93 14.01
 0 -20 -2 9.83 16.33
 0 -20 -2 24.3 8.5
 0 -20 -2 15.08 8.05
 0 -20 -2 20.73 12.35
 0 21 2 13.76 15.84
 0 21 2 10.79 18.5
 0 21 2 17.38 13.86
 0 21 2 14.23 15.41
 0 -21 -2 11.23 7.52
 0 -21 -2 27.6 21.6
 0 -21 -2 17.14 14.19
 0 -21 -2 20.69 19.28
 0 -21 -2 14.15 9
 0 -21 -2 8.79 7.49
 0 -21 -2 20.16 13.31
 0 22 2 31.9 17.44
 0 22 2 35.53 21.1
 0 22 2 25.64 15.27
 0 22 2 24.27 16.85
 0 -22 -2 23.59 5.1
 0 -22 -2 21.96 7.17
 0 -22 -2 33.44 23.49
 0 -22 -2 30.88 16.91
 0 -22 -2 12.08 18.75
 0 -22 -2 24.15 5.46
 0 -22 -2 12.92 13.52
 0 23 2 3.64 17.77
 0 23 2 3.76 21.46
 0 23 2 -5.14 15.16
 0 23 2 2.36 17.15
 0 -23 -2 -7.29 21.13
 0 -23 -2 -3.56 17.44
 0 -23 -2 -12.26 19.83
 0 -23 -2 2.84 14.33
 0 24 2 6.74 17.72
 0 24 2 -10.66 24.3
 0 24 2 -0.41 15.97
 0 24 2 9.53 18.48
 0 -24 -2 -6.61 24.92
 0 -24 -2 5.88 18.27
 0 -24 -2 -13.59 22.97
 0 -24 -2 2.36 15.35
 0 25 2 8.07 27.07
 0 -25 -2 2.95 27.52
 0 -25 -2 -3.58 21.12
 0 -25 -2 -0.57 26.64
 0 -25 -2 5.54 18.78
 0 26 2 -3.31 30.49
 0 -26 -2 14 28.02
 0 -26 -2 10.97 23.87
 0 -26 -2 -13.18 27.92
 0 27 2 -12.29 32.04
 0 -27 -2 -17.71 28.84
 0 -27 3 23.88 33.96
 0 -27 3 -2.79 29.15
 0 -27 3 16.58 31.3
 0 27 -3 13.81 36.71
 0 -26 3 11.01 29.6
 0 -26 3 5.43 27.56
 0 26 -3 9.56 31.65
 0 -25 3 7.61 27.01
 0 -25 3 -6.38 24.44
 0 -25 3 4.01 24.81
 0 25 -3 -29.2 28.65
 0 25 -3 32.28 29.19
 0 -24 3 42.31 27.23
 0 -24 3 66.67 15.75
 0 -24 3 38.72 24.66
 0 -24 3 66.64 24.82
 0 24 -3 48.37 29.6
 0 24 -3 49.04 33.27
 0 -23 3 -0.12 21.95
 0 -23 3 19.51 13.1
 0 -23 3 12.33 21.85
 0 -23 3 11.5 21.42
 0 23 -3 24.52 25.58
 0 -22 3 6.29 21.51
 0 -22 3 1.47 13.75
 0 -22 3 -1.07 11.12
 0 -22 3 -15.41 18.41
 0 -22 3 -6.53 18.23
 0 -22 3 16.12 19.61
 0 -22 3 0.57 19.3
 0 -22 3 -0.84 13.13
 0 22 -3 -1.74 23.38
 0 22 -3 9.05 22.14
 0 -21 3 -0.35 19.6
 0 -21 3 5.07 11.96
 0 -21 3 -3.27 9.92
 0 -21 3 -13.29 15.61
 0 -21 3 -6.64 17.05
 0 -21 3 -0.25 16.98
 0 -21 3 -0.85 16.69
 0 -21 3 -0.14 12.73
 0 21 -3 -9.69 20.99
 0 21 -3 3.08 21.53
 0 -20 3 42.91 20.03
 0 -20 3 46.65 11.35
 0 -20 3 47.61 10.34
 0 -20 3 37.38 16.6
 0 -20 3 38.34 16.62
 0 -20 3 37 20.38
 0 -20 3 32.5 17.88
 0 -20 3 36.97 12.82
 0 20 -3 52.36 22.67
 0 20 -3 53.08 21.27
 0 -19 3 109.36 22.52
 0 -19 3 117.4 13.16
 0 -19 3 112.23 19.73
 0 -19 3 106.35 17.58
 0 -19 3 114.05 18.31
 0 -19 3 123.23 19.18
 0 -19 3 105.03 14.01
 0 19 -3 128.59 23.81
 0 19 -3 113.69 21.69
 0 -18 3 718.94 35.38
 0 -18 3 744.71 17.76
 0 -18 3 651.49 16.39
 0 -18 3 707.11 32.51
 0 -18 3 714.79 27.09
 0 -18 3 719.95 25.71
 0 -18 3 707.85 30.11
 0 -18 3 677.12 22.22
 0 18 -3 732.58 35.91
 0 18 -3 707.55 34.56
 0 -17 3 13.21 14.94
 0 -17 3 16.14 7.09
 0 -17 3 13.92 6.55
 0 -17 3 14.32 12.64
 0 -17 3 15.22 11.37
 0 -17 3 15.89 12.57
 0 -17 3 9.13 9.85
 0 17 -3 14.16 3.95
 0 17 -3 14.16 3.62
 0 17 -3 7.31 16.31
 0 17 -3 13.9 15.49
 0 -16 3 46.76 15.33
 0 -16 3 49.71 6.76
 0 -16 3 46.93 6.54
 0 -16 3 41.96 13.36
 0 -16 3 51.99 13.03
 0 -16 3 45.22 11.26
 0 -16 3 42.84 13.52
 0 -16 3 43.19 10.11
 0 16 -3 47.06 4.77
 0 16 -3 44.94 5.3
 0 16 -3 38.71 16.22
 0 16 -3 53.13 16.47
 0 -15 3 556.55 28.12
 0 -15 3 543.42 11.44
 0 -15 3 553.67 11.4
 0 -15 3 529.68 24.24
 0 -15 3 544.03 22
 0 -15 3 556.99 19.29
 0 -15 3 592.16 23.81
 0 -15 3 522.23 17.92
 0 15 -3 551 9.21
 0 15 -3 537.21 8.75
 0 15 -3 591.09 28.49
 0 15 -3 531.08 32.77
 0 15 -3 545.93 20.92
 0 -14 3 51.86 13.4
 0 -14 3 44.36 5.35
 0 -14 3 38.32 4.53
 0 -14 3 38.03 11.45
 0 -14 3 44.42 11.04
 0 -14 3 46.76 9.35
 0 -14 3 39.76 10.83
 0 -14 3 40.33 8.89
 0 14 -3 45.09 4.5
 0 14 -3 38.74 4.7
 0 14 -3 48.73 14.6
 0 14 -3 30.39 13.39
 0 14 -3 45.47 10.12
 0 -13 3 258.52 19.47
 0 -13 3 258.75 6.02
 0 -13 3 271.43 17.5
 0 -13 3 257.44 16.25
 0 -13 3 279.22 13.7
 0 -13 3 292.16 16.07
 0 -13 3 245.7 13.08
 0 13 -3 260.63 6.79
 0 13 -3 270.92 20.56
 0 13 -3 285.65 20.18
 0 13 -3 264.65 15.66
 0 -12 3 20.53 10.05
 0 -12 3 24.64 15.42
 0 -12 3 15.77 8.97
 0 -12 3 16.42 2.15
 0 -12 3 17.02 2.24
 0 -12 3 6.59 8.36
 0 -12 3 18.95 6.67
 0 -12 3 18.96 8.25
 0 -12 3 12.46 6.56
 0 12 -3 17.59 3.34
 0 12 -3 19.83 11.37
 0 12 -3 18.79 10.93
 0 12 -3 15.04 8.7
 0 12 -3 14.59 7.6
 0 -11 3 6.25 8.79
 0 -11 3 7.51 11.07
 0 -11 3 6.77 7.77
 0 -11 3 6.63 2.94
 0 -11 3 5.75 7.36
 0 -11 3 7.4 5.5
 0 -11 3 10.14 7.67
 0 -11 3 4.06 3.5
 0 -11 3 10.99 6.05
 0 11 -3 5.51 2.82
 0 11 -3 6.67 2.69
 0 11 -3 3.61 9.53
 0 11 -3 7.43 9.48
 0 11 -3 2.72 8.36
 0 11 -3 5.25 7.17
 0 -10 3 13.2 7.92
 0 -10 3 7.9 10.48
 0 -10 3 9.03 2.88
 0 -10 3 20.1 7.82
 0 -10 3 10.77 3.38
 0 -10 3 14.56 7.43
 0 -10 3 16.83 5.23
 0 -10 3 16.04 6.79
 0 -10 3 11.23 3.39
 0 -10 3 10.52 5.74
 0 10 -3 12.67 2.74
 0 10 -3 13.11 2.64
 0 10 -3 14.74 9.89
 0 10 -3 12.72 7.3
 0 10 -3 12.26 9.41
 0 10 -3 20.84 8.13
 0 10 -3 17.16 7.55
 0 -9 3 9.18 7.37
 0 -9 3 0.23 9.02
 0 -9 3 9.4 2.64
 0 -9 3 11.78 6.49
 0 -9 3 14.79 6.69
 0 -9 3 8.17 4.75
 0 -9 3 11.14 6.2
 0 -9 3 8.9 2.98
 0 -9 3 11.9 5.34
 0 9 -3 11.09 2.5
 0 9 -3 9.09 2.34
 0 9 -3 3.42 9.09
 0 9 -3 10.46 6.5
 0 9 -3 8.62 8.88
 0 9 -3 11.29 7.04
 0 9 -3 9.81 6.61
 0 -8 3 667.64 19.64
 0 -8 3 682.38 21.33
 0 -8 3 675.57 8.27
 0 -8 3 710.98 18.75
 0 -8 3 664.87 16.77
 0 -8 3 653.1 11.18
 0 -8 3 695.75 16.55
 0 -8 3 678.9 8.61
 0 -8 3 676.13 14.54
 0 8 -3 684.77 7.55
 0 8 -3 669.4 7.3
 0 8 -3 732.29 21.8
 0 8 -3 651.07 19.77
 0 8 -3 701.4 16.57
 0 8 -3 669.11 20.99
 0 8 -3 689.13 19.98
 0 8 -3 701.06 17.93
 0 -7 3 31.11 2.7
 0 -7 3 27.1 6.88
 0 -7 3 29.7 8.76
 0 -7 3 29.68 3.29
 0 -7 3 28.58 6.17
 0 -7 3 37.22 6.68
 0 -7 3 33.99 3.68
 0 -7 3 24.66 8.58
 0 -7 3 28.85 3.2
 0 -7 3 29.45 5.24
 0 7 -3 28.12 3.05
 0 7 -3 32.53 3.19
 0 7 -3 29.78 3.04
 0 7 -3 33.78 8.52
 0 7 -3 30.86 7.51
 0 7 -3 39.25 6.56
 0 7 -3 33.35 8.63
 0 7 -3 40.58 6.78
 0 7 -3 34.85 8
 0 -6 3 131.57 4.92
 0 -6 3 129.24 11.27
 0 -6 3 119.96 9.42
 0 -6 3 129.37 4.19
 0 -6 3 141.23 8.28
 0 -6 3 129.82 4.23
 0 -6 3 124.95 7.35
 0 6 -3 122.27 4.78
 0 6 -3 134.23 4.4
 0 6 -3 129.04 4.23
 0 6 -3 145.61 11.43
 0 6 -3 129.54 9.59
 0 6 -3 133.73 7.7
 0 6 -3 151.01 10.34
 0 6 -3 150.7 8.54
 0 6 -3 124.24 8.92
 0 -5 3 1622.35 14.86
 0 -5 3 1606.4 10.51
 0 -5 3 1539.91 10.15
 0 -5 3 1598.83 22.1
 0 -5 3 1644.79 25.44
 0 -5 3 1578.55 22.1
 0 -5 3 1639.32 19.15
 0 5 -3 1518.18 14.75
 0 5 -3 1579.8 12.58
 0 5 -3 1596.45 25.46
 0 5 -3 1561.23 21.74
 0 5 -3 1648.69 25.82
 0 5 -3 1585.17 22.36
 0 5 -3 1503.92 21.4
 0 -4 3 1016.67 13.27
 0 -4 3 1010.18 10.27
 0 -4 3 995.91 10.12
 0 -4 3 974.04 15.44
 0 -4 3 1062.72 19.5
 0 -4 3 1011.36 7.79
 0 -4 3 1034.51 7.8
 0 -4 3 982.63 17.14
 0 -4 3 1042.26 14.37
 0 -4 3 1025.96 15.36
 0 4 -3 968.28 12.99
 0 4 -3 1015.69 15.69
 0 4 -3 1027.05 19.5
 0 4 -3 1019.18 17.6
 0 4 -3 1049.14 14.42
 0 4 -3 1030.76 15.05
 0 -3 3 99.26 6
 0 -3 3 101.9 4.99
 0 -3 3 96.41 4.89
 0 -3 3 107.09 5.82
 0 -3 3 104.43 8.62
 0 -3 3 102.41 4.48
 0 -3 3 104.38 4.52
 0 -3 3 102.73 7.62
 0 -3 3 108.61 6.42
 0 3 -3 92.34 5.86
 0 3 -3 105.08 5.26
 0 3 -3 114.74 7.72
 0 3 -3 0.23 0.85
 0 3 -3 104.19 7.88
 0 3 -3 108.34 6.11
 0 3 -3 106.79 6.32
 0 -2 3 8.81 3.4
 0 -2 3 11.65 3.28
 0 -2 3 8.77 3.34
 0 -2 3 7.65 2.46
 0 -2 3 11.15 5.34
 0 -2 3 10.66 3.09
 0 -2 3 12.48 3.2
 0 -2 3 4.19 4.56
 0 -2 3 7.06 1.95
 0 -2 3 10.89 3.93
 0 2 -3 -0.73 2.23
 0 2 -3 9.99 3.51
 0 2 -3 0.62 1.95
 0 2 -3 5.97 2.26
 0 2 -3 12.19 4.45
 0 2 -3 8.84 2.86
 0 2 -3 11.04 2.83
 0 2 -3 6.01 4.75
 0 2 -3 8.95 2.05
 0 2 -3 12.31 3.79
 0 -1 3 503.12 12.07
 0 -1 3 521.09 9.93
 0 -1 3 372.2 9.81
 0 -1 3 527.57 9.56
 0 -1 3 488.96 10.13
 0 -1 3 514.31 10.84
 0 1 -3 533.28 10.18
 0 1 -3 536.71 10.15
 0 1 -3 565.48 11.82
 0 1 -3 525.76 9.63
 0 1 -3 526.01 9.31
 0 1 -3 532.65 11.71
 0 1 -3 492.55 7.98
 0 1 -3 421.83 9.85
 0 0 3 -0.02 3.12
 0 0 3 -1.71 2.8
 0 0 3 -1.73 3.32
 0 0 3 1.05 2.71
 0 0 3 -0.62 3.17
 0 0 3 3.71 3.76
 0 0 3 2.09 3.07
 0 0 3 -0.03 2.38
 0 0 3 0.06 2.05
 0 0 3 -1.86 3.62
 0 0 -3 -1.54 3.34
 0 0 -3 2.24 3.69
 0 0 -3 1.08 3.29
 0 0 -3 -1.34 3.28
 0 0 -3 0.1 2.83
 0 0 -3 -3.51 3.45
 0 0 -3 0.71 3.11
 0 0 -3 1.05 3.04
 0 1 3 360.39 9.82
 0 1 3 524.26 11.55
 0 1 3 494.13 12.59
 0 1 3 489.45 11.58
 0 1 3 538.26 10.72
 0 1 3 483.96 12.85
 0 -1 -3 496.61 13.72
 0 -1 -3 560.21 11.57
 0 -1 -3 493.9 11.16
 0 -1 -3 503.29 12.8
 0 -1 -3 518.86 10.54
 0 -1 -3 502.42 10.87
 0 -1 -3 504.49 13.22
 0 2 3 6.46 4.65
 0 2 3 7.19 4.51
 0 2 3 11.87 5
 0 2 3 5.06 4.33
 0 2 3 11.11 5.3
 0 2 3 12.02 4.64
 0 2 3 7.86 4.01
 0 2 3 7.64 4.34
 0 2 3 6.91 4.72
 0 -2 -3 8.99 4.93
 0 -2 -3 11.96 5.1
 0 -2 -3 12.62 4.54
 0 -2 -3 5.73 3.45
 0 -2 -3 9.51 4.64
 0 -2 -3 5.63 4.39
 0 -2 -3 9.73 4.11
 0 -2 -3 13.9 3.83
 0 -2 -3 5.12 4.71
 0 -2 -3 5.52 3.74
 0 -2 -3 9.72 4.36
 0 3 3 97.69 13.49
 0 3 3 90.88 7.51
 0 3 3 102.1 7.73
 0 3 3 111.07 6.44
 0 3 3 110.87 7.45
 0 3 3 103.86 7.71
 0 3 3 120.99 8.8
 0 3 3 98.61 7.86
 0 3 3 111.06 7.04
 0 3 3 94.66 7.83
 0 3 3 105.36 7.39
 0 -3 -3 99.3 8.93
 0 -3 -3 98.32 7.77
 0 -3 -3 105.85 6.87
 0 -3 -3 110 7.61
 0 -3 -3 103.91 7.35
 0 -3 -3 130.8 7.84
 0 -3 -3 102.73 6.87
 0 -3 -3 117.19 6.32
 0 -3 -3 110.75 7.46
 0 -3 -3 107.03 8.03
 0 -3 -3 110.46 7.29
 0 4 3 1021.9 21.84
 0 4 3 1016.32 17.84
 0 4 3 1022.24 17.95
 0 4 3 1065.35 20.23
 0 4 3 1024.26 16.63
 0 4 3 1028.34 18.59
 0 4 3 982.56 15.99
 0 4 3 1021.44 19.22
 0 4 3 1026.79 18.83
 0 -4 -3 992.81 26.25
 0 -4 -3 1025.57 17.98
 0 -4 -3 1049.13 17.96
 0 -4 -3 1023.31 18.03
 0 -4 -3 998.4 16.94
 0 -4 -3 1020.86 17.44
 0 -4 -3 1057.01 18.94
 0 -4 -3 974.39 16.03
 0 -4 -3 1062.46 13.66
 0 -4 -3 993.16 18.96
 0 -4 -3 1042.82 18.52
 0 -4 -3 1024.69 17.09
 0 5 3 1596.25 27.85
 0 5 3 1644.83 23.04
 0 5 3 1611.24 22.96
 0 5 3 1623.66 25.65
 0 5 3 1602.15 20.73
 0 5 3 1621.24 23.4
 0 5 3 1597.57 24
 0 5 3 1509.67 19.72
 0 5 3 1548.97 24.75
 0 5 3 1620.28 23.81
 0 -5 -3 1595.32 28.02
 0 -5 -3 1600.04 22.68
 0 -5 -3 1600.56 22.85
 0 -5 -3 1588.08 21.99
 0 -5 -3 1552.76 25.5
 0 -5 -3 1656.5 28.7
 0 -5 -3 1568.5 20.17
 0 -5 -3 1638.62 16.76
 0 -5 -3 1649.39 25.29
 0 -5 -3 1583.74 23.3
 0 6 3 126.71 11.65
 0 6 3 127.35 9.23
 0 6 3 134.44 9.37
 0 6 3 124.74 8.71
 0 6 3 127.53 8.83
 0 6 3 132.92 9.73
 0 6 3 143.97 10.73
 0 6 3 118.13 8.14
 0 6 3 135.5 10.76
 0 6 3 123.65 10.4
 0 -6 -3 128.84 11.37
 0 -6 -3 128.71 9.58
 0 -6 -3 123.2 8.87
 0 -6 -3 147.87 9.65
 0 -6 -3 121.03 8.65
 0 -6 -3 128.05 9.32
 0 -6 -3 139.05 10.41
 0 -6 -3 127.37 8.01
 0 -6 -3 143.66 6.71
 0 -6 -3 132.21 10.88
 0 -6 -3 128.91 10.61
 0 -6 -3 125.97 8.59
 0 7 3 35.02 7.95
 0 7 3 33.2 7.15
 0 7 3 30.33 6.97
 0 7 3 39.84 7.42
 0 7 3 32.48 5.93
 0 7 3 36.58 6.22
 0 7 3 24.48 6.61
 0 7 3 28.93 7.11
 0 7 3 29.45 5.8
 0 7 3 35.94 7.94
 0 7 3 35.8 7.55
 0 -7 -3 31.21 7.74
 0 -7 -3 35 7.01
 0 -7 -3 26.25 6.3
 0 -7 -3 42.41 8
 0 -7 -3 30.69 7.97
 0 -7 -3 30 6.98
 0 -7 -3 37.74 6.94
 0 -7 -3 39.19 7.54
 0 -7 -3 32.24 5.68
 0 -7 -3 38.25 4.7
 0 -7 -3 30.49 8.28
 0 -7 -3 33.49 7.45
 0 -7 -3 32.55 6.18
 0 8 3 676.18 21.54
 0 8 3 691.85 17.83
 0 8 3 671.88 17.86
 0 8 3 679.86 18.14
 0 8 3 679.42 15.04
 0 8 3 671.54 14.95
 0 8 3 700.27 18.6
 0 8 3 692.5 20.14
 0 8 3 663.83 14.48
 0 8 3 694.36 20.49
 0 8 3 722.34 18.91
 0 -8 -3 664.78 21.46
 0 -8 -3 701 17.54
 0 -8 -3 677.07 17.01
 0 -8 -3 719.34 19.49
 0 -8 -3 687.25 21.56
 0 -8 -3 673.69 16.56
 0 -8 -3 662.12 16.92
 0 -8 -3 692.41 19.93
 0 -8 -3 642.5 14.4
 0 -8 -3 695.63 12.26
 0 -8 -3 665.99 20.14
 0 -8 -3 689.92 18.53
 0 9 3 16.36 8.24
 0 9 3 6.23 6.69
 0 9 3 7.61 6.71
 0 9 3 9.52 7.44
 0 9 3 9.07 5.41
 0 9 3 12.3 5.67
 0 9 3 2.94 6.74
 0 9 3 2.45 7.75
 0 9 3 14.66 5.59
 0 9 3 11.59 7.97
 0 9 3 11.76 7.43
 0 -9 -3 6.91 7.43
 0 -9 -3 8.77 6.59
 0 -9 -3 13.18 6.46
 0 -9 -3 9.56 8.47
 0 -9 -3 5.32 8.05
 0 -9 -3 9.87 10.87
 0 -9 -3 6.23 6.81
 0 -9 -3 10.21 6.49
 0 -9 -3 10.16 7.48
 0 -9 -3 6.42 4.17
 0 -9 -3 8.45 8.88
 0 -9 -3 14.54 8.02
 0 10 3 5.41 7.77
 0 10 3 10.12 7.04
 0 10 3 12.66 8.08
 0 10 3 18.64 8.57
 0 10 3 8.88 6.92
 0 10 3 9.33 8.73
 0 10 3 18.06 5.87
 0 10 3 12.5 8.45
 0 10 3 15.18 7.63
 0 -10 -3 7.38 6.97
 0 -10 -3 10.5 6.79
 0 -10 -3 18.01 9.71
 0 -10 -3 8.6 7.21
 0 -10 -3 10.56 11.05
 0 -10 -3 10.4 6.6
 0 -10 -3 10.97 6.23
 0 -10 -3 10.93 8.61
 0 -10 -3 15.17 8.03
 0 -10 -3 12.49 4.65
 0 -10 -3 18.4 9.55
 0 -10 -3 16.67 8.61
 0 11 3 -0.2 8.41
 0 11 3 -0.56 7.17
 0 11 3 6.7 12.9
 0 11 3 2.89 8.45
 0 11 3 2.97 4.99
 0 11 3 1.02 7.22
 0 11 3 1.39 9.39
 0 11 3 3.8 5.53
 0 11 3 -0.53 8.96
 0 11 3 0.22 8.28
 0 -11 -3 3.25 7.06
 0 -11 -3 9.12 7.14
 0 -11 -3 3.1 9.33
 0 -11 -3 1.43 11.36
 0 -11 -3 0.36 7.55
 0 -11 -3 -0.96 6.72
 0 -11 -3 1.64 11.2
 0 -11 -3 8.62 8.28
 0 -11 -3 3.8 4.63
 0 -11 -3 1.87 4.64
 0 -11 -3 -1.31 10.84
 0 -11 -3 3.01 8.02
 0 12 3 16.49 9.38
 0 12 3 15.18 9.71
 0 12 3 15.64 8.36
 0 12 3 20.79 9.37
 0 12 3 15.7 9.11
 0 12 3 16.62 4.66
 0 12 3 14.09 4.6
 0 12 3 23.4 8.84
 0 12 3 27.18 11.18
 0 12 3 21.31 6.37
 0 12 3 26.23 10.95
 0 12 3 12.54 8.44
 0 -12 -3 9.47 7.55
 0 -12 -3 18 7.56
 0 -12 -3 13.42 11.27
 0 -12 -3 28.72 11.67
 0 -12 -3 23.04 14.81
 0 -12 -3 24.67 9.09
 0 -12 -3 20.13 8.15
 0 -12 -3 16.89 13.17
 0 -12 -3 18.03 9.02
 0 -12 -3 13.47 5.23
 0 -12 -3 15.99 5.13
 0 -12 -3 15.87 11.29
 0 -12 -3 23.04 10.1
 0 13 3 272.64 19.7
 0 13 3 260.17 19.54
 0 13 3 277.89 15.84
 0 13 3 251.59 16.75
 0 13 3 261.36 18.43
 0 13 3 260.43 15.98
 0 13 3 254.43 20.19
 0 13 3 251.29 11.62
 0 13 3 296.01 18.86
 0 13 3 283.23 17.61
 0 -13 -3 269.63 14.96
 0 -13 -3 278.11 14.73
 0 -13 -3 254.12 19.79
 0 -13 -3 249.92 20.16
 0 -13 -3 270.62 16.11
 0 -13 -3 260.08 14.91
 0 -13 -3 243.35 18.01
 0 -13 -3 270.63 10.82
 0 -13 -3 265.28 10.48
 0 -13 -3 255.02 19.79
 0 14 3 38.86 12.47
 0 14 3 43.33 12.28
 0 14 3 49.51 10.74
 0 14 3 44.81 13.25
 0 14 3 39.55 11.73
 0 14 3 45.02 10.62
 0 14 3 40.37 7.25
 0 14 3 40.72 12.46
 0 14 3 51.2 10.94
 0 -14 -3 32.2 9.22
 0 -14 -3 44.12 9.38
 0 -14 -3 32.26 13.01
 0 -14 -3 48.24 11.35
 0 -14 -3 47.6 10.3
 0 -14 -3 43.25 11.95
 0 -14 -3 42.4 6.82
 0 -14 -3 40.81 6.63
 0 -14 -3 51.23 14.7
 0 -14 -3 40.43 9.58
 0 15 3 545.7 26.65
 0 15 3 530.09 26.02
 0 15 3 607.94 21.91
 0 15 3 591.91 26.26
 0 15 3 544.27 22.17
 0 15 3 551.08 25.48
 0 15 3 587.97 23.91
 0 -15 -3 508.92 19.03
 0 -15 -3 570.65 19.8
 0 -15 -3 536.7 28.84
 0 -15 -3 539.07 20.56
 0 -15 -3 523.94 25.55
 0 -15 -3 546.8 14.13
 0 -15 -3 552.08 14.12
 0 -15 -3 576.45 20.92
 0 16 3 41.2 14.2
 0 16 3 38.92 13.77
 0 16 3 50.33 11.88
 0 16 3 50.63 15.05
 0 16 3 51.38 12.41
 0 16 3 48.5 14.88
 0 16 3 48.47 12.95
 0 -16 -3 51.59 10.69
 0 -16 -3 47.93 10.37
 0 -16 -3 46.04 15.78
 0 -16 -3 48.83 13.93
 0 -16 -3 48.13 11.83
 0 -16 -3 48.42 13.69
 0 -16 -3 53.03 7.74
 0 -16 -3 47.75 7.37
 0 -16 -3 53.36 11.37
 0 17 3 13.34 13.98
 0 17 3 13.94 13.58
 0 17 3 14 11.43
 0 17 3 15.16 13.94
 0 17 3 7.29 11.49
 0 17 3 5.31 12.88
 0 -17 -3 15.63 10.27
 0 -17 -3 11.66 11.73
 0 -17 -3 14.54 15.58
 0 -17 -3 15.74 13.59
 0 -17 -3 13.02 11.28
 0 -17 -3 6.82 12.51
 0 -17 -3 11.32 6.81
 0 -17 -3 15.79 6.76
 0 -17 -3 19.3 10.93
 0 18 3 701.48 32.6
 0 18 3 697.69 37.03
 0 18 3 737.62 26.66
 0 18 3 680.92 37.24
 0 18 3 749.54 27.52
 0 18 3 729.03 29.16
 0 -18 -3 781.71 23.46
 0 -18 -3 743.01 37.5
 0 -18 -3 690.07 28.08
 0 -18 -3 735.87 26.49
 0 -18 -3 694.3 32.47
 0 -18 -3 707.27 15.87
 0 -18 -3 709.01 15.59
 0 -18 -3 726.13 25.17
 0 19 3 125.58 19.91
 0 19 3 98.44 18.71
 0 19 3 114.68 16.44
 0 19 3 128.17 21.72
 0 19 3 109.77 16.82
 0 19 3 117.16 18.05
 0 -19 -3 116.65 13.79
 0 -19 -3 117.04 13.37
 0 -19 -3 124.24 23.08
 0 -19 -3 113.31 16.67
 0 -19 -3 118.34 21.11
 0 -19 -3 105.38 10.67
 0 -19 -3 104.34 10
 0 -19 -3 105.99 15.19
 0 20 3 47.16 18.02
 0 20 3 33.35 17.63
 0 20 3 50.11 15.33
 0 20 3 52.06 20.36
 0 20 3 36.77 15.03
 0 20 3 40.58 16.11
 0 -20 -3 47.4 11.82
 0 -20 -3 37.24 11.16
 0 -20 -3 27.24 19.63
 0 -20 -3 60.03 15.7
 0 -20 -3 43.47 18.1
 0 -20 -3 37.28 9.39
 0 -20 -3 36.05 6.64
 0 -20 -3 42.74 13.89
 0 21 3 -0.85 17.28
 0 21 3 4.72 14.86
 0 21 3 3.93 20.12
 0 21 3 2.22 14.74
 0 21 3 2.12 16.55
 0 -21 -3 -5.29 10.32
 0 -21 -3 2.84 9.91
 0 -21 -3 13.46 15.17
 0 -21 -3 -5.48 18.69
 0 -21 -3 -0.43 1.82
 0 -21 -3 -9.67 13.14
 0 22 3 -3.89 18.62
 0 22 3 0.38 15.76
 0 22 3 8.6 21.45
 0 22 3 -5.58 15.34
 0 -22 -3 2.58 10.39
 0 -22 -3 4.59 21.77
 0 -22 -3 -0.73 18.45
 0 -22 -3 -5.36 14.27
 0 23 3 6.24 20.42
 0 23 3 5.83 16.82
 0 23 3 8.36 23.09
 0 23 3 11.79 17.06
 0 23 3 15.44 19.29
 0 -23 -3 13.62 9.48
 0 -23 -3 8.16 9.54
 0 -23 -3 3.81 22.99
 0 -23 -3 12.53 18.23
 0 -23 -3 -3.42 20.32
 0 -23 -3 19.07 15.66
 0 24 3 56.52 27.49
 0 24 3 56.09 26.46
 0 24 3 41.28 18.95
 0 24 3 53.5 21.54
 0 -24 -3 49.54 27.85
 0 -24 -3 47.97 22.1
 0 -24 -3 54.1 26.84
 0 -24 -3 47.03 17.52
 0 25 3 0.84 22.81
 0 25 3 12.98 26.96
 0 25 3 -0.52 18.94
 0 25 3 -1.44 21.08
 0 -25 -3 17.07 27.86
 0 -25 -3 12.32 22.96
 0 -25 -3 -5.25 27.41
 0 -25 -3 3.16 17.53
 0 26 3 6.57 22.7
 0 26 3 -2.63 22.69
 0 -26 -3 6.71 28.77
 0 -26 -3 -0.5 25.21
 0 -26 -3 -9.58 26.57
 0 27 3 14.53 31.06
 0 -27 -3 -3.39 27.74
 0 -27 -3 -12.41 31.52
 0 -27 4 -1.92 33.59
 0 -27 4 -8.41 31.35
 0 -27 4 1.41 30.78
 0 27 -4 -4.24 37.05
 0 27 -4 0.93 36.29
 0 -26 4 40.71 31.97
 0 -26 4 33.77 28.97
 0 26 -4 -7.52 33.01
 0 26 -4 37.81 34.09
 0 -25 4 0.67 27.09
 0 -25 4 11.07 23.78
 0 -25 4 1.45 25.8
 0 25 -4 -10.96 30.01
 0 25 -4 -0.67 28.99
 0 -24 4 52.99 26.67
 0 -24 4 46.88 14.49
 0 -24 4 35.84 23.98
 0 -24 4 59.56 24.24
 0 24 -4 58.34 29.96
 0 24 -4 71.92 30.86
 0 -23 4 -7.85 22.98
 0 -23 4 0.51 11.93
 0 -23 4 -8.44 21.26
 0 -23 4 6.17 20.79
 0 23 -4 -3.33 24.92
 0 23 -4 21.09 27.43
 0 -22 4 23.93 23.32
 0 -22 4 18.08 12.85
 0 -22 4 13.85 11.12
 0 -22 4 10.67 19.9
 0 -22 4 23.33 20.08
 0 -22 4 20.25 14.09
 0 22 -4 12.7 23.38
 0 22 -4 20.74 22.45
 0 -21 4 -5.65 19.76
 0 -21 4 10.66 10.93
 0 -21 4 4.56 10.3
 0 -21 4 0.61 16.42
 0 -21 4 6.25 21.96
 0 -21 4 0.43 15.11
 0 -21 4 2.46 16.8
 0 -21 4 3.33 13.19
 0 21 -4 -1.76 21.9
 0 21 -4 2.94 20.57
 0 -20 4 38.22 20.02
 0 -20 4 32.76 9.97
 0 -20 4 36.68 10.53
 0 -20 4 25.83 17.42
 0 -20 4 29.34 18.17
 0 -20 4 35.21 14.57
 0 -20 4 38.96 18.29
 0 -20 4 34.12 13.15
 0 20 -4 28.61 21.53
 0 20 -4 45.81 21.24
 0 -19 4 36.33 18.48
 0 -19 4 44.54 9.25
 0 -19 4 40.44 8.26
 0 -19 4 42.67 16.72
 0 -19 4 27.6 17.09
 0 -19 4 43.51 13.41
 0 -19 4 37.44 12.46
 0 19 -4 46.23 20.89
 0 19 -4 26.59 19.12
 0 -18 4 123.67 21.23
 0 -18 4 124.28 10.58
 0 -18 4 118.97 10.05
 0 -18 4 119.62 18.01
 0 -18 4 148.12 19.04
 0 -18 4 138.32 16.7
 0 -18 4 133.52 18.27
 0 -18 4 119.42 13.85
 0 18 -4 110.97 22.86
 0 18 -4 137.22 22.49
 0 -17 4 280.14 25.5
 0 -17 4 244.5 10.21
 0 -17 4 239.51 10.04
 0 -17 4 227 23.47
 0 -17 4 267.34 22.65
 0 -17 4 272.82 17.02
 0 -17 4 255.56 21.52
 0 -17 4 239.39 17.36
 0 17 -4 251.88 26.11
 0 17 -4 245.65 25.33
 0 17 -4 257.04 19
 0 -16 4 35.96 15.04
 0 -16 4 28.55 6.14
 0 -16 4 28.95 5.35
 0 -16 4 26.05 11.97
 0 -16 4 27.27 13.38
 0 -16 4 29.67 9.58
 0 -16 4 22.26 12.6
 0 -16 4 23.61 10.08
 0 16 -4 33.2 15.98
 0 16 -4 27.29 15.14
 0 16 -4 23.86 11.41
 0 -15 4 65.05 15.4
 0 -15 4 59.04 6.06
 0 -15 4 68.45 13.28
 0 -15 4 71.18 13.68
 0 -15 4 61.11 9.54
 0 -15 4 70.69 13.56
 0 -15 4 66.33 10.58
 0 15 -4 71.61 16.76
 0 15 -4 62.79 15.91
 0 15 -4 74.82 12.78
 0 -14 4 246.17 20.25
 0 -14 4 193.14 5.45
 0 -14 4 215.18 5.5
 0 -14 4 220.02 19.3
 0 -14 4 253.22 21.16
 0 -14 4 222.8 12.58
 0 -14 4 227.34 17.03
 0 -14 4 207.88 14.36
 0 14 -4 227.76 20.92
 0 14 -4 230.81 16.67
 0 -13 4 41.91 12.1
 0 -13 4 36.2 10.21
 0 -13 4 36.45 4.02
 0 -13 4 43.51 11.2
 0 -13 4 40.47 7.16
 0 -13 4 34.73 9.94
 0 -13 4 38.24 8.7
 0 13 -4 37.64 13.49
 0 13 -4 34.08 13.14
 0 13 -4 33.74 10.73
 0 13 -4 34.88 10.07
 0 -12 4 389.66 20.53
 0 -12 4 356.44 18.41
 0 -12 4 371.6 8.96
 0 -12 4 382.52 18.2
 0 -12 4 373.96 11.82
 0 -12 4 373.67 16.88
 0 -12 4 367.79 14.64
 0 12 -4 369.27 4.82
 0 12 -4 339.93 4.47
 0 12 -4 385.44 22.01
 0 12 -4 385.98 21.77
 0 12 -4 397.64 18.18
 0 12 -4 388.28 17.8
 0 -11 4 680.79 23.91
 0 -11 4 683.43 26.46
 0 -11 4 639.59 6.79
 0 -11 4 696.58 22.4
 0 -11 4 645.41 11.82
 0 -11 4 680.96 21.14
 0 -11 4 689.78 19.8
 0 -11 4 598.11 7.73
 0 -11 4 663.86 17.37
 0 11 -4 664.86 7.16
 0 11 -4 698.65 25.9
 0 11 -4 700.41 19.83
 0 11 -4 670.34 25.25
 0 11 -4 673.19 20.33
 0 11 -4 673.47 20.86
 0 -10 4 290.31 16.33
 0 -10 4 276.43 19.01
 0 -10 4 294.75 5.65
 0 -10 4 303.47 16.45
 0 -10 4 281.32 9.18
 0 -10 4 302.7 15.81
 0 -10 4 279.44 8.63
 0 -10 4 304.64 13.87
 0 -10 4 284.42 5.73
 0 -10 4 284.22 12.29
 0 10 -4 290.93 5.7
 0 10 -4 280.55 5.51
 0 10 -4 262.74 17.96
 0 10 -4 292.38 13.9
 0 10 -4 288.07 18.17
 0 10 -4 296.74 13.67
 0 10 -4 301.93 14.63
 0 -9 4 384.59 17.48
 0 -9 4 361.74 19.19
 0 -9 4 362.74 6.5
 0 -9 4 364.73 15.88
 0 -9 4 384.69 16.21
 0 -9 4 361.15 8.03
 0 -9 4 394.2 14.41
 0 -9 4 369.62 6.32
 0 -9 4 359.6 12.73
 0 9 -4 357.49 6.69
 0 9 -4 358.72 6.46
 0 9 -4 387.67 19.09
 0 9 -4 399.91 19.25
 0 9 -4 387.51 14.54
 0 9 -4 398.54 15.65
 0 -8 4 248.63 5.96
 0 -8 4 261.16 14.39
 0 -8 4 280.73 16.63
 0 -8 4 248.44 6.05
 0 -8 4 269.71 13.55
 0 -8 4 260.22 13.84
 0 -8 4 246.82 5.72
 0 -8 4 255.26 11.66
 0 -8 4 246.28 5.57
 0 -8 4 257 11.11
 0 8 -4 232.33 6.18
 0 8 -4 257.42 6.29
 0 8 -4 246.54 6.09
 0 8 -4 259.6 15.86
 0 8 -4 245.56 13.97
 0 8 -4 257.76 11.11
 0 8 -4 266.14 16.13
 0 8 -4 261.9 11.81
 0 8 -4 268.4 13.84
 0 -7 4 23.14 3.55
 0 -7 4 20.42 2.03
 0 -7 4 23.92 7.13
 0 -7 4 20.67 8.55
 0 -7 4 20.87 7.52
 0 -7 4 25.04 5.99
 0 -7 4 19.72 5.62
 0 7 -4 19.52 3.51
 0 7 -4 20.94 3.47
 0 7 -4 20.61 3.31
 0 7 -4 18.11 8.9
 0 7 -4 21.74 6.89
 0 7 -4 25.73 5.75
 0 7 -4 21.58 8.59
 0 7 -4 12.05 7.19
 0 -6 4 345.89 6.63
 0 -6 4 336.73 6.36
 0 -6 4 360.98 15.7
 0 -6 4 344.69 5.33
 0 -6 4 344.97 5.3
 0 -6 4 341.71 13.42
 0 -6 4 343.03 11.06
 0 -6 4 326.4 11.23
 0 6 -4 337.08 9.25
 0 6 -4 329 7.79
 0 6 -4 342.63 11.04
 0 6 -4 347.05 14.23
 0 6 -4 349.46 12.67
 0 6 -4 339.36 15.36
 0 6 -4 353.62 13.58
 0 6 -4 323.53 10.79
 0 -5 4 3.2 3.42
 0 -5 4 5.85 3.03
 0 -5 4 3.21 2.82
 0 -5 4 2.66 4.67
 0 -5 4 -0.8 6.68
 0 -5 4 2.42 2.51
 0 -5 4 6.9 2.75
 0 -5 4 3.11 5.86
 0 -5 4 4.26 4.85
 0 5 -4 4.35 3.4
 0 5 -4 4.47 4.64
 0 5 -4 7.39 7.01
 0 5 -4 5.57 6.47
 0 5 -4 4.7 4.71
 0 5 -4 5.29 4.52
 0 -4 4 154.31 8.02
 0 -4 4 168.25 7.7
 0 -4 4 160.93 6.5
 0 -4 4 153.97 7.54
 0 -4 4 153.65 11.01
 0 -4 4 151.13 5.91
 0 -4 4 157.94 5.99
 0 -4 4 146.04 9.83
 0 -4 4 140.74 8.19
 0 4 -4 144.73 7.91
 0 4 -4 164.64 6.99
 0 4 -4 158.83 7.71
 0 4 -4 171.54 11.18
 0 4 -4 158.87 10.1
 0 4 -4 166.08 9.08
 0 4 -4 153.98 8.35
 0 -3 4 23.09 4.73
 0 -3 4 21.99 4.87
 0 -3 4 27.02 4.42
 0 -3 4 25.51 3.78
 0 -3 4 17.01 6.93
 0 -3 4 24.35 4.16
 0 -3 4 26.21 4.16
 0 -3 4 22.71 5.3
 0 -3 4 14.96 6
 0 -3 4 22.6 5.31
 0 3 -4 24.15 4.85
 0 3 -4 19.67 4.49
 0 3 -4 1.19 2.88
 0 3 -4 23.47 4.4
 0 3 -4 26.84 6.83
 0 3 -4 19.71 3.57
 0 3 -4 22.19 3.45
 0 3 -4 20.5 5.92
 0 3 -4 24.27 2.58
 0 3 -4 16.16 5.05
 0 -2 4 272.06 10.76
 0 -2 4 273.31 9.09
 0 -2 4 275.94 9.07
 0 -2 4 277.3 5.83
 0 -2 4 273.71 11.2
 0 -2 4 272.12 8.74
 0 -2 4 270.23 9.87
 0 -2 4 278.98 11.22
 0 -2 4 267.32 6.59
 0 -2 4 274.23 9.98
 0 2 -4 1.26 2.99
 0 2 -4 277.06 9.26
 0 2 -4 273.81 9.13
 0 2 -4 294.93 11.5
 0 2 -4 266.96 8.09
 0 2 -4 298.55 8.39
 0 2 -4 281.4 11.17
 0 2 -4 267.5 6.69
 0 2 -4 278.85 10.22
 0 -1 4 740.17 17.07
 0 -1 4 745.31 14.47
 0 -1 4 757.72 14.02
 0 -1 4 774.93 15.44
 0 -1 4 718.79 13.25
 0 -1 4 757.38 13.47
 0 -1 4 721.35 14.69
 0 -1 4 749.15 15.56
 0 -1 4 726.08 11.62
 0 -1 4 746.81 13.58
 0 -1 4 761.88 15.16
 0 1 -4 766.76 14.2
 0 1 -4 744.59 14.04
 0 1 -4 753.46 15.23
 0 1 -4 737.52 13.27
 0 1 -4 763.37 13.21
 0 1 -4 748.14 15.7
 0 1 -4 745.7 11.8
 0 1 -4 735.52 14.37
 0 0 4 469.02 14.81
 0 0 4 477.76 12.48
 0 0 4 484.95 12.48
 0 0 4 500.03 12.15
 0 0 4 485.7 12.01
 0 0 4 458.16 12.57
 0 0 4 499.88 12.81
 0 0 4 472.5 11.03
 0 0 4 470.57 12.01
 0 0 4 476.34 12.72
 0 0 -4 481.44 15.03
 0 0 -4 498.24 12.68
 0 0 -4 476.96 12.38
 0 0 -4 478.85 11.82
 0 0 -4 491.34 11.92
 0 0 -4 514.83 13.09
 0 0 -4 475.39 11.02
 0 0 -4 474.78 11.99
 0 1 4 705.11 18.42
 0 1 4 765.61 16.04
 0 1 4 729.91 15.3
 0 1 4 731.65 17.58
 0 1 4 741.79 14.28
 0 1 4 697.01 14.97
 0 1 4 750.72 14.65
 0 1 4 721.94 14.36
 0 1 4 741.76 15.69
 0 1 4 742.17 14.88
 0 -1 -4 698.87 18.32
 0 -1 -4 773.25 15.8
 0 -1 -4 753.7 15.66
 0 -1 -4 726.71 14.12
 0 -1 -4 709.8 17.18
 0 -1 -4 750.6 14.7
 0 -1 -4 713.63 14.33
 0 -1 -4 739.2 18.41
 0 2 4 268.66 13.15
 0 2 4 282.61 11.31
 0 2 4 287.05 10.56
 0 2 4 275.49 10.65
 0 2 4 284.02 10.82
 0 2 4 284.8 11.36
 0 2 4 274.24 10.77
 0 2 4 287.55 9.79
 0 2 4 268.92 11.05
 0 2 4 267.88 10.86
 0 -2 -4 270.53 13.23
 0 -2 -4 289.53 10.67
 0 -2 -4 265.63 12.79
 0 -2 -4 268.8 8
 0 -2 -4 262.86 10.59
 0 -2 -4 267.74 10.66
 0 -2 -4 285.52 9.72
 0 -2 -4 267.9 10.79
 0 -2 -4 281.2 11.37
 0 3 4 16.62 6.52
 0 3 4 26.8 6.67
 0 3 4 30.58 6.77
 0 3 4 28.1 5.31
 0 3 4 27.15 6.24
 0 3 4 22.07 6.03
 0 3 4 23.11 6.23
 0 3 4 17.45 5.72
 0 3 4 21.21 4.79
 0 3 4 27.44 6.63
 0 3 4 27.03 5.51
 0 3 4 20.33 6.09
 0 -3 -4 32.05 7.48
 0 -3 -4 29.78 6.44
 0 -3 -4 13.5 5.75
 0 -3 -4 20.09 4.63
 0 -3 -4 30.71 5.41
 0 -3 -4 24.66 6.1
 0 -3 -4 22.95 6.59
 0 -3 -4 25.6 4.83
 0 -3 -4 23.12 6.62
 0 -3 -4 31.15 6.96
 0 -3 -4 21.85 5.8
 0 4 4 156.89 12.63
 0 4 4 163.96 10.34
 0 4 4 147.85 10.02
 0 4 4 143.72 9.33
 0 4 4 148.81 9.47
 0 4 4 154.73 10.22
 0 4 4 161.99 10.91
 0 4 4 140.87 9.07
 0 4 4 159.38 8.11
 0 4 4 155.66 10.67
 0 4 4 176.27 10.87
 0 4 4 152.85 9.63
 0 -4 -4 148.23 12.41
 0 -4 -4 158.11 10.18
 0 -4 -4 145.88 9.72
 0 -4 -4 168.65 9.74
 0 -4 -4 138.64 9.56
 0 -4 -4 151.56 9.66
 0 -4 -4 160.56 9.16
 0 -4 -4 164.07 7.98
 0 -4 -4 153.37 10.83
 0 -4 -4 146.97 10.42
 0 -4 -4 149.78 9.46
 0 5 4 3.27 6.7
 0 5 4 -1.65 6.03
 0 5 4 -0.06 6.16
 0 5 4 7.19 5.57
 0 5 4 -1.09 5.47
 0 5 4 7.89 6.58
 0 5 4 -4.8 5.89
 0 5 4 3.27 5.3
 0 5 4 7.26 4.34
 0 5 4 5.06 6.67
 0 5 4 7.95 6.24
 0 -5 -4 5.08 6.64
 0 -5 -4 -1.82 5.99
 0 -5 -4 6.25 5.9
 0 -5 -4 4.13 5.25
 0 -5 -4 0.53 5.56
 0 -5 -4 6.93 5.7
 0 -5 -4 2.18 4.76
 0 -5 -4 -1.24 4.74
 0 -5 -4 6.78 4.19
 0 -5 -4 6.04 6.74
 0 -5 -4 7.41 6.78
 0 -5 -4 3.08 5.52
 0 6 4 332.14 16.81
 0 6 4 345.92 13.9
 0 6 4 347.31 13.81
 0 6 4 340.34 12.56
 0 6 4 333.47 12.42
 0 6 4 340.4 14.01
 0 6 4 320.19 13.22
 0 6 4 316.9 12.19
 0 6 4 345.9 10.24
 0 6 4 356.86 15.3
 0 6 4 332.86 14.19
 0 -6 -4 333.74 17.06
 0 -6 -4 329.97 13.47
 0 -6 -4 367.82 14.33
 0 -6 -4 340.54 14.22
 0 -6 -4 345.03 13.37
 0 -6 -4 347.36 13.19
 0 -6 -4 345.95 14.77
 0 -6 -4 338.61 11.94
 0 -6 -4 364.71 10.29
 0 -6 -4 344.84 15.43
 0 -6 -4 352.59 14.65
 0 -6 -4 331.71 12.78
 0 7 4 26.73 8.94
 0 7 4 20.98 8.33
 0 7 4 17.26 7.76
 0 7 4 26.71 7.16
 0 7 4 19.56 6.36
 0 7 4 25.41 7.39
 0 7 4 16.04 7.16
 0 7 4 11.32 6.31
 0 7 4 21.63 8.02
 0 7 4 26.46 7.95
 0 -7 -4 24.26 8.81
 0 -7 -4 22.49 7.22
 0 -7 -4 20.82 6.91
 0 -7 -4 13.11 7.37
 0 -7 -4 21.24 7.05
 0 -7 -4 21.57 6.77
 0 -7 -4 12.44 6.85
 0 -7 -4 18.56 6.06
 0 -7 -4 25.64 4.88
 0 -7 -4 18.71 8.5
 0 -7 -4 11.52 7.53
 0 -7 -4 15.1 6.82
 0 8 4 238.7 16.76
 0 8 4 248.25 15.68
 0 8 4 267.57 14.34
 0 8 4 248.41 12.91
 0 8 4 256.95 12.3
 0 8 4 248.74 12.29
 0 8 4 265.31 14
 0 8 4 247.93 15.11
 0 8 4 225.69 11.65
 0 8 4 245.4 15.14
 0 8 4 249.95 14
 0 -8 -4 247.54 16.75
 0 -8 -4 249.02 13.83
 0 -8 -4 262.79 13.1
 0 -8 -4 244.04 13.92
 0 -8 -4 244.28 15.02
 0 -8 -4 256.51 13
 0 -8 -4 240.77 13.21
 0 -8 -4 272.11 15.1
 0 -8 -4 256.51 9.23
 0 -8 -4 256.05 15.6
 0 -8 -4 259.86 14.41
 0 -8 -4 245.26 12.32
 0 9 4 336.24 19.31
 0 9 4 374.83 19.27
 0 9 4 376.96 15.94
 0 9 4 384.83 15.28
 0 9 4 373.48 13.72
 0 9 4 379.55 14.36
 0 9 4 402.74 17.28
 0 9 4 370.63 17.97
 0 9 4 351.92 13.26
 0 9 4 366.04 17.96
 0 9 4 384.23 16.67
 0 -9 -4 353.45 19.62
 0 -9 -4 367.18 15.97
 0 -9 -4 408.11 15.75
 0 -9 -4 370.52 16.99
 0 -9 -4 372.17 18.34
 0 -9 -4 369.59 16.06
 0 -9 -4 345.75 14.59
 0 -9 -4 386.23 17.81
 0 -9 -4 375.92 10.87
 0 -9 -4 362.95 18.49
 0 -9 -4 356.47 16.55
 0 -9 -4 368.24 15.29
 0 10 4 280.18 19.11
 0 10 4 281.3 18.52
 0 10 4 265.35 15.27
 0 10 4 308.07 13.33
 0 10 4 288.65 12.73
 0 10 4 277.3 15.18
 0 10 4 287.55 17.74
 0 10 4 278.28 12.53
 0 10 4 301.35 17.63
 0 10 4 291.22 15.86
 0 -10 -4 263.88 18.68
 0 -10 -4 287.36 15.14
 0 -10 -4 307.17 14.59
 0 -10 -4 274.72 17.77
 0 -10 -4 305.85 18.14
 0 -10 -4 304.47 19.1
 0 -10 -4 278.54 14.52
 0 -10 -4 303.84 15.27
 0 -10 -4 270.11 16.68
 0 -10 -4 304.78 10.24
 0 -10 -4 295.37 16.37
 0 -10 -4 276.74 14.26
 0 11 4 615.63 31.37
 0 11 4 658.87 21.7
 0 11 4 663.52 20.93
 0 11 4 660.09 16.71
 0 11 4 667.5 16.82
 0 11 4 679.95 22.15
 0 11 4 648.49 24.32
 0 11 4 642.29 17.2
 0 11 4 675.33 24.26
 0 11 4 659.51 22.64
 0 -11 -4 641.22 25.77
 0 -11 -4 671.88 20.55
 0 -11 -4 667.68 20.44
 0 -11 -4 683.73 25.89
 0 -11 -4 643.12 25.29
 0 -11 -4 679.7 20.45
 0 -11 -4 687.35 20.93
 0 -11 -4 684.69 26.27
 0 -11 -4 658.05 23.64
 0 -11 -4 692.21 14.05
 0 -11 -4 655.77 24.79
 0 -11 -4 696.65 22.65
 0 -11 -4 687.27 20.21
 0 12 4 346.31 21.81
 0 12 4 381.01 17.93
 0 12 4 377.24 18.01
 0 12 4 387.89 13.61
 0 12 4 374.27 13.66
 0 12 4 385.4 18.84
 0 12 4 363.75 21.51
 0 12 4 374.74 14.48
 0 12 4 389.16 20.74
 0 12 4 388.21 18.82
 0 -12 -4 388.14 20.56
 0 -12 -4 384.4 17.33
 0 -12 -4 372.8 20.62
 0 -12 -4 381.93 22
 0 -12 -4 370.05 18.38
 0 -12 -4 385.14 17.66
 0 -12 -4 391.43 20.55
 0 -12 -4 393.66 11.7
 0 -12 -4 359.85 21.52
 0 -12 -4 388.2 17.05
 0 13 4 32.59 11.99
 0 13 4 36.84 10.83
 0 13 4 40.33 7.17
 0 13 4 30.77 9.97
 0 13 4 38.76 8.36
 0 13 4 27.22 12.04
 0 13 4 39.07 11.88
 0 -13 -4 45.99 10.11
 0 -13 -4 38.07 14.57
 0 -13 -4 34 10.95
 0 -13 -4 47.8 10.75
 0 -13 -4 48.45 11.85
 0 -13 -4 39.2 6.49
 0 -13 -4 43.16 6.42
 0 -13 -4 39.84 14.94
 0 -13 -4 45.56 10.12
 0 14 4 218.36 21.63
 0 14 4 220.94 21.66
 0 14 4 216.48 18.75
 0 14 4 206.19 9.33
 0 14 4 232.32 18.26
 0 14 4 221.05 13.28
 0 14 4 229.38 19.62
 0 14 4 220.96 17.33
 0 -14 -4 264.54 18.79
 0 -14 -4 233.75 16.29
 0 -14 -4 229.26 21.33
 0 -14 -4 212.54 18.1
 0 -14 -4 235.33 15.56
 0 -14 -4 232.93 19.57
 0 -14 -4 234.52 10.69
 0 -14 -4 221.16 10.58
 0 -14 -4 211.66 15.95
 0 15 4 57.92 15.21
 0 15 4 74.4 15.92
 0 15 4 50.6 13.61
 0 15 4 62.58 12.59
 0 15 4 68.8 9.65
 0 15 4 63.31 15.07
 0 15 4 76.27 14.78
 0 -15 -4 61.3 12.01
 0 -15 -4 66.86 16.48
 0 -15 -4 64.33 14.32
 0 -15 -4 59.34 12.65
 0 -15 -4 68.34 14.46
 0 -15 -4 61.19 7.54
 0 -15 -4 58.34 7.38
 0 -15 -4 70.62 12.27
 0 16 4 32.42 15.26
 0 16 4 27.67 14.46
 0 16 4 38.73 16.62
 0 16 4 21.14 13.78
 0 16 4 45.49 13.14
 0 16 4 32.02 8.7
 0 16 4 36.36 15.67
 0 16 4 32.85 12.73
 0 -16 -4 25.09 11.27
 0 -16 -4 25.94 10.52
 0 -16 -4 49.37 14.01
 0 -16 -4 42.81 14.71
 0 -16 -4 24.03 10.52
 0 -16 -4 27.88 6.96
 0 -16 -4 26.4 6.8
 0 -16 -4 30.27 11.23
 0 17 4 226.34 25.63
 0 17 4 258.33 26.08
 0 17 4 258.84 24.3
 0 17 4 249.17 21.8
 0 17 4 273.29 21.82
 0 17 4 259.67 22.79
 0 -17 -4 264.14 19.01
 0 -17 -4 273.29 18.53
 0 -17 -4 284.86 26.97
 0 -17 -4 257.1 20.24
 0 -17 -4 267.29 24.33
 0 -17 -4 248.19 11.29
 0 -17 -4 247.81 11.09
 0 -17 -4 265.98 19.59
 0 18 4 136.71 21.13
 0 18 4 111.32 19.67
 0 18 4 153.29 18.47
 0 18 4 182.09 38.41
 0 18 4 135.68 17.76
 0 18 4 130.45 18.27
 0 -18 -4 131.87 15.6
 0 -18 -4 152.46 15.87
 0 -18 -4 120.58 22.05
 0 -18 -4 145.32 17.99
 0 -18 -4 114.92 19.82
 0 -18 -4 132.27 11.39
 0 -18 -4 128.34 9.68
 0 -18 -4 140.08 16.54
 0 19 4 39.24 18.71
 0 19 4 51.22 18.83
 0 19 4 53.51 15.98
 0 19 4 46.53 18.3
 0 19 4 44.53 15.4
 0 19 4 34.5 18.68
 0 -19 -4 43.27 13.54
 0 -19 -4 54.27 12.93
 0 -19 -4 43.09 16.79
 0 -19 -4 33.53 14.76
 0 -19 -4 31.07 16.63
 0 -19 -4 40.41 6.24
 0 -19 -4 34.92 13.4
 0 20 4 43.56 20.31
 0 20 4 26.2 15.69
 0 20 4 42.23 18.37
 0 20 4 39.71 16.12
 0 20 4 28.78 17.01
 0 -20 -4 26.35 13.67
 0 -20 -4 35.01 12.73
 0 -20 -4 42.41 20.93
 0 -20 -4 36.01 18.38
 0 -20 -4 39.14 18.42
 0 -20 -4 30.09 14.2
 0 21 4 10.84 20.1
 0 21 4 5.59 16.53
 0 21 4 6.7 19.11
 0 21 4 12.42 16.55
 0 21 4 -1.69 17.19
 0 -21 -4 -1.64 13.04
 0 -21 -4 5.74 12.16
 0 -21 -4 -5.41 16.72
 0 -21 -4 -1.26 19.54
 0 -21 -4 -2.07 13.99
 0 22 4 19.79 21.63
 0 22 4 25.1 18.47
 0 22 4 17.64 22.31
 0 22 4 6.64 18.9
 0 -22 -4 9.81 13.03
 0 -22 -4 14.06 12.53
 0 -22 -4 10.05 21.03
 0 -22 -4 16.45 18.71
 0 -22 -4 20.11 20.27
 0 -22 -4 30.05 16.06
 0 23 4 4.82 23.23
 0 23 4 13.51 19.64
 0 23 4 -1.76 23.41
 0 23 4 -1.41 19.9
 0 23 4 2.9 19.86
 0 -23 -4 2.03 15.31
 0 -23 -4 2.2 12.03
 0 -23 -4 7.02 23.82
 0 -23 -4 -2.46 19.76
 0 -23 -4 -9.09 22.31
 0 -23 -4 -1.42 16.47
 0 24 4 45.21 25.91
 0 24 4 27.09 25.89
 0 24 4 49.15 20.88
 0 24 4 55.55 23.07
 0 -24 -4 34.27 15.6
 0 -24 -4 44.41 12.52
 0 -24 -4 32.19 27.67
 0 -24 -4 72.61 24.08
 0 -24 -4 33.85 24.44
 0 -24 -4 49.95 18.54
 0 25 4 3.78 26.64
 0 25 4 -5.34 20.47
 0 25 4 5.21 23.53
 0 -25 -4 3.71 10.13
 0 -25 -4 -3.09 26.85
 0 -25 -4 8.31 24.3
 0 -25 -4 -4.81 28.39
 0 -25 -4 4.22 18.76
 0 26 4 40.32 40.13
 0 26 4 23.58 30.54
 0 26 4 35.62 23.45
 0 26 4 29.32 25.46
 0 -26 -4 56.74 31.88
 0 -26 -4 37.36 26
 0 -26 -4 16.46 31.66
 0 27 4 6.81 32.93
 0 27 4 14.73 28.56
 0 -27 -4 8.42 33.58
 0 -27 -4 30.68 28.87
 0 -27 -4 -27.26 31.18
 0 -27 5 13.47 33.42
 0 -27 5 11.04 29.03
 0 -27 5 26.62 31.67
 0 27 -5 3.83 38.04
 0 27 -5 13.51 36.68
 0 -26 5 10.94 31.66
 0 -26 5 -8.58 30.95
 0 -26 5 3.37 27.83
 0 26 -5 10.43 34.47
 0 26 -5 28.71 34.02
 0 -25 5 23.66 28.36
 0 -25 5 29.78 27.35
 0 -25 5 28.81 26.28
 0 25 -5 9.27 31.5
 0 25 -5 32.85 30.62
 0 -24 5 47.37 27.13
 0 -24 5 37.42 23.24
 0 -24 5 53.59 24.46
 0 24 -5 64.91 31.17
 0 24 -5 44.78 30.15
 0 -23 5 33.51 24.26
 0 -23 5 29.99 11.61
 0 -23 5 38.65 22.72
 0 -23 5 34.39 21.71
 0 23 -5 32.87 27.46
 0 23 -5 19.65 26.28
 0 -22 5 18.75 11.96
 0 -22 5 18.72 20.25
 0 -22 5 7.17 19.55
 0 -22 5 12.92 15.35
 0 22 -5 6.32 24.73
 0 -21 5 92.23 23.34
 0 -21 5 72.23 11.42
 0 -21 5 74.2 10.52
 0 -21 5 60.58 19.61
 0 -21 5 72.44 20.05
 0 -21 5 53.88 14.9
 0 21 -5 74.06 25.11
 0 21 -5 41.14 23.5
 0 -20 5 -5.72 18.15
 0 -20 5 1.41 8.7
 0 -20 5 -1.35 7.69
 0 -20 5 0.2 17.14
 0 -20 5 -0.4 11.44
 0 -20 5 5.84 16.42
 0 -20 5 2.66 12.85
 0 20 -5 12.55 21.91
 0 20 -5 7.96 21.2
 0 -19 5 33.95 19.28
 0 -19 5 26.04 7.88
 0 -19 5 24.97 7.43
 0 -19 5 24.18 15.42
 0 -19 5 27.49 10.97
 0 -19 5 30.2 18.66
 0 -19 5 28.02 12.72
 0 19 -5 33.89 20.54
 0 19 -5 23.27 19.38
 0 19 -5 27.75 14.32
 0 -18 5 2.35 16.04
 0 -18 5 6.45 6.21
 0 -18 5 3.57 6.14
 0 -18 5 10.92 14.85
 0 -18 5 2.24 9.33
 0 -18 5 5.51 14
 0 -18 5 8.33 11.47
 0 18 -5 7.79 18.09
 0 18 -5 -1.19 17.02
 0 18 -5 10.76 12.99
 0 -17 5 -3.58 14.66
 0 -17 5 5.04 5.16
 0 -17 5 -1.13 4.85
 0 -17 5 1.46 15.13
 0 -17 5 4.27 8.25
 0 -17 5 -3.83 12.39
 0 -17 5 2.84 10.71
 0 17 -5 0.05 16.86
 0 17 -5 5.89 16.78
 0 17 -5 7.46 12.27
 0 -16 5 73.55 16.93
 0 -16 5 91.46 15.18
 0 -16 5 71.87 16.07
 0 -16 5 87.61 9.54
 0 -16 5 85.18 15.08
 0 -16 5 75.23 12.22
 0 16 -5 74.86 18.82
 0 16 -5 74.95 18.42
 0 16 -5 82.21 14.61
 0 -15 5 223.79 20.96
 0 -15 5 200.55 6.52
 0 -15 5 195.74 6.17
 0 -15 5 247.69 21.53
 0 -15 5 197.11 4.9
 0 -15 5 221.88 20.68
 0 -15 5 227.81 11.73
 0 -15 5 249.89 18.62
 0 -15 5 233.73 16.04
 0 15 -5 250.07 23.4
 0 15 -5 236.47 23.12
 0 15 -5 224.84 18.61
 0 -14 5 189.51 18.95
 0 -14 5 158.15 4.78
 0 -14 5 166.12 4.62
 0 -14 5 172.76 18.63
 0 -14 5 180.84 7.73
 0 -14 5 181.69 18.39
 0 -14 5 185.02 9.93
 0 -14 5 197.77 16.85
 0 -14 5 170.54 14.42
 0 14 -5 189.44 21.31
 0 14 -5 200.58 24.76
 0 14 -5 192.8 16.81
 0 14 -5 193.83 17.26
 0 -13 5 11.3 10.54
 0 -13 5 8 9.47
 0 -13 5 9.5 11.08
 0 -13 5 19.48 9.58
 0 -13 5 13.34 8.4
 0 13 -5 14.9 12.48
 0 13 -5 9.66 12.64
 0 13 -5 16.04 9.51
 0 13 -5 3.37 9.39
 0 -12 5 44.18 11.91
 0 -12 5 38.59 10.36
 0 -12 5 45.17 6.78
 0 -12 5 40.02 4.98
 0 -12 5 43.18 9.84
 0 -12 5 31.53 8.6
 0 12 -5 38.31 3.28
 0 12 -5 38.58 3.09
 0 12 -5 43 13.58
 0 12 -5 49.84 9.9
 0 12 -5 33.52 12.84
 0 12 -5 36.58 9.96
 0 12 -5 47.96 11.18
 0 -11 5 48.56 10.52
 0 -11 5 44.28 2.94
 0 -11 5 43.82 9.68
 0 -11 5 45.76 6.48
 0 -11 5 56.71 11.76
 0 -11 5 51.3 9.49
 0 -11 5 46.39 8.64
 0 11 -5 49.27 4.42
 0 11 -5 33.58 10.22
 0 11 -5 50.91 9.35
 0 11 -5 39.15 12.56
 0 11 -5 55.86 9.93
 0 11 -5 56.99 10.8
 0 -10 5 18.43 8.36
 0 -10 5 16.59 12.2
 0 -10 5 18.42 2.95
 0 -10 5 23.11 7.94
 0 -10 5 16.92 5.72
 0 -10 5 18.99 9.43
 0 -10 5 22.16 7.72
 0 -10 5 19.21 2.53
 0 -10 5 18.95 7.23
 0 10 -5 18.43 3.69
 0 10 -5 20.92 3.55
 0 10 -5 23.83 10.69
 0 10 -5 28.06 7.56
 0 10 -5 29.26 11.21
 0 10 -5 30.87 8.17
 0 10 -5 20.56 8.88
 0 -9 5 43.62 5.06
 0 -9 5 35.59 8.65
 0 -9 5 52.18 12.83
 0 -9 5 40.04 3.02
 0 -9 5 41.89 3.1
 0 -9 5 40.76 4.62
 0 -9 5 43.53 6.58
 0 -9 5 41.37 9.59
 0 -9 5 44.74 7.79
 0 -9 5 43.77 3.88
 0 -9 5 41.48 7.68
 0 9 -5 36.79 4.3
 0 9 -5 43.43 4.57
 0 9 -5 38.57 4.8
 0 9 -5 37.48 11.02
 0 9 -5 49.41 7.91
 0 9 -5 53.74 11.94
 0 9 -5 46.11 7.98
 0 9 -5 41.93 9.8
 0 -8 5 335.13 9.57
 0 -8 5 330.43 15.19
 0 -8 5 335.55 18.43
 0 -8 5 327.95 6.46
 0 -8 5 335.36 6.44
 0 -8 5 325.1 11.71
 0 -8 5 350.94 15.93
 0 -8 5 346.58 13.14
 0 -8 5 317.4 13.04
 0 8 -5 326.14 9.7
 0 8 -5 334.86 8.62
 0 8 -5 333.98 8.53
 0 8 -5 336.15 17.93
 0 8 -5 330.2 15
 0 8 -5 352.13 12.32
 0 8 -5 357.14 17.23
 0 8 -5 340.26 16.33
 0 -7 5 123.68 7.82
 0 -7 5 126.95 5.53
 0 -7 5 127.76 5.43
 0 -7 5 135.13 10.78
 0 -7 5 137.56 13.91
 0 -7 5 127.04 5.57
 0 -7 5 137.36 5.55
 0 -7 5 117.44 8.77
 0 -7 5 125.3 12.78
 0 -7 5 117.82 9.98
 0 7 -5 118.27 7.89
 0 7 -5 122.69 6.89
 0 7 -5 137.4 13.22
 0 7 -5 132.42 11.23
 0 7 -5 140.62 13.43
 0 7 -5 129.7 12.35
 0 7 -5 127.46 9.51
 0 7 -5 116.15 9.55
 0 -6 5 1048.73 18.16
 0 -6 5 1058.04 13.89
 0 -6 5 1018.31 13.54
 0 -6 5 1043.77 20.38
 0 -6 5 1035.32 24.88
 0 -6 5 1053.93 13.24
 0 -6 5 1052.24 13.11
 0 -6 5 1026.42 18.47
 0 -6 5 1081.83 23.29
 0 -6 5 1034.05 19.76
 0 6 -5 1020.85 17.98
 0 6 -5 1046.01 15.12
 0 6 -5 1029.68 19.82
 0 6 -5 1097.74 25.82
 0 6 -5 1062.38 23.24
 0 6 -5 1056.75 18.42
 0 6 -5 1039.91 19.97
 0 -5 5 159.38 9.35
 0 -5 5 144.76 7.2
 0 -5 5 147.71 7.13
 0 -5 5 154.99 8.61
 0 -5 5 155.27 11.21
 0 -5 5 147.04 7.06
 0 -5 5 140.56 9.45
 0 -5 5 160.02 11.62
 0 -5 5 157.43 9.61
 0 5 -5 149.23 9.22
 0 5 -5 153.16 7.86
 0 5 -5 4.9 2.89
 0 5 -5 147.87 8.75
 0 5 -5 153.08 12.27
 0 5 -5 151.33 11.25
 0 5 -5 154.17 8.93
 0 5 -5 168.11 9.7
 0 -4 5 14.57 5.23
 0 -4 5 17.41 4.55
 0 -4 5 13.99 4.67
 0 -4 5 11.16 4
 0 -4 5 20.28 7.56
 0 -4 5 14.49 4.52
 0 -4 5 19.05 4.46
 0 -4 5 15.32 5.59
 0 -4 5 13.37 6.81
 0 -4 5 20.13 6.39
 0 4 -5 16.17 5.28
 0 4 -5 16.33 4.87
 0 4 -5 5.89 3.77
 0 4 -5 13.01 4.22
 0 4 -5 15.59 7.34
 0 4 -5 17.69 3.55
 0 4 -5 22.61 3.6
 0 4 -5 16.07 6.93
 0 4 -5 20.08 2.58
 0 4 -5 19.26 5.98
 0 -3 5 77.67 8.49
 0 -3 5 84.98 7.2
 0 -3 5 74.79 7.17
 0 -3 5 86.98 5.26
 0 -3 5 87.96 9.87
 0 -3 5 88.76 7.1
 0 -3 5 89.01 7.19
 0 -3 5 82.76 8.2
 0 -3 5 89.6 9.73
 0 -3 5 82.33 4.88
 0 -3 5 92.61 8.61
 0 3 -5 41.78 6.32
 0 3 -5 88.58 7.14
 0 3 -5 98.25 7.64
 0 3 -5 92.69 5.42
 0 3 -5 82.71 9.79
 0 3 -5 90.66 6.74
 0 3 -5 98.62 6.39
 0 3 -5 95.46 8.47
 0 3 -5 81.66 5.1
 0 3 -5 83.21 8.33
 0 -2 5 700.59 18.28
 0 -2 5 762.76 15.58
 0 -2 5 703.61 14.69
 0 -2 5 722.58 8.23
 0 -2 5 751.09 17.71
 0 -2 5 709.54 14.66
 0 -2 5 698.79 14.13
 0 -2 5 696.53 16.22
 0 -2 5 743.68 17.57
 0 -2 5 720.25 11.94
 0 -2 5 711.99 14.42
 0 -2 5 698.88 15.62
 0 2 -5 714.34 15.31
 0 2 -5 733.75 15.17
 0 2 -5 700.53 15.97
 0 2 -5 741.24 13.73
 0 2 -5 721.49 21.07
 0 2 -5 689.99 11.77
 0 2 -5 703.86 16.49
 0 -1 5 223.65 11.98
 0 -1 5 233.65 10.32
 0 -1 5 229.88 10.31
 0 -1 5 233.59 11.17
 0 -1 5 231.66 9.77
 0 -1 5 219.49 9.8
 0 -1 5 241.28 10.77
 0 -1 5 220.03 8.45
 0 -1 5 231.53 10
 0 1 -5 196.5 15.76
 0 1 -5 224.57 10.29
 0 1 -5 229.68 10.62
 0 1 -5 223.11 9.5
 0 1 -5 221.76 11.1
 0 1 -5 239.59 13.4
 0 1 -5 219.39 10.72
 0 0 5 -3.7 5.25
 0 0 5 2.73 5.24
 0 0 5 0.74 5.6
 0 0 5 2.49 5.15
 0 0 5 3.81 5.25
 0 0 5 -0.33 3.81
 0 0 5 -1.93 4.32
 0 0 5 0.6 5.65
 0 0 5 3.87 4.29
 0 0 5 -1.32 5.15
 0 0 5 2.47 5.49
 0 0 -5 2.73 5.75
 0 0 -5 -0.28 5.17
 0 0 -5 1.97 5.38
 0 0 -5 -0.12 3.88
 0 0 -5 -0.68 4.95
 0 0 -5 0.78 5.18
 0 0 -5 6.58 4.57
 0 0 -5 2.88 5.64
 0 1 5 208.57 13.27
 0 1 5 213.85 11.11
 0 1 5 223.12 11.27
 0 1 5 219.21 9.7
 0 1 5 224.49 9.76
 0 1 5 218.15 9.98
 0 1 5 215.75 11.13
 0 1 5 224.91 10.66
 0 1 5 205.55 9.95
 0 1 5 240.69 11.25
 0 1 5 218.23 10.12
 0 -1 -5 213.45 13.42
 0 -1 -5 214.38 11.28
 0 -1 -5 228.98 11.39
 0 -1 -5 221.25 9.71
 0 -1 -5 221.3 10.7
 0 -1 -5 234.91 10.71
 0 -1 -5 226.85 10.42
 0 -1 -5 228.47 11.39
 0 2 5 678.09 21.02
 0 2 5 758.26 18.19
 0 2 5 723.99 17.63
 0 2 5 701.58 16.9
 0 2 5 707.5 16.91
 0 2 5 715.06 17.71
 0 2 5 698.27 17.16
 0 2 5 710.28 15.78
 0 2 5 731.54 17.13
 0 2 5 724.83 17.68
 0 2 5 707.61 16.59
 0 -2 -5 695.42 21.61
 0 -2 -5 753.32 18
 0 -2 -5 729.45 17.75
 0 -2 -5 702.42 12.23
 0 -2 -5 734.13 17.17
 0 -2 -5 762.66 17.38
 0 -2 -5 734.5 16.02
 0 -2 -5 727.89 16.81
 0 -2 -5 690.04 16.43
 0 3 5 86.52 11.21
 0 3 5 88.85 9.73
 0 3 5 79.96 8.26
 0 3 5 82.35 9.3
 0 3 5 100.33 9.51
 0 3 5 87.42 9.61
 0 3 5 103.48 10.82
 0 3 5 85.27 7.73
 0 3 5 95.69 8.09
 0 3 5 76.77 9.28
 0 3 5 86.93 9.81
 0 3 5 96.66 8.2
 0 -3 -5 84.09 10.75
 0 -3 -5 79.07 9.32
 0 -3 -5 83.22 9.54
 0 -3 -5 82.69 7.13
 0 -3 -5 82.86 9.47
 0 -3 -5 81.93 7.62
 0 -3 -5 82.76 8.92
 0 -3 -5 98.15 7.84
 0 -3 -5 82.85 8.34
 0 -3 -5 83.53 10.05
 0 -3 -5 85.05 9.21
 0 4 5 11.93 7.72
 0 4 5 20.39 7.43
 0 4 5 20.06 7.35
 0 4 5 14.99 6.7
 0 4 5 18.11 6.59
 0 4 5 18.62 7.2
 0 4 5 7.65 7.18
 0 4 5 12.06 6.57
 0 4 5 20.75 5.89
 0 4 5 18.24 7.43
 0 4 5 14.3 5.78
 0 4 5 19.14 5.74
 0 -4 -5 11.81 7.69
 0 -4 -5 18.24 6.95
 0 -4 -5 17.88 7.14
 0 -4 -5 20.51 5.8
 0 -4 -5 15.86 6.89
 0 -4 -5 14.98 5.32
 0 -4 -5 15.92 6.56
 0 -4 -5 17.82 5.43
 0 -4 -5 21.28 7.58
 0 -4 -5 14.55 6.03
 0 -4 -5 17.99 6.52
 0 5 5 170.33 14.29
 0 5 5 170.54 11.98
 0 5 5 155.32 11.67
 0 5 5 146.23 10.64
 0 5 5 142.79 10.73
 0 5 5 157.49 11.84
 0 5 5 146.21 12.32
 0 5 5 159.57 10.74
 0 5 5 165.33 9.27
 0 5 5 173.55 11.33
 0 5 5 149.89 11.86
 0 -5 -5 151.96 14.03
 0 -5 -5 164.79 11.84
 0 -5 -5 168.17 11.59
 0 -5 -5 153.09 10.79
 0 -5 -5 163 11.55
 0 -5 -5 164.66 11.25
 0 -5 -5 175.99 12.65
 0 -5 -5 152.17 10.45
 0 -5 -5 164.33 8.99
 0 -5 -5 157.01 12.42
 0 -5 -5 141.03 11.95
 0 -5 -5 162.87 11.07
 0 6 5 1063.87 29.01
 0 6 5 1052.35 23.45
 0 6 5 1047.46 23.35
 0 6 5 1067.94 21.97
 0 6 5 1080.32 22
 0 6 5 1079.92 24.02
 0 6 5 1052.69 24.1
 0 6 5 1019.72 20.99
 0 6 5 1056.97 17.82
 0 6 5 1039.23 24.85
 0 6 5 1103.23 24.52
 0 -6 -5 1024.05 28.55
 0 -6 -5 993.47 22.63
 0 -6 -5 1051.9 23.26
 0 -6 -5 1007.09 22.43
 0 -6 -5 1042.65 21.68
 0 -6 -5 1056.46 22.71
 0 -6 -5 1063.14 24.53
 0 -6 -5 1011.14 21.01
 0 -6 -5 1078.07 18.12
 0 -6 -5 1065.39 24.97
 0 -6 -5 1073.47 24.28
 0 -6 -5 1068.95 22.9
 0 7 5 111 13.59
 0 7 5 124.32 11.81
 0 7 5 138.42 12.27
 0 7 5 135.51 11.9
 0 7 5 135.99 11.07
 0 7 5 123.67 12.03
 0 7 5 135.32 13.3
 0 7 5 123.58 10.31
 0 7 5 146.3 9.23
 0 7 5 128.36 12.88
 0 7 5 131.02 12.44
 0 -7 -5 136.3 14.87
 0 -7 -5 104.75 12.16
 0 -7 -5 119.15 12.03
 0 -7 -5 123.86 11.69
 0 -7 -5 118.74 11.3
 0 -7 -5 124 11.24
 0 -7 -5 146.6 13.28
 0 -7 -5 133.75 8.72
 0 -7 -5 117.29 13.23
 0 -7 -5 123.11 12.78
 0 -7 -5 128.66 11.7
 0 8 5 332.75 20.33
 0 8 5 309.46 15.47
 0 8 5 315.71 15.85
 0 8 5 327.23 14.92
 0 8 5 336.67 14.34
 0 8 5 332.71 16.29
 0 8 5 327.64 17.55
 0 8 5 337.74 13.92
 0 8 5 340.31 17.73
 0 8 5 358.31 17.02
 0 -8 -5 334.29 20.5
 0 -8 -5 327.65 15.69
 0 -8 -5 335.52 15.58
 0 -8 -5 347.78 17.09
 0 -8 -5 312.84 15.27
 0 -8 -5 337.09 15.28
 0 -8 -5 329.82 17.32
 0 -8 -5 340.41 11.46
 0 -8 -5 345.39 18.32
 0 -8 -5 339.77 17
 0 -8 -5 346.69 15.14
 0 9 5 48.07 11.84
 0 9 5 47.35 10.33
 0 9 5 34.68 10.21
 0 9 5 48.77 8.82
 0 9 5 47.49 9.03
 0 9 5 44.27 8.7
 0 9 5 42.85 9.86
 0 9 5 48.57 10.48
 0 9 5 39.87 8.47
 0 9 5 38.33 10.78
 0 9 5 50.05 10.78
 0 -9 -5 33.31 11.17
 0 -9 -5 39.07 9.48
 0 -9 -5 37.23 9.29
 0 -9 -5 37.27 9.91
 0 -9 -5 36.97 9.53
 0 -9 -5 39.51 8.96
 0 -9 -5 49.15 10.25
 0 -9 -5 47.68 6.48
 0 -9 -5 41.28 11.43
 0 -9 -5 38.87 10.13
 0 -9 -5 44.56 8.79
 0 10 5 11.84 10.75
 0 10 5 11.44 8.63
 0 10 5 14.89 10.1
 0 10 5 19.21 8.35
 0 10 5 18.59 8.03
 0 10 5 12.36 7.9
 0 10 5 10.47 8.48
 0 10 5 12.91 10.16
 0 10 5 12.76 8.04
 0 10 5 15.2 9.42
 0 10 5 12.55 9.17
 0 -10 -5 6.93 10.09
 0 -10 -5 16.85 9.68
 0 -10 -5 10.12 8.22
 0 -10 -5 9.64 9.91
 0 -10 -5 11.62 9.39
 0 -10 -5 13.11 9.08
 0 -10 -5 18.89 8.36
 0 -10 -5 17.95 9.53
 0 -10 -5 12.31 5.51
 0 -10 -5 28.62 11.87
 0 -10 -5 5.49 9.85
 0 -10 -5 12.41 7.73
 0 11 5 49.41 13.41
 0 11 5 58.94 11.61
 0 11 5 57.01 12.06
 0 11 5 45.45 10.37
 0 11 5 55.89 9.3
 0 11 5 60.27 9.74
 0 11 5 37.93 10.35
 0 11 5 41.58 12.38
 0 11 5 48.28 9.29
 0 11 5 48.74 12.25
 0 11 5 65.69 11.75
 0 -11 -5 53.28 13.35
 0 -11 -5 54.77 11.15
 0 -11 -5 50.08 10.04
 0 -11 -5 57.54 13.4
 0 -11 -5 42.45 12.06
 0 -11 -5 49.52 12.32
 0 -11 -5 41.75 9.63
 0 -11 -5 49.86 10.86
 0 -11 -5 51.32 6.76
 0 -11 -5 57.66 13.86
 0 -11 -5 46.21 9.6
 0 12 5 31.79 12.5
 0 12 5 34.37 10.25
 0 12 5 47.93 10.81
 0 12 5 28.98 8.63
 0 12 5 43.86 9.14
 0 12 5 51.14 11.63
 0 12 5 51.35 9.78
 0 12 5 37.47 12.63
 0 12 5 49.54 11.56
 0 -12 -5 27.24 12.22
 0 -12 -5 50.6 11.01
 0 -12 -5 45.55 9.95
 0 -12 -5 52.97 13.45
 0 -12 -5 36.15 12.05
 0 -12 -5 37.15 12.08
 0 -12 -5 45.87 10.07
 0 -12 -5 45 11.56
 0 -12 -5 40.19 6.54
 0 -12 -5 53.78 16.27
 0 -12 -5 49.73 10.34
 0 13 5 7.3 12.23
 0 13 5 6.04 9.74
 0 13 5 14.36 10.45
 0 13 5 4.04 7.69
 0 13 5 13.52 8.46
 0 13 5 11.19 9.73
 0 13 5 7.23 8.65
 0 13 5 5.49 11.19
 0 13 5 11.18 10.7
 0 -13 -5 16.2 10.85
 0 -13 -5 14.57 9.42
 0 -13 -5 10.61 12.72
 0 -13 -5 14.7 11.12
 0 -13 -5 9.18 10.57
 0 -13 -5 7.65 8.8
 0 -13 -5 15.75 11.12
 0 -13 -5 11.25 5.8
 0 -13 -5 13.59 8.68
 0 14 5 200.57 22.42
 0 14 5 195.5 23.22
 0 14 5 204.75 18.31
 0 14 5 185.72 17.79
 0 14 5 175.66 12.74
 0 14 5 164.22 13.1
 0 14 5 197.6 18.7
 0 14 5 177.77 14.41
 0 14 5 171.35 19.31
 0 14 5 189.11 19.71
 0 -14 -5 147.89 16.9
 0 -14 -5 171.21 16.41
 0 -14 -5 203.22 21.16
 0 -14 -5 171.28 17.42
 0 -14 -5 172.07 17.11
 0 -14 -5 200.34 19.84
 0 -14 -5 171.55 10.44
 0 -14 -5 190.13 10.46
 0 -14 -5 184.04 16.42
 0 15 5 230.33 24.84
 0 15 5 221.89 24.5
 0 15 5 225.16 19.56
 0 15 5 213.09 18.38
 0 15 5 230.62 12.42
 0 15 5 240.39 20.46
 0 15 5 217.73 15.28
 0 15 5 225.45 23.58
 0 15 5 213.87 19.51
 0 -15 -5 228.48 18.86
 0 -15 -5 234.49 17.99
 0 -15 -5 220.21 22.89
 0 -15 -5 209.77 24.07
 0 -15 -5 235.39 19.1
 0 -15 -5 194.24 20.89
 0 -15 -5 210.52 11.13
 0 -15 -5 230.96 11.13
 0 -15 -5 228.98 17.91
 0 16 5 74.25 18.37
 0 16 5 71.27 17.85
 0 16 5 88.06 15.63
 0 16 5 90.46 16.65
 0 16 5 63.66 14.67
 0 16 5 76.24 11.6
 0 16 5 85.85 17.64
 0 16 5 90.31 16.75
 0 -16 -5 79.47 14.69
 0 -16 -5 77.36 13.54
 0 -16 -5 104.56 17.35
 0 -16 -5 90.68 14.21
 0 -16 -5 83.39 16.42
 0 -16 -5 80.21 9.45
 0 -16 -5 74.44 9.22
 0 -16 -5 77.7 13.52
 0 17 5 2.6 15.71
 0 17 5 5.49 17
 0 17 5 3.52 13.35
 0 17 5 -7.24 13.4
 0 17 5 -3.74 13.11
 0 17 5 1.51 9.83
 0 17 5 4.95 15.17
 0 17 5 -0.91 16.01
 0 -17 -5 3.4 20.16
 0 -17 -5 -1.14 11
 0 -17 -5 -0.31 15.44
 0 -17 -5 0.01 12.59
 0 -17 -5 0.27 13.39
 0 -17 -5 0.33 6.08
 0 -17 -5 3.57 6.25
 0 -17 -5 -1.28 11.34
 0 18 5 4.53 17.24
 0 18 5 6.55 17.52
 0 18 5 6.7 14.46
 0 18 5 7.11 15.4
 0 18 5 5.83 13.67
 0 18 5 -3.85 14.73
 0 -18 -5 -1.88 17.65
 0 -18 -5 -0.14 11.78
 0 -18 -5 2.23 16.66
 0 -18 -5 5.92 13.78
 0 -18 -5 -0.93 15.63
 0 -18 -5 4.77 5.91
 0 -18 -5 11.99 12.62
 0 19 5 30.34 19.81
 0 19 5 30.77 19.72
 0 19 5 30.36 16.6
 0 19 5 32.66 17.58
 0 19 5 28.74 17.13
 0 -19 -5 31.85 14.96
 0 -19 -5 23.37 13.03
 0 -19 -5 22.52 15.55
 0 -19 -5 26.91 22.62
 0 -19 -5 28.05 17.38
 0 -19 -5 25.08 4.99
 0 -19 -5 30.21 14.31
 0 20 5 -0.58 20.82
 0 20 5 2.85 16.19
 0 20 5 4.66 18.49
 0 20 5 -3.71 15.45
 0 20 5 4.81 16.49
 0 -20 -5 6.23 14.97
 0 -20 -5 12.21 13.22
 0 -20 -5 1.67 19.26
 0 -20 -5 -2.11 16.1
 0 -20 -5 5.58 17.5
 0 -20 -5 5.17 14.28
 0 21 5 51.99 26.64
 0 21 5 80.21 20.2
 0 21 5 86.75 22.05
 0 21 5 61.05 19.14
 0 21 5 74.67 21.07
 0 -21 -5 56.9 16.77
 0 -21 -5 74.45 16.03
 0 -21 -5 66.21 24.42
 0 -21 -5 52.85 19.42
 0 -21 -5 50.57 21.89
 0 -21 -5 68.25 17.29
 0 22 5 7.39 23.73
 0 22 5 22.88 20.52
 0 22 5 17.08 21.17
 0 22 5 25.56 18.95
 0 22 5 14.86 19.6
 0 -22 -5 17.33 16.01
 0 -22 -5 13.05 14.44
 0 -22 -5 5.55 18.34
 0 -22 -5 17.99 19.25
 0 -22 -5 -0.8 20.42
 0 -22 -5 25.9 16.83
 0 23 5 30.02 26.3
 0 23 5 59.55 25.92
 0 23 5 38.06 20.68
 0 23 5 47.41 22.66
 0 -23 -5 31.09 17
 0 -23 -5 33.44 15.32
 0 -23 -5 30.83 26.09
 0 -23 -5 38.12 21.43
 0 -23 -5 19.35 24.85
 0 -23 -5 35.94 18.16
 0 24 5 61.99 29.4
 0 24 5 56.64 26.82
 0 24 5 56.49 23.1
 0 24 5 47.72 24.29
 0 -24 -5 44.23 15.66
 0 -24 -5 50.72 28.91
 0 -24 -5 54.37 23.83
 0 -24 -5 55.12 26.86
 0 -24 -5 33.11 21.67
 0 25 5 38.39 30.9
 0 25 5 36.67 27.83
 0 25 5 28.44 23.56
 0 25 5 25.04 25.48
 0 -25 -5 16.82 15.02
 0 -25 -5 25.17 27.57
 0 -25 -5 29.59 24.91
 0 -25 -5 9.61 29.45
 0 -25 -5 19.22 28.67
 0 26 5 -6.11 32.83
 0 26 5 1.84 29.37
 0 26 5 7.71 24.53
 0 26 5 4.77 26.68
 0 -26 -5 5.03 13.91
 0 -26 -5 -10.3 30.45
 0 -26 -5 9.29 26.82
 0 -26 -5 -31.67 27.81
 0 27 5 16.51 34.23
 0 27 5 16.85 29.19
 0 -27 -5 8.1 34.68
 0 -27 -5 22.84 30.33
 0 -27 -5 -26.56 33.13
 0 -27 6 13.99 32.9
 0 -27 6 15.02 32.92
 0 -27 6 10.72 31.61
 0 27 -6 -0.83 36.81
 0 27 -6 4.25 35.12
 0 -26 6 48.99 32.17
 0 -26 6 44.06 29.57
 0 -26 6 42.38 29.28
 0 26 -6 60.26 35.56
 0 26 -6 34.78 35.36
 0 -25 6 7.66 29.38
 0 -25 6 14.77 26.33
 0 -25 6 16.37 25.57
 0 25 -6 -12.51 31.7
 0 25 -6 18.7 30.62
 0 -24 6 223.76 34.85
 0 -24 6 185.76 30.49
 0 -24 6 187.62 28.65
 0 24 -6 236 38.76
 0 24 -6 190.75 36.72
 0 -23 6 95.97 28.64
 0 -23 6 78.02 12.17
 0 -23 6 56.48 22.83
 0 -23 6 52.63 22.63
 0 23 -6 73.34 28.99
 0 23 -6 58.23 28.27
 0 -22 6 7.29 9.47
 0 -22 6 -3.18 20.56
 0 -22 6 4.65 19.6
 0 22 -6 4.4 24.48
 0 -21 6 -0.9 19.36
 0 -21 6 1.05 9.31
 0 -21 6 4.33 8.34
 0 -21 6 -1.76 16.82
 0 -21 6 12.57 18.15
 0 -21 6 4.84 14.75
 0 21 -6 1.59 23.03
 0 21 -6 -1.81 21.8
 0 -20 6 5.51 18.65
 0 -20 6 21.02 8.48
 0 -20 6 18.69 7.75
 0 -20 6 14.78 17.59
 0 -20 6 32.34 17.5
 0 -20 6 16.2 14.17
 0 20 -6 11.21 22.31
 0 20 -6 0.39 20.4
 0 20 -6 23.24 16.13
 0 -19 6 35.95 18.55
 0 -19 6 33.15 7.77
 0 -19 6 38.12 7.35
 0 -19 6 28.97 15.87
 0 -19 6 37.5 16.1
 0 -19 6 29.54 13.93
 0 19 -6 46.87 21.65
 0 19 -6 25.01 21.07
 0 19 -6 44.77 16.21
 0 -18 6 41.29 17.95
 0 -18 6 43.81 7
 0 -18 6 44.15 15.12
 0 -18 6 54.99 15.45
 0 -18 6 42.65 13.67
 0 18 -6 54.92 20.89
 0 18 -6 35.28 19.18
 0 18 -6 33.78 14.89
 0 -17 6 88.63 19.07
 0 -17 6 90.5 7.74
 0 -17 6 90.27 17.12
 0 -17 6 90.32 15.94
 0 -17 6 91.75 14.26
 0 17 -6 111.29 21.87
 0 17 -6 90.11 21.19
 0 17 -6 106.12 16.78
 0 -16 6 33.24 14.92
 0 -16 6 38.92 5.26
 0 -16 6 39.98 13.59
 0 -16 6 37.36 4.9
 0 -16 6 55.97 14.08
 0 -16 6 35.5 11.82
 0 16 -6 42.25 18.27
 0 16 -6 34.03 17.04
 0 16 -6 33.04 13.2
 0 -15 6 43.14 14.2
 0 -15 6 39.32 4.78
 0 -15 6 28.27 11.87
 0 -15 6 45.08 16.05
 0 -15 6 41.28 12.31
 0 -15 6 33.16 11.07
 0 15 -6 47.08 16.55
 0 15 -6 59.92 17.1
 0 15 -6 44.51 12.82
 0 15 -6 37.81 12.71
 0 -14 6 -2.45 11.69
 0 -14 6 0.72 3.45
 0 -14 6 2.19 3.5
 0 -14 6 5.09 9.9
 0 -14 6 -4.89 5.79
 0 -14 6 7 12.21
 0 -14 6 -4.4 9.64
 0 -14 6 1.92 9.39
 0 14 -6 1.28 13.58
 0 14 -6 -0.34 13.12
 0 14 -6 -1.13 10.12
 0 14 -6 -3.53 10.71
 0 -13 6 2.57 10.02
 0 -13 6 5.49 3.36
 0 -13 6 4.29 3.33
 0 -13 6 2.42 9.06
 0 -13 6 1.14 6.13
 0 -13 6 -0.75 12.4
 0 -13 6 10.79 9.08
 0 -13 6 -0.01 8.78
 0 13 -6 4.87 2.56
 0 13 -6 4.65 2.46
 0 13 -6 10.94 13.04
 0 13 -6 5.36 8.65
 0 13 -6 3.64 9.43
 0 13 -6 17.11 11.23
 0 -12 6 -0.59 9.04
 0 -12 6 4.43 3.33
 0 -12 6 4.46 3.2
 0 -12 6 0.53 8.9
 0 -12 6 4.25 6.28
 0 -12 6 11.43 10.82
 0 -12 6 3.4 8.32
 0 -12 6 4.22 8.44
 0 12 -6 3.64 3.38
 0 12 -6 2.68 12.09
 0 12 -6 0.95 7.96
 0 12 -6 4.94 11.75
 0 12 -6 3.19 8.08
 0 12 -6 5.43 9.95
 0 -11 6 282.22 17.16
 0 -11 6 280.99 7.16
 0 -11 6 280.65 7.09
 0 -11 6 260.57 6.46
 0 -11 6 283.8 17.24
 0 -11 6 299.18 12.8
 0 -11 6 283.49 18.14
 0 -11 6 290.99 15.33
 0 -11 6 247.7 3.93
 0 -11 6 276.23 14.92
 0 11 -6 278.59 8.15
 0 11 -6 262.66 7.74
 0 11 -6 291.97 18.26
 0 11 -6 280.03 14.16
 0 11 -6 275.78 20.24
 0 11 -6 285.72 15.38
 0 11 -6 285.05 18.1
 0 -10 6 39.25 4.94
 0 -10 6 39.27 9.35
 0 -10 6 39.46 4.42
 0 -10 6 43.18 4.54
 0 -10 6 42.15 7.67
 0 -10 6 37.63 10.84
 0 -10 6 42.13 8.66
 0 -10 6 34.61 4.13
 0 -10 6 43.83 9.06
 0 10 -6 37.28 5.09
 0 10 -6 44.24 5.3
 0 10 -6 51.02 5.3
 0 10 -6 40.6 12.01
 0 10 -6 46.17 8.25
 0 10 -6 44.03 10.78
 0 10 -6 42.85 8.64
 0 10 -6 36.43 10.01
 0 -9 6 26.37 5.2
 0 -9 6 27.97 3.04
 0 -9 6 21.66 8.01
 0 -9 6 39.19 10.88
 0 -9 6 29.95 4.47
 0 -9 6 28.38 6.57
 0 -9 6 21.59 7.03
 0 -9 6 27.73 11.58
 0 -9 6 27.99 8
 0 9 -6 25.84 5.41
 0 9 -6 27.36 5.19
 0 9 -6 29.62 5
 0 9 -6 24.09 10.94
 0 9 -6 30.12 7.03
 0 9 -6 36.41 11.74
 0 9 -6 23.31 9.01
 0 -8 6 504.16 13.85
 0 -8 6 534.53 10.12
 0 -8 6 515.14 9.74
 0 -8 6 526.98 17.8
 0 -8 6 536.33 22.64
 0 -8 6 520.32 10.85
 0 -8 6 501.2 15.53
 0 -8 6 545.35 20.37
 0 -8 6 527.32 17.05
 0 8 -6 511.61 14.26
 0 8 -6 516.6 12.14
 0 8 -6 534.53 20.59
 0 8 -6 531.23 22.06
 0 8 -6 542.72 19.95
 0 8 -6 533.37 16.02
 0 8 -6 526.65 16.31
 0 -7 6 11.44 5.16
 0 -7 6 16.83 4.45
 0 -7 6 11.67 4.21
 0 -7 6 11.84 6.19
 0 -7 6 15.71 9.95
 0 -7 6 14.68 4.64
 0 -7 6 16.12 4.67
 0 -7 6 17.91 7.09
 0 -7 6 19.04 9.1
 0 -7 6 18.19 6.91
 0 7 -6 15.1 5.65
 0 7 -6 17.84 5.27
 0 7 -6 4.47 6.63
 0 7 -6 20.1 9.73
 0 7 -6 9.49 8.2
 0 7 -6 12.69 6.75
 0 7 -6 17.44 6.71
 0 -6 6 7.98 5.26
 0 -6 6 5.3 4.32
 0 -6 6 4.63 4.39
 0 -6 6 3.15 5.14
 0 -6 6 -0.22 8.71
 0 -6 6 2.87 4.4
 0 -6 6 5.16 4.49
 0 -6 6 3.07 5.86
 0 -6 6 8.3 8.25
 0 -6 6 4.75 6.74
 0 6 -6 7.03 5.32
 0 6 -6 7.62 5.19
 0 6 -6 0.21 3.39
 0 6 -6 7.1 5.46
 0 6 -6 10.62 8.75
 0 6 -6 -1.4 7.27
 0 6 -6 3.8 5.81
 0 6 -6 3.13 6.42
 0 -5 6 457.01 15.58
 0 -5 6 446.62 12.17
 0 -5 6 454.21 12.17
 0 -5 6 445.54 12.03
 0 -5 6 454.37 18.39
 0 -5 6 471.67 12.08
 0 -5 6 457.23 11.91
 0 -5 6 423.37 14.38
 0 -5 6 470.14 17.67
 0 -5 6 471.94 15.46
 0 5 -6 453.19 15.67
 0 5 -6 457.39 13.03
 0 5 -6 451.08 12.39
 0 5 -6 437.73 17.98
 0 5 -6 469.12 8.17
 0 5 -6 456.84 8.07
 0 5 -6 447.13 17.35
 0 5 -6 447.98 6.39
 0 5 -6 459.53 13.92
 0 5 -6 443.42 15.02
 0 -4 6 29.05 7.07
 0 -4 6 29.67 5.74
 0 -4 6 29.68 6.02
 0 -4 6 28.16 4.5
 0 -4 6 32.81 9.2
 0 -4 6 28.17 6.67
 0 -4 6 32.44 5.97
 0 -4 6 29.06 7.23
 0 -4 6 32.92 8.51
 0 -4 6 28.75 7.46
 0 4 -6 28.38 6.68
 0 4 -6 34.79 6.52
 0 4 -6 35.94 6.32
 0 4 -6 34.28 4.81
 0 4 -6 31.41 8.86
 0 4 -6 30.37 5.08
 0 4 -6 30.77 4.91
 0 4 -6 22.99 8.05
 0 4 -6 32.27 3.88
 0 4 -6 28.33 7.35
 0 -3 6 39.46 7.3
 0 -3 6 55.01 7.13
 0 -3 6 66.5 7.51
 0 -3 6 54.69 4.65
 0 -3 6 65.22 9.82
 0 -3 6 57.03 7.25
 0 -3 6 52.24 6.66
 0 -3 6 58.71 8.27
 0 -3 6 58.82 9.09
 0 -3 6 50.1 5.53
 0 -3 6 61.21 8.16
 0 -3 6 52.82 8.32
 0 3 -6 1.5 4.88
 0 3 -6 60.62 7.74
 0 3 -6 64.66 7.58
 0 3 -6 51.63 4.52
 0 3 -6 74.31 9.64
 0 3 -6 58.3 7.23
 0 3 -6 57.03 8.98
 0 3 -6 47.33 5.7
 0 3 -6 61.81 8.31
 0 -2 6 616.37 19.5
 0 -2 6 638.11 16.18
 0 -2 6 633.98 17.89
 0 -2 6 648.41 15.55
 0 -2 6 666.85 16.13
 0 -2 6 634.11 17.33
 0 -2 6 660.08 18.63
 0 -2 6 623.63 12.81
 0 -2 6 650.16 15.94
 0 -2 6 609.29 17.17
 0 2 -6 625.04 15.93
 0 2 -6 622.91 15.84
 0 2 -6 2.43 1.56
 0 2 -6 688.41 18.7
 0 2 -6 640.74 15.08
 0 2 -6 654.33 14.73
 0 2 -6 641.72 18.4
 0 2 -6 619.44 16.45
 0 -1 6 138.87 12.41
 0 -1 6 157.7 10.29
 0 -1 6 165.51 10.44
 0 -1 6 158.93 11.04
 0 -1 6 170.03 10.15
 0 -1 6 158 10.08
 0 -1 6 150.17 10.95
 0 -1 6 165.41 10.53
 0 -1 6 148.97 8.18
 0 -1 6 165.01 9.96
 0 -1 6 146.84 9.58
 0 1 -6 138.93 12.49
 0 1 -6 161.73 10.6
 0 1 -6 156.78 10.34
 0 1 -6 163.06 10.58
 0 1 -6 160.67 9.64
 0 1 -6 165.85 11.38
 0 1 -6 139.07 8.57
 0 1 -6 156.83 9.62
 0 0 6 -4.78 6.17
 0 0 6 -3.04 5.98
 0 0 6 -2.91 5.94
 0 0 6 6.55 6.4
 0 0 6 2.78 4.43
 0 0 6 0.04 5.9
 0 0 6 1.16 6.57
 0 0 6 2.63 5.24
 0 0 6 -0.16 4.91
 0 0 6 -1.18 5.19
 0 0 6 4.7 6.58
 0 0 -6 9.21 7.24
 0 0 -6 -4.94 6.23
 0 0 -6 -2.04 5.75
 0 0 -6 2.16 5.82
 0 0 -6 -0.59 4.07
 0 0 -6 2.82 6.18
 0 0 -6 -4.48 4.79
 0 0 -6 -0.6 5.8
 0 1 6 152.54 13.23
 0 1 6 155.18 10.02
 0 1 6 171.55 11.47
 0 1 6 153.72 10.82
 0 1 6 144.17 9.26
 0 1 6 161.33 11.26
 0 1 6 140.48 11.22
 0 1 6 149.74 10.82
 0 1 6 147.31 9.93
 0 1 6 171.03 11.22
 0 1 6 150.72 9.91
 0 -1 -6 156.09 14.03
 0 -1 -6 157.54 11.41
 0 -1 -6 161.33 11.28
 0 -1 -6 158.43 9.45
 0 -1 -6 165.12 10.86
 0 -1 -6 162.6 10.87
 0 -1 -6 157.15 10.35
 0 -1 -6 164.07 11.34
 0 2 6 603.41 23.07
 0 2 6 647.29 18.46
 0 2 6 658.74 18.61
 0 2 6 643.51 17.77
 0 2 6 648.14 16.82
 0 2 6 649.3 18.6
 0 2 6 610.51 17.82
 0 2 6 656.51 16.96
 0 2 6 621.13 17.39
 0 2 6 612.85 18.09
 0 2 6 655.69 18.56
 0 -2 -6 632.63 22.38
 0 -2 -6 645.51 17.85
 0 -2 -6 661.74 18.6
 0 -2 -6 621.34 11.91
 0 -2 -6 625.36 17.51
 0 -2 -6 624.21 17.57
 0 -2 -6 637.67 17.12
 0 -2 -6 642.13 17.58
 0 -2 -6 628.68 18.21
 0 3 6 40.11 9.75
 0 3 6 60.06 8.37
 0 3 6 56.37 9.31
 0 3 6 55.96 8.87
 0 3 6 67.78 9.32
 0 3 6 60.49 8.34
 0 3 6 65.58 8.35
 0 3 6 54.51 7.75
 0 3 6 67.71 8.37
 0 3 6 63.28 9.52
 0 3 6 62.38 9.18
 0 -3 -6 52.14 10.73
 0 -3 -6 53.29 9.35
 0 -3 -6 64.86 8.48
 0 -3 -6 57.48 6.68
 0 -3 -6 51.56 8.7
 0 -3 -6 63.45 8.92
 0 -3 -6 49.39 8.84
 0 -3 -6 45.09 8.51
 0 4 6 37.1 10.16
 0 4 6 27.05 8.4
 0 4 6 37.99 7.97
 0 4 6 35.01 6.9
 0 4 6 30.81 8.16
 0 4 6 29.11 6.91
 0 4 6 23.33 8.55
 0 4 6 23.17 7.97
 0 4 6 40.58 7.58
 0 4 6 37.88 8.69
 0 4 6 33.77 8.13
 0 4 6 37.84 8.47
 0 -4 -6 31.22 9.73
 0 -4 -6 23.54 8.28
 0 -4 -6 34.31 8.45
 0 -4 -6 27.33 5.74
 0 -4 -6 41.48 7.39
 0 -4 -6 38.65 8.42
 0 -4 -6 41.22 8.9
 0 -4 -6 33.39 7.83
 0 5 6 442.9 21.79
 0 5 6 483.66 17.18
 0 5 6 490.93 18.03
 0 5 6 483.61 17.07
 0 5 6 477.43 17.05
 0 5 6 460.05 17.86
 0 5 6 482.76 18.47
 0 5 6 460.54 16.49
 0 5 6 469.03 14.65
 0 5 6 468.64 18.25
 0 5 6 496.58 17.26
 0 5 6 478.04 17.48
 0 -5 -6 464.98 22.01
 0 -5 -6 448.24 17.67
 0 -5 -6 460.48 17.46
 0 -5 -6 459 14.9
 0 -5 -6 471.99 17.36
 0 -5 -6 462.31 17.12
 0 -5 -6 482.7 14.83
 0 -5 -6 467.44 18.28
 0 -5 -6 470.71 18.23
 0 -5 -6 485.23 17.31
 0 6 6 11.24 9.46
 0 6 6 11 7.92
 0 6 6 8.01 8.44
 0 6 6 6.13 7.13
 0 6 6 8.59 7.72
 0 6 6 4.44 8.03
 0 6 6 14.66 8.78
 0 6 6 2.46 7.27
 0 6 6 2 5.98
 0 6 6 4.81 7.98
 0 6 6 7.66 8.26
 0 -6 -6 2.59 9.14
 0 -6 -6 -1.41 7.96
 0 -6 -6 8.94 7.63
 0 -6 -6 7.65 6.86
 0 -6 -6 10.77 8.06
 0 -6 -6 11.4 7.69
 0 -6 -6 1.84 5.3
 0 -6 -6 2.64 8.96
 0 -6 -6 8.26 8.77
 0 -6 -6 1.54 6.87
 0 7 6 13.51 10
 0 7 6 10.47 8.55
 0 7 6 19.42 9.46
 0 7 6 17.52 9.14
 0 7 6 16.05 8.11
 0 7 6 20.18 8.58
 0 7 6 8.49 8.89
 0 7 6 9.68 7.62
 0 7 6 18.58 6.66
 0 7 6 9.59 9.14
 0 7 6 14.82 9.21
 0 -7 -6 17.25 10.51
 0 -7 -6 19.39 8.87
 0 -7 -6 21.04 8.88
 0 -7 -6 18.75 7.87
 0 -7 -6 15.7 8.61
 0 -7 -6 14.04 8.03
 0 -7 -6 28.68 7.95
 0 -7 -6 14.78 6.13
 0 -7 -6 22.35 8.66
 0 -7 -6 32.26 10.24
 0 -7 -6 15.65 8.2
 0 8 6 512.67 25.41
 0 8 6 539.7 20.2
 0 8 6 480.67 19.82
 0 8 6 536.48 18.59
 0 8 6 531.48 18.62
 0 8 6 551.14 21.02
 0 8 6 525.71 19.78
 0 8 6 493.02 18.45
 0 8 6 531.29 15.34
 0 8 6 509.89 21.57
 0 8 6 516.46 20.53
 0 -8 -6 477.58 25.02
 0 -8 -6 531.36 20.15
 0 -8 -6 555.12 20.79
 0 -8 -6 508.24 20.01
 0 -8 -6 513.8 19.7
 0 -8 -6 514.8 19.36
 0 -8 -6 536.23 21.72
 0 -8 -6 534.04 15.04
 0 -8 -6 501.57 21.99
 0 -8 -6 506.11 20.89
 0 -8 -6 522.82 19.03
 0 9 6 30.55 11.79
 0 9 6 25.29 10
 0 9 6 23.77 10.43
 0 9 6 28.19 8.49
 0 9 6 20.75 8.8
 0 9 6 25.58 9.85
 0 9 6 20.43 10.69
 0 9 6 27.92 9.53
 0 9 6 17.74 10.61
 0 9 6 26.51 10
 0 -9 -6 27.44 12.36
 0 -9 -6 19.19 9.69
 0 -9 -6 20.7 9.23
 0 -9 -6 21.96 9.52
 0 -9 -6 20.7 11.08
 0 -9 -6 24.94 9.25
 0 -9 -6 27.96 10.01
 0 -9 -6 24 6.46
 0 -9 -6 28.26 11.86
 0 -9 -6 27.08 9.18
 0 10 6 38.9 12.63
 0 10 6 43.46 11.12
 0 10 6 51.45 12.11
 0 10 6 38.06 9.73
 0 10 6 48.43 10.21
 0 10 6 46.44 9.86
 0 10 6 54.48 11.32
 0 10 6 42.54 12.21
 0 10 6 40.67 10.14
 0 10 6 41.54 11.81
 0 10 6 47.02 11.54
 0 -10 -6 42.2 13.56
 0 -10 -6 41.15 10.9
 0 -10 -6 36.53 10.22
 0 -10 -6 36.95 9.57
 0 -10 -6 39.45 11.1
 0 -10 -6 38.33 10.05
 0 -10 -6 44.49 11.08
 0 -10 -6 38.54 6.89
 0 -10 -6 50.79 13.59
 0 -10 -6 45.51 9.83
 0 11 6 243.33 22.14
 0 11 6 282.41 17.68
 0 11 6 278.27 16.9
 0 11 6 298.35 16.41
 0 11 6 291.04 16.85
 0 11 6 283.11 18.29
 0 11 6 274.19 23.4
 0 11 6 252.87 15.56
 0 11 6 291.74 20
 0 11 6 278.91 18.61
 0 -11 -6 272.13 23.73
 0 -11 -6 264.81 17.46
 0 -11 -6 288.81 17.24
 0 -11 -6 267.05 20.15
 0 -11 -6 278.6 19.38
 0 -11 -6 262.83 17.75
 0 -11 -6 247.3 17.75
 0 -11 -6 289.88 19.86
 0 -11 -6 276.07 11.79
 0 -11 -6 287.35 16.51
 0 12 6 4.77 12.73
 0 12 6 9.29 10.14
 0 12 6 3.98 9.32
 0 12 6 4.43 8.59
 0 12 6 3.84 9.64
 0 12 6 0.95 10.56
 0 12 6 1.17 9.15
 0 12 6 9.96 11.94
 0 12 6 -0.92 9.95
 0 -12 -6 3.42 12.09
 0 -12 -6 10.93 11.28
 0 -12 -6 6.2 9.23
 0 -12 -6 0.39 12.1
 0 -12 -6 1.7 10.62
 0 -12 -6 6.21 10.86
 0 -12 -6 2.86 9.02
 0 -12 -6 5.99 10.72
 0 -12 -6 2.4 5.92
 0 -12 -6 -0.98 8.19
 0 13 6 5.72 13.89
 0 13 6 -1.97 10.9
 0 13 6 -3.4 9.91
 0 13 6 0.65 8.22
 0 13 6 -0.26 9.44
 0 13 6 4.59 10.74
 0 13 6 1.06 9.63
 0 13 6 10.26 12.34
 0 13 6 4.93 11.42
 0 -13 -6 9.72 11.07
 0 -13 -6 3.59 9.45
 0 -13 -6 6.67 13.6
 0 -13 -6 3.63 11.58
 0 -13 -6 -1.87 9.37
 0 -13 -6 16.53 11.89
 0 -13 -6 5.62 6.26
 0 -13 -6 7.68 9.28
 0 14 6 2.4 13.61
 0 14 6 1.37 10.92
 0 14 6 9.15 11.1
 0 14 6 4.74 9.08
 0 14 6 1.38 10.02
 0 14 6 8.1 12.1
 0 14 6 -0.6 10.11
 0 14 6 -0.02 11.9
 0 14 6 -2.37 11.12
 0 -14 -6 -6.46 11.57
 0 -14 -6 -1.27 9.67
 0 -14 -6 -1.14 12.31
 0 -14 -6 0.86 11.36
 0 -14 -6 0.17 11.65
 0 -14 -6 -0.71 6.16
 0 -14 -6 -7.18 9.78
 0 15 6 26.26 16.38
 0 15 6 47.9 17.53
 0 15 6 34.54 13.33
 0 15 6 46.98 13.8
 0 15 6 39 9.88
 0 15 6 38.87 11.31
 0 15 6 53.72 14.12
 0 15 6 42.12 11.71
 0 15 6 37.7 15.6
 0 15 6 53.03 17.43
 0 -15 -6 54.03 15.05
 0 -15 -6 26.78 12.19
 0 -15 -6 44.15 16.02
 0 -15 -6 34.93 13.94
 0 -15 -6 35.48 13.94
 0 -15 -6 33.79 7.53
 0 -15 -6 40.7 7.47
 0 -15 -6 31.83 12.37
 0 16 6 50.89 17.97
 0 16 6 35.24 17.76
 0 16 6 47.84 15.16
 0 16 6 26.16 14.29
 0 16 6 33.82 9.68
 0 16 6 32.14 10.58
 0 16 6 46.39 15.4
 0 16 6 50.58 12.66
 0 16 6 30.79 16.14
 0 16 6 30.65 14.95
 0 -16 -6 47.94 15.04
 0 -16 -6 45.14 13.97
 0 -16 -6 27.25 13.16
 0 -16 -6 39.27 13.34
 0 -16 -6 47.19 16.17
 0 -16 -6 35.23 7.68
 0 -16 -6 42.24 7.64
 0 -16 -6 37.92 12.83
 0 17 6 98.98 22.26
 0 17 6 63.76 20.78
 0 17 6 107.57 18.53
 0 17 6 78.26 17.59
 0 17 6 65.88 11.37
 0 17 6 101.54 20.75
 0 17 6 99.9 14.35
 0 17 6 82.26 19.77
 0 17 6 110.92 19.76
 0 -17 -6 80.5 16.7
 0 -17 -6 108.17 16.24
 0 -17 -6 94.48 20.54
 0 -17 -6 76.09 18.91
 0 -17 -6 100.53 10.14
 0 -17 -6 96.46 9.75
 0 -17 -6 94.89 15.93
 0 18 6 48.43 20.93
 0 18 6 42.86 19.99
 0 18 6 42.51 17.17
 0 18 6 37.57 16.61
 0 18 6 43.71 16.87
 0 18 6 49.99 13.3
 0 18 6 49.89 17.97
 0 -18 -6 37.56 16.03
 0 -18 -6 43.31 14.3
 0 -18 -6 29.67 18.98
 0 -18 -6 40.81 14.87
 0 -18 -6 46.39 17.14
 0 -18 -6 36.59 6.57
 0 -18 -6 51.94 15.04
 0 19 6 41.98 22.14
 0 19 6 35.11 21.65
 0 19 6 39.27 17.89
 0 19 6 36.44 18.41
 0 19 6 24.97 16.75
 0 19 6 34.79 12.99
 0 19 6 30.76 17.94
 0 -19 -6 29.38 16.65
 0 -19 -6 37.38 15
 0 -19 -6 27.65 16.45
 0 -19 -6 35.77 17.86
 0 -19 -6 26.56 17.82
 0 -19 -6 29.01 4.92
 0 -19 -6 35.1 15.35
 0 20 6 38.72 24.1
 0 20 6 24.1 18.13
 0 20 6 16.15 18.27
 0 20 6 10.47 18.13
 0 20 6 21.85 19.67
 0 -20 -6 14.27 23.29
 0 -20 -6 21.39 15.17
 0 -20 -6 13.51 20.59
 0 -20 -6 17.08 15.73
 0 -20 -6 24.05 19.46
 0 -20 -6 21.45 15.71
 0 21 6 11.43 24.73
 0 21 6 12.79 19.37
 0 21 6 18.96 20.43
 0 21 6 3.09 17.59
 0 21 6 -6.13 18.77
 0 -21 -6 -0.22 25.41
 0 -21 -6 9.31 14.96
 0 -21 -6 -3.06 21.24
 0 -21 -6 8.28 18.39
 0 -21 -6 -12.13 20.24
 0 22 6 11.86 20.95
 0 22 6 23.16 21.08
 0 22 6 0.22 19.37
 0 22 6 12.99 21.57
 0 -22 -6 13.18 18.55
 0 -22 -6 5.97 15.78
 0 -22 -6 7.88 18.7
 0 -22 -6 25.97 21.35
 0 -22 -6 19.03 21.67
 0 23 6 65.08 30.47
 0 23 6 64.48 24.58
 0 23 6 84.92 26.45
 0 23 6 90.3 24.35
 0 23 6 61.02 23.8
 0 -23 -6 68.13 17.88
 0 -23 -6 74.01 28.2
 0 -23 -6 81.53 25.03
 0 -23 -6 48.24 24.88
 0 -23 -6 62.52 20.32
 0 24 6 245.81 37.98
 0 24 6 251.71 33.88
 0 24 6 191.58 31.66
 0 24 6 207.88 28.52
 0 24 6 222.01 31.03
 0 -24 -6 235.94 26.5
 0 -24 -6 224.81 36.46
 0 -24 -6 276.14 32
 0 -24 -6 216.69 25.62
 0 25 6 25.68 34.39
 0 25 6 5.62 28.17
 0 25 6 9.6 24.79
 0 25 6 12.36 26.02
 0 -25 -6 4.24 17.22
 0 -25 -6 6.48 27.1
 0 -25 -6 -1.44 25.22
 0 -25 -6 -7.11 27.17
 0 -25 -6 4.16 21.94
 0 26 6 50.05 32.18
 0 26 6 54.28 27.73
 0 26 6 46.73 29.62
 0 -26 -6 39.56 18
 0 -26 -6 58.91 33.89
 0 -26 -6 54.92 29.32
 0 -26 -6 8.93 32.41
 0 27 6 0.79 35.13
 0 27 6 10.49 43.27
 0 27 6 19.65 31.3
 0 -27 -6 15.5 16.94
 0 -27 -6 -17.58 33.81
 0 -27 -6 12.17 34.99
 0 -27 -6 -24.99 32.21
 0 -26 7 2.1 30.45
 0 -26 7 13.52 30.7
 0 -26 7 -18.61 28.14
 0 26 -7 -5.05 36.89
 0 26 -7 7.5 33.49
 0 -25 7 -1.75 27.32
 0 -25 7 7.04 25.11
 0 -25 7 1.64 25.63
 0 25 -7 11.06 32.28
 0 25 -7 4.84 31.41
 0 -24 7 132.1 31.26
 0 -24 7 106.14 28.67
 0 -24 7 107.37 26.81
 0 24 -7 112.85 34.53
 0 24 -7 138.43 34.19
 0 -23 7 -5.13 23.22
 0 -23 7 -9.22 20.13
 0 -23 7 1.48 21.28
 0 23 -7 8.76 28.05
 0 23 -7 4.03 26.33
 0 -22 7 -0.12 9.01
 0 -22 7 -1.27 20.48
 0 -22 7 -1.91 19.46
 0 22 -7 -2.23 25.44
 0 22 -7 3.66 24.51
 0 -21 7 7.42 20.12
 0 -21 7 21.96 9.48
 0 -21 7 19.71 8.67
 0 -21 7 3.63 17.53
 0 -21 7 7.71 18.18
 0 -21 7 25.93 16.35
 0 21 -7 24.18 24.86
 0 21 -7 28 18.72
 0 -20 7 10.86 18.79
 0 -20 7 14.6 8.59
 0 -20 7 16.84 7.94
 0 -20 7 12.31 18.52
 0 -20 7 19.11 15.29
 0 20 -7 24.54 21.3
 0 20 -7 13.52 22.06
 0 20 -7 23.97 19.86
 0 -19 7 -1.28 16.58
 0 -19 7 2.3 7.44
 0 -19 7 3.67 14.95
 0 -19 7 -3.41 14.82
 0 -19 7 6.17 14.31
 0 19 -7 -4.43 19.85
 0 19 -7 -4.81 19.73
 0 19 -7 -9.17 15.01
 0 -18 7 -1.94 15.32
 0 -18 7 -0.62 6.04
 0 -18 7 -3.57 6.33
 0 -18 7 -0.81 13.95
 0 -18 7 -3.51 13.69
 0 -18 7 1.59 13.49
 0 18 -7 -7.61 18.65
 0 18 -7 -3.57 17.73
 0 18 -7 -6.7 13.74
 0 -17 7 151.71 22.04
 0 -17 7 153.79 9.56
 0 -17 7 150.95 9.38
 0 -17 7 135.08 19.43
 0 -17 7 146.7 11.62
 0 -17 7 154.07 18.18
 0 -17 7 138.57 16.23
 0 17 -7 138.24 23.83
 0 17 -7 169.5 24.29
 0 17 -7 180.96 20.28
 0 -16 7 98.38 17.97
 0 -16 7 86.99 7.99
 0 -16 7 86.65 8.43
 0 -16 7 85.39 9.42
 0 -16 7 87.49 14.94
 0 -16 7 97.19 14.74
 0 16 -7 77.97 17.17
 0 16 -7 71.1 19.71
 0 16 -7 95.17 16.02
 0 16 -7 90.36 16.44
 0 -15 7 52.61 14.86
 0 -15 7 49.64 6.18
 0 -15 7 42.64 6.04
 0 -15 7 45.81 13.99
 0 -15 7 49.18 8.56
 0 -15 7 44.01 12.43
 0 -15 7 41.29 12.45
 0 15 -7 53.77 18.39
 0 15 -7 48.81 17.62
 0 15 -7 51.66 13.17
 0 15 -7 43.81 14.36
 0 -14 7 3.33 10.69
 0 -14 7 7.97 4.9
 0 -14 7 6.02 5.01
 0 -14 7 7.56 11.08
 0 -14 7 5.25 7.7
 0 -14 7 4.08 10.05
 0 -14 7 10.46 10.75
 0 14 -7 7.88 2.63
 0 14 -7 2.15 13.68
 0 14 -7 3.46 9.66
 0 14 -7 4.13 13.97
 0 14 -7 10.34 11.21
 0 14 -7 12.41 12.09
 0 -13 7 31.54 12.48
 0 -13 7 25.42 5.27
 0 -13 7 22.66 5.17
 0 -13 7 16.53 10.52
 0 -13 7 24.04 8.23
 0 -13 7 31.57 10.82
 0 13 -7 25.24 4.71
 0 13 -7 20.42 5.39
 0 13 -7 26.19 14.85
 0 13 -7 26.69 9.61
 0 13 -7 37.44 14.51
 0 13 -7 21.75 10.29
 0 13 -7 15.63 11.51
 0 -12 7 72.31 13.09
 0 -12 7 70.74 6.98
 0 -12 7 63.95 7
 0 -12 7 61.38 4.7
 0 -12 7 58.32 4.61
 0 -12 7 58.91 11.76
 0 -12 7 69.03 9.79
 0 -12 7 65.48 15.41
 0 -12 7 65.27 11.47
 0 12 -7 62.82 6.99
 0 12 -7 63.63 6.64
 0 12 -7 81.29 10.72
 0 12 -7 61.41 17.47
 0 12 -7 79.07 11.64
 0 12 -7 77.61 13.3
 0 -11 7 72.16 7.47
 0 -11 7 84.63 12.46
 0 -11 7 75.28 7.27
 0 -11 7 74.13 7.18
 0 -11 7 72.78 9.83
 0 -11 7 70.86 13.87
 0 -11 7 66.79 4.66
 0 -11 7 68.21 4.62
 0 -11 7 82.96 11.97
 0 11 -7 65.88 7.55
 0 11 -7 66.75 7.25
 0 11 -7 86.68 15.76
 0 11 -7 86.7 10.25
 0 11 -7 76.52 15.55
 0 11 -7 72.09 10.58
 0 11 -7 76.42 13.07
 0 -10 7 98.83 9.17
 0 -10 7 103.02 4.54
 0 -10 7 106.06 12.3
 0 -10 7 91.08 7.49
 0 -10 7 96.61 7.8
 0 -10 7 98.38 11.68
 0 -10 7 116.48 14.97
 0 -10 7 90.39 6.12
 0 -10 7 114.02 12.1
 0 10 -7 96.67 9.46
 0 10 -7 100.93 8.56
 0 10 -7 112.2 8.28
 0 10 -7 85.04 14.96
 0 10 -7 113.96 16.33
 0 10 -7 119.79 15.25
 0 10 -7 122.4 14.49
 0 -9 7 33.47 6.64
 0 -9 7 30.98 4.64
 0 -9 7 31.48 4.62
 0 -9 7 30.14 8.13
 0 -9 7 34.29 5.68
 0 -9 7 32.82 5.88
 0 -9 7 36.22 8.53
 0 -9 7 37.89 11.76
 0 -9 7 33.16 9.24
 0 9 -7 35.96 7.15
 0 9 -7 28.42 6.28
 0 9 -7 30.99 11.69
 0 9 -7 22.75 11.68
 0 9 -7 37.41 11.05
 0 9 -7 38.36 8.61
 0 -8 7 29.5 7.05
 0 -8 7 24.44 5.16
 0 -8 7 25.12 5.1
 0 -8 7 19.67 7.34
 0 -8 7 14.1 11.74
 0 -8 7 19.93 5.48
 0 -8 7 23.58 5.88
 0 -8 7 18.97 7.97
 0 -8 7 20.28 10.35
 0 -8 7 28.81 9.15
 0 8 -7 23.04 6.86
 0 8 -7 24.28 6.29
 0 8 -7 26.6 11.16
 0 8 -7 27.18 11.11
 0 8 -7 28.43 9.85
 0 8 -7 21.64 7.92
 0 8 -7 28.12 7.69
 0 -7 7 814.78 20.62
 0 -7 7 815.04 15.94
 0 -7 7 822.24 15.89
 0 -7 7 807.34 18.88
 0 -7 7 805.89 26.22
 0 -7 7 830.32 16.56
 0 -7 7 819.95 16.18
 0 -7 7 802.55 20.64
 0 -7 7 777.94 28.15
 0 -7 7 804.46 21.55
 0 7 -7 811.65 20.8
 0 7 -7 774.16 16.84
 0 7 -7 1.08 4.15
 0 7 -7 796.73 25.92
 0 7 -7 807.55 24.37
 0 7 -7 817.5 19.31
 0 7 -7 793.13 20.83
 0 -6 7 464.33 17.16
 0 -6 7 481.41 13.65
 0 -6 7 459.77 13.33
 0 -6 7 465.45 13.61
 0 -6 7 479.8 20.98
 0 -6 7 450.44 13.1
 0 -6 7 447.66 16.12
 0 -6 7 456.26 19.75
 0 -6 7 449.19 14.99
 0 -6 7 457.85 16.83
 0 6 -7 448.58 17.17
 0 6 -7 466.45 14.23
 0 6 -7 432.3 13.58
 0 6 -7 437.13 13.5
 0 6 -7 477.3 20.47
 0 6 -7 475.21 19.43
 0 6 -7 466.83 15.14
 0 6 -7 458.56 17.24
 0 -5 7 540.39 18.76
 0 -5 7 556.33 15.06
 0 -5 7 549.3 15.06
 0 -5 7 521.67 12.64
 0 -5 7 520.3 20.73
 0 -5 7 569.64 14.9
 0 -5 7 563.32 14.85
 0 -5 7 520.79 17.22
 0 -5 7 540.42 20.2
 0 -5 7 527.32 14.12
 0 -5 7 545.33 17.76
 0 5 -7 534.47 18.87
 0 5 -7 544.31 15.41
 0 5 -7 543.38 15.38
 0 5 -7 534.8 12.9
 0 5 -7 523.36 20.4
 0 5 -7 560.44 11.69
 0 5 -7 561.52 11.4
 0 5 -7 577.2 19.83
 0 5 -7 519.17 9.06
 0 5 -7 522.24 17.48
 0 -4 7 792.73 22.49
 0 -4 7 795.12 18.02
 0 -4 7 827.99 18.33
 0 -4 7 792.32 12.96
 0 -4 7 784.55 22.81
 0 -4 7 809.58 17.94
 0 -4 7 796.38 17.83
 0 -4 7 774.66 20.32
 0 -4 7 825.6 23.34
 0 -4 7 796.66 17.49
 0 -4 7 762.48 20.42
 0 4 -7 756.17 22.13
 0 4 -7 804.32 18.74
 0 4 -7 793.27 18.52
 0 4 -7 766.76 12.77
 0 4 -7 782.63 22.83
 0 4 -7 822.04 15.86
 0 4 -7 830.17 16.09
 0 4 -7 837.99 23.16
 0 4 -7 771.43 12.81
 0 4 -7 787.21 20.67
 0 -3 7 1.1 6.39
 0 -3 7 4.25 5.88
 0 -3 7 4.99 6.47
 0 -3 7 2.62 5.49
 0 -3 7 4.52 6.41
 0 -3 7 -2.14 7.04
 0 -3 7 -2.91 7.48
 0 -3 7 3.97 4.22
 0 -3 7 -3.69 5.08
 0 -3 7 -2.35 6.8
 0 3 -7 1.26 5.8
 0 3 -7 0.32 6.13
 0 3 -7 0.67 5.89
 0 3 -7 1.69 2.68
 0 3 -7 0.73 7.14
 0 3 -7 0.92 5.7
 0 3 -7 2.91 5.55
 0 3 -7 6.18 7.65
 0 3 -7 1.23 4.47
 0 3 -7 -0.24 6.52
 0 -2 7 635.78 21.59
 0 -2 7 688.91 18.37
 0 -2 7 676.71 18.26
 0 -2 7 672.49 19.89
 0 -2 7 672.1 17.42
 0 -2 7 697.5 17.58
 0 -2 7 662.24 19.14
 0 -2 7 657.54 20.25
 0 -2 7 683.18 17.45
 0 -2 7 690.89 17.98
 0 -2 7 672.62 18.51
 0 2 -7 649.56 17.82
 0 2 -7 0 1.34
 0 2 -7 663.44 16.94
 0 2 -7 676.22 16.46
 0 2 -7 693.63 20.51
 0 2 -7 645.15 14.55
 0 2 -7 661.26 19.32
 0 -1 7 -3.43 6.9
 0 -1 7 0.67 6.03
 0 -1 7 -5.21 5.98
 0 -1 7 -2.33 7.18
 0 -1 7 -0.92 6.1
 0 -1 7 -0.6 6.23
 0 -1 7 -5.04 7.06
 0 -1 7 -3.21 5.72
 0 -1 7 2.21 5.31
 0 -1 7 -1.47 5.93
 0 -1 7 -2.28 5.28
 0 1 -7 1.83 7.28
 0 1 -7 -1.21 6.49
 0 1 -7 -1.52 6.27
 0 1 -7 1.53 6.31
 0 1 -7 -1.69 5.79
 0 1 -7 4.33 5.62
 0 1 -7 1.26 5.56
 0 1 -7 2.29 6.8
 0 0 7 -7.41 6.81
 0 0 7 -1.96 6.35
 0 0 7 4.03 6.71
 0 0 7 5.44 6.87
 0 0 7 -8.58 6.13
 0 0 7 -0.41 6.73
 0 0 7 -1.66 7.35
 0 0 7 1.38 7.2
 0 0 7 -1.99 5.31
 0 0 7 -2.51 6.28
 0 0 7 -3.78 5.3
 0 0 -7 -0.82 7.54
 0 0 -7 9.39 7.57
 0 0 -7 -6.2 6.47
 0 0 -7 -2.05 6.59
 0 0 -7 1.59 6.19
 0 0 -7 -0.01 6.78
 0 0 -7 -0.41 5.56
 0 0 -7 0.77 6.5
 0 1 7 0.89 7.66
 0 1 7 1.56 6.32
 0 1 7 -7.69 6.48
 0 1 7 -2.74 4.78
 0 1 7 0.6 6.9
 0 1 7 -1.56 6.5
 0 1 7 -2.12 5.7
 0 1 7 -2.99 6.79
 0 1 7 1.68 5.96
 0 1 7 2.14 6.82
 0 1 7 4.09 7.52
 0 -1 -7 -0.09 8.14
 0 -1 -7 4.51 7.35
 0 -1 -7 -1.92 6.12
 0 -1 -7 -1.42 2.72
 0 -1 -7 0.37 5.19
 0 -1 -7 -2.65 6.56
 0 -1 -7 -1.33 6.44
 0 -1 -7 -3.51 6.07
 0 -1 -7 -1.65 6.89
 0 2 7 664.08 25.71
 0 2 7 692.68 20.54
 0 2 7 681.25 20.33
 0 2 7 669.52 18.57
 0 2 7 682.18 19.55
 0 2 7 660.47 19.13
 0 2 7 612.26 18.38
 0 2 7 665.29 18.74
 0 2 7 681.83 19.23
 0 2 7 668.77 20.05
 0 2 7 643.97 20.07
 0 -2 -7 650.55 24.99
 0 -2 -7 624.99 19.74
 0 -2 -7 686.62 20.55
 0 -2 -7 649.94 12.46
 0 -2 -7 671.86 19.43
 0 -2 -7 663.9 18.42
 0 -2 -7 686.07 18.89
 0 -2 -7 638.7 18.92
 0 -2 -7 618.32 19.59
 0 3 7 -6.4 8.06
 0 3 7 1.14 6.12
 0 3 7 6.36 7.9
 0 3 7 3 7.22
 0 3 7 3.73 7.72
 0 3 7 0.53 5.65
 0 3 7 3.44 7.5
 0 3 7 7.21 6.82
 0 3 7 -0.23 6.9
 0 3 7 0.89 7.66
 0 3 7 2.89 7.84
 0 -3 -7 -4.57 9.69
 0 -3 -7 -0.76 8.1
 0 -3 -7 2.25 7.41
 0 -3 -7 -0.5 4.3
 0 -3 -7 -1.39 5.62
 0 -3 -7 0.49 5.33
 0 -3 -7 5.49 6.14
 0 -3 -7 3.22 7.83
 0 -3 -7 3.59 5.65
 0 4 7 789.04 27.85
 0 4 7 832.41 23.31
 0 4 7 811.19 23.02
 0 4 7 799.9 21.93
 0 4 7 786.81 20.62
 0 4 7 810.22 22.12
 0 4 7 813.62 23.56
 0 4 7 762.37 21.66
 0 4 7 831.07 20.41
 0 4 7 811.51 22.77
 0 4 7 795.19 21.97
 0 4 7 785.19 21.21
 0 -4 -7 792.25 28.37
 0 -4 -7 782.44 22.7
 0 -4 -7 797.16 22.92
 0 -4 -7 801.29 17.7
 0 -4 -7 790.27 22.06
 0 -4 -7 802.65 21.17
 0 -4 -7 815.53 19.67
 0 -4 -7 800.16 22.85
 0 -4 -7 796.05 22.37
 0 5 7 527.77 24.78
 0 5 7 556.02 20.2
 0 5 7 569.91 19.69
 0 5 7 571.61 19.67
 0 5 7 552.91 19.51
 0 5 7 549.14 20.34
 0 5 7 544.41 20.99
 0 5 7 551.12 19.38
 0 5 7 559.72 17.4
 0 5 7 577.1 20.12
 0 5 7 549.43 19.28
 0 5 7 552.98 19.92
 0 -5 -7 538.92 24.83
 0 -5 -7 524.47 19.04
 0 -5 -7 552.26 19.38
 0 -5 -7 540.95 16.65
 0 -5 -7 555.46 19.83
 0 -5 -7 545.39 19.63
 0 -5 -7 548.81 16.83
 0 -5 -7 539.76 20.52
 0 -5 -7 531.98 19.31
 0 6 7 473.27 24.31
 0 6 7 492.84 20.19
 0 6 7 448.63 19.52
 0 6 7 498.41 19
 0 6 7 461.77 18.54
 0 6 7 470.36 20.02
 0 6 7 471.54 24.43
 0 6 7 436.52 17.88
 0 6 7 461.95 16.1
 0 6 7 448.01 19.9
 0 6 7 461.58 19.85
 0 -6 -7 455.58 24.93
 0 -6 -7 454.35 19.53
 0 -6 -7 455.27 19.23
 0 -6 -7 468.81 16.77
 0 -6 -7 487.84 19.68
 0 -6 -7 447.21 18.81
 0 -6 -7 481.21 16
 0 -6 -7 476.36 19.57
 0 -6 -7 458.55 18.65
 0 7 7 787.26 30.1
 0 7 7 788.56 24.44
 0 7 7 793.01 24.7
 0 7 7 837.96 23.6
 0 7 7 819.87 23.43
 0 7 7 806.4 25.19
 0 7 7 787.24 25.47
 0 7 7 812.18 22.94
 0 7 7 825.22 19.73
 0 7 7 782.12 25.44
 0 7 7 831.04 25.65
 0 -7 -7 801.49 30.82
 0 -7 -7 796.12 24.63
 0 -7 -7 843.04 24.9
 0 -7 -7 786.41 22.2
 0 -7 -7 790.54 23.85
 0 -7 -7 798.47 19.24
 0 -7 -7 787.83 25.97
 0 -7 -7 817.04 23.74
 0 8 7 35.28 13.13
 0 8 7 21 9.93
 0 8 7 22.49 11.15
 0 8 7 35.49 10.69
 0 8 7 37.67 10.46
 0 8 7 36.1 10.5
 0 8 7 31.77 10.73
 0 8 7 25.28 9.51
 0 8 7 40.17 8.16
 0 8 7 34.29 11.19
 0 8 7 30 11.29
 0 -8 -7 15.93 11.87
 0 -8 -7 22.42 10.61
 0 -8 -7 23.37 9.96
 0 -8 -7 29.12 9.2
 0 -8 -7 22.54 10.49
 0 -8 -7 27.06 9.72
 0 -8 -7 26.07 7.17
 0 -8 -7 26.71 10.11
 0 -8 -7 32.45 9.99
 0 9 7 33.11 13.4
 0 9 7 39.56 11.3
 0 9 7 20.85 11.51
 0 9 7 29.67 9.63
 0 9 7 27.7 10.26
 0 9 7 37.21 11.13
 0 9 7 32 11.92
 0 9 7 36.17 10.88
 0 9 7 38.25 8.23
 0 9 7 42.36 12.01
 0 9 7 29.53 11.23
 0 -9 -7 32.79 13.66
 0 -9 -7 35.96 11.71
 0 -9 -7 33.23 10.68
 0 -9 -7 29.81 10.17
 0 -9 -7 38.46 11.6
 0 -9 -7 33.35 10.39
 0 -9 -7 42.44 9.62
 0 -9 -7 32.97 7.49
 0 -9 -7 36.83 13.33
 0 -9 -7 33.66 9.65
 0 10 7 70.2 26.69
 0 10 7 106.26 14.07
 0 10 7 108.79 13.23
 0 10 7 102.38 14.12
 0 10 7 108.53 14.49
 0 10 7 102.96 13.24
 0 10 7 103.11 15.38
 0 10 7 109.8 14.59
 0 -10 -7 85.5 16.55
 0 -10 -7 110.81 14.65
 0 -10 -7 108.55 14.04
 0 -10 -7 132.33 15.12
 0 -10 -7 118.84 15.04
 0 -10 -7 116.73 13.86
 0 -10 -7 113.05 13.7
 0 -10 -7 106.02 10.36
 0 -10 -7 104.9 13.01
 0 11 7 64.28 15.95
 0 11 7 78.44 13.81
 0 11 7 66.93 11.8
 0 11 7 85.04 12.06
 0 11 7 81.67 12.69
 0 11 7 86.1 14.24
 0 11 7 71.86 12.56
 0 11 7 67.27 13.77
 0 -11 -7 56.73 17.03
 0 -11 -7 76.68 14.02
 0 -11 -7 87.75 14.05
 0 -11 -7 72.51 13.83
 0 -11 -7 80.96 13.02
 0 -11 -7 89.01 14.19
 0 -11 -7 77.88 9.11
 0 -11 -7 73.1 12.22
 0 12 7 45.68 15.79
 0 12 7 71.46 14.66
 0 12 7 72.67 12.94
 0 12 7 80.41 11.95
 0 12 7 65.19 13.21
 0 12 7 67.05 13.55
 0 12 7 86.32 13.29
 0 12 7 83.36 15.88
 0 12 7 71.59 14.64
 0 -12 -7 69.09 17
 0 -12 -7 86.46 15.25
 0 -12 -7 74.02 13.31
 0 -12 -7 61.71 15.97
 0 -12 -7 78.45 14.75
 0 -12 -7 71.41 13.38
 0 -12 -7 58.68 13.67
 0 -12 -7 76.15 13.85
 0 -12 -7 77.58 12.96
 0 13 7 18.8 15.35
 0 13 7 22.06 12.42
 0 13 7 27.49 11.05
 0 13 7 24 10.6
 0 13 7 23.52 12.25
 0 13 7 21.79 12.39
 0 13 7 31.77 12.15
 0 13 7 8.58 13.41
 0 13 7 34.13 13.84
 0 -13 -7 12.8 14.92
 0 -13 -7 28.55 13.34
 0 -13 -7 17.96 11.03
 0 -13 -7 23.24 12.95
 0 -13 -7 27.98 11.8
 0 -13 -7 29.37 13.31
 0 -13 -7 21.6 11.07
 0 14 7 2.78 16.04
 0 14 7 7.75 12.69
 0 14 7 -2.88 11.48
 0 14 7 4.16 10.51
 0 14 7 10.25 11.73
 0 14 7 11.67 12.34
 0 14 7 6.91 11.82
 0 14 7 -1.35 12.66
 0 14 7 2.23 13.64
 0 -14 -7 5.15 13.92
 0 -14 -7 -1.5 11.2
 0 -14 -7 4.67 12.68
 0 -14 -7 21.21 11.94
 0 -14 -7 14.8 13.78
 0 -14 -7 -0.26 10.4
 0 15 7 45.92 18.83
 0 15 7 51.9 15.9
 0 15 7 50.17 14.47
 0 15 7 49.5 12.32
 0 15 7 45.29 12.83
 0 15 7 53.6 15.94
 0 15 7 48.14 13.64
 0 15 7 62.55 17.68
 0 15 7 52.36 16.1
 0 -15 -7 57.84 15.72
 0 -15 -7 41.74 13.4
 0 -15 -7 40.46 16.35
 0 -15 -7 36.21 15.22
 0 -15 -7 43.03 11.67
 0 -15 -7 35.83 13.45
 0 16 7 101.04 22.63
 0 16 7 76.91 21.12
 0 16 7 84.08 16.98
 0 16 7 78.79 16.32
 0 16 7 84.62 13.05
 0 16 7 91.94 14.14
 0 16 7 85.08 17.15
 0 16 7 100.92 15.63
 0 16 7 81.19 19.44
 0 16 7 115.42 19.3
 0 -16 -7 88.15 18.25
 0 -16 -7 109.06 16.8
 0 -16 -7 102.12 19.82
 0 -16 -7 112.55 18.76
 0 -16 -7 107.45 18.81
 0 -16 -7 89.91 9.68
 0 -16 -7 93.34 15.95
 0 17 7 136.37 24.96
 0 17 7 152.73 24.91
 0 17 7 179.79 21.4
 0 17 7 165.78 20.58
 0 17 7 175.01 16.53
 0 17 7 185.92 22.32
 0 17 7 157.69 17.68
 0 17 7 205.21 25.62
 0 17 7 157.12 22.25
 0 -17 -7 172.68 21.77
 0 -17 -7 171.98 19.74
 0 -17 -7 163.02 23.93
 0 -17 -7 181.45 21.66
 0 -17 -7 151.52 21.93
 0 -17 -7 151.02 11.74
 0 -17 -7 164.58 11.11
 0 -17 -7 169.69 21.18
 0 18 7 6.04 20.2
 0 18 7 9.61 21.62
 0 18 7 9.92 16.4
 0 18 7 -3.83 15.88
 0 18 7 1.03 9.2
 0 18 7 8.84 17.23
 0 18 7 -5.7 14.66
 0 18 7 5.92 13.77
 0 18 7 0.82 17.28
 0 -18 -7 3.42 16.92
 0 -18 -7 -6.27 13.85
 0 -18 -7 -5.85 17.5
 0 -18 -7 -0.24 16.36
 0 -18 -7 -1.47 15.98
 0 -18 -7 -0.71 6.55
 0 -18 -7 1.57 6.52
 0 -18 -7 1.65 14.14
 0 19 7 4.51 22.93
 0 19 7 -5.25 17.23
 0 19 7 8.96 16.5
 0 19 7 11.64 18.39
 0 19 7 -3.09 14.55
 0 19 7 2.83 16.92
 0 -19 -7 9.37 18.06
 0 -19 -7 0.57 14.36
 0 -19 -7 7.21 18.42
 0 -19 -7 3.05 15.12
 0 -19 -7 -0.68 17.65
 0 -19 -7 1.73 5.33
 0 20 7 22.71 24.56
 0 20 7 28.96 19.61
 0 20 7 16.47 19.02
 0 20 7 22.66 17.86
 0 20 7 16.22 15.45
 0 20 7 13.23 20.51
 0 -20 -7 13.57 19.25
 0 -20 -7 6.28 16.01
 0 -20 -7 20.75 21.41
 0 -20 -7 18.17 19.79
 0 -20 -7 5.07 19.58
 0 -20 -7 27.16 16.52
 0 21 7 29.37 26.93
 0 21 7 29.69 21.26
 0 21 7 23.95 20.71
 0 21 7 24.96 21.16
 0 21 7 16.21 21.25
 0 -21 -7 17.62 20.39
 0 -21 -7 25.6 16.77
 0 -21 -7 34.94 23.55
 0 -21 -7 30.63 18.82
 0 -21 -7 13.82 20.76
 0 -21 -7 33.25 18.3
 0 22 7 4.27 29.35
 0 22 7 2.83 21.94
 0 22 7 6.63 21.72
 0 22 7 -2.89 19.91
 0 22 7 7.37 22.51
 0 -22 -7 1.3 16.69
 0 -22 -7 -13.61 21.99
 0 -22 -7 -2.9 21.25
 0 -22 -7 5.59 24.18
 0 -22 -7 12.95 18.65
 0 23 7 15.71 32.11
 0 23 7 8.35 23.9
 0 23 7 6.63 23.21
 0 23 7 -10.25 21.78
 0 23 7 2.08 24.14
 0 -23 -7 -0.31 17.85
 0 -23 -7 4.23 25.37
 0 -23 -7 6.34 23.83
 0 -23 -7 -5.87 24.11
 0 -23 -7 3.52 19.77
 0 24 7 118.73 37.7
 0 24 7 125.56 30.43
 0 24 7 128.23 30.04
 0 24 7 161.01 29.22
 0 24 7 91.53 28.34
 0 -24 -7 121.08 33.15
 0 -24 -7 169.51 30.97
 0 -24 -7 82.78 28.82
 0 -24 -7 142.36 25.3
 0 25 7 -5.83 38.84
 0 25 7 1.46 28.17
 0 25 7 11.94 26.36
 0 25 7 5.05 27.15
 0 -25 -7 12.37 19.66
 0 -25 -7 8.94 28.62
 0 -25 -7 -13.93 26.2
 0 -25 -7 -29.89 29.77
 0 -25 -7 0.31 23.03
 0 26 7 -0.13 31.62
 0 26 7 12.49 28.68
 0 26 7 0.55 30.41
 0 -26 -7 4.67 19.7
 0 -26 -7 -3.56 32.44
 0 -26 -7 -30.8 30.26
 0 -26 8 12.91 31.22
 0 -26 8 -1.97 27.75
 0 26 -8 8.54 35.85
 0 26 -8 32.8 35.48
 0 -25 8 26.88 29.33
 0 25 -8 62.85 35.14
 0 25 -8 32.72 33.16
 0 -24 8 2.13 25.58
 0 -24 8 -7.12 23.16
 0 24 -8 -2.29 30.99
 0 24 -8 -2.04 29.27
 0 -23 8 5.71 24.15
 0 -23 8 1.92 24.23
 0 23 -8 6.52 28.63
 0 23 -8 -10.06 26.01
 0 -22 8 26.17 20.91
 0 22 -8 14.77 26.13
 0 22 -8 11.63 26.1
 0 22 -8 17.26 20.67
 0 -21 8 34.65 22.08
 0 -21 8 46.29 10.66
 0 -21 8 45.73 9.83
 0 -21 8 25.29 20.29
 0 21 -8 57.64 25.3
 0 21 -8 33.65 24.98
 0 21 -8 68.51 20.91
 0 -20 8 80.77 22.33
 0 -20 8 79.18 10.5
 0 -20 8 61.02 20.43
 0 20 -8 85.16 26.41
 0 20 -8 87.96 25.47
 0 20 -8 83.67 20.35
 0 -19 8 102.91 23.13
 0 -19 8 114.2 11.52
 0 -19 8 98.46 11.86
 0 -19 8 97.43 19.85
 0 19 -8 137.37 27.3
 0 19 -8 113.23 25.68
 0 19 -8 126.33 20.65
 0 -18 8 18.52 16.82
 0 -18 8 14.8 7.59
 0 -18 8 20.38 7.94
 0 -18 8 20.84 15.49
 0 18 -8 14.72 20.58
 0 18 -8 30.59 20.95
 0 18 -8 19.13 16.16
 0 -17 8 8.75 14.58
 0 -17 8 6.49 6.81
 0 -17 8 7.72 7.3
 0 -17 8 8.43 13.34
 0 -17 8 5.62 8.28
 0 -17 8 5.52 21.45
 0 17 -8 12.92 15.29
 0 17 -8 13.13 18.53
 0 17 -8 13.02 14.1
 0 -16 8 13.3 14.86
 0 -16 8 5.76 6.48
 0 -16 8 9.54 6.77
 0 -16 8 6.87 12.43
 0 -16 8 9.51 8.86
 0 -16 8 12.84 13.52
 0 16 -8 21.12 18.53
 0 16 -8 -0.59 16.92
 0 16 -8 12.27 13.03
 0 16 -8 8.69 14.44
 0 -15 8 4.23 13.8
 0 -15 8 -3.25 5.97
 0 -15 8 1.91 6.39
 0 -15 8 1.86 13.1
 0 -15 8 -3.82 8.79
 0 -15 8 -0.69 12.14
 0 15 -8 7.66 16.08
 0 15 -8 -2.2 15.53
 0 15 -8 2.5 11.76
 0 15 -8 -0.77 12.08
 0 -14 8 -1.15 11.22
 0 -14 8 -0.56 5.95
 0 -14 8 1.4 6.27
 0 -14 8 0.98 10.66
 0 -14 8 -1.81 8.96
 0 -14 8 2.24 11.79
 0 14 -8 -1.28 4.68
 0 14 -8 -1.03 4.52
 0 14 -8 -9.35 14.29
 0 14 -8 1.66 9.58
 0 14 -8 2.4 15.04
 0 14 -8 -0.2 10.54
 0 14 -8 2.09 11.69
 0 -13 8 12.48 11.19
 0 -13 8 12.84 6.26
 0 -13 8 18.31 6.56
 0 -13 8 11.29 3.28
 0 -13 8 9.99 3.07
 0 -13 8 4.17 10.19
 0 -13 8 12.63 9.46
 0 -13 8 18 11.63
 0 13 -8 10.61 5.79
 0 13 -8 16.8 6.18
 0 13 -8 13.49 13.91
 0 13 -8 15.77 9.56
 0 13 -8 22.27 15.32
 0 13 -8 20.3 10.43
 0 13 -8 11.56 12.63
 0 -12 8 13.39 5.64
 0 -12 8 12.48 9.73
 0 -12 8 10.17 5.97
 0 -12 8 12.37 6.36
 0 -12 8 14.25 4.68
 0 -12 8 8.64 9.07
 0 -12 8 9.91 3.1
 0 -12 8 10.21 3.29
 0 -12 8 10.01 10.69
 0 12 -8 12.36 6.33
 0 12 -8 11.43 5.71
 0 12 -8 15.13 14.19
 0 12 -8 19.27 8.72
 0 12 -8 11.77 15.29
 0 12 -8 13.22 9.61
 0 12 -8 18.27 11.05
 0 -11 8 205.77 11.91
 0 -11 8 198.59 5.17
 0 -11 8 199.86 16.46
 0 -11 8 190.17 10.22
 0 -11 8 197.09 10.99
 0 -11 8 190.48 14.39
 0 -11 8 195.51 7.81
 0 -11 8 193 16.32
 0 11 -8 179.17 11.85
 0 11 -8 194.25 10.82
 0 11 -8 197.39 10.43
 0 11 -8 204.61 12.91
 0 11 -8 213.49 22.84
 0 11 -8 223.46 18.28
 0 -10 8 -0.09 6.23
 0 -10 8 1.59 4.12
 0 -10 8 2.32 4.13
 0 -10 8 4.96 8.1
 0 -10 8 0.24 8.51
 0 -10 8 2.85 6.08
 0 -10 8 -0.48 8.47
 0 -10 8 0.97 12.54
 0 -10 8 0.98 4.52
 0 -10 8 2.43 9.87
 0 10 -8 -0.6 6.55
 0 10 -8 0.41 6.26
 0 10 -8 2.58 9.15
 0 10 -8 -6.16 10.85
 0 10 -8 -3.67 9.39
 0 10 -8 0.12 8.3
 0 -9 8 40.43 8.36
 0 -9 8 37.27 6.01
 0 -9 8 32.77 5.81
 0 -9 8 31.89 8.73
 0 -9 8 34.38 7.26
 0 -9 8 39.7 10.04
 0 -9 8 23.45 12.89
 0 -9 8 25.54 5.55
 0 -9 8 37.98 10.41
 0 9 -8 39.4 8.33
 0 9 -8 35.36 7.47
 0 9 -8 39.83 10.7
 0 9 -8 33.41 12.5
 0 9 -8 41.86 11.24
 0 9 -8 37.94 9.38
 0 9 -8 28.32 8.65
 0 -8 8 62.88 9.71
 0 -8 8 57.33 7.26
 0 -8 8 59.67 7.28
 0 -8 8 61.01 8.99
 0 -8 8 58.99 7.81
 0 -8 8 59.02 8.12
 0 -8 8 68.7 10.74
 0 -8 8 66.91 13.44
 0 -8 8 67.7 11.17
 0 8 -8 68.72 9.87
 0 8 -8 76.39 9.11
 0 8 -8 0.96 4.85
 0 8 -8 64.13 13.43
 0 8 -8 55.61 11.79
 0 8 -8 64.22 9.9
 0 8 -8 52.8 9.6
 0 -7 8 319.47 17
 0 -7 8 324.8 12.7
 0 -7 8 337.45 12.96
 0 -7 8 327.19 13.35
 0 -7 8 308.78 20.35
 0 -7 8 332.22 13.29
 0 -7 8 317.12 13.36
 0 -7 8 327.87 16.74
 0 -7 8 323.32 19.7
 0 -7 8 323.82 12.2
 0 -7 8 318.9 16.51
 0 7 -8 295.65 16.29
 0 7 -8 314.28 13.86
 0 7 -8 318.93 13.3
 0 7 -8 336.78 19.95
 0 7 -8 321.72 18.65
 0 7 -8 336.93 14.87
 0 7 -8 317.06 15.87
 0 -6 8 0.91 7.04
 0 -6 8 -4.02 5.43
 0 -6 8 -1.86 5.89
 0 -6 8 3.26 5.06
 0 -6 8 2.31 11.09
 0 -6 8 0.39 5.88
 0 -6 8 -2.11 6.34
 0 -6 8 1.43 7.91
 0 -6 8 -6.68 9.13
 0 -6 8 0.63 5.61
 0 -6 8 4.48 8.42
 0 6 -8 -1.86 8.59
 0 6 -8 -2.78 6.59
 0 6 -8 0.16 6.28
 0 6 -8 -4.4 9.26
 0 6 -8 -3.24 3.94
 0 6 -8 2.38 3.95
 0 6 -8 1.07 8.56
 0 6 -8 1.84 2.97
 0 6 -8 -2.71 6.59
 0 6 -8 0.13 7.32
 0 -5 8 -0.89 6.96
 0 -5 8 -1.35 6.15
 0 -5 8 -1.4 6.47
 0 -5 8 -2.12 4.13
 0 -5 8 0.32 10.23
 0 -5 8 -2.34 6.27
 0 -5 8 0.18 6.71
 0 -5 8 -2.32 7.89
 0 -5 8 -7.35 9.56
 0 -5 8 -2.59 5.71
 0 -5 8 5.5 8.25
 0 5 -8 -1.93 7.42
 0 5 -8 -0.11 7.12
 0 5 -8 1.51 6.77
 0 5 -8 -1.87 9.12
 0 5 -8 -0.09 5.36
 0 5 -8 -0.39 4.93
 0 5 -8 -6.89 8.13
 0 5 -8 -0.36 3.78
 0 5 -8 0 7.29
 0 -4 8 64.28 10.62
 0 -4 8 74.5 9.57
 0 -4 8 86.77 15.69
 0 -4 8 77.22 5.8
 0 -4 8 71.87 8.8
 0 -4 8 70.54 8.98
 0 -4 8 67.94 10.73
 0 -4 8 82.51 12.65
 0 -4 8 84.29 9.48
 0 -4 8 91.26 11.61
 0 4 -8 59.23 10.5
 0 4 -8 79.06 10.04
 0 4 -8 82.9 10
 0 4 -8 75.88 11.98
 0 4 -8 76.18 9.03
 0 4 -8 77.35 8.36
 0 4 -8 81.47 10.87
 0 4 -8 73.42 7.13
 0 4 -8 69.74 10.24
 0 -3 8 784.07 25.08
 0 -3 8 810.94 20.39
 0 -3 8 780.87 19.98
 0 -3 8 784.09 23.47
 0 -3 8 825.63 20.66
 0 -3 8 768.65 20.16
 0 -3 8 739 21.85
 0 -3 8 782.45 28.31
 0 -3 8 790.96 19.58
 0 -3 8 795.6 22.61
 0 3 -8 766.58 20.25
 0 3 -8 797.86 23.96
 0 3 -8 832.04 23.77
 0 3 -8 800.05 18.91
 0 3 -8 822.64 18.86
 0 3 -8 763.46 23.4
 0 3 -8 767.47 16.07
 0 3 -8 785.95 22.3
 0 -2 8 311.24 18.68
 0 -2 8 329.95 14.8
 0 -2 8 323.9 14.85
 0 -2 8 322.3 16.46
 0 -2 8 303.98 14.19
 0 -2 8 322.26 14.66
 0 -2 8 325.7 16.29
 0 -2 8 300.38 16.93
 0 -2 8 301.49 12.02
 0 -2 8 333.46 15.18
 0 -2 8 296.61 16.03
 0 2 -8 326.26 15.22
 0 2 -8 332.03 15.02
 0 2 -8 304.33 13.5
 0 2 -8 311.09 13.43
 0 2 -8 336.59 15.99
 0 2 -8 309.21 12.28
 0 2 -8 305.49 15.72
 0 -1 8 89.44 12.91
 0 -1 8 79.68 10.29
 0 -1 8 83.95 10.69
 0 -1 8 97.92 11.6
 0 -1 8 79.91 10.2
 0 -1 8 87.46 10.38
 0 -1 8 83.3 11.6
 0 -1 8 98.35 12.26
 0 -1 8 83.16 9.61
 0 -1 8 83.13 10.09
 0 -1 8 88.91 10.21
 0 1 -8 92.55 12.81
 0 1 -8 95.87 11.08
 0 1 -8 92.29 10.8
 0 1 -8 88 10.56
 0 1 -8 86.16 10.2
 0 1 -8 91.89 11.5
 0 1 -8 90.32 10.21
 0 1 -8 72.35 10.67
 0 0 8 2.13 8.61
 0 0 8 4.45 6.82
 0 0 8 2.1 8.09
 0 0 8 2.17 7.69
 0 0 8 -1.49 7.08
 0 0 8 -1.21 7.39
 0 0 8 3.03 7.58
 0 0 8 4.09 6.68
 0 0 8 1.69 8.45
 0 0 8 2.58 6.26
 0 0 8 1.76 7.4
 0 0 8 -3.98 8.05
 0 0 -8 7.19 9.05
 0 0 -8 4.25 7.72
 0 0 -8 0.41 7.44
 0 0 -8 1.39 2.17
 0 0 -8 4.39 7.62
 0 0 -8 -2.05 6.85
 0 0 -8 2.36 7
 0 0 -8 3.46 7.1
 0 0 -8 -3.79 7.46
 0 1 8 105.45 14.24
 0 1 8 82.31 11.07
 0 1 8 108.05 12.43
 0 1 8 86.28 11.09
 0 1 8 86.37 11.3
 0 1 8 84.38 10.96
 0 1 8 81.58 11.63
 0 1 8 94.05 11.48
 0 1 8 92.51 10.42
 0 1 8 97.24 11.74
 0 1 8 92.61 11.98
 0 -1 -8 86.69 13.51
 0 -1 -8 82.76 11.49
 0 -1 -8 91.93 11.43
 0 -1 -8 79.73 5.35
 0 -1 -8 75.25 10.5
 0 -1 -8 75.43 10.33
 0 -1 -8 84.95 10.74
 0 -1 -8 98.28 11.15
 0 -1 -8 90.78 11.76
 0 2 8 324.13 21.01
 0 2 8 295.53 16.12
 0 2 8 358.82 16.29
 0 2 8 327.29 16.33
 0 2 8 300.48 14.32
 0 2 8 318.87 16.57
 0 2 8 305.16 16.81
 0 2 8 330.86 16
 0 2 8 300.72 15.2
 0 2 8 314.37 16.25
 0 2 8 306.87 16.98
 0 -2 -8 311.44 20.96
 0 -2 -8 320.41 16.96
 0 -2 -8 318.93 16.61
 0 -2 -8 313.37 9.71
 0 -2 -8 345.15 16.62
 0 -2 -8 323.46 16.09
 0 -2 -8 350.34 15.9
 0 -2 -8 298.23 15.43
 0 -2 -8 315.14 16.47
 0 3 8 745.28 28.75
 0 3 8 865.68 24
 0 3 8 819.68 24.15
 0 3 8 808.53 23.13
 0 3 8 795.93 22.94
 0 3 8 822.75 24.17
 0 3 8 749.54 23.04
 0 3 8 800.54 21.7
 0 3 8 782.68 22.7
 0 3 8 799.32 22.76
 0 3 8 798.46 23.89
 0 -3 -8 810.7 30.16
 0 -3 -8 779.95 23.68
 0 -3 -8 800.03 23.84
 0 -3 -8 783.4 15.98
 0 -3 -8 771.72 21.5
 0 -3 -8 835.18 23.42
 0 -3 -8 806.67 21.51
 0 -3 -8 803.78 23.3
 0 -3 -8 770.78 23.32
 0 4 8 78.82 14.37
 0 4 8 61.86 11.74
 0 4 8 107.2 13.56
 0 4 8 71.93 9.89
 0 4 8 71.99 11.79
 0 4 8 67.82 11.75
 0 4 8 82.45 12.7
 0 4 8 66.46 11.68
 0 4 8 85.94 10.84
 0 4 8 76.44 11.79
 0 4 8 77.47 10.88
 0 4 8 77.6 12.29
 0 -4 -8 76.93 14.4
 0 -4 -8 75.15 12.26
 0 -4 -8 78.88 12.28
 0 -4 -8 67.49 9.02
 0 -4 -8 68.22 11.53
 0 -4 -8 80.68 11.66
 0 -4 -8 78.69 10.58
 0 -4 -8 74.1 11.85
 0 -4 -8 80.07 10.59
 0 5 8 6.41 10.93
 0 5 8 4.73 7.27
 0 5 8 -0.98 9.82
 0 5 8 -3.17 8.07
 0 5 8 0.78 9.11
 0 5 8 -0.42 8.79
 0 5 8 2.13 9.96
 0 5 8 1.9 9.14
 0 5 8 -0.55 8.08
 0 5 8 -0.55 8.83
 0 5 8 -6.72 6.39
 0 5 8 1.97 9.42
 0 -5 -8 7.07 11.18
 0 -5 -8 -4.69 8.62
 0 -5 -8 -3.98 8.24
 0 -5 -8 -0.8 5.39
 0 -5 -8 -5.21 8.13
 0 -5 -8 -1.97 7.16
 0 -5 -8 2.44 10.83
 0 -5 -8 -2.17 7.89
 0 6 8 4.37 11.12
 0 6 8 -4.34 8.92
 0 6 8 1.56 8
 0 6 8 0.44 8.66
 0 6 8 2.3 7.04
 0 6 8 7.58 9.56
 0 6 8 -0.93 7.79
 0 6 8 0.18 8.95
 0 6 8 -2.24 7.87
 0 6 8 -3.72 8.52
 0 6 8 0.32 6.99
 0 6 8 -7.92 9.03
 0 -6 -8 1.97 11.18
 0 -6 -8 -2.97 9.41
 0 -6 -8 4.46 8.53
 0 -6 -8 -1.49 6.86
 0 -6 -8 2.17 9.82
 0 -6 -8 -2.26 6.23
 0 -6 -8 -5.65 6.75
 0 -6 -8 -1.83 10.15
 0 -6 -8 -7.88 7.8
 0 7 8 323.13 24.44
 0 7 8 325.03 18.95
 0 7 8 330.81 19.64
 0 7 8 334.74 17.91
 0 7 8 319.68 21.4
 0 7 8 342.67 19.71
 0 7 8 330.28 20.59
 0 7 8 304.42 17.76
 0 7 8 334.63 15.81
 0 7 8 353.38 19.98
 0 7 8 310.12 19.05
 0 -7 -8 302.58 23.5
 0 -7 -8 316.57 19.41
 0 -7 -8 337.15 18.91
 0 -7 -8 313.45 15.84
 0 -7 -8 315 19.05
 0 -7 -8 313.89 16.46
 0 -7 -8 330.4 14.95
 0 -7 -8 328.63 18.88
 0 -7 -8 314.56 16.23
 0 8 8 63.33 15.63
 0 8 8 52.26 12.22
 0 8 8 43.64 13.18
 0 8 8 58.15 11.35
 0 8 8 58.07 12.17
 0 8 8 51.86 13.19
 0 8 8 77.74 12.75
 0 8 8 61.99 9.83
 0 8 8 55.73 12.82
 0 8 8 73.32 13.41
 0 -8 -8 55.34 15.63
 0 -8 -8 54.64 13.25
 0 -8 -8 62.02 12.32
 0 -8 -8 46.62 10.2
 0 -8 -8 70.17 13.46
 0 -8 -8 68.12 12.59
 0 -8 -8 59.88 9.06
 0 -8 -8 68.2 14.57
 0 -8 -8 65.34 11.84
 0 9 8 33.46 14.47
 0 9 8 34.88 11.78
 0 9 8 29.96 11.63
 0 9 8 47.83 14.09
 0 9 8 39.32 12.22
 0 9 8 26.76 11.01
 0 9 8 39.95 9.23
 0 9 8 32.33 12.08
 0 9 8 34.32 12.16
 0 -9 -8 36.63 15.24
 0 -9 -8 48.11 13.11
 0 -9 -8 41.78 11.87
 0 -9 -8 37.83 10.95
 0 -9 -8 21.15 12.08
 0 -9 -8 29.56 11.14
 0 -9 -8 39.16 8.37
 0 -9 -8 41.28 11.06
 0 10 8 1.66 13.38
 0 10 8 -1.79 10.82
 0 10 8 3.41 9.54
 0 10 8 -2.12 10.38
 0 10 8 -0.17 9.63
 0 10 8 2.69 8.11
 0 10 8 4.79 11.45
 0 -10 -8 -1.37 13.25
 0 -10 -8 -5.07 11.36
 0 -10 -8 -5.34 9.21
 0 -10 -8 2.38 9.84
 0 -10 -8 1.12 6.72
 0 -10 -8 1.76 9.74
 0 11 8 184.03 22.64
 0 11 8 193.14 18.66
 0 11 8 199.6 16.59
 0 11 8 196.58 17.58
 0 11 8 210.57 19.29
 0 11 8 206.2 20.27
 0 11 8 194.96 19.49
 0 -11 -8 176.67 22.05
 0 -11 -8 196.78 19.67
 0 -11 -8 181.69 17.77
 0 -11 -8 218.03 18.58
 0 -11 -8 208.17 18.32
 0 -11 -8 205.61 20.66
 0 -11 -8 209.39 13.15
 0 -11 -8 204.95 17.31
 0 12 8 6.79 15.79
 0 12 8 8.25 12.13
 0 12 8 11.91 10.34
 0 12 8 6.44 11.18
 0 12 8 17.67 15.36
 0 12 8 15.82 14.34
 0 12 8 5.92 11.19
 0 12 8 10.62 12.97
 0 12 8 16.01 14.86
 0 -12 -8 5.54 15.3
 0 -12 -8 20.86 14.41
 0 -12 -8 17.66 11.64
 0 -12 -8 17.68 11.67
 0 -12 -8 20.56 12.1
 0 -12 -8 13.96 12.16
 0 -12 -8 12.73 7.7
 0 -12 -8 20.6 11.8
 0 13 8 8.57 16.57
 0 13 8 15.07 13.26
 0 13 8 10.4 11.29
 0 13 8 7.41 11.59
 0 13 8 6.31 12.77
 0 13 8 19.83 12.5
 0 13 8 21.71 14.79
 0 13 8 19.12 14.46
 0 -13 -8 16.09 16.74
 0 -13 -8 20.7 14.57
 0 -13 -8 5.35 11.6
 0 -13 -8 4.43 12.74
 0 -13 -8 18.41 13.69
 0 -13 -8 16.77 8.03
 0 -13 -8 8.94 11.97
 0 14 8 1.8 17.03
 0 14 8 4.71 13.05
 0 14 8 1.32 11.43
 0 14 8 5.73 11.58
 0 14 8 3.38 14.05
 0 14 8 5.43 13.13
 0 14 8 -11.87 13.61
 0 14 8 1.19 13.47
 0 -14 -8 4.7 15.61
 0 -14 -8 -6.55 11.51
 0 -14 -8 5.95 12.79
 0 -14 -8 -2.76 12.16
 0 -14 -8 -0.77 13.01
 0 -14 -8 -2.49 7.63
 0 -14 -8 -6.68 11.76
 0 15 8 -3.33 17.57
 0 15 8 3.23 14.19
 0 15 8 1.4 12.86
 0 15 8 9.47 12.31
 0 15 8 -3.91 13.65
 0 15 8 3.16 13.85
 0 15 8 -2.9 13.62
 0 15 8 3.98 15.01
 0 15 8 0.05 14.52
 0 -15 -8 -1.15 15.15
 0 -15 -8 -4.52 12.64
 0 -15 -8 2.74 14.05
 0 -15 -8 2.57 12.99
 0 -15 -8 -4.08 14.52
 0 -15 -8 3.43 7.83
 0 -15 -8 -1.47 11.61
 0 16 8 16.42 23.99
 0 16 8 3.08 16.06
 0 16 8 16.45 14.05
 0 16 8 11.09 11.81
 0 16 8 12.57 14.36
 0 16 8 5.81 14.79
 0 16 8 15.62 14.74
 0 16 8 0.75 16.71
 0 16 8 11.81 15.93
 0 -16 -8 9.79 17.83
 0 -16 -8 12.64 13.37
 0 -16 -8 9.36 15.79
 0 -16 -8 15.79 14.48
 0 -16 -8 5.39 15.29
 0 17 8 4.78 20.31
 0 17 8 6.74 20.32
 0 17 8 2.35 16.6
 0 17 8 6.43 14.71
 0 17 8 8.56 12.87
 0 17 8 9.41 14.28
 0 17 8 29.61 17.87
 0 17 8 5.88 15.27
 0 17 8 11.98 18.08
 0 17 8 12.31 17.65
 0 -17 -8 0.02 17.33
 0 -17 -8 16.81 14.27
 0 -17 -8 -4.18 15.12
 0 -17 -8 20.18 17.52
 0 -17 -8 11.71 16.49
 0 -17 -8 21.11 15.21
 0 18 8 18.41 24.04
 0 18 8 20.53 24.02
 0 18 8 22.68 18.49
 0 18 8 24.42 16.71
 0 18 8 15.16 12.94
 0 18 8 11.74 14.39
 0 18 8 23.46 17.29
 0 18 8 20.76 16.79
 0 18 8 24.13 18.33
 0 -18 -8 17.79 19.7
 0 -18 -8 14.62 15.63
 0 -18 -8 23.51 19.46
 0 -18 -8 27.04 16.79
 0 -18 -8 13.3 17.47
 0 -18 -8 11.72 7.97
 0 -18 -8 16.54 7.69
 0 -18 -8 23.03 15.74
 0 19 8 109.96 28.87
 0 19 8 119.42 22.2
 0 19 8 102.23 21.19
 0 19 8 91.39 12.93
 0 19 8 96.51 14.78
 0 19 8 122.98 23.17
 0 19 8 99.6 19.31
 0 19 8 106.73 22.72
 0 -19 -8 117.9 24.09
 0 -19 -8 115.31 20.83
 0 -19 -8 128.37 25.44
 0 -19 -8 105.11 20.97
 0 -19 -8 97.7 22.84
 0 -19 -8 106.89 9.07
 0 -19 -8 119.04 20.42
 0 20 8 69.3 28.9
 0 20 8 86.49 22.28
 0 20 8 87.67 21.5
 0 20 8 88.03 22.57
 0 20 8 71.83 30.93
 0 20 8 83.15 23.93
 0 -20 -8 95.43 24.12
 0 -20 -8 91.64 20.09
 0 -20 -8 78.52 28.12
 0 -20 -8 71.81 22.64
 0 -20 -8 72.11 23.31
 0 -20 -8 101 20.87
 0 21 8 54.66 30.64
 0 21 8 53.92 23.96
 0 21 8 58.93 22.41
 0 21 8 33.85 22.21
 0 21 8 42.67 23.73
 0 -21 -8 46.29 23.62
 0 -21 -8 48.06 19.37
 0 -21 -8 43.73 25.21
 0 -21 -8 47.35 23.14
 0 -21 -8 38.79 23.59
 0 -21 -8 48.6 19.5
 0 22 8 19.9 31.82
 0 22 8 29.32 24.76
 0 22 8 17.75 22.75
 0 22 8 16.47 22.61
 0 22 8 13.18 22.36
 0 -22 -8 31.95 25.66
 0 -22 -8 15.06 20.73
 0 -22 -8 3.82 23.75
 0 -22 -8 -1.19 19.14
 0 23 8 -11.72 33.97
 0 23 8 8.31 26.04
 0 23 8 16.86 24.77
 0 23 8 1.88 24.28
 0 23 8 -1.37 26.44
 0 -23 -8 0.51 19.31
 0 -23 -8 2.1 25.43
 0 -23 -8 -2.27 25.04
 0 -23 -8 -10.34 30.75
 0 -23 -8 -7.27 20.81
 0 24 8 -3.83 37.69
 0 24 8 -9.23 28.59
 0 24 8 17.89 26.47
 0 24 8 -0.82 25.43
 0 24 8 0.16 24.97
 0 -24 -8 -2.82 20.13
 0 -24 -8 14.73 29.24
 0 -24 -8 -21.19 26.31
 0 -24 -8 -22.45 26.69
 0 -24 -8 9.01 22.81
 0 25 8 42.84 30.11
 0 25 8 47.73 29.38
 0 25 8 16.68 30.73
 0 -25 -8 33.02 21.98
 0 -25 -8 64.67 33.47
 0 -25 -8 -6.24 29.96
 0 -25 -8 43.39 26.06
 0 26 8 22.83 32.71
 0 26 8 14.85 30.67
 0 -26 -8 20.89 22.52
 0 -26 -8 11.36 28.37
 0 -26 -8 -48.22 34.26
 0 -26 9 10.39 33.7
 0 -26 9 13.37 31.61
 0 26 -9 20.09 37.25
 0 26 -9 18.27 36.09
 0 -25 9 3.05 28.55
 0 -25 9 4.02 26.48
 0 25 -9 10.89 35.04
 0 25 -9 13.11 33.02
 0 -24 9 1.93 27.53
 0 -24 9 0.8 27.04
 0 24 -9 3.04 31.71
 0 24 -9 -3.65 30.34
 0 -23 9 65.05 27.08
 0 -23 9 31.85 23.67
 0 23 -9 81.12 32.63
 0 23 -9 52.11 31.81
 0 23 -9 76.64 25.31
 0 -22 9 45.87 11.46
 0 -22 9 23.05 22.55
 0 22 -9 32.1 26.94
 0 22 -9 33.09 27.93
 0 22 -9 26 21.64
 0 -21 9 -7.99 21.71
 0 -21 9 0.68 20.66
 0 21 -9 4.55 23.94
 0 21 -9 -1.92 24.65
 0 21 -9 -7.35 19
 0 -20 9 11.06 19.3
 0 -20 9 26.32 9.86
 0 -20 9 18.22 10.7
 0 -20 9 14.34 18.1
 0 -20 9 11.59 18.81
 0 20 -9 17.75 27.33
 0 20 -9 31.2 19.65
 0 -19 9 25.08 19.93
 0 -19 9 19.65 9.39
 0 -19 9 20.28 9.86
 0 -19 9 31.24 17.78
 0 -19 9 5.19 17.14
 0 19 -9 19.57 22.95
 0 19 -9 4.9 20.43
 0 19 -9 19.33 18.9
 0 -18 9 -4.59 16.66
 0 -18 9 -1.85 8.41
 0 -18 9 -1.2 9.29
 0 -18 9 -1.59 14.71
 0 -18 9 -3.47 9.29
 0 -18 9 4.86 16.52
 0 18 -9 -16.38 18.22
 0 18 -9 0.16 19.42
 0 18 -9 8.88 17.31
 0 -17 9 -0.74 14.6
 0 -17 9 1.07 8.21
 0 -17 9 -0.24 8.88
 0 -17 9 -4.45 14.58
 0 -17 9 -1.56 10.13
 0 -17 9 4.2 14.96
 0 17 -9 3.42 19.25
 0 17 -9 6.51 18.85
 0 17 -9 -1.72 14.13
 0 17 -9 -0.27 14.85
 0 -16 9 40.77 15.32
 0 -16 9 61.31 9.39
 0 -16 9 60.04 9.56
 0 -16 9 45.2 15.49
 0 -16 9 61.03 12.09
 0 -16 9 57.64 16.32
 0 16 -9 56.61 21.03
 0 16 -9 36.27 19.46
 0 16 -9 57.19 15.13
 0 16 -9 53.23 17.44
 0 -15 9 5.58 8.37
 0 -15 9 2.22 8.2
 0 -15 9 1.75 12.2
 0 -15 9 9.29 10.98
 0 -15 9 3.89 13.75
 0 15 -9 10.87 9.59
 0 15 -9 6.2 5.29
 0 15 -9 -3.93 15.68
 0 15 -9 7.64 10.64
 0 15 -9 2.2 16.2
 0 15 -9 -0.24 11.86
 0 15 -9 3.3 16.58
 0 -14 9 73.82 15.46
 0 -14 9 78.99 9.75
 0 -14 9 62.76 14.39
 0 -14 9 62.07 12.65
 0 -14 9 80.41 15.38
 0 14 -9 80.63 19.78
 0 14 -9 66.35 12.27
 0 14 -9 80.2 18.75
 0 14 -9 88.68 14.09
 0 14 -9 84.73 16.82
 0 -13 9 108.5 9.14
 0 -13 9 120.23 16.12
 0 -13 9 120.41 11.74
 0 -13 9 118.49 7.91
 0 -13 9 127.36 7.76
 0 -13 9 126.07 14.34
 0 -13 9 111.64 18.38
 0 13 -9 119.09 11.26
 0 13 -9 123.2 10.47
 0 13 -9 150.1 21.33
 0 13 -9 127.21 14.06
 0 13 -9 129.29 20.61
 0 13 -9 135.49 15
 0 13 -9 146.81 19.07
 0 -12 9 93.95 11.52
 0 -12 9 99.07 13.79
 0 -12 9 95.24 10.71
 0 -12 9 98.49 11.56
 0 -12 9 96.64 8.83
 0 -12 9 93.02 13.4
 0 -12 9 100.66 7.12
 0 12 -9 94.62 10.83
 0 12 -9 88.65 10.44
 0 12 -9 114.4 18.81
 0 12 -9 110.58 12.42
 0 12 -9 94.13 18.27
 0 12 -9 108.18 13.07
 0 12 -9 106.14 16.08
 0 -11 9 62.19 9.52
 0 -11 9 58.77 6.11
 0 -11 9 55.71 11.49
 0 -11 9 63.54 8.88
 0 -11 9 58.2 9.21
 0 -11 9 59.07 12.17
 0 -11 9 60.95 6.79
 0 -11 9 62.46 14.96
 0 11 -9 59.19 9.7
 0 11 -9 60.94 9.27
 0 11 -9 58.46 15.86
 0 11 -9 51.73 9.27
 0 11 -9 61.62 14.24
 0 11 -9 60.89 13.99
 0 -10 9 18.05 8.21
 0 -10 9 22.42 6.1
 0 -10 9 23.72 6.11
 0 -10 9 29.77 9.13
 0 -10 9 17.07 7.23
 0 -10 9 18.05 7.73
 0 -10 9 18.32 6.56
 0 -10 9 22.33 10.62
 0 -10 9 19.76 9.31
 0 -10 9 21.8 11.67
 0 10 -9 22.07 8.67
 0 10 -9 22 8.22
 0 10 -9 25.29 15.23
 0 10 -9 17.87 11.08
 0 10 -9 19.92 9.96
 0 10 -9 27.43 10.01
 0 -9 9 223.45 15.62
 0 -9 9 226.53 11.35
 0 -9 9 232.81 11.48
 0 -9 9 251.76 14.91
 0 -9 9 233.17 12.77
 0 -9 9 247.65 12.99
 0 -9 9 224.45 16.88
 0 -9 9 198.44 10.89
 0 -9 9 218.75 17.86
 0 9 -9 231.13 15.83
 0 9 -9 224.88 13.69
 0 9 -9 -0.78 5.62
 0 9 -9 220.8 19.69
 0 9 -9 222.01 18.47
 0 9 -9 239.15 15.65
 0 9 -9 244.45 16.98
 0 -8 9 105.15 12.47
 0 -8 9 114.67 10.37
 0 -8 9 94.22 10.06
 0 -8 9 102.46 10.51
 0 -8 9 103.94 11.11
 0 -8 9 105.69 11.12
 0 -8 9 126.17 14.08
 0 -8 9 107.24 10.14
 0 -8 9 116.61 13.84
 0 8 -9 104.62 12.56
 0 8 -9 116.62 14.27
 0 8 -9 106.14 11.05
 0 8 -9 117.07 16.24
 0 8 -9 120.1 14.99
 0 8 -9 107.2 12.66
 0 8 -9 114.42 13.49
 0 -7 9 12.32 6.96
 0 -7 9 7.17 6.87
 0 -7 9 9.06 7.7
 0 -7 9 11.48 7.19
 0 -7 9 2.24 7.57
 0 -7 9 17.17 9.53
 0 -7 9 8.82 11.96
 0 -7 9 13.99 6.68
 0 -7 9 7.74 9.7
 0 7 -9 7.6 8.44
 0 7 -9 8.59 7.43
 0 7 -9 11.35 10.74
 0 7 -9 13.11 3.45
 0 7 -9 13.19 10.3
 0 7 -9 13.43 8.9
 0 7 -9 9.77 8.5
 0 -6 9 33.19 9.89
 0 -6 9 35.84 7.85
 0 -6 9 46.57 8.72
 0 -6 9 43.59 6.44
 0 -6 9 42.03 11.44
 0 -6 9 47 8.89
 0 -6 9 48.65 9.3
 0 -6 9 35.57 10.6
 0 -6 9 38.23 12.46
 0 -6 9 37.1 7.92
 0 -6 9 30.56 10.54
 0 6 -9 34.61 11.6
 0 6 -9 33.55 8.34
 0 6 -9 26.21 11.19
 0 6 -9 43.78 10.07
 0 6 -9 40.68 5.1
 0 6 -9 39.43 9.95
 0 -5 9 -0.2 8.56
 0 -5 9 3.33 6.95
 0 -5 9 6.52 8.45
 0 -5 9 -0.44 3.92
 0 -5 9 4.89 10.63
 0 -5 9 0.67 6.44
 0 -5 9 -2.27 6.9
 0 -5 9 7.98 9.35
 0 -5 9 -0.98 10.73
 0 -5 9 8.09 7.11
 0 -5 9 2.34 9.24
 0 5 -9 9.96 8.78
 0 5 -9 2.52 7.62
 0 5 -9 2.6 9.7
 0 5 -9 1.52 6.2
 0 5 -9 2.32 5.7
 0 5 -9 -1.4 9.25
 0 5 -9 4.96 4.87
 0 5 -9 9.27 8.3
 0 -4 9 80.8 12.68
 0 -4 9 91.42 10.65
 0 -4 9 96.89 11.41
 0 -4 9 109.53 14.65
 0 -4 9 91.41 10.72
 0 -4 9 101.43 11.11
 0 -4 9 88.87 12.63
 0 -4 9 97.81 14.22
 0 -4 9 96.36 10.72
 0 -4 9 80.47 12.52
 0 4 -9 22.6 9.44
 0 4 -9 80.94 12.38
 0 4 -9 88.12 11.01
 0 4 -9 102.42 13.35
 0 4 -9 95.4 11.03
 0 4 -9 108.44 10.5
 0 4 -9 106.36 12.17
 0 4 -9 92.86 8.75
 0 4 -9 97.48 12.64
 0 -3 9 258.59 18.96
 0 -3 9 270.56 14.75
 0 -3 9 267.9 15.75
 0 -3 9 263.19 17.6
 0 -3 9 268.97 14.42
 0 -3 9 257.57 14.61
 0 -3 9 267.74 16.9
 0 -3 9 289.73 18.55
 0 -3 9 249.43 11.44
 0 -3 9 273.84 14.28
 0 -3 9 251.65 16.5
 0 3 -9 264.23 15.25
 0 3 -9 280.81 15.09
 0 3 -9 284.51 14.85
 0 3 -9 273.67 13.23
 0 3 -9 277.06 17.27
 0 3 -9 261.15 11.93
 0 3 -9 260.53 16.03
 0 -2 9 251.05 19.05
 0 -2 9 273.84 15.32
 0 -2 9 252.79 15.27
 0 -2 9 277.14 15.15
 0 -2 9 272.72 15.3
 0 -2 9 249.28 14.65
 0 -2 9 245.65 16.66
 0 -2 9 275.06 17.94
 0 -2 9 272.7 12.86
 0 -2 9 293.79 15.88
 0 -2 9 266.3 17.13
 0 2 -9 284.24 22.67
 0 2 -9 274.58 15.83
 0 2 -9 272.46 15.34
 0 2 -9 255.33 14.1
 0 2 -9 284.11 14.26
 0 2 -9 242.82 16.36
 0 2 -9 271.52 13.25
 0 2 -9 274.12 14.94
 0 -1 9 314.12 20.96
 0 -1 9 287.16 15.83
 0 -1 9 296.9 16.42
 0 -1 9 295.15 17.09
 0 -1 9 299.01 15.89
 0 -1 9 294.9 15.95
 0 -1 9 300.02 16.25
 0 -1 9 267.18 15.19
 0 -1 9 309.61 18.19
 0 -1 9 278.41 13.9
 0 -1 9 283.24 15.61
 0 -1 9 276.28 17.29
 0 1 -9 298.64 20.14
 0 1 -9 289.03 16.61
 0 1 -9 296.9 16.29
 0 1 -9 284.72 15.34
 0 1 -9 280.6 14.76
 0 1 -9 310.98 16.31
 0 1 -9 279.88 14.24
 0 1 -9 286.66 15.31
 0 0 9 -0.65 9.69
 0 0 9 -7.15 8.04
 0 0 9 -8.91 8.46
 0 0 9 2.98 8.62
 0 0 9 -5.37 7.72
 0 0 9 2.73 6.72
 0 0 9 -4.82 8.1
 0 0 9 0.72 9.63
 0 0 9 5.04 8.32
 0 0 9 -1.15 7.3
 0 0 9 -2.98 7.8
 0 0 9 -0.51 9.5
 0 0 -9 4.73 10.19
 0 0 -9 -1.57 9.08
 0 0 -9 -0.92 7.92
 0 0 -9 -1.8 2.15
 0 0 -9 -2.32 7.92
 0 0 -9 -3.6 7.7
 0 0 -9 -2.15 8.3
 0 0 -9 -6.63 7.61
 0 0 -9 -5.02 6.08
 0 1 9 280.16 21.81
 0 1 9 289.53 16.99
 0 1 9 279.74 17.31
 0 1 9 286.07 15.62
 0 1 9 282.63 14.79
 0 1 9 278.91 14.9
 0 1 9 261.97 14.87
 0 1 9 267.92 17.32
 0 1 9 293.2 15.32
 0 1 9 294.76 16.76
 0 1 9 291.54 16.01
 0 -1 -9 263.07 21.34
 0 -1 -9 275.71 17.37
 0 -1 -9 289.35 17.07
 0 -1 -9 271.9 7.83
 0 -1 -9 275.91 16.44
 0 -1 -9 300.78 16.44
 0 -1 -9 296.82 16.72
 0 -1 -9 287.39 15.72
 0 -1 -9 271.23 17.03
 0 2 9 260.39 21.49
 0 2 9 265.32 16.97
 0 2 9 251.93 17.26
 0 2 9 284.07 17.44
 0 2 9 282.12 17.3
 0 2 9 270.82 17.97
 0 2 9 268.6 16.68
 0 2 9 273.57 15.62
 0 2 9 247.23 16.61
 0 2 9 276.45 20.16
 0 -2 -9 242.34 20.69
 0 -2 -9 280.61 17.74
 0 -2 -9 265.91 16.81
 0 -2 -9 241.96 9.12
 0 -2 -9 267.73 16.82
 0 -2 -9 253.22 16.09
 0 -2 -9 264.5 15.78
 0 -2 -9 277.27 17.21
 0 -2 -9 246.27 16.41
 0 3 9 282.67 22.03
 0 3 9 271.57 17.29
 0 3 9 272.73 18.1
 0 3 9 291.23 15.5
 0 3 9 271.61 20.06
 0 3 9 280.57 17.82
 0 3 9 257.63 16.22
 0 3 9 291.07 16.89
 0 3 9 263.81 17.42
 0 -3 -9 258.11 21.67
 0 -3 -9 270.68 16.36
 0 -3 -9 298.52 17.81
 0 -3 -9 280.02 11.06
 0 -3 -9 279.96 16.96
 0 -3 -9 279.54 15.74
 0 -3 -9 270.21 17.2
 0 -3 -9 258.1 17.1
 0 4 9 94.62 16.47
 0 4 9 103.08 14.08
 0 4 9 102.73 11.48
 0 4 9 112.44 14.06
 0 4 9 91.49 13.16
 0 4 9 87.23 14.02
 0 4 9 108.19 16.21
 0 4 9 104.07 12.46
 0 4 9 103.37 13.15
 0 4 9 100.77 13.7
 0 4 9 84.63 13.62
 0 -4 -9 97.34 16.54
 0 -4 -9 95.08 12.78
 0 -4 -9 116.27 14.24
 0 -4 -9 101.07 13.76
 0 -4 -9 116.07 13.8
 0 -4 -9 97.89 11.94
 0 -4 -9 82.28 12.56
 0 5 9 11.2 12.33
 0 5 9 1.05 7.45
 0 5 9 9.36 11.08
 0 5 9 9.06 9.52
 0 5 9 9.27 10.26
 0 5 9 8.22 9.81
 0 5 9 4.69 11.27
 0 5 9 -1.87 10.09
 0 5 9 4.28 8.69
 0 5 9 -1.9 9.16
 0 5 9 0.08 9.62
 0 5 9 0.89 10.3
 0 -5 -9 4.95 11.92
 0 -5 -9 1.79 8.62
 0 -5 -9 6.78 9.82
 0 -5 -9 7.32 6.3
 0 -5 -9 17.03 10.87
 0 -5 -9 2.62 9.22
 0 -5 -9 9.96 7.83
 0 -5 -9 8.8 8.78
 0 -5 -9 0.11 8.92
 0 6 9 34.41 14.04
 0 6 9 40.7 12.22
 0 6 9 35.79 12.79
 0 6 9 43.42 11.45
 0 6 9 38.72 12.11
 0 6 9 28.45 11.31
 0 6 9 27.02 10.17
 0 6 9 39.31 11.77
 0 6 9 39.82 10.56
 0 6 9 34.33 11.66
 0 6 9 37.56 11.51
 0 6 9 27.78 11.73
 0 -6 -9 38.88 14.61
 0 -6 -9 52.81 12.83
 0 -6 -9 37.75 11.67
 0 -6 -9 42.04 8.88
 0 -6 -9 40.37 12.35
 0 -6 -9 37.77 11.2
 0 -6 -9 36.38 9.38
 0 -6 -9 37.96 12.68
 0 -6 -9 32.69 10.78
 0 7 9 14.72 13.71
 0 7 9 16.29 11.26
 0 7 9 10.63 9.85
 0 7 9 6.88 10.01
 0 7 9 12.4 11.42
 0 7 9 12.2 10.93
 0 7 9 15.78 11.02
 0 7 9 10.11 9.3
 0 7 9 14.58 11.02
 0 7 9 8.87 10.37
 0 -7 -9 10.91 13.6
 0 -7 -9 4.14 11.63
 0 -7 -9 14.37 10.58
 0 -7 -9 5.39 7.35
 0 -7 -9 5.21 11.51
 0 -7 -9 11.41 10.19
 0 -7 -9 11.7 8.11
 0 -7 -9 19.05 12.78
 0 -7 -9 3.88 9.34
 0 8 9 89.28 18.37
 0 8 9 104.51 15.25
 0 8 9 127.32 16.06
 0 8 9 100.76 15.33
 0 8 9 94.08 14.54
 0 8 9 114.61 13.74
 0 8 9 110.89 15.68
 0 8 9 115.96 15.59
 0 -8 -9 123.03 20.07
 0 -8 -9 123.26 16.86
 0 -8 -9 105.55 14.8
 0 -8 -9 127.59 14.04
 0 -8 -9 109.67 14.68
 0 -8 -9 107.3 12.19
 0 -8 -9 109.4 14.11
 0 9 9 245.45 26.17
 0 9 9 239.13 19.74
 0 9 9 237.01 18.24
 0 9 9 217.54 19.12
 0 9 9 227.99 19.81
 0 9 9 215.99 18.3
 0 9 9 233.17 15.9
 0 9 9 251.32 23.71
 0 9 9 235.61 19.86
 0 -9 -9 226.78 26.62
 0 -9 -9 218.28 20.46
 0 -9 -9 212.65 18.61
 0 -9 -9 236.78 16.99
 0 -9 -9 248.49 19.24
 0 -9 -9 227.66 14.44
 0 -9 -9 241.98 18.5
 0 10 9 26.66 16.5
 0 10 9 22.85 12.59
 0 10 9 18.15 12.18
 0 10 9 19.78 13.02
 0 10 9 22.46 14.56
 0 10 9 17.61 12.34
 0 10 9 22.93 10.06
 0 10 9 22.92 11.1
 0 10 9 10.53 14.25
 0 -10 -9 19.25 18.17
 0 -10 -9 21.59 13.89
 0 -10 -9 12.84 11.6
 0 -10 -9 31.79 12
 0 -10 -9 22.16 12.01
 0 -10 -9 21.15 8.77
 0 -10 -9 17.68 11.64
 0 11 9 49.15 18.98
 0 11 9 65.39 14.9
 0 11 9 62.41 13.26
 0 11 9 60.97 16.32
 0 11 9 59.66 14.8
 0 11 9 64.56 15.41
 0 11 9 56.52 11.36
 0 11 9 53.71 15.47
 0 11 9 53.81 15.31
 0 -11 -9 61.49 19.31
 0 -11 -9 61.69 16.66
 0 -11 -9 61.34 14.62
 0 -11 -9 50.66 13.23
 0 -11 -9 58.61 16.4
 0 -11 -9 58.6 10.09
 0 -11 -9 77.57 14.27
 0 12 9 105.32 22.43
 0 12 9 102.42 17.62
 0 12 9 112.39 15.43
 0 12 9 105.31 16.63
 0 12 9 126.64 18.57
 0 12 9 93.56 15.93
 0 12 9 107.12 18.62
 0 12 9 94.1 17.59
 0 -12 -9 137.74 23.89
 0 -12 -9 107.26 18.91
 0 -12 -9 84.13 15.88
 0 -12 -9 88.35 15.85
 0 -12 -9 109.83 16.83
 0 -12 -9 99.66 11.37
 0 -12 -9 113.53 16.42
 0 13 9 125.14 24.08
 0 13 9 137.58 20
 0 13 9 129.1 16.46
 0 13 9 123.23 17.16
 0 13 9 119.32 17.33
 0 13 9 128.92 18.69
 0 13 9 117.45 17.54
 0 13 9 124.77 20.59
 0 13 9 132.36 19.87
 0 -13 -9 127.51 24.36
 0 -13 -9 132.07 20.06
 0 -13 -9 106.43 17.32
 0 -13 -9 135.09 18.7
 0 -13 -9 147.88 20.06
 0 -13 -9 121.74 13.17
 0 -13 -9 110.09 16.75
 0 14 9 53.22 21.9
 0 14 9 73.08 17.88
 0 14 9 62.24 14.69
 0 14 9 71.15 16.09
 0 14 9 84.98 18.6
 0 14 9 69.46 17.55
 0 14 9 76.23 17.34
 0 14 9 85.44 19.69
 0 14 9 70.57 18
 0 -14 -9 69.3 22.7
 0 -14 -9 83.99 20.27
 0 -14 -9 81.38 16.67
 0 -14 -9 76.32 17.54
 0 -14 -9 82.08 16.83
 0 -14 -9 71.06 17.34
 0 -14 -9 66.92 10.64
 0 -14 -9 84.99 18.24
 0 15 9 3.79 20.75
 0 15 9 -1.87 15.8
 0 15 9 8.58 13.58
 0 15 9 2.38 13.32
 0 15 9 12.61 15.47
 0 15 9 7.95 15.07
 0 15 9 7.9 15.84
 0 15 9 -2.05 14.84
 0 15 9 2.98 15.46
 0 -15 -9 1.69 17.28
 0 -15 -9 16.67 14.32
 0 -15 -9 0 15.3
 0 -15 -9 5.36 16.13
 0 -15 -9 6.8 15.68
 0 -15 -9 10.12 8.77
 0 -15 -9 0 14.14
 0 16 9 55.11 23.76
 0 16 9 72.19 19.31
 0 16 9 52.93 16.08
 0 16 9 55.78 15.39
 0 16 9 42.85 17.18
 0 16 9 59.42 19.43
 0 16 9 53.14 18.04
 0 16 9 54.61 20.09
 0 16 9 72.33 20.76
 0 -16 -9 57.11 21.4
 0 -16 -9 56.9 17.25
 0 -16 -9 55.39 18.85
 0 -16 -9 67.13 17.68
 0 -16 -9 62.57 18.71
 0 -16 -9 56.5 10.33
 0 -16 -9 63.43 17.29
 0 17 9 -1.15 21.65
 0 17 9 -1.88 22.67
 0 17 9 -0.26 17.61
 0 17 9 3.67 15.17
 0 17 9 -1.77 14.08
 0 17 9 3.99 16.39
 0 17 9 -3.85 17.03
 0 17 9 6.56 19.16
 0 17 9 -1.25 16.96
 0 -17 -9 4.48 19.3
 0 -17 -9 0.06 15.31
 0 -17 -9 -3.35 16.8
 0 -17 -9 1 15.64
 0 -17 -9 1.08 17.68
 0 -17 -9 4.1 9.57
 0 -17 -9 3.92 14.35
 0 18 9 -0.2 23.59
 0 18 9 -4.67 27.53
 0 18 9 4.76 19.51
 0 18 9 8.57 16.45
 0 18 9 2.16 14.23
 0 18 9 3.81 16.8
 0 18 9 -6.18 17.3
 0 18 9 4.45 18.37
 0 18 9 1.58 18.52
 0 -18 -9 -6.69 21.73
 0 -18 -9 10.09 15.64
 0 -18 -9 -2.08 18.03
 0 -18 -9 2.34 16.88
 0 -18 -9 8.92 19.72
 0 -18 -9 -2.21 17.08
 0 19 9 15.5 27.81
 0 19 9 36.49 22.03
 0 19 9 15.62 18.16
 0 19 9 10.71 14.27
 0 19 9 15.64 17.18
 0 19 9 19.48 20.89
 0 19 9 25.97 19.91
 0 19 9 13.02 19.95
 0 -19 -9 29.86 23.08
 0 -19 -9 30.8 18.01
 0 -19 -9 21.19 20.76
 0 -19 -9 23.32 21.24
 0 -19 -9 17.74 21.8
 0 -19 -9 14.86 8.42
 0 -19 -9 16.63 7.76
 0 -19 -9 28.94 16.82
 0 20 9 11.28 29.77
 0 20 9 36.82 23.12
 0 20 9 10.32 19.45
 0 20 9 22.64 13.49
 0 20 9 21.97 15.69
 0 20 9 30.81 20.53
 0 20 9 43.93 21.25
 0 20 9 34.01 23.65
 0 -20 -9 10.14 23.96
 0 -20 -9 36.73 19.83
 0 -20 -9 30.11 25.94
 0 -20 -9 31.23 20.35
 0 -20 -9 12.06 22.94
 0 -20 -9 25.18 4.94
 0 -20 -9 30.03 19.65
 0 21 9 -6.42 30.27
 0 21 9 -4.04 23.23
 0 21 9 -1.22 20.31
 0 21 9 -4.7 22.41
 0 21 9 4.65 21.39
 0 21 9 9.79 22.29
 0 -21 -9 -3.11 18.31
 0 -21 -9 15.82 23.56
 0 -21 -9 0.8 23.16
 0 -21 -9 -6.56 23.78
 0 -21 -9 7.43 19.82
 0 22 9 46.42 36.33
 0 22 9 44.75 26.74
 0 22 9 38.28 24.43
 0 22 9 30.67 25.45
 0 22 9 46.8 25.07
 0 -22 -9 52.84 21.54
 0 -22 -9 46.1 27.69
 0 -22 -9 28.62 23.05
 0 -22 -9 50.12 21.92
 0 23 9 82.94 40.21
 0 23 9 64.15 29.58
 0 23 9 75.22 26.77
 0 23 9 51.17 26.88
 0 23 9 74.18 30.56
 0 -23 -9 67.35 23.03
 0 -23 -9 68.2 28.82
 0 -23 -9 68.99 28.63
 0 -23 -9 40.34 28.72
 0 -23 -9 64.42 24.33
 0 24 9 6.03 30.86
 0 24 9 7.61 27.11
 0 24 9 1.96 27.38
 0 -24 -9 4.55 22.7
 0 -24 -9 12.74 28.74
 0 -24 -9 -1.54 31.81
 0 -24 -9 4.18 24.14
 0 25 9 -5.44 29.89
 0 25 9 10.59 30.16
 0 25 9 9.24 31.79
 0 -25 -9 11.05 23.26
 0 -25 -9 4.01 31.86
 0 -25 -9 -8.56 26.95
 0 -25 -9 22.55 26.6
 0 26 9 12.34 32.9
 0 26 9 1.71 33.29
 0 -26 -9 22.38 24.54
 0 -26 -9 6.54 32.68
 0 -26 -9 18.59 33.22
 0 -25 10 20.31 30.23
 0 -25 10 19.06 30.7
 0 25 -10 25.57 36.05
 0 25 -10 31.85 35.02
 0 -24 10 -9.68 27.85
 0 24 -10 -14.59 32.26
 0 24 -10 17.31 32.61
 0 24 -10 -5.08 26.19
 0 -23 10 2.95 25.74
 0 -23 10 -4.06 25.2
 0 23 -10 -13.55 29.48
 0 23 -10 6.76 30.72
 0 23 -10 -3.88 24.57
 0 -22 10 93.01 26.27
 0 22 -10 129.11 32.43
 0 22 -10 105.36 31.78
 0 22 -10 135.37 27.43
 0 -21 10 8.47 23.2
 0 -21 10 15.2 20.6
 0 21 -10 0.53 24.96
 0 21 -10 20.57 26.41
 0 21 -10 20.01 22.31
 0 -20 10 1.76 19.28
 0 -20 10 5.58 11.99
 0 -20 10 4.91 12.15
 0 -20 10 3.48 17.99
 0 -20 10 4.7 10.62
 0 -20 10 -4.21 20.69
 0 20 -10 14.23 24.81
 0 20 -10 0.48 23.82
 0 20 -10 -8.64 19.08
 0 -19 10 -1.44 17.39
 0 -19 10 -1.3 10.25
 0 -19 10 -6.91 11.4
 0 -19 10 6.71 18.27
 0 -19 10 -1.61 10.82
 0 -19 10 -8.36 19.03
 0 19 -10 -7.73 24.3
 0 19 -10 2.65 18.5
 0 -18 10 7.17 17.62
 0 -18 10 7.66 10.03
 0 -18 10 2.07 10.76
 0 -18 10 18.82 17.89
 0 -18 10 7.63 12.23
 0 -18 10 -6.25 18.1
 0 18 -10 11.01 17.49
 0 18 -10 -2.82 19.7
 0 18 -10 16.43 15.79
 0 18 -10 2.67 18.57
 0 -17 10 9.09 16.94
 0 -17 10 6.6 9.61
 0 -17 10 4.4 10.75
 0 -17 10 18.53 16.15
 0 -17 10 10.31 12.59
 0 -17 10 -3.64 16.91
 0 17 -10 3.12 20.1
 0 17 -10 6.94 18.92
 0 17 -10 4.99 14.56
 0 17 -10 4.97 16.1
 0 -16 10 59.1 17.56
 0 -16 10 48.61 10.33
 0 -16 10 46.42 11.24
 0 -16 10 48.52 16.85
 0 -16 10 42.62 13.74
 0 -16 10 38.12 17.45
 0 16 -10 42.97 6.36
 0 16 -10 54.51 21.43
 0 16 -10 31 19.44
 0 16 -10 52.84 15.33
 0 16 -10 45.46 17.01
 0 -15 10 12.68 15.76
 0 -15 10 3.82 9.04
 0 -15 10 10.5 10.14
 0 -15 10 -6.93 13.25
 0 -15 10 12.98 12.85
 0 -15 10 14.02 15.83
 0 15 -10 11.83 7.56
 0 15 -10 9.54 10.74
 0 15 -10 15.13 17.74
 0 15 -10 2.23 10.77
 0 15 -10 9.89 17.58
 0 15 -10 2.88 12.36
 0 15 -10 6.76 15.5
 0 -14 10 71.51 8.58
 0 -14 10 81.06 9.55
 0 -14 10 98.74 16.87
 0 -14 10 92.27 11.05
 0 -14 10 87.52 11.81
 0 -14 10 80.97 7.55
 0 -14 10 81.52 7.25
 0 -14 10 83.2 14.87
 0 -14 10 70.81 16.6
 0 14 -10 90.45 10.35
 0 14 -10 81.26 9.42
 0 14 -10 63.39 19.79
 0 14 -10 77.45 12.27
 0 14 -10 88.72 20.98
 0 14 -10 97.71 14.81
 0 14 -10 89.44 18.4
 0 -13 10 583.74 18.68
 0 -13 10 605.83 26.09
 0 -13 10 636.45 19.18
 0 -13 10 586.73 19.42
 0 -13 10 627.92 17.04
 0 -13 10 561.94 24.3
 0 -13 10 608.58 11.01
 0 -13 10 586.78 26.98
 0 13 -10 608.66 18.41
 0 13 -10 571.17 17.36
 0 13 -10 649.97 33.46
 0 13 -10 602.82 20.2
 0 13 -10 604.2 32.6
 0 13 -10 655.73 31.5
 0 -12 10 48.51 10.1
 0 -12 10 56.19 6.3
 0 -12 10 50.69 11.99
 0 -12 10 59.94 10.13
 0 -12 10 57.36 10.8
 0 -12 10 50.24 8.57
 0 -12 10 47.11 13.51
 0 -12 10 55.05 7.11
 0 -12 10 60.32 14.34
 0 12 -10 48.69 10.17
 0 12 -10 45.43 9.93
 0 12 -10 54.46 16.71
 0 12 -10 52.29 10.4
 0 12 -10 55.5 16.83
 0 -11 10 21 9.42
 0 -11 10 26.53 6.7
 0 -11 10 18.69 6.38
 0 -11 10 20.34 9.95
 0 -11 10 21.55 8.49
 0 -11 10 27.23 9.7
 0 -11 10 18.37 7.34
 0 -11 10 25.91 12.76
 0 -11 10 17.07 12.98
 0 11 -10 22.69 9.83
 0 11 -10 18.13 9.36
 0 11 -10 19.89 14.83
 0 11 -10 20.33 14.73
 0 11 -10 17.5 13.56
 0 11 -10 17.88 10.77
 0 -10 10 27.94 10.12
 0 -10 10 37 7.61
 0 -10 10 19.53 7.07
 0 -10 10 27.27 9.4
 0 -10 10 21.02 8.41
 0 -10 10 29.22 9.32
 0 -10 10 25.92 7.92
 0 -10 10 21.32 7.07
 0 -10 10 33.28 13.88
 0 10 -10 28.81 10.46
 0 10 -10 27.26 9.87
 0 10 -10 -0.36 6.59
 0 10 -10 34.79 14.5
 0 10 -10 19.22 14.01
 0 10 -10 27.63 13.35
 0 10 -10 19.19 10.76
 0 10 -10 24.81 11.14
 0 -9 10 53.85 11.35
 0 -9 10 71.66 9.25
 0 -9 10 48.53 8.46
 0 -9 10 70.65 10.09
 0 -9 10 64.5 9.75
 0 -9 10 67.15 11.03
 0 -9 10 65.36 9.43
 0 -9 10 70.82 9.19
 0 -9 10 55.45 13.27
 0 9 -10 59.87 11.75
 0 9 -10 68.6 11.2
 0 9 -10 65.41 9.93
 0 9 -10 68.46 14.07
 0 9 -10 63.56 11.77
 0 9 -10 69.05 12.24
 0 -8 10 3.63 9.06
 0 -8 10 -1.02 6.71
 0 -8 10 -1.25 7.16
 0 -8 10 -2.01 6.27
 0 -8 10 -0.43 7.41
 0 -8 10 0.89 8.25
 0 -8 10 4.8 7.2
 0 -8 10 2.78 6.81
 0 -8 10 -5.51 10.48
 0 8 -10 3.65 9.18
 0 8 -10 3.72 8.81
 0 8 -10 4.3 7.86
 0 8 -10 4.26 11.24
 0 8 -10 3.43 10.77
 0 8 -10 -1.4 8.99
 0 8 -10 3.34 8.98
 0 -7 10 32.65 11.22
 0 -7 10 31.16 8.56
 0 -7 10 28.51 8.6
 0 -7 10 30.71 8.87
 0 -7 10 38.49 8.48
 0 -7 10 29.99 9.89
 0 -7 10 23.42 7.94
 0 -7 10 32.48 12.91
 0 -7 10 29.53 8.04
 0 -7 10 29.52 12.35
 0 7 -10 24.42 10.96
 0 7 -10 34.94 9.99
 0 7 -10 27.55 8.89
 0 7 -10 37.99 11.4
 0 7 -10 29.22 5.71
 0 7 -10 28.4 11.54
 0 7 -10 33.07 4.67
 0 7 -10 35.43 10.68
 0 7 -10 35.95 10.48
 0 -6 10 81.31 12.92
 0 -6 10 93.41 10.88
 0 -6 10 124.86 14.73
 0 -6 10 96.23 8.42
 0 -6 10 88.65 10.99
 0 -6 10 109.85 12.69
 0 -6 10 102.78 14.26
 0 -6 10 91.18 11.17
 0 -6 10 98.13 14.21
 0 6 -10 95.27 14.02
 0 6 -10 103.89 12.74
 0 6 -10 102.61 11.99
 0 6 -10 106.62 15.31
 0 6 -10 105.25 10.68
 0 6 -10 91.61 9.48
 0 6 -10 114.88 15.12
 0 6 -10 99.62 13.14
 0 -5 10 173.52 18.27
 0 -5 10 180.9 14.24
 0 -5 10 174.28 14.73
 0 -5 10 167.85 12.99
 0 -5 10 173.39 13.8
 0 -5 10 188.27 16.66
 0 -5 10 185.2 13.49
 0 -5 10 177.8 16.94
 0 5 -10 190.77 18.57
 0 5 -10 194.8 15.71
 0 5 -10 190.12 14.78
 0 5 -10 183.85 17.21
 0 5 -10 183.45 13.2
 0 5 -10 187.71 12.46
 0 5 -10 193.51 17.34
 0 5 -10 160.6 10.05
 0 5 -10 172.99 15.6
 0 -4 10 244.9 20.07
 0 -4 10 247.89 14.96
 0 -4 10 252.8 16.36
 0 -4 10 276.8 19.99
 0 -4 10 276.89 15.43
 0 -4 10 253.68 15.65
 0 -4 10 254.58 15.18
 0 -4 10 255.58 17.94
 0 -4 10 254.76 19.98
 0 -4 10 292.02 15.2
 0 -4 10 260.06 18.24
 0 4 -10 3.12 8.83
 0 4 -10 232.99 15.88
 0 4 -10 259.48 16.42
 0 4 -10 264.61 15
 0 4 -10 270.25 14.23
 0 4 -10 277.73 18.55
 0 4 -10 262.81 12.35
 0 4 -10 270.42 17.47
 0 -3 10 460.97 24.17
 0 -3 10 488.11 19.36
 0 -3 10 485.19 19.64
 0 -3 10 477.16 22.33
 0 -3 10 484.4 19.07
 0 -3 10 469.22 19.24
 0 -3 10 479.08 19.32
 0 -3 10 443.88 21.27
 0 -3 10 498.87 23.36
 0 -3 10 484.27 16
 0 -3 10 493.88 18.92
 0 -3 10 435.32 19.31
 0 3 -10 488.2 20.11
 0 3 -10 509.44 20
 0 3 -10 487.57 17.98
 0 3 -10 469.58 18.05
 0 3 -10 508.86 21.59
 0 3 -10 461.08 16.08
 0 3 -10 456.26 20.87
 0 -2 10 13.63 10.94
 0 -2 10 18.36 9.3
 0 -2 10 10.46 9.6
 0 -2 10 13.33 11.46
 0 -2 10 19.99 9.34
 0 -2 10 6.5 9.08
 0 -2 10 13.34 11.12
 0 -2 10 0.14 10.82
 0 -2 10 11.83 7.46
 0 -2 10 18.38 9.34
 0 -2 10 14.33 10.84
 0 2 -10 5.02 10.29
 0 2 -10 8.97 9.57
 0 2 -10 12.06 9.32
 0 2 -10 9.54 9.71
 0 2 -10 18.68 8.35
 0 2 -10 11.94 9.92
 0 2 -10 19.83 8.17
 0 2 -10 4.08 9.29
 0 -1 10 617.8 28.28
 0 -1 10 651.45 22.78
 0 -1 10 643.15 22.83
 0 -1 10 692.92 23.98
 0 -1 10 695 22.92
 0 -1 10 650.93 25.65
 0 -1 10 661.35 22.94
 0 -1 10 644.12 24.32
 0 -1 10 665.87 25.1
 0 -1 10 657.34 19.95
 0 -1 10 679.01 22.71
 0 -1 10 663.56 24.79
 0 1 -10 647.47 28.85
 0 1 -10 672.42 23.5
 0 1 -10 679.45 23.29
 0 1 -10 674.26 21.99
 0 1 -10 693.5 21.86
 0 1 -10 662.4 24.22
 0 1 -10 633.42 19.52
 0 1 -10 631.86 23.78
 0 0 10 65.78 14.42
 0 0 10 67.84 11.9
 0 0 10 97.79 13.32
 0 0 10 81.71 12.3
 0 0 10 88.41 13.2
 0 0 10 79.57 11.98
 0 0 10 96.38 14.62
 0 0 10 95.25 14.18
 0 0 10 91.67 11.54
 0 0 10 78.05 12.05
 0 0 10 82.73 12.19
 0 0 -10 88.76 15.66
 0 0 -10 90.86 13.65
 0 0 -10 78.7 12.73
 0 0 -10 78.06 3.85
 0 0 -10 91.4 12.83
 0 0 -10 84.43 10.32
 0 0 -10 82.26 12.78
 0 0 -10 77.03 11.43
 0 0 -10 85.15 12.89
 0 1 10 663.96 46.21
 0 1 10 625.05 23.37
 0 1 10 680.01 23.43
 0 1 10 661.62 22.29
 0 1 10 688.52 23.8
 0 1 10 665.66 23.75
 0 1 10 659.13 24.06
 0 1 10 639.29 24.51
 0 1 10 665.36 24.17
 0 1 10 663.62 21.72
 0 1 10 703.37 24.37
 0 1 10 644.44 24.95
 0 -1 -10 634.32 29.98
 0 -1 -10 692.05 24.8
 0 -1 -10 671.65 24.3
 0 -1 -10 653.21 11.04
 0 -1 -10 679.08 23.04
 0 -1 -10 678.13 23.74
 0 -1 -10 668.68 22.02
 0 -1 -10 713.58 25.08
 0 2 10 20.58 13.1
 0 2 10 21.45 10.73
 0 2 10 14.19 11.09
 0 2 10 15.13 10
 0 2 10 10.61 10.68
 0 2 10 11.97 9.93
 0 2 10 20.77 11.71
 0 2 10 23.2 10.83
 0 2 10 12.75 9.37
 0 2 10 13.78 9.81
 0 2 10 10.97 8.79
 0 -2 -10 12.76 21.55
 0 -2 -10 9.77 11.31
 0 -2 -10 14.23 9.67
 0 -2 -10 9.91 4.56
 0 -2 -10 11.9 10.8
 0 -2 -10 13.92 9.67
 0 -2 -10 19.28 9.54
 0 -2 -10 17.17 9.91
 0 -2 -10 14.38 9.96
 0 3 10 496.09 28.53
 0 3 10 516.58 22.76
 0 3 10 463.44 26.41
 0 3 10 475.49 21.49
 0 3 10 465.08 21.85
 0 3 10 473.25 20.55
 0 3 10 457.96 22.25
 0 3 10 490.91 21.32
 0 3 10 496.54 21.15
 0 3 10 494.97 22.24
 0 3 10 499.73 23.36
 0 -3 -10 505.16 28.52
 0 -3 -10 483.2 23.12
 0 -3 -10 536.47 23.36
 0 -3 -10 484.22 13.79
 0 -3 -10 476.63 21.93
 0 -3 -10 500.52 20.1
 0 -3 -10 493.78 20.52
 0 -3 -10 502.97 22.07
 0 -3 -10 482.59 22.28
 0 4 10 257.24 24.23
 0 4 10 251.21 18.64
 0 4 10 256.41 19.61
 0 4 10 266.64 18.29
 0 4 10 239.14 16.08
 0 4 10 273.8 18.94
 0 4 10 259.98 21.1
 0 4 10 242.21 16.6
 0 4 10 281.24 17.82
 0 4 10 268.77 18.09
 0 4 10 280.91 19.26
 0 4 10 282.69 20.27
 0 -4 -10 249.69 23.93
 0 -4 -10 274.97 20.17
 0 -4 -10 267.59 18.77
 0 -4 -10 244.68 12.31
 0 -4 -10 246.3 18.92
 0 -4 -10 286.7 18.62
 0 -4 -10 272.9 16.62
 0 -4 -10 256.56 19.09
 0 -4 -10 244.4 18.11
 0 5 10 194.19 22.64
 0 5 10 180.9 17.68
 0 5 10 186.91 18.89
 0 5 10 181.05 16.93
 0 5 10 197.88 15.49
 0 5 10 198.42 18.04
 0 5 10 164.08 15.03
 0 5 10 182.43 17.32
 0 5 10 200.81 17.57
 0 5 10 149.44 17.01
 0 5 10 170.41 15.53
 0 -5 -10 168.44 21.33
 0 -5 -10 174.78 18.74
 0 -5 -10 196.69 17.59
 0 -5 -10 179.4 12.53
 0 -5 -10 167.69 17.94
 0 -5 -10 182.57 16.91
 0 -5 -10 177.79 15.46
 0 -5 -10 161.35 18.22
 0 -5 -10 186.35 17.28
 0 6 10 114.38 19.74
 0 6 10 108.85 15.79
 0 6 10 100.19 16.59
 0 6 10 110.42 15.16
 0 6 10 100.34 13.63
 0 6 10 86.89 14.83
 0 6 10 98.36 14.07
 0 6 10 103.21 14.85
 0 6 10 106.72 13.94
 0 6 10 93.42 14.94
 0 6 10 95.77 15.49
 0 -6 -10 116.2 19.82
 0 -6 -10 96.7 16.25
 0 -6 -10 112.39 15.24
 0 -6 -10 97.38 11.74
 0 -6 -10 101.48 13.13
 0 -6 -10 96.3 11.87
 0 -6 -10 105.66 16.4
 0 -6 -10 97.94 14.7
 0 7 10 46.69 16.9
 0 7 10 19.88 12.59
 0 7 10 31.99 11.82
 0 7 10 37.54 13.48
 0 7 10 31.74 12.73
 0 7 10 38.51 13.38
 0 7 10 50.42 13.57
 0 7 10 27.05 12.76
 0 -7 -10 28.95 16.6
 0 -7 -10 25.43 13.87
 0 -7 -10 28.99 12.62
 0 -7 -10 31.09 9.49
 0 -7 -10 28.6 11.85
 0 -7 -10 32.09 9.71
 0 -7 -10 30.71 11.24
 0 8 10 5.59 15.24
 0 8 10 -13.46 11.5
 0 8 10 -3.22 7.8
 0 8 10 1.22 12.64
 0 8 10 8.89 12.44
 0 8 10 -0.3 12.31
 0 8 10 -7.53 10.99
 0 8 10 2.01 13.19
 0 -8 -10 -7.67 14.84
 0 -8 -10 0.57 13.43
 0 -8 -10 2.94 10.89
 0 -8 -10 -3.61 8.01
 0 -8 -10 3.17 8.3
 0 -8 -10 2.46 10.66
 0 9 10 71.37 23.99
 0 9 10 55.23 15.15
 0 9 10 59.36 15.88
 0 9 10 45.47 14.33
 0 9 10 65.18 15.39
 0 9 10 63.94 12.73
 0 9 10 56.07 12.99
 0 9 10 74.97 15.43
 0 -9 -10 78.34 20.36
 0 -9 -10 50.32 16.15
 0 -9 -10 54.68 14.25
 0 -9 -10 78.25 13.64
 0 -9 -10 73.45 14.77
 0 -9 -10 50.78 10.76
 0 -9 -10 62.25 14.16
 0 10 10 32.92 18.32
 0 10 10 18.93 13.95
 0 10 10 19.76 13.97
 0 10 10 32.29 15.25
 0 10 10 16.45 11.12
 0 10 10 33.15 14.67
 0 10 10 19.44 13.26
 0 -10 -10 28.23 18.39
 0 -10 -10 34.5 16.35
 0 -10 -10 38.3 13.97
 0 -10 -10 32.68 11.51
 0 -10 -10 33.67 13.46
 0 -10 -10 22.78 9.64
 0 -10 -10 17.94 12.41
 0 11 10 13.91 18.27
 0 11 10 9.36 13.46
 0 11 10 21.34 12.78
 0 11 10 20.5 14.28
 0 11 10 25.77 16.4
 0 11 10 25.19 11.72
 0 11 10 20.99 14.03
 0 11 10 18.13 14.09
 0 -11 -10 26.44 19.42
 0 -11 -10 23.08 16.24
 0 -11 -10 21.86 13.55
 0 -11 -10 18.72 12.43
 0 -11 -10 43.37 14.1
 0 -11 -10 22.29 9.64
 0 12 10 48.25 20.66
 0 12 10 55.56 16.65
 0 12 10 58.85 14.57
 0 12 10 56.95 16.42
 0 12 10 48.59 12.59
 0 12 10 47.02 17.25
 0 12 10 51.28 16.6
 0 -12 -10 53.38 21.03
 0 -12 -10 61.89 19.08
 0 -12 -10 38.25 15.24
 0 -12 -10 56.45 17.17
 0 -12 -10 40.45 15.08
 0 -12 -10 47.16 10.69
 0 -12 -10 58.76 15.86
 0 13 10 589.94 39.63
 0 13 10 667.31 32.1
 0 13 10 649.97 27.77
 0 13 10 636.32 31.54
 0 13 10 654.69 31.69
 0 13 10 635.66 32.45
 0 -13 -10 598.39 40.61
 0 -13 -10 575.23 31.51
 0 -13 -10 633.15 30.18
 0 -13 -10 598.08 29.56
 0 -13 -10 599.56 29.93
 0 -13 -10 629.5 21.67
 0 -13 -10 612.89 30.06
 0 14 10 73.28 23.89
 0 14 10 110.65 20.88
 0 14 10 90.46 16.42
 0 14 10 102.14 18.41
 0 14 10 96.33 20.37
 0 14 10 79.84 20.31
 0 14 10 80.26 19.77
 0 -14 -10 94.5 26.01
 0 -14 -10 93.33 22.12
 0 -14 -10 86.94 17.91
 0 -14 -10 70.01 17.33
 0 -14 -10 85.6 18.51
 0 -14 -10 88.67 12.43
 0 -14 -10 87.32 18.36
 0 15 10 8.58 21.89
 0 15 10 17.61 17.42
 0 15 10 3.82 13.86
 0 15 10 12.26 15.54
 0 15 10 19.89 16.68
 0 15 10 7.58 17.41
 0 15 10 6.69 17.25
 0 -15 -10 1.64 20.5
 0 -15 -10 3.76 15.12
 0 -15 -10 5.44 15.48
 0 -15 -10 25 16.3
 0 -15 -10 5.28 9.72
 0 -15 -10 7.44 14.02
 0 16 10 39.52 25.52
 0 16 10 44.81 20.23
 0 16 10 42.7 16.28
 0 16 10 46.06 16.9
 0 16 10 52.4 22.34
 0 16 10 48.01 19.18
 0 16 10 50.18 20.58
 0 16 10 45.1 19.91
 0 -16 -10 18.97 20.77
 0 -16 -10 45.85 17.25
 0 -16 -10 52 19.39
 0 -16 -10 32.44 18.01
 0 -16 -10 46.76 10.88
 0 -16 -10 44.67 16.7
 0 17 10 19.09 24.6
 0 17 10 2.9 25.62
 0 17 10 12.08 18.66
 0 17 10 1.98 15.89
 0 17 10 0.9 17.08
 0 17 10 -9.73 18.94
 0 17 10 16.22 18.45
 0 17 10 -5.36 20.01
 0 17 10 14.63 19.12
 0 -17 -10 4.68 22.12
 0 -17 -10 -4.29 15.5
 0 -17 -10 7.14 18.75
 0 -17 -10 4.08 16.92
 0 -17 -10 3.1 9.47
 0 -17 -10 16.18 17.4
 0 18 10 0.88 26.19
 0 18 10 6.82 19.98
 0 18 10 9.27 28.65
 0 18 10 2.9 20.19
 0 18 10 0.56 20.3
 0 18 10 23.8 22.16
 0 -18 -10 20.88 24.88
 0 -18 -10 5.5 16.62
 0 -18 -10 15.7 19.5
 0 -18 -10 4.35 20.06
 0 -18 -10 6.05 9.58
 0 -18 -10 4.37 17.68
 0 19 10 6.41 29.24
 0 19 10 5.86 22.03
 0 19 10 1.22 18.07
 0 19 10 -7.01 15.82
 0 19 10 1.94 21.28
 0 19 10 -6.89 22.12
 0 -19 -10 -2.89 19.29
 0 -19 -10 10.28 20.49
 0 -19 -10 -1.84 18.71
 0 -19 -10 -1.66 9.79
 0 -19 -10 -15.75 17.56
 0 20 10 7.66 31.81
 0 20 10 4.03 24.39
 0 20 10 11.82 19.9
 0 20 10 6.4 16.64
 0 20 10 10.7 20.57
 0 20 10 17.13 21.83
 0 20 10 -8.65 22.09
 0 -20 -10 1.93 42.3
 0 -20 -10 7.7 19.09
 0 -20 -10 11.31 23.05
 0 -20 -10 14 20.58
 0 -20 -10 4.95 7.7
 0 -20 -10 4.21 19.52
 0 21 10 31.29 35.64
 0 21 10 29.02 27.1
 0 21 10 16.51 22.11
 0 21 10 14.13 24.96
 0 21 10 28.5 24.69
 0 -21 -10 16.57 21.36
 0 -21 -10 19.07 23.57
 0 -21 -10 34.03 25.76
 0 -21 -10 18.09 21.82
 0 22 10 111.11 40.3
 0 22 10 172 33.05
 0 22 10 112.11 26.7
 0 22 10 113.46 29.52
 0 22 10 136.57 34.65
 0 -22 -10 111.6 24.96
 0 -22 -10 99.64 30.57
 0 -22 -10 122.94 32.64
 0 -22 -10 132.27 26.15
 0 23 10 2.7 30.09
 0 23 10 12.57 25.5
 0 23 10 3.64 26.86
 0 23 10 -4.78 28.08
 0 -23 -10 -7.33 22.16
 0 -23 -10 10.54 28.05
 0 -23 -10 -0.73 27.81
 0 -23 -10 3.5 23.95
 0 24 10 -8.44 32.96
 0 24 10 7.34 27.98
 0 24 10 -8.1 28.29
 0 -24 -10 -4.23 23.63
 0 -24 -10 16.74 28.52
 0 -24 -10 -12.87 29.65
 0 -24 -10 0.41 25.76
 0 25 10 4.86 30.65
 0 25 10 10.48 31.73
 0 25 10 3.16 34.12
 0 -25 -10 22.78 26.06
 0 -25 -10 4.95 33.03
 0 -25 -10 12.4 29.45
 0 -25 -10 30.48 28.69
 0 -25 11 -6.35 31.81
 0 -25 11 15.18 31.82
 0 25 -11 5.6 37.36
 0 25 -11 -13.96 34.57
 0 25 -11 14.07 30.63
 0 -24 11 -2.33 27.51
 0 -24 11 -11.11 27.81
 0 24 -11 -6.63 33.95
 0 24 -11 -21.11 32.87
 0 24 -11 -8.83 28.12
 0 -23 11 41.74 29.29
 0 -23 11 46.53 26.39
 0 23 -11 43.74 32.87
 0 23 -11 62.75 32.61
 0 23 -11 63.41 27.75
 0 -22 11 51.53 29.11
 0 -22 11 27.42 24.74
 0 22 -11 28.57 29.29
 0 22 -11 25.33 28.58
 0 22 -11 42.51 25.37
 0 -21 11 -1.32 21.02
 0 -21 11 7.74 12.82
 0 -21 11 13.09 23.3
 0 21 -11 8.03 25.51
 0 21 -11 15.06 27.93
 0 21 -11 16.51 23.83
 0 -20 11 -2.49 21.04
 0 -20 11 3.64 12.33
 0 -20 11 -6.08 20.24
 0 20 -11 3.92 25.64
 0 20 -11 -7.99 25.25
 0 20 -11 1.2 21.68
 0 -19 11 13.73 19.61
 0 -19 11 10.21 11.76
 0 -19 11 17.55 14.41
 0 -19 11 8.93 17.98
 0 -19 11 11.56 14.19
 0 19 -11 9.95 24.41
 0 19 -11 -6.79 23.67
 0 19 -11 11.2 19.3
 0 -18 11 -0.02 17.11
 0 -18 11 5.31 11.14
 0 -18 11 6.04 13.13
 0 -18 11 -4.48 15.95
 0 -18 11 12.66 14.67
 0 18 -11 3.73 29.1
 0 18 -11 28.02 23.26
 0 18 -11 10.06 16.55
 0 18 -11 0.94 19.73
 0 -17 11 27.47 16.23
 0 -17 11 38.35 11.46
 0 -17 11 36.38 13.43
 0 -17 11 31.39 16.71
 0 -17 11 38.58 15.54
 0 17 -11 35.35 5.84
 0 17 -11 38.55 22.74
 0 17 -11 42.7 22.75
 0 17 -11 16.29 15.42
 0 17 -11 38.15 18.97
 0 -16 11 -1.09 14.38
 0 -16 11 -0.2 10.06
 0 -16 11 4.65 11.93
 0 -16 11 -0.22 14.24
 0 -16 11 0.07 23.95
 0 16 -11 4.12 8.56
 0 16 -11 2.73 7.68
 0 16 -11 3.76 19.63
 0 16 -11 -4.38 11.66
 0 16 -11 10.59 19.91
 0 16 -11 5.13 13.6
 0 16 -11 5.19 17.54
 0 -15 11 64.76 16.19
 0 -15 11 64.31 12.2
 0 -15 11 69.06 13.39
 0 -15 11 65 6.43
 0 -15 11 64.63 5.98
 0 -15 11 65.75 16.32
 0 15 -11 58.05 10.72
 0 15 -11 81.54 22.05
 0 15 -11 67.5 13.17
 0 15 -11 64.05 21.79
 0 15 -11 66.15 15.21
 0 15 -11 75.63 19.12
 0 -14 11 3.68 7.7
 0 -14 11 3.6 8.5
 0 -14 11 7.41 13.02
 0 -14 11 -1.82 9.35
 0 -14 11 -4.51 11.23
 0 -14 11 2.46 7.91
 0 -14 11 5.42 14.28
 0 -14 11 3.45 3.69
 0 -14 11 2.89 3.97
 0 -14 11 -8.1 16.53
 0 14 -11 -0.08 8.82
 0 14 -11 6.07 17.47
 0 14 -11 3.47 10.21
 0 14 -11 15.67 17.74
 0 14 -11 9.7 12.27
 0 14 -11 3.08 14.89
 0 -13 11 34.89 10.62
 0 -13 11 32.67 5.26
 0 -13 11 32.33 12.61
 0 -13 11 32.69 10.5
 0 -13 11 24.83 11.98
 0 -13 11 29.77 8.11
 0 -13 11 32.06 14.78
 0 -13 11 29.33 6.56
 0 -13 11 25.81 16.87
 0 13 -11 41.89 18.17
 0 13 -11 29.52 10.49
 0 13 -11 49.94 18.73
 0 13 -11 44.75 16.71
 0 -12 11 15.36 10.54
 0 -12 11 10.73 6.54
 0 -12 11 17.9 11.21
 0 -12 11 21.19 10.05
 0 -12 11 16.26 11.01
 0 -12 11 19.7 8.28
 0 -12 11 20.25 14.25
 0 -12 11 18.51 11.24
 0 -12 11 16.66 15.63
 0 12 -11 13.66 10.61
 0 12 -11 25.89 16.56
 0 12 -11 13.95 9.27
 0 12 -11 23.83 17.23
 0 12 -11 22.37 15.22
 0 12 -11 15.14 12.76
 0 -11 11 208.11 18.83
 0 -11 11 234.89 13.18
 0 -11 11 201.3 12.56
 0 -11 11 257.27 17.43
 0 -11 11 246.05 15.51
 0 -11 11 249.31 16.86
 0 -11 11 257.91 14.89
 0 -11 11 252.27 21.51
 0 -11 11 250.56 13.35
 0 -11 11 216.55 21.16
 0 11 -11 225.92 19.52
 0 11 -11 -0.36 7.7
 0 11 -11 229.97 23.96
 0 11 -11 269.28 25.09
 0 11 -11 258.19 22.99
 0 11 -11 252.64 20.02
 0 11 -11 244 19.15
 0 -10 11 39.79 12.05
 0 -10 11 38.31 8.66
 0 -10 11 29.18 8.71
 0 -10 11 33.17 9.75
 0 -10 11 42.72 10.55
 0 -10 11 34.65 11.63
 0 -10 11 29.27 9.3
 0 -10 11 25.23 14.14
 0 -10 11 38.06 8.58
 0 -10 11 35.35 14.06
 0 10 -11 42.48 12.4
 0 10 -11 35.47 10.01
 0 10 -11 38.89 15.64
 0 10 -11 41.11 14.52
 0 10 -11 37.04 12.71
 0 10 -11 41.87 12.94
 0 -9 11 13.7 11
 0 -9 11 19.11 8.59
 0 -9 11 12.72 8.45
 0 -9 11 21.13 8.23
 0 -9 11 15.06 9.08
 0 -9 11 17.57 10.36
 0 -9 11 17.88 8.4
 0 -9 11 15.21 13.56
 0 -9 11 12.29 7.99
 0 -9 11 14.48 12.86
 0 9 -11 14.7 11.12
 0 9 -11 24.21 9.78
 0 9 -11 27.31 14.92
 0 9 -11 7.44 14.15
 0 9 -11 12.3 11.14
 0 9 -11 17.45 10.88
 0 -8 11 233.05 20.36
 0 -8 11 234.75 15.29
 0 -8 11 224.23 15.34
 0 -8 11 225.19 12.66
 0 -8 11 219.85 15.74
 0 -8 11 239.42 16.97
 0 -8 11 216.98 14.92
 0 -8 11 207.82 19.19
 0 -8 11 225.41 14.58
 0 -8 11 220.55 20.05
 0 8 -11 218.81 20.43
 0 8 -11 231.53 25.65
 0 8 -11 213.63 15.54
 0 8 -11 237.2 25.28
 0 8 -11 218.08 6.15
 0 8 -11 247.28 21.04
 0 8 -11 227.4 17.29
 0 8 -11 230.74 19.48
 0 -7 11 31.59 12.18
 0 -7 11 39.68 10.07
 0 -7 11 33.67 6.73
 0 -7 11 38.65 10.15
 0 -7 11 34.11 9.41
 0 -7 11 30.41 12.8
 0 -7 11 40.44 9.66
 0 -7 11 42.37 13.8
 0 7 -11 48.04 13.41
 0 7 -11 34.4 11.28
 0 7 -11 38.41 13.91
 0 7 -11 37.01 10.08
 0 7 -11 38.66 7.08
 0 7 -11 48.89 13.59
 0 7 -11 28.59 11.35
 0 -6 11 24.61 11.7
 0 -6 11 27.12 9.4
 0 -6 11 18.01 9.53
 0 -6 11 23.08 9
 0 -6 11 24.51 8.98
 0 -6 11 27.36 13.37
 0 -6 11 20.79 8.73
 0 -6 11 20.61 12.61
 0 6 -11 23.26 12.31
 0 6 -11 24.72 11.3
 0 6 -11 26.8 10.31
 0 6 -11 17.96 11.96
 0 6 -11 26.77 8.38
 0 6 -11 20.07 7.66
 0 6 -11 27.91 12.31
 0 6 -11 24.22 6.52
 0 6 -11 21.54 11.01
 0 -5 11 112.93 16.15
 0 -5 11 115.8 14.06
 0 -5 11 114.83 13.85
 0 -5 11 126.4 13.46
 0 -5 11 121.56 13.83
 0 -5 11 115.26 13.16
 0 -5 11 130.55 16.49
 0 -5 11 122.16 12.58
 0 -5 11 120.66 15.71
 0 5 -11 95.85 15.2
 0 5 -11 115.49 14.37
 0 5 -11 113.81 13.34
 0 5 -11 126.84 13.32
 0 5 -11 112.42 11.84
 0 5 -11 128.05 16.33
 0 5 -11 122.11 10.61
 0 5 -11 121.9 15.31
 0 -4 11 2.86 10.6
 0 -4 11 6.28 8.76
 0 -4 11 2.7 10.19
 0 -4 11 0.48 8.32
 0 -4 11 6.52 11.02
 0 -4 11 1.62 8.44
 0 -4 11 3.71 11.57
 0 -4 11 3.21 7.97
 0 -4 11 6.25 9.04
 0 4 -11 -0.85 10.22
 0 4 -11 5.19 10.38
 0 4 -11 7.87 9.16
 0 4 -11 0.17 9.35
 0 4 -11 7.39 8.37
 0 4 -11 2.86 10.46
 0 4 -11 8.65 7.26
 0 4 -11 0 9.48
 0 -3 11 174.08 20.34
 0 -3 11 161.05 15.81
 0 -3 11 164.16 15.91
 0 -3 11 163.2 20.47
 0 -3 11 170.96 14.95
 0 -3 11 153.78 15.85
 0 -3 11 161.87 15.02
 0 -3 11 156.57 17.55
 0 -3 11 161.25 12.28
 0 -3 11 162.16 14.53
 0 -3 11 152.01 15.09
 0 3 -11 172.73 16.61
 0 3 -11 169.36 15.38
 0 3 -11 148.57 14.33
 0 3 -11 141.09 14.3
 0 3 -11 171.77 16.99
 0 3 -11 164.81 13
 0 3 -11 160.56 16.55
 0 -2 11 92.53 15.95
 0 -2 11 103.78 13.5
 0 -2 11 112.22 15.01
 0 -2 11 131.34 16.38
 0 -2 11 115.08 14.37
 0 -2 11 113.14 14.49
 0 -2 11 106.53 13.63
 0 -2 11 94.34 15.35
 0 -2 11 100.43 11.75
 0 -2 11 109.24 13.56
 0 -2 11 108.49 15.82
 0 2 -11 98.75 16.53
 0 2 -11 105.06 14.87
 0 2 -11 134.83 15.07
 0 2 -11 105.08 13.17
 0 2 -11 125.33 13.84
 0 2 -11 104.26 14.47
 0 2 -11 93.95 11.42
 0 2 -11 113.11 14.93
 0 -1 11 290.67 24.05
 0 -1 11 286.97 18.21
 0 -1 11 294.94 19.17
 0 -1 11 285.67 20.69
 0 -1 11 294.28 16.33
 0 -1 11 271.23 18.58
 0 -1 11 286.97 18.35
 0 -1 11 260.96 20.42
 0 -1 11 273.65 15.14
 0 -1 11 286.29 17.83
 0 -1 11 292.34 21.03
 0 1 -11 296.49 24.69
 0 1 -11 274.82 19.2
 0 1 -11 289.59 18.65
 0 1 -11 307.85 22.74
 0 1 -11 287.51 17.07
 0 1 -11 280.69 17.65
 0 1 -11 284.34 16
 0 1 -11 290.77 17.38
 0 0 11 4.4 11.94
 0 0 11 -0.81 8.61
 0 0 11 -2.04 10.99
 0 0 11 3.93 10.87
 0 0 11 -6.78 9.25
 0 0 11 -4.81 10.71
 0 0 11 -5.36 9.38
 0 0 11 -5.93 11.17
 0 0 11 1.47 11.85
 0 0 11 -0.28 7.85
 0 0 11 -0.34 9.59
 0 0 11 0.69 11.69
 0 0 -11 -6.79 11.76
 0 0 -11 -2.34 10.43
 0 0 -11 -5.39 9.63
 0 0 -11 -0.78 1.8
 0 0 -11 1.22 10.52
 0 0 -11 -4.59 8.91
 0 0 -11 -0.71 8.81
 0 0 -11 4.19 9.06
 0 0 -11 -4.47 9.43
 0 1 11 278.23 24.35
 0 1 11 328.9 19.48
 0 1 11 257.58 19.66
 0 1 11 295.22 18.54
 0 1 11 271.59 18.54
 0 1 11 275.05 16.98
 0 1 11 294.95 19.23
 0 1 11 254.9 20.14
 0 1 11 284.68 20.31
 0 1 11 283.25 16.94
 0 1 11 292.79 18.88
 0 1 11 290.32 18.42
 0 -1 -11 252.91 24.56
 0 -1 -11 262.34 20.02
 0 -1 -11 301.89 19.77
 0 -1 -11 262.46 7.82
 0 -1 -11 266.98 19
 0 -1 -11 292.2 18.27
 0 -1 -11 313.7 19.42
 0 -1 -11 281.45 18.92
 0 -1 -11 278.18 17.28
 0 2 11 108.69 18.48
 0 2 11 116.73 15.48
 0 2 11 117.6 16.53
 0 2 11 100.7 12.49
 0 2 11 106.74 15.43
 0 2 11 112.56 15.05
 0 2 11 110.28 14.66
 0 2 11 97.67 15.12
 0 2 11 117.33 14.4
 0 2 11 111.68 15.08
 0 2 11 96.42 15.93
 0 -2 -11 84.17 17.45
 0 -2 -11 111.22 15.97
 0 -2 -11 116.39 15.7
 0 -2 -11 102.76 7.71
 0 -2 -11 110.09 15.48
 0 -2 -11 115.14 14.62
 0 -2 -11 90.92 13.63
 0 -2 -11 95.89 14.27
 0 -2 -11 100.76 14.71
 0 3 11 193.4 23
 0 3 11 145.57 17.04
 0 3 11 159.34 16.14
 0 3 11 146.29 16.3
 0 3 11 160.08 19.67
 0 3 11 144.65 17.23
 0 3 11 139.58 17.61
 0 3 11 148.9 17.29
 0 3 11 173.59 16.39
 0 3 11 159.38 17.22
 0 3 11 143.83 15.48
 0 -3 -11 166.02 21.76
 0 -3 -11 171.94 19.11
 0 -3 -11 155.77 17.36
 0 -3 -11 150.7 9.81
 0 -3 -11 143.38 17.76
 0 -3 -11 168.78 16.63
 0 -3 -11 168.88 15.87
 0 -3 -11 166.02 17.71
 0 -3 -11 154.42 17.09
 0 4 11 9.38 14.29
 0 4 11 7.09 10.53
 0 4 11 9.68 13.38
 0 4 11 2.48 10.49
 0 4 11 7.2 10.84
 0 4 11 3.78 14.21
 0 4 11 4.44 11.07
 0 4 11 6.1 10.57
 0 4 11 0.05 8.26
 0 -4 -11 -2.22 13.87
 0 -4 -11 1.15 12.9
 0 -4 -11 10.57 11.72
 0 -4 -11 2.68 6.06
 0 -4 -11 10.94 10.72
 0 -4 -11 0.39 8.83
 0 -4 -11 5.87 11.99
 0 -4 -11 4.94 10.89
 0 5 11 113.67 20.59
 0 5 11 130.7 17.36
 0 5 11 118.9 20.31
 0 5 11 112.19 15.43
 0 5 11 129.1 14.61
 0 5 11 136 15.78
 0 5 11 119.96 16.22
 0 5 11 136.46 17.13
 0 -5 -11 138.19 22
 0 -5 -11 127.26 18.38
 0 -5 -11 118.59 16.66
 0 -5 -11 133.61 12
 0 -5 -11 121.04 15.94
 0 -5 -11 130.94 15.84
 0 -5 -11 140.07 17.26
 0 6 11 23.6 16.7
 0 6 11 20.54 13
 0 6 11 28.01 14.79
 0 6 11 32.08 13.04
 0 6 11 24.16 14.04
 0 6 11 29.09 14.83
 0 -6 -11 50.56 17.81
 0 -6 -11 8.39 14.26
 0 -6 -11 33.66 14.73
 0 -6 -11 21.73 8.47
 0 -6 -11 22.11 13.62
 0 -6 -11 24.7 10.14
 0 -6 -11 23.5 12.03
 0 7 11 27.23 17.55
 0 7 11 45.74 14.71
 0 7 11 27.39 12.69
 0 7 11 33.73 13.75
 0 7 11 32.39 12.24
 0 7 11 37.12 13.12
 0 7 11 32.39 13.79
 0 -7 -11 28.61 17.84
 0 -7 -11 24.39 15.6
 0 -7 -11 33.33 11.31
 0 -7 -11 36.91 10.33
 0 -7 -11 38.84 13.3
 0 -7 -11 31.53 11.02
 0 -7 -11 34.38 14.58
 0 8 11 202.61 25.76
 0 8 11 226.82 21.65
 0 8 11 222.37 17.25
 0 8 11 203.43 21.15
 0 8 11 232.04 19.94
 0 8 11 238.9 21.44
 0 8 11 229.86 21.79
 0 -8 -11 222.83 27.23
 0 -8 -11 184.6 22.99
 0 -8 -11 244.51 21.52
 0 -8 -11 238.28 16.41
 0 -8 -11 239.63 20.71
 0 -8 -11 246.58 17.54
 0 -8 -11 207.79 22.79
 0 9 11 16.9 18.24
 0 9 11 13.85 13.95
 0 9 11 29.46 13.31
 0 9 11 14.35 13.89
 0 9 11 13.4 12.58
 0 9 11 4.66 13.43
 0 9 11 33.94 14.31
 0 -9 -11 16.66 18.79
 0 -9 -11 15.28 16.33
 0 -9 -11 9.54 13.03
 0 -9 -11 22.46 11.38
 0 -9 -11 14.08 12.71
 0 -9 -11 21.18 10.12
 0 -9 -11 15.67 12.24
 0 10 11 41.53 20.48
 0 10 11 20.52 15.11
 0 10 11 38.73 14.59
 0 10 11 34.74 15.51
 0 10 11 42.35 13.68
 0 10 11 27.83 14.49
 0 10 11 26.12 14.46
 0 -10 -11 41 20.65
 0 -10 -11 40.05 18.35
 0 -10 -11 39.13 14.79
 0 -10 -11 39.33 11.81
 0 -10 -11 35.89 14.69
 0 -10 -11 38.89 11.19
 0 -10 -11 45.91 14.73
 0 11 11 267.87 31.1
 0 11 11 268.45 25.03
 0 11 11 234.21 21.7
 0 11 11 277.76 25.11
 0 11 11 252.71 20.5
 0 11 11 281.7 25.53
 0 11 11 245.23 21.17
 0 -11 -11 254.55 31.28
 0 -11 -11 255.01 27.23
 0 -11 -11 212.98 22.57
 0 -11 -11 229.07 20.03
 0 -11 -11 276.06 23.83
 0 -11 -11 258.21 18.36
 0 -11 -11 265.06 22.93
 0 12 11 21.07 21.06
 0 12 11 20.5 15.86
 0 12 11 9.03 13.78
 0 12 11 34.87 16.71
 0 12 11 14.39 13.16
 0 12 11 24 16.49
 0 12 11 16.92 13.35
 0 -12 -11 17.71 21.26
 0 -12 -11 35.77 19.39
 0 -12 -11 14.43 14.66
 0 -12 -11 17.81 14.79
 0 -12 -11 17.23 11.87
 0 -12 -11 10.87 10.5
 0 -12 -11 4.91 13.62
 0 13 11 24.55 22.58
 0 13 11 29.46 17.34
 0 13 11 38.18 15.26
 0 13 11 29.93 17.1
 0 13 11 33.24 18.11
 0 13 11 31.23 17.08
 0 -13 -11 30.44 23.81
 0 -13 -11 29.06 20.92
 0 -13 -11 23.77 16.4
 0 -13 -11 33.24 15.12
 0 -13 -11 34.91 16.3
 0 -13 -11 43.29 11.93
 0 -13 -11 25.38 15.19
 0 14 11 6.48 22.99
 0 14 11 -7.91 16.77
 0 14 11 -2.68 13.53
 0 14 11 0.63 13.83
 0 14 11 7.83 16.9
 0 14 11 -7.69 16.18
 0 14 11 8.9 16.55
 0 -14 -11 2.45 23.36
 0 -14 -11 5.88 21.27
 0 -14 -11 0.23 14.86
 0 -14 -11 2.8 14.5
 0 -14 -11 -8.31 15.09
 0 -14 -11 5.93 10.44
 0 -14 -11 -4.25 14.16
 0 15 11 62.48 21.52
 0 15 11 81.28 17.38
 0 15 11 74.82 19.29
 0 15 11 67.52 20.1
 0 15 11 76.02 22.08
 0 15 11 82.66 21.79
 0 -15 -11 65.64 24.04
 0 -15 -11 67.23 18.9
 0 -15 -11 56.61 18.49
 0 -15 -11 54.86 18.91
 0 -15 -11 71.27 12.53
 0 -15 -11 78.41 18.96
 0 16 11 3.39 25.51
 0 16 11 -3.86 18.91
 0 16 11 6.23 15.84
 0 16 11 1.62 16.54
 0 16 11 -11.54 18.48
 0 16 11 -14.16 18.35
 0 16 11 0.77 19.01
 0 -16 -11 -2.91 22.42
 0 -16 -11 -5.81 16.3
 0 -16 -11 -6.61 16.82
 0 -16 -11 2.82 17.18
 0 -16 -11 4.55 10.62
 0 -16 -11 -3.68 15.52
 0 17 11 28.25 28.33
 0 17 11 29.81 17.46
 0 17 11 34.82 18.34
 0 17 11 38.51 20.3
 0 17 11 16.89 21.76
 0 17 11 36.88 21.83
 0 -17 -11 29.4 26.64
 0 -17 -11 34.36 18.88
 0 -17 -11 49.72 21.75
 0 -17 -11 45.26 19.97
 0 -17 -11 28.49 11.55
 0 -17 -11 30.38 19.35
 0 18 11 1.27 29.34
 0 18 11 -5.62 41.54
 0 18 11 6.87 17.55
 0 18 11 -6.78 19.84
 0 18 11 0.39 21.09
 0 -18 -11 22.24 26.64
 0 -18 -11 14.94 20.41
 0 -18 -11 -2.23 18.86
 0 -18 -11 3.57 10.64
 0 -18 -11 -3.31 16.8
 0 19 11 20.2 32.6
 0 19 11 21.93 25.78
 0 19 11 12.32 19.12
 0 19 11 9.9 18.28
 0 19 11 21.55 42.61
 0 19 11 3.98 21.33
 0 19 11 14.35 23.24
 0 -19 -11 17.06 29.86
 0 -19 -11 8.34 19.18
 0 -19 -11 13.16 21.11
 0 -19 -11 15.62 21.02
 0 -19 -11 9.55 11.29
 0 -19 -11 8.59 20.28
 0 20 11 -6.45 34.02
 0 20 11 -6.47 24.01
 0 20 11 12.1 20.78
 0 20 11 1.13 26.76
 0 20 11 16.79 24.87
 0 20 11 -14.66 22.57
 0 -20 -11 -2.47 19.14
 0 -20 -11 1.93 23.07
 0 -20 -11 -0.31 21.27
 0 -20 -11 -0.42 20.43
 0 21 11 32.79 38.87
 0 21 11 2.43 27.74
 0 21 11 14.11 22.12
 0 21 11 5.87 25.67
 0 21 11 13.66 25.94
 0 21 11 22.45 32.45
 0 -21 -11 10.87 22.3
 0 -21 -11 18.69 25.66
 0 -21 -11 5.54 23.05
 0 22 11 55.9 43.92
 0 22 11 38.3 31.48
 0 22 11 37.19 25.25
 0 22 11 57.28 28.95
 0 -22 -11 24.01 24.56
 0 -22 -11 27.18 29.01
 0 -22 -11 38.88 26.11
 0 -22 -11 33.69 24.85
 0 23 11 52.6 35.05
 0 23 11 64.98 28.2
 0 23 11 56.19 32.58
 0 23 11 65.46 30.89
 0 -23 -11 55.64 25.62
 0 -23 -11 36.46 30.51
 0 -23 -11 40.01 30.99
 0 -23 -11 43.32 26.82
 0 24 11 3.5 36.61
 0 24 11 -9.4 28.42
 0 24 11 -6.28 30.4
 0 24 11 2.83 32.7
 0 -24 -11 -0.41 25.1
 0 -24 -11 -7.12 30.32
 0 -24 -11 -1.58 28.29
 0 -24 -11 6.09 27.46
 0 25 11 3.35 30.99
 0 25 11 -1.53 34.08
 0 25 11 0.12 35.66
 0 -25 -11 -18.24 26.24
 0 -25 -11 -18.46 32.36
 0 -25 -11 2.8 30.7
 0 -25 -11 7.15 29.86
 0 -24 12 13.37 28.96
 0 -24 12 20.93 30.86
 0 24 -12 25.68 35.97
 0 24 -12 17.27 36.23
 0 24 -12 6.3 30.68
 0 -23 12 21.01 27.83
 0 -23 12 15.09 28.02
 0 23 -12 44.82 34.83
 0 23 -12 29.42 32.58
 0 23 -12 15.44 28.12
 0 -22 12 4.72 30.16
 0 -22 12 34.59 25.11
 0 22 -12 12.65 30.48
 0 22 -12 0.76 31.37
 0 22 -12 3.26 24.2
 0 -21 12 6.2 23.24
 0 -21 12 36.21 15.38
 0 -21 12 32.67 23.11
 0 21 -12 29.47 27.75
 0 21 -12 39.02 29.14
 0 21 -12 16.41 25.41
 0 -20 12 6.03 20.25
 0 -20 12 -7.77 13.6
 0 -20 12 2.54 21.34
 0 20 -12 -4.02 25.68
 0 20 -12 -4.21 26.13
 0 20 -12 -2.82 22.51
 0 -19 12 33.11 19.41
 0 -19 12 37.58 14.04
 0 -19 12 23.98 20.75
 0 19 -12 53.4 27.35
 0 19 -12 36.54 26.48
 0 19 -12 32.93 18.84
 0 19 -12 44.93 22.13
 0 -18 12 0.19 17.32
 0 -18 12 19.35 13.31
 0 -18 12 8.97 18.41
 0 18 -12 6.49 23.33
 0 18 -12 15.91 24.13
 0 18 -12 12.39 17.08
 0 18 -12 7.49 20.9
 0 -17 12 48.67 18.19
 0 -17 12 42.49 13.6
 0 -17 12 30.62 18.77
 0 -17 12 50.73 18.36
 0 17 -12 41.92 9.27
 0 17 -12 51.8 23.91
 0 17 -12 45.42 24.05
 0 17 -12 44.72 16.92
 0 17 -12 45.99 20.57
 0 -16 12 31.48 15.35
 0 -16 12 25.46 12.52
 0 -16 12 27.21 17.38
 0 -16 12 32.39 17.89
 0 16 -12 43.08 23.24
 0 16 -12 30.16 12.58
 0 16 -12 16.74 20.75
 0 16 -12 33.24 15.49
 0 16 -12 44.76 19.54
 0 -15 12 3.34 8.1
 0 -15 12 10.4 9.23
 0 -15 12 3.69 13.83
 0 -15 12 11.17 11.98
 0 -15 12 5.97 9.17
 0 -15 12 11.04 17.11
 0 15 -12 7.48 10.3
 0 15 -12 -7.42 14.56
 0 15 -12 8.51 11.32
 0 15 -12 2.24 18.41
 0 15 -12 16.93 13.06
 0 15 -12 2.69 16.86
 0 -14 12 22.25 10.51
 0 -14 12 18.42 10.96
 0 -14 12 24.08 13.79
 0 -14 12 11.68 11.76
 0 -14 12 10.11 8.14
 0 -14 12 18.46 16.96
 0 -14 12 11.81 6.06
 0 14 -12 17.01 11.67
 0 14 -12 14.87 18.99
 0 14 -12 18.86 10.82
 0 14 -12 18.17 19.13
 0 14 -12 10.59 12.71
 0 14 -12 19.42 16.94
 0 -13 12 39.66 12.44
 0 -13 12 39.26 7.48
 0 -13 12 37.42 12.75
 0 -13 12 38.58 12
 0 -13 12 48.22 16.96
 0 -13 12 30.16 9.32
 0 -13 12 40.31 17.53
 0 13 -12 43.41 16.23
 0 13 -12 43.54 11.02
 0 13 -12 45.25 19.62
 0 13 -12 36.57 18.15
 0 -12 12 125.72 16.06
 0 -12 12 147.97 12.8
 0 -12 12 144.35 17.49
 0 -12 12 137.35 15.6
 0 -12 12 157.34 18.98
 0 -12 12 138.43 14.36
 0 -12 12 154.61 20.63
 0 -12 12 157.01 12.92
 0 12 -12 160.43 17.2
 0 12 -12 0.13 8.97
 0 12 -12 157.04 23.47
 0 12 -12 157.34 21.23
 0 12 -12 134.5 20.86
 0 12 -12 147.63 20.6
 0 -11 12 9.81 12.12
 0 -11 12 16.56 8.62
 0 -11 12 16.66 8.91
 0 -11 12 12.29 10
 0 -11 12 13.27 10.45
 0 -11 12 14.54 12.22
 0 -11 12 16.1 9.57
 0 -11 12 17.28 15.85
 0 -11 12 14.76 8.85
 0 11 -12 8.47 12.38
 0 11 -12 21.23 10.65
 0 11 -12 2.44 14.75
 0 11 -12 13.01 16
 0 11 -12 18.51 14.86
 0 11 -12 3.77 11.69
 0 -10 12 41.35 13.5
 0 -10 12 51.09 10.26
 0 -10 12 36.04 10.4
 0 -10 12 42.6 9.98
 0 -10 12 33.09 11.45
 0 -10 12 43.65 13.32
 0 -10 12 37.66 10.52
 0 -10 12 43.85 15.44
 0 -10 12 41.35 9.96
 0 10 -12 32.25 13.21
 0 10 -12 56.6 12.18
 0 10 -12 47.64 16.79
 0 10 -12 48.88 15.43
 0 10 -12 40.65 15.38
 0 10 -12 53.14 15
 0 -9 12 30.16 12.86
 0 -9 12 27.79 9.9
 0 -9 12 29.43 10.49
 0 -9 12 22.27 8.25
 0 -9 12 32.22 10.07
 0 -9 12 24.64 12.64
 0 -9 12 31.46 10.39
 0 -9 12 21.84 17.47
 0 -9 12 26.05 9.52
 0 9 -12 19.38 12.88
 0 9 -12 25.29 10.95
 0 9 -12 29.99 12.86
 0 9 -12 23.23 14.65
 0 9 -12 25.56 13.15
 0 9 -12 33.65 12.99
 0 -8 12 0.4 11.56
 0 -8 12 3.86 8.64
 0 -8 12 1.29 6.82
 0 -8 12 5.31 10.44
 0 -8 12 -2.67 11.45
 0 -8 12 5.78 9.36
 0 -8 12 4.35 15.37
 0 -8 12 2.04 8.69
 0 8 -12 1.12 11.65
 0 8 -12 -0.66 10.42
 0 8 -12 -2.19 12.07
 0 8 -12 -0.09 5.75
 0 8 -12 -0.53 12.36
 0 8 -12 10.74 12.72
 0 8 -12 12.11 11.86
 0 -7 12 28.76 12.9
 0 -7 12 59.96 11.53
 0 -7 12 50.88 11.95
 0 -7 12 37.47 11.58
 0 -7 12 37.42 11.98
 0 -7 12 49.58 11.23
 0 -7 12 46.9 11.05
 0 7 -12 46.24 14.21
 0 7 -12 49.76 12.08
 0 7 -12 43.26 12.97
 0 7 -12 44.04 9.34
 0 7 -12 40.8 8.31
 0 7 -12 38.28 13.77
 0 7 -12 48.57 7.17
 0 7 -12 60.74 13.85
 0 -6 12 6.43 11.91
 0 -6 12 0.36 9.17
 0 -6 12 -0.76 10.56
 0 -6 12 1.39 8.91
 0 -6 12 4.03 10.69
 0 -6 12 2.38 8.88
 0 -6 12 1.88 8.81
 0 6 -12 3.71 11.87
 0 6 -12 -1.68 9.83
 0 6 -12 0.28 9.09
 0 6 -12 -4.04 7.85
 0 6 -12 -5.25 9.57
 0 6 -12 -0.53 6.64
 0 6 -12 -3.63 10.38
 0 -5 12 48.31 14.24
 0 -5 12 53.18 12.16
 0 -5 12 51.86 12.71
 0 -5 12 38.24 11.18
 0 -5 12 66.99 14.62
 0 -5 12 48.53 11.2
 0 -5 12 43.57 10.74
 0 5 -12 46.59 14.49
 0 5 -12 50.88 12.45
 0 5 -12 52.06 11.69
 0 5 -12 44.18 9.89
 0 5 -12 38.83 13.42
 0 5 -12 49.76 9.03
 0 5 -12 44.93 13.01
 0 -4 12 38.32 14.29
 0 -4 12 29.59 11.15
 0 -4 12 32.26 12.13
 0 -4 12 46.78 11.48
 0 -4 12 41.53 12.77
 0 -4 12 31.57 10.9
 0 -4 12 37.72 10.85
 0 4 -12 8.58 12.24
 0 4 -12 39.09 11.48
 0 4 -12 37.22 11.77
 0 4 -12 29.61 10.01
 0 4 -12 47.6 13.66
 0 4 -12 40.9 9.45
 0 4 -12 26.91 12.19
 0 -3 12 148.32 20.05
 0 -3 12 149.04 15.53
 0 -3 12 149.38 18.5
 0 -3 12 152.35 15.69
 0 -3 12 141.51 16.25
 0 -3 12 136.68 15.9
 0 -3 12 139.85 15.15
 0 3 -12 139.05 16.03
 0 3 -12 156.84 16.37
 0 3 -12 157.83 14.47
 0 3 -12 145.83 17.67
 0 3 -12 130.18 13.89
 0 3 -12 127.18 16.68
 0 -2 12 367.48 27
 0 -2 12 386.86 21.67
 0 -2 12 374.39 21.65
 0 -2 12 381.83 20.79
 0 -2 12 349.66 21.1
 0 -2 12 369.08 20.68
 0 -2 12 364.77 16.78
 0 -2 12 371.5 20.17
 0 2 -12 360.09 27.6
 0 2 -12 364.81 21.63
 0 2 -12 388.36 24.39
 0 2 -12 385.22 19.27
 0 2 -12 353.97 22.03
 0 2 -12 350.15 17.99
 0 2 -12 335.59 19.27
 0 -1 12 96.2 18.04
 0 -1 12 125.93 15.74
 0 -1 12 121.25 16.94
 0 -1 12 129.02 19.7
 0 -1 12 113.3 14.94
 0 -1 12 106.57 14.29
 0 -1 12 120.37 13.13
 0 -1 12 120.08 14.9
 0 1 -12 115.72 19.58
 0 1 -12 102.36 15.2
 0 1 -12 120.6 15.51
 0 1 -12 125.2 14.99
 0 1 -12 118.86 15.97
 0 1 -12 117.39 13.94
 0 1 -12 97.27 15.43
 0 0 12 505.97 30.25
 0 0 12 484.88 23.66
 0 0 12 497.59 24.78
 0 0 12 480.33 23.73
 0 0 12 504 23.51
 0 0 12 460.63 23.31
 0 0 12 453.91 20.1
 0 0 12 485.53 23.12
 0 0 -12 461.17 29.63
 0 0 -12 474.5 23.65
 0 0 -12 474.71 23.31
 0 0 -12 503.04 22.54
 0 0 -12 480.31 23.7
 0 0 -12 468.44 22.24
 0 1 12 84.37 18.26
 0 1 12 99.74 15.26
 0 1 12 97.74 16.75
 0 1 12 104.63 15.44
 0 1 12 115.43 13.62
 0 1 12 122.03 16
 0 1 12 120.88 15.09
 0 1 12 128.98 16.55
 0 -1 -12 127.06 20.97
 0 -1 -12 112.91 16.23
 0 -1 -12 108.17 6.14
 0 -1 -12 116.95 16.57
 0 -1 -12 94.58 14.21
 0 -1 -12 112.94 15.35
 0 -1 -12 108.7 15.47
 0 -1 -12 99.5 15.77
 0 2 12 357.21 29.25
 0 2 12 394.89 21.7
 0 2 12 352.18 23.64
 0 2 12 340.47 21.81
 0 2 12 388.7 22.59
 0 2 12 371.67 22.59
 0 2 12 372.81 20.54
 0 2 12 356.99 22.02
 0 -2 -12 387.71 29.45
 0 -2 -12 353.99 22.23
 0 -2 -12 359.61 10.91
 0 -2 -12 347.44 20.89
 0 -2 -12 391.54 21.84
 0 -2 -12 370.04 21.78
 0 -2 -12 332.39 25.81
 0 3 12 160.38 23.01
 0 3 12 131.12 17.56
 0 3 12 170.81 20.24
 0 3 12 150.85 16.84
 0 3 12 153.06 20.33
 0 -3 -12 128.96 22.11
 0 -3 -12 148.08 18.38
 0 -3 -12 131.4 9.74
 0 -3 -12 132.22 16.12
 0 -3 -12 152.78 18.7
 0 4 12 42.18 17.43
 0 4 12 29.67 12.49
 0 4 12 34.86 12.62
 0 4 12 38.48 13.5
 0 4 12 37.64 12.89
 0 4 12 26.63 13.47
 0 -4 -12 42.65 13.96
 0 -4 -12 37.66 7.64
 0 -4 -12 43.97 10.84
 0 -4 -12 53.78 12.49
 0 -4 -12 29.24 13.21
 0 5 12 37.32 18.05
 0 5 12 34.37 16.41
 0 5 12 53.69 12.08
 0 5 12 47.49 14.51
 0 5 12 48.72 14.03
 0 -5 -12 63 19.74
 0 -5 -12 31.53 15.69
 0 -5 -12 47.98 9.05
 0 -5 -12 42.36 13.42
 0 -5 -12 54.97 12.41
 0 -5 -12 43.04 13.72
 0 6 12 0.07 16.79
 0 6 12 4.54 8.98
 0 6 12 0.99 9.68
 0 6 12 2.59 13.45
 0 6 12 -1.88 12.22
 0 6 12 5.47 9.74
 0 -6 -12 5.05 17.24
 0 -6 -12 -8.44 11.88
 0 -6 -12 0.19 7.94
 0 -6 -12 6.26 12.05
 0 -6 -12 5.58 9.87
 0 -6 -12 -1.21 8.82
 0 7 12 52.81 20.54
 0 7 12 36.78 11.57
 0 7 12 50.88 14.72
 0 7 12 37.51 15.13
 0 7 12 32.98 14.44
 0 7 12 51.69 15.74
 0 -7 -12 44.76 20.3
 0 -7 -12 47.96 15.39
 0 -7 -12 45.28 10.67
 0 -7 -12 56.46 14.81
 0 -7 -12 40.14 11.47
 0 -7 -12 52.76 15.02
 0 8 12 -2.76 21.26
 0 8 12 -1.43 12.22
 0 8 12 -5.44 13.36
 0 8 12 -3.48 12.5
 0 8 12 3.99 13.27
 0 8 12 -5.19 13.63
 0 -8 -12 -2.49 19
 0 -8 -12 8.49 12.83
 0 -8 -12 0.79 9.22
 0 -8 -12 5.74 12.67
 0 -8 -12 1.9 10.53
 0 -8 -12 -0.51 12.69
 0 9 12 38.2 20.99
 0 9 12 15.84 15.62
 0 9 12 24.02 14.49
 0 9 12 19.48 15.26
 0 9 12 9.17 14.58
 0 9 12 26.26 13.02
 0 9 12 33.55 16.18
 0 -9 -12 28.08 15.01
 0 -9 -12 32.15 12.15
 0 -9 -12 36.76 15.31
 0 -9 -12 29.19 11.78
 0 -9 -12 36.53 14.72
 0 10 12 28.84 21.96
 0 10 12 41.06 17.16
 0 10 12 48.9 16.06
 0 10 12 24.17 16.11
 0 10 12 43.91 15.16
 0 10 12 46.73 17.43
 0 10 12 47.25 17.36
 0 -10 -12 35.82 22.53
 0 -10 -12 52.99 16.71
 0 -10 -12 34 13.32
 0 -10 -12 42.88 13.08
 0 -10 -12 40.68 12.24
 0 -10 -12 46.1 15.08
 0 11 12 24.58 22.24
 0 11 12 17.69 16.94
 0 11 12 19.29 14.94
 0 11 12 21.25 16.9
 0 11 12 9.46 13.93
 0 11 12 12.76 16.07
 0 11 12 15.83 15.9
 0 -11 -12 17.32 22.48
 0 -11 -12 21.17 15.51
 0 -11 -12 18.91 12.71
 0 -11 -12 4.68 14.75
 0 -11 -12 18.68 11.75
 0 -11 -12 16.23 14.82
 0 12 12 112.46 27.49
 0 12 12 149.88 23.03
 0 12 12 158.63 22.22
 0 12 12 169 23.65
 0 12 12 156.94 18.99
 0 12 12 152.47 23.5
 0 12 12 173.09 21.92
 0 -12 -12 137.76 28.79
 0 -12 -12 166.53 22.47
 0 -12 -12 150.15 20.04
 0 -12 -12 172.02 22.69
 0 -12 -12 163.88 17.39
 0 -12 -12 152.7 21.33
 0 13 12 26.04 25.11
 0 13 12 45.11 19.05
 0 13 12 65.76 18.01
 0 13 12 37.8 18.94
 0 13 12 53.55 16.12
 0 13 12 42.13 19.6
 0 13 12 35.01 15.7
 0 -13 -12 48.04 26.9
 0 -13 -12 36.84 17.75
 0 -13 -12 49.78 16.57
 0 -13 -12 36.19 17.64
 0 -13 -12 47.57 12.77
 0 -13 -12 52.09 17.61
 0 14 12 23.31 26.9
 0 14 12 26.67 19.76
 0 14 12 28.42 18.39
 0 14 12 17.88 18.86
 0 14 12 9.13 18.49
 0 14 12 28.03 18.37
 0 -14 -12 7.65 25.57
 0 -14 -12 22 18.27
 0 -14 -12 25.64 17.14
 0 -14 -12 12.68 13.26
 0 -14 -12 19.36 11.84
 0 -14 -12 22.94 16.84
 0 15 12 16.69 27.95
 0 15 12 5.88 19.4
 0 15 12 5.03 15.55
 0 15 12 12.06 16.27
 0 15 12 11.56 19.42
 0 15 12 4.25 19.53
 0 15 12 -0.72 17.76
 0 -15 -12 5.24 27.5
 0 -15 -12 10.73 17.1
 0 -15 -12 5.77 16.44
 0 -15 -12 3.99 16.64
 0 -15 -12 5.39 11.67
 0 -15 -12 2.54 16.48
 0 16 12 34.8 30.9
 0 16 12 39 21.75
 0 16 12 26.38 17.13
 0 16 12 49.15 19.95
 0 16 12 43.36 21.13
 0 16 12 30.8 22.41
 0 16 12 17.46 21.66
 0 -16 -12 24.71 19.07
 0 -16 -12 25.36 20.26
 0 -16 -12 19.27 20.95
 0 -16 -12 22.94 12.45
 0 -16 -12 18.58 19.2
 0 17 12 50.22 23.33
 0 17 12 46.42 19.16
 0 17 12 36.89 20.07
 0 17 12 42.99 22.34
 0 17 12 54.52 22.78
 0 -17 -12 27.34 23.29
 0 -17 -12 25.47 20.53
 0 -17 -12 35.93 20.97
 0 -17 -12 42.7 12.87
 0 -17 -12 34.45 20.93
 0 18 12 -2.07 30.13
 0 18 12 14.66 23.45
 0 18 12 9.8 18.69
 0 18 12 13.19 19.58
 0 18 12 -0.35 22.89
 0 18 12 10.67 22.28
 0 -18 -12 14.8 19.96
 0 -18 -12 18.91 22.33
 0 -18 -12 19.61 21.61
 0 -18 -12 11.88 12.2
 0 -18 -12 10.4 19.35
 0 19 12 21.82 33.38
 0 19 12 58.84 28.01
 0 19 12 24.47 20.68
 0 19 12 21.3 19.66
 0 19 12 43.44 24.5
 0 -19 -12 34.29 21.84
 0 -19 -12 24.74 26.75
 0 -19 -12 33.87 12.42
 0 -19 -12 22.45 22.37
 0 20 12 6.09 36.89
 0 20 12 1.25 26.64
 0 20 12 -7.59 20.87
 0 20 12 2.38 21.25
 0 20 12 2.46 25.65
 0 -20 -12 1.26 20.76
 0 -20 -12 16.4 23.87
 0 -20 -12 2.2 23.02
 0 -20 -12 2.4 14.02
 0 -20 -12 -0.35 20.6
 0 21 12 30.08 40.64
 0 21 12 23.29 29.2
 0 21 12 36.52 24.31
 0 21 12 11.54 21
 0 21 12 40.8 27
 0 21 12 24.47 27.75
 0 -21 -12 38.59 23.96
 0 -21 -12 24.14 26.4
 0 -21 -12 35.44 25.91
 0 -21 -12 26.34 25.84
 0 22 12 17.22 30.71
 0 22 12 8.87 25.25
 0 22 12 0.24 36.34
 0 22 12 0.82 29.66
 0 22 12 4.13 28.16
 0 -22 -12 2.42 24.38
 0 -22 -12 1.87 27.45
 0 -22 -12 9.32 26.83
 0 -22 -12 23.01 25.77
 0 23 12 5.31 33.79
 0 23 12 31.84 27.92
 0 23 12 -4.27 30.59
 0 23 12 31.72 34.45
 0 -23 -12 37.53 27.84
 0 -23 -12 8.44 31.64
 0 -23 -12 30.93 32.57
 0 -23 -12 15.01 27.25
 0 24 12 30.54 38.54
 0 24 12 20.22 30.41
 0 24 12 18.76 31.74
 0 24 12 31.88 34.79
 0 -24 -12 39.4 28.5
 0 -24 -12 40.08 33.93
 0 -24 -12 31.56 31.36
 0 -24 -12 31.41 30.26
 0 -24 13 18.36 33.12
 0 -24 13 2.54 31.12
 0 24 -13 12.63 32.88
 0 -23 13 7.7 28
 0 -23 13 1.73 29.99
 0 23 -13 20.53 34.76
 0 23 -13 0.17 33.26
 0 23 -13 -10.17 31.66
 0 -22 13 53.8 26.2
 0 -22 13 44.46 30.23
 0 22 -13 29.48 32.96
 0 22 -13 60.18 32.56
 0 22 -13 53.5 28.02
 0 -21 13 32.76 25.21
 0 -21 13 37.23 24.46
 0 21 -13 30.79 30.83
 0 21 -13 50.22 30.17
 0 21 -13 45.33 28.54
 0 -20 13 48.9 23.9
 0 -20 13 29.42 16.58
 0 -20 13 24.36 22.79
 0 20 -13 44.06 27.97
 0 20 -13 32.71 28.3
 0 20 -13 32.11 24.61
 0 -19 13 -7.5 20.27
 0 -19 13 -0.69 14.51
 0 -19 13 -3.4 19.18
 0 19 -13 -4.46 25.35
 0 19 -13 -1.73 25.01
 0 19 -13 20.38 19.38
 0 19 -13 4.01 24.18
 0 -18 13 3.46 18.83
 0 -18 13 -5.31 14.11
 0 -18 13 13.04 18.25
 0 -18 13 1.58 17.59
 0 -18 13 3.16 20.35
 0 18 -13 1.73 8.49
 0 18 -13 -16.09 23.94
 0 18 -13 15.31 24.22
 0 18 -13 -4.95 17.1
 0 18 -13 -8.88 20.51
 0 -17 13 5.02 16.81
 0 -17 13 4.41 13.34
 0 -17 13 3.1 17.45
 0 -17 13 -9.05 16.64
 0 -17 13 7.86 20.05
 0 17 -13 4.54 10.88
 0 17 -13 10.01 22.3
 0 17 -13 -11.43 21.39
 0 17 -13 1.35 16.02
 0 17 -13 -3.04 20.98
 0 -16 13 22.95 8.07
 0 -16 13 28.03 9.24
 0 -16 13 47.93 17.42
 0 -16 13 39.63 14.71
 0 -16 13 29.82 17.51
 0 -16 13 34.57 6.45
 0 16 -13 25.22 11.93
 0 16 -13 23.62 22.35
 0 16 -13 31.19 12.88
 0 16 -13 36.38 21.88
 0 16 -13 31.7 16.16
 0 16 -13 26.56 19.88
 0 -15 13 1.42 10.47
 0 -15 13 -2.49 11.56
 0 -15 13 -2.28 14.14
 0 -15 13 2.81 12.61
 0 -15 13 6.23 15.77
 0 -15 13 0.72 4.92
 0 15 -13 0.46 11.35
 0 15 -13 -0.48 20.3
 0 15 -13 3.07 11.16
 0 15 -13 2.87 20.17
 0 15 -13 6.86 14.25
 0 15 -13 -2.19 17.68
 0 -14 13 0.49 11.74
 0 -14 13 4.75 12.43
 0 -14 13 5.91 8.49
 0 -14 13 3.73 6.45
 0 -14 13 5.99 12.98
 0 -14 13 3.57 12.51
 0 -14 13 9.24 15.48
 0 -14 13 0.81 9.26
 0 14 -13 -12.8 14.14
 0 14 -13 1.74 10.8
 0 14 -13 8.51 19.82
 0 14 -13 -2.02 18.29
 0 -13 13 20.37 13.88
 0 -13 13 21.37 8.53
 0 -13 13 24.79 12.67
 0 -13 13 21.72 12.33
 0 -13 13 29.65 15.85
 0 -13 13 12.78 10.01
 0 -13 13 21.38 9.13
 0 13 -13 0.09 10.23
 0 13 -13 16.3 19.47
 0 13 -13 24.56 10.86
 0 13 -13 24.04 18.32
 0 13 -13 20.09 17.82
 0 13 -13 24.95 16.23
 0 -12 13 3.55 13.37
 0 -12 13 6.92 9.31
 0 -12 13 2.66 10.94
 0 -12 13 10.54 11.95
 0 -12 13 14 14.36
 0 -12 13 3.18 9.91
 0 -12 13 6.73 9.3
 0 12 -13 7.67 13.58
 0 12 -13 -2.55 11.25
 0 12 -13 8.28 16.57
 0 12 -13 16.31 18.03
 0 12 -13 10.51 16.39
 0 12 -13 2.3 15.14
 0 12 -13 -1.02 13.71
 0 -11 13 25.64 14.54
 0 -11 13 24.61 10.2
 0 -11 13 16.74 10.71
 0 -11 13 28 10.74
 0 -11 13 16.83 12.37
 0 -11 13 21.86 15.17
 0 -11 13 21.24 11.05
 0 -11 13 23.52 10.28
 0 11 -13 21.02 14.53
 0 11 -13 24.7 12.3
 0 11 -13 26.97 18
 0 11 -13 22.38 16.54
 0 11 -13 30.69 17.6
 0 11 -13 20.12 15.25
 0 11 -13 36.79 14.89
 0 -10 13 51.37 15.89
 0 -10 13 51.82 11.44
 0 -10 13 44.06 12.13
 0 -10 13 56.34 10.5
 0 -10 13 42.35 13.27
 0 -10 13 48.85 14.86
 0 -10 13 54.68 12.34
 0 -10 13 62.17 11.84
 0 10 -13 51.75 15.97
 0 10 -13 47.42 13.09
 0 10 -13 49.39 17.94
 0 10 -13 45.66 16.94
 0 10 -13 46.76 15.84
 0 10 -13 57.76 15.27
 0 -9 13 469.39 29.03
 0 -9 13 521.96 21.99
 0 -9 13 455.31 22.81
 0 -9 13 463.43 17.07
 0 -9 13 491.26 22.05
 0 -9 13 457.59 24.59
 0 -9 13 488.92 21.98
 0 -9 13 513.01 21.53
 0 9 -13 438.91 29
 0 9 -13 489.49 23.85
 0 9 -13 448.26 29.63
 0 9 -13 522.04 29.97
 0 9 -13 503.43 24.77
 0 9 -13 517.32 28.2
 0 -8 13 36.09 15.21
 0 -8 13 42.84 12.24
 0 -8 13 57.09 13.48
 0 -8 13 43.68 13.39
 0 -8 13 36.99 14.94
 0 -8 13 48.64 12.24
 0 -8 13 52.79 11.86
 0 8 -13 32.57 15.39
 0 8 -13 49.16 12.87
 0 8 -13 49.52 17.12
 0 8 -13 45.38 7.85
 0 8 -13 28.8 15.26
 0 8 -13 44.44 14.96
 0 8 -13 45.36 15.44
 0 -7 13 349.27 27.35
 0 -7 13 381.01 20.75
 0 -7 13 370.76 21.65
 0 -7 13 361.35 21.74
 0 -7 13 321.68 23.57
 0 -7 13 374.08 21.02
 0 -7 13 383.65 20.47
 0 7 -13 369.62 27.86
 0 7 -13 373.97 22.41
 0 7 -13 383.5 17.28
 0 7 -13 366.45 16.76
 0 7 -13 381.94 25.95
 0 7 -13 367 14.1
 0 7 -13 384.68 25.36
 0 -6 13 4.22 13.15
 0 -6 13 -5.99 10.15
 0 -6 13 1.09 11.93
 0 -6 13 -9.3 9.7
 0 -6 13 1.72 9.84
 0 -6 13 3.43 9.45
 0 6 -13 3.14 13.43
 0 6 -13 -1.49 10.78
 0 6 -13 -5.72 10.37
 0 6 -13 2.63 9.4
 0 6 -13 -5.29 11.94
 0 6 -13 -0.93 7.6
 0 6 -13 1.97 11.25
 0 -5 13 1.83 13.87
 0 -5 13 -1.4 10.52
 0 -5 13 5.22 12.83
 0 -5 13 9.34 10.84
 0 -5 13 0.65 9.95
 0 -5 13 5.18 9.93
 0 5 -13 7.48 13.98
 0 5 -13 1.15 11.05
 0 5 -13 1.57 11.45
 0 5 -13 3.31 9.45
 0 5 -13 2.61 10.03
 0 5 -13 3.83 8.67
 0 5 -13 -2.39 11.43
 0 -4 13 2.62 13.85
 0 -4 13 5.64 10.48
 0 -4 13 6.23 12.42
 0 -4 13 4.59 10.67
 0 -4 13 6.72 10.33
 0 -4 13 11.43 10.52
 0 4 -13 9.52 11.62
 0 4 -13 15.91 12.23
 0 4 -13 7.25 10.27
 0 4 -13 18.48 10.45
 0 4 -13 8.8 9.38
 0 4 -13 2.92 11.88
 0 -3 13 84.4 18.61
 0 -3 13 83.13 14.49
 0 -3 13 88.31 15.95
 0 -3 13 74.85 13.85
 0 -3 13 102.9 15.07
 0 -3 13 77.39 13.94
 0 3 -13 86.04 21.11
 0 3 -13 87.29 15.22
 0 3 -13 95.37 14.9
 0 3 -13 87.01 13.12
 0 3 -13 82.42 16.8
 0 3 -13 95.46 13.04
 0 3 -13 82.22 15.27
 0 -2 13 59.93 17.54
 0 -2 13 52.17 13.38
 0 -2 13 34.22 14.83
 0 -2 13 44.56 13
 0 -2 13 39.46 12.71
 0 -2 13 41.71 10.81
 0 -2 13 51.7 13.33
 0 2 -13 63.79 17.85
 0 2 -13 49.63 13.79
 0 2 -13 42.32 13.44
 0 2 -13 65.95 12.92
 0 2 -13 40.63 15.1
 0 2 -13 52.94 12.16
 0 2 -13 47.71 14.24
 0 -1 13 -3.71 14.53
 0 -1 13 -2.44 10.97
 0 -1 13 1.46 14.9
 0 -1 13 -6.22 12.19
 0 -1 13 5.91 11.17
 0 -1 13 7.92 9.42
 0 -1 13 -1.13 10.91
 0 1 -13 4.73 14.8
 0 1 -13 1.36 10.85
 0 1 -13 -3.99 12.36
 0 1 -13 3.68 10.37
 0 1 -13 -6.09 10.92
 0 1 -13 -4.4 12.14
 0 1 -13 -6.36 8.66
 0 0 13 -4.96 17.47
 0 0 13 7.67 11.47
 0 0 13 -0.24 12.65
 0 0 13 2.59 8.55
 0 0 13 8.91 10.84
 0 0 13 2.26 9.53
 0 0 13 4.1 9.06
 0 0 -13 1.44 14.96
 0 0 -13 1.99 12.2
 0 0 -13 2 14.09
 0 0 -13 2.58 10.61
 0 0 -13 1.35 11.12
 0 0 -13 -4.48 10.89
 0 0 -13 -0.88 11.46
 0 1 13 0.27 15.18
 0 1 13 0.2 11.69
 0 1 13 0.48 12.92
 0 1 13 0.86 11.73
 0 1 13 1.96 12.04
 0 1 13 -2.08 10.57
 0 -1 -13 0.19 12.03
 0 -1 -13 -0.33 3.24
 0 -1 -13 -1.2 12.73
 0 -1 -13 0.08 11.19
 0 -1 -13 0.44 11.72
 0 -1 -13 4.28 12.08
 0 2 13 50.36 18.79
 0 2 13 50.92 14.48
 0 2 13 49.13 16.12
 0 2 13 45.66 16.15
 0 2 13 45.18 13.8
 0 2 13 54.87 12.55
 0 2 13 46.08 12.96
 0 2 13 34.79 13.51
 0 -2 -13 38.57 18.39
 0 -2 -13 57.5 13.55
 0 -2 -13 46.75 5.95
 0 -2 -13 44.49 13.26
 0 -2 -13 58.64 13.59
 0 -2 -13 48.42 14.72
 0 -2 -13 50.29 14.5
 0 3 13 67.74 20.32
 0 3 13 103.79 17.37
 0 3 13 88.35 15.46
 0 3 13 82.22 13.81
 0 3 13 67.9 15.49
 0 3 13 98.92 15.85
 0 3 13 82.44 16.32
 0 -3 -13 95.94 22.43
 0 -3 -13 99.15 17.03
 0 -3 -13 81.15 9.31
 0 -3 -13 77.31 15.5
 0 -3 -13 85.69 14.96
 0 -3 -13 83.39 16.47
 0 4 13 13.4 17.8
 0 4 13 9.85 13.28
 0 4 13 2.04 12.35
 0 4 13 15.04 10.73
 0 4 13 14.99 12.18
 0 4 13 13.36 10.95
 0 -4 -13 2.35 17.57
 0 -4 -13 16.21 13.66
 0 -4 -13 8.09 6.86
 0 -4 -13 6.96 9.39
 0 -4 -13 8.92 11.22
 0 -4 -13 1.2 12.55
 0 5 13 -3.06 17.59
 0 5 13 0.95 13.32
 0 5 13 -6.08 12.49
 0 5 13 1.54 13.01
 0 5 13 0.21 9.77
 0 5 13 5.64 13.47
 0 -5 -13 14.23 18.67
 0 -5 -13 4.34 12.88
 0 -5 -13 1.39 7.44
 0 -5 -13 2.06 9.71
 0 -5 -13 5.65 10.88
 0 -5 -13 5.31 12.91
 0 6 13 -4.12 18.18
 0 6 13 -0.39 13.24
 0 6 13 8.41 13.25
 0 6 13 -5.36 13.1
 0 6 13 -0.08 11.94
 0 6 13 4.18 13.73
 0 -6 -13 0.45 19.21
 0 -6 -13 2.24 10.93
 0 -6 -13 -1.95 8.22
 0 -6 -13 0.8 9.65
 0 -6 -13 -3.02 11.05
 0 -6 -13 -2.12 9.56
 0 7 13 348.98 34.98
 0 7 13 369.86 24.47
 0 7 13 342.27 25.02
 0 7 13 369.47 26.45
 0 7 13 356.59 25.69
 0 7 13 355.41 23.44
 0 -7 -13 346.77 35.57
 0 -7 -13 376.41 26.8
 0 -7 -13 338.59 19.14
 0 -7 -13 395.88 23.22
 0 -7 -13 378.53 21.91
 0 -7 -13 345.9 25.43
 0 8 13 44.16 22.72
 0 8 13 51.85 16.89
 0 8 13 41.56 15.84
 0 8 13 53.55 14.65
 0 8 13 41.14 16.17
 0 8 13 47.38 17.63
 0 -8 -13 48.89 23.37
 0 -8 -13 23.3 15.89
 0 -8 -13 37.46 11.22
 0 -8 -13 38.91 15.81
 0 -8 -13 48.69 13.19
 0 -8 -13 39.66 15.23
 0 9 13 515.29 42.35
 0 9 13 571.47 32.14
 0 9 13 507.19 29.03
 0 9 13 528.8 31.17
 0 9 13 490.2 30.33
 0 9 13 505.87 31.39
 0 -9 -13 546.8 43.01
 0 -9 -13 492.64 30
 0 -9 -13 504.31 24.31
 0 -9 -13 501.73 29.48
 0 -9 -13 485.27 24.63
 0 -9 -13 482.22 29.02
 0 10 13 50.36 24.96
 0 10 13 53.97 17.72
 0 10 13 59.92 17.49
 0 10 13 54.9 18.48
 0 10 13 43.92 15.25
 0 10 13 40.03 18.43
 0 -10 -13 35.61 24.93
 0 -10 -13 62.52 18.44
 0 -10 -13 53.45 15
 0 -10 -13 51.15 17.56
 0 -10 -13 35.18 13.24
 0 -10 -13 67.37 17.48
 0 11 13 13.13 24.15
 0 11 13 28.94 17.95
 0 11 13 24.66 16.5
 0 11 13 25.54 18.19
 0 11 13 16.15 17.02
 0 11 13 28.03 18.34
 0 -11 -13 14.64 24.54
 0 -11 -13 25.73 17.05
 0 -11 -13 20.72 13.23
 0 -11 -13 24.7 16.75
 0 -11 -13 20.56 12.62
 0 -11 -13 30.17 16.4
 0 12 13 6.31 25.11
 0 12 13 15.22 18.55
 0 12 13 2.01 15.78
 0 12 13 8.69 18.01
 0 12 13 0.42 17.1
 0 12 13 16.61 14.95
 0 -12 -13 21.22 26.08
 0 -12 -13 5.57 16.67
 0 -12 -13 10.52 13.92
 0 -12 -13 5.24 16.97
 0 -12 -13 15.61 12.53
 0 -12 -13 25.04 16.88
 0 13 13 22.78 27.67
 0 13 13 27.72 20.15
 0 13 13 23.2 17.47
 0 13 13 26.86 19.75
 0 13 13 27.93 19.76
 0 13 13 18.33 18.87
 0 13 13 17.7 16.01
 0 -13 -13 13.12 27.53
 0 -13 -13 27.72 18.23
 0 -13 -13 26.77 16.89
 0 -13 -13 35.77 18.99
 0 -13 -13 24.77 13.22
 0 -13 -13 34.72 18.08
 0 14 13 11.78 37.47
 0 14 13 -3.95 18.38
 0 14 13 0.27 16.63
 0 14 13 11.19 19.65
 0 14 13 -5.58 19.13
 0 14 13 12.6 19.38
 0 -14 -13 15.02 28.38
 0 -14 -13 5.75 18.42
 0 -14 -13 14.66 16.54
 0 -14 -13 6.99 18.09
 0 -14 -13 3.15 12.59
 0 -14 -13 2.92 16.83
 0 15 13 -3.6 28.62
 0 15 13 0.49 20.62
 0 15 13 7.68 19.78
 0 15 13 -7.52 19.67
 0 15 13 0.5 20.05
 0 15 13 -6.14 20.07
 0 -15 -13 -13.45 31.57
 0 -15 -13 -3.97 17.63
 0 -15 -13 5.23 18.31
 0 -15 -13 -1.25 18.43
 0 -15 -13 1.97 12.59
 0 -15 -13 -3.89 17.27
 0 16 13 7.35 31.07
 0 16 13 46.65 23.5
 0 16 13 19.22 17.82
 0 16 13 37.64 20.93
 0 16 13 27.78 22.53
 0 16 13 24.97 22.92
 0 16 13 32.54 22.68
 0 -16 -13 44.42 22.41
 0 -16 -13 40.66 20.65
 0 -16 -13 25.51 21.01
 0 -16 -13 33.46 13.88
 0 -16 -13 34.12 21.41
 0 17 13 2.17 22.88
 0 17 13 0.33 17.75
 0 17 13 6.18 22.56
 0 17 13 3.53 22.13
 0 -17 -13 5.46 19.77
 0 -17 -13 2.71 21.2
 0 -17 -13 9.03 21.22
 0 -17 -13 2.11 13.19
 0 -17 -13 -1.35 20.31
 0 18 13 -7.43 25.1
 0 18 13 -13.11 19.31
 0 18 13 6.97 21.03
 0 18 13 15.65 26.79
 0 18 13 4.55 22.85
 0 -18 -13 10.39 21.17
 0 -18 -13 0.74 21.52
 0 -18 -13 -4.08 24.83
 0 -18 -13 -1.64 12.97
 0 -18 -13 0.2 20.23
 0 19 13 1.49 38.05
 0 19 13 -1.17 26.48
 0 19 13 -9.92 20.2
 0 19 13 6.22 21.47
 0 19 13 0.12 24.2
 0 19 13 -10.97 26.05
 0 -19 -13 -3.27 21.61
 0 -19 -13 19.14 27.41
 0 -19 -13 3.43 23.39
 0 -19 -13 3.69 13.19
 0 -19 -13 2.24 23.44
 0 20 13 25.19 43
 0 20 13 42.96 31.03
 0 20 13 38.17 23.58
 0 20 13 54.52 24.32
 0 20 13 40 29
 0 20 13 47.2 30.3
 0 -20 -13 23.57 23.49
 0 -20 -13 34.83 26.67
 0 -20 -13 31.66 25.93
 0 -20 -13 30.1 13.77
 0 -20 -13 43.45 24.24
 0 21 13 37.96 33.45
 0 21 13 39.68 25.26
 0 21 13 17.48 24.73
 0 21 13 31.56 28.46
 0 21 13 61.7 30.79
 0 -21 -13 66.45 26.27
 0 -21 -13 23.05 27.31
 0 -21 -13 49.71 28.22
 0 -21 -13 30.17 27.13
 0 22 13 76.01 34.87
 0 22 13 57.4 28.26
 0 22 13 41.78 25.2
 0 22 13 77.8 32.38
 0 22 13 38.91 32.21
 0 -22 -13 42.95 27.14
 0 -22 -13 60.02 30.86
 0 -22 -13 100.89 32.24
 0 -22 -13 61.68 27.46
 0 23 13 0.12 35.16
 0 23 13 17.51 29.07
 0 23 13 -17.08 32.53
 0 23 13 5.54 32.74
 0 -23 -13 6.68 28.31
 0 -23 -13 1.22 31.4
 0 -23 -13 0.18 34.01
 0 24 13 29.49 39.71
 0 24 13 18.06 31.41
 0 24 13 2.57 36.8
 0 24 13 -8.56 36.71
 0 -24 -13 25.51 30.57
 0 -24 -13 2.55 35.06
 0 -24 -13 17.68 33.41
 0 -24 -13 6.11 33.01
 0 -23 14 32.23 30.43
 0 -23 14 47.78 32.47
 0 23 -14 52.98 41.69
 0 23 -14 37.27 31.78
 0 -22 14 4.65 27.42
 0 -22 14 1.76 28.98
 0 22 -14 10.13 31.72
 0 22 -14 -1.16 31.81
 0 22 -14 0.8 30.3
 0 -21 14 -8.23 25.39
 0 -21 14 3.46 27.6
 0 21 -14 23.2 32.07
 0 21 -14 18.12 29.78
 0 21 -14 2.3 26.49
 0 -20 14 13.06 23.61
 0 -20 14 18.94 18.64
 0 -20 14 39.08 23.73
 0 20 -14 26.45 30.35
 0 20 -14 13.25 29.9
 0 20 -14 23.42 31.21
 0 -19 14 22.23 21.67
 0 -19 14 23.37 17.83
 0 -19 14 23.78 21.78
 0 19 -14 40.16 28.01
 0 19 -14 50.66 26.9
 0 19 -14 36.9 20.97
 0 19 -14 26.03 24.82
 0 -18 14 14.09 19.75
 0 -18 14 28.93 17.08
 0 -18 14 6.02 19.59
 0 18 -14 13.31 13.85
 0 18 -14 20.29 25.59
 0 18 -14 -1.81 22.73
 0 18 -14 24.31 18.34
 0 18 -14 50.85 26.3
 0 -17 14 -1.6 17.22
 0 -17 14 -2.91 14.94
 0 -17 14 1.66 17.8
 0 17 -14 10.35 24.92
 0 17 -14 10.25 23.6
 0 17 -14 3.32 16.8
 0 17 -14 12.68 21.41
 0 -16 14 14.12 10.71
 0 -16 14 14.02 12.38
 0 -16 14 19.7 16.39
 0 -16 14 15.52 15.31
 0 16 -14 12.93 13.56
 0 16 -14 7.19 22.1
 0 16 -14 13.18 12.71
 0 16 -14 -4.69 22.43
 0 16 -14 4.66 15.79
 0 16 -14 10.84 20.62
 0 -15 14 0.15 12.37
 0 -15 14 -4.3 13.45
 0 -15 14 0.84 14.3
 0 -15 14 9.05 14.77
 0 -15 14 -5.28 9.51
 0 15 -14 3.15 21.24
 0 15 -14 -0.3 11.78
 0 15 -14 4.06 21.64
 0 15 -14 7.5 14.67
 0 15 -14 -3.38 20.46
 0 -14 14 7.13 13.89
 0 -14 14 15.56 15.23
 0 -14 14 19.54 13.93
 0 -14 14 13.82 13.94
 0 -14 14 16.61 10.86
 0 -14 14 24.49 9.72
 0 14 -14 7.64 12.55
 0 14 -14 15.63 21.43
 0 14 -14 24.2 11.99
 0 14 -14 11.4 20.33
 0 14 -14 27.63 19.47
 0 -13 14 31.15 16.35
 0 -13 14 29.61 10.3
 0 -13 14 30.13 13.03
 0 -13 14 39.65 14.53
 0 -13 14 30.13 11.87
 0 -13 14 26.54 10.8
 0 13 -14 22.86 13.6
 0 13 -14 17.78 18.68
 0 13 -14 39.74 20.48
 0 13 -14 30.44 19.59
 0 13 -14 29.03 18.45
 0 -12 14 124.82 19.77
 0 -12 14 127.8 14.27
 0 -12 14 117.76 14.13
 0 -12 14 112.28 14.39
 0 -12 14 137.63 17.45
 0 -12 14 133.04 15.58
 0 -12 14 121.83 13.92
 0 12 -14 144.74 20.93
 0 12 -14 134.9 17.27
 0 12 -14 120.41 24.01
 0 12 -14 113.95 23.96
 0 12 -14 159.13 24.16
 0 12 -14 137.37 20.93
 0 12 -14 120.98 20.59
 0 -11 14 1.17 15.16
 0 -11 14 -2.11 10.26
 0 -11 14 -3.15 11.57
 0 -11 14 -0.87 9.55
 0 -11 14 -6.77 12.67
 0 -11 14 -5.13 11.2
 0 -11 14 2.71 10.73
 0 11 -14 -10.72 14.79
 0 11 -14 -3.62 12.57
 0 11 -14 -2.91 17.34
 0 11 -14 6.09 15.82
 0 11 -14 6.53 16.56
 0 11 -14 3.31 13.7
 0 -10 14 72.12 18.18
 0 -10 14 91.86 14.17
 0 -10 14 78.08 14.78
 0 -10 14 87.52 11.55
 0 -10 14 115.88 17.17
 0 -10 14 95.74 15.01
 0 -10 14 112.67 14.92
 0 10 -14 106.67 20.23
 0 10 -14 110.19 16.37
 0 10 -14 98.22 19.34
 0 10 -14 80.1 19.7
 0 10 -14 101.4 19.14
 0 10 -14 95.04 17.87
 0 -9 14 235.7 27.92
 0 -9 14 260.09 20.2
 0 -9 14 231.58 20.38
 0 -9 14 271.35 20.23
 0 -9 14 256.31 20.21
 0 -9 14 261.37 19.76
 0 9 -14 276.11 28.82
 0 9 -14 253.76 22.19
 0 9 -14 231.58 26.1
 0 9 -14 276.79 12.66
 0 9 -14 265.82 26.25
 0 9 -14 231.81 23.34
 0 9 -14 275.31 24.24
 0 -8 14 322.91 29.32
 0 -8 14 328.28 21.23
 0 -8 14 325.46 22.84
 0 -8 14 319.78 23.19
 0 -8 14 295.17 21.32
 0 -8 14 304.79 20.74
 0 8 -14 295.62 28.87
 0 8 -14 326.92 23.11
 0 8 -14 310.62 16.13
 0 8 -14 310.68 14.89
 0 8 -14 301.32 26.54
 0 8 -14 296.5 12.98
 0 8 -14 314.17 24.75
 0 -7 14 103.99 19.84
 0 -7 14 109.81 15.71
 0 -7 14 96.74 16.19
 0 -7 14 111.82 16.02
 0 -7 14 114.94 15.71
 0 -7 14 98.75 15.34
 0 7 -14 96.08 22.92
 0 7 -14 123.25 17.74
 0 7 -14 102.36 13.98
 0 7 -14 92.22 12.61
 0 7 -14 102.03 19.27
 0 7 -14 99.08 10.79
 0 7 -14 122.67 19.1
 0 -6 14 200.5 24.57
 0 -6 14 196.05 19.64
 0 -6 14 169.24 19.59
 0 -6 14 176.48 18.78
 0 -6 14 175.51 18.27
 0 -6 14 166.68 17.25
 0 6 -14 175.57 23.64
 0 6 -14 197.93 21.45
 0 6 -14 168.05 19.22
 0 6 -14 189.38 16.68
 0 6 -14 171.4 21.55
 0 6 -14 180.34 14.64
 0 6 -14 166.41 20.66
 0 -5 14 226.84 27.26
 0 -5 14 237.53 19.62
 0 -5 14 242.1 21.61
 0 -5 14 242.65 20.08
 0 -5 14 224.98 21.22
 0 -5 14 228.78 18.99
 0 5 -14 9.54 15.11
 0 5 -14 246.31 22.2
 0 5 -14 208.92 18.13
 0 5 -14 228.15 18.4
 0 5 -14 236.14 23.22
 0 5 -14 231.49 16.85
 0 5 -14 207.92 21.99
 0 -4 14 179.43 23.48
 0 -4 14 174.93 18.56
 0 -4 14 206.91 21.64
 0 -4 14 176.99 20.58
 0 -4 14 192.19 18.46
 0 4 -14 191.55 20.12
 0 4 -14 184.09 21.02
 0 4 -14 183.18 18.56
 0 4 -14 167.59 20.71
 0 4 -14 165.2 17.07
 0 4 -14 175.81 20.92
 0 -3 14 40.33 17.76
 0 -3 14 21.66 12.67
 0 -3 14 38.82 16.1
 0 -3 14 25.7 13.06
 0 -3 14 35.19 14.92
 0 -3 14 35.52 12.7
 0 3 -14 21.19 16.48
 0 3 -14 34.32 14.46
 0 3 -14 22.11 15.2
 0 3 -14 39.09 13.34
 0 3 -14 49.11 15.72
 0 3 -14 35.17 12.15
 0 3 -14 34.87 14.52
 0 -2 14 26.43 17.47
 0 -2 14 25.6 12.72
 0 -2 14 21.93 12.65
 0 -2 14 21.16 12.97
 0 -2 14 39.04 15.4
 0 2 -14 26.76 17.32
 0 2 -14 30.98 14.04
 0 2 -14 24.28 14.55
 0 2 -14 33.3 12.45
 0 2 -14 35.65 14.31
 0 2 -14 31.32 13.16
 0 2 -14 15.58 13.04
 0 -1 14 716.25 39.42
 0 -1 14 799.09 31.48
 0 -1 14 745.24 31.84
 0 -1 14 774.09 30.49
 0 -1 14 747.79 30.37
 0 -1 14 769.55 27.22
 0 -1 14 761.44 30.38
 0 1 -14 666.16 37.18
 0 1 -14 729.3 30.6
 0 1 -14 737.13 32.09
 0 1 -14 760.35 31.5
 0 1 -14 671.35 27.29
 0 1 -14 671.48 30.64
 0 0 14 16.36 17.68
 0 0 14 45.88 14
 0 0 14 31.99 16.85
 0 0 14 66.96 15.63
 0 0 14 44.85 14.61
 0 0 14 33.09 11.85
 0 0 14 45.85 14.53
 0 0 -14 30.91 18.73
 0 0 -14 34.01 14.76
 0 0 -14 46.57 13.92
 0 0 -14 32.13 13.49
 0 0 -14 35.8 14.41
 0 0 -14 33.65 15.1
 0 1 14 721.3 40.76
 0 1 14 736.01 30.96
 0 1 14 676.41 31.97
 0 1 14 757.23 30.92
 0 1 14 769.41 31.31
 0 1 14 712.06 27.45
 0 1 14 763.12 30.84
 0 -1 -14 718.8 41.23
 0 -1 -14 747.93 31.55
 0 -1 -14 676.16 8.48
 0 -1 -14 747.01 29.65
 0 -1 -14 749.49 31.3
 0 -1 -14 724.94 31.53
 0 2 14 28.93 19.8
 0 2 14 36.17 15.13
 0 2 14 38.76 14.74
 0 2 14 32.45 14.77
 0 2 14 22.27 14.17
 0 2 14 30.44 14.91
 0 -2 -14 13.13 18.72
 0 -2 -14 27.14 5.43
 0 -2 -14 25.77 13.53
 0 -2 -14 30.97 14.22
 0 3 14 41.39 20.67
 0 3 14 29.55 12.45
 0 3 14 34.46 15.2
 0 3 14 48.61 14
 0 3 14 50.24 15.26
 0 3 14 32.54 12.5
 0 -3 -14 36.2 20.86
 0 -3 -14 22.21 15.48
 0 -3 -14 32.44 6.85
 0 -3 -14 23.98 13.99
 0 -3 -14 47.1 16.05
 0 -3 -14 13.64 13.72
 0 4 14 193.85 28.73
 0 4 14 168.87 21.34
 0 4 14 177.07 21.45
 0 4 14 153.15 20.96
 0 4 14 164.34 20.4
 0 4 14 165.98 21.28
 0 -4 -14 169.4 27.63
 0 -4 -14 191.02 23.28
 0 -4 -14 178.99 12.59
 0 -4 -14 181.54 21.18
 0 -4 -14 184.41 19.74
 0 -4 -14 187.58 22.18
 0 5 14 258.19 31.76
 0 5 14 285.75 25.49
 0 5 14 252.73 20.35
 0 5 14 237.4 23.95
 0 5 14 215.25 22.32
 0 5 14 229.16 20.59
 0 -5 -14 237.33 31.26
 0 -5 -14 251.18 25.13
 0 -5 -14 216.09 14.55
 0 -5 -14 236.48 19.76
 0 -5 -14 234.53 20.55
 0 -5 -14 232.15 23.43
 0 6 14 166.59 28.46
 0 6 14 193.38 23.33
 0 6 14 185.9 22
 0 6 14 156.85 21.59
 0 6 14 175.38 21.59
 0 6 14 160.47 22.2
 0 -6 -14 160.67 28.83
 0 -6 -14 162.71 22.09
 0 -6 -14 170.51 15.28
 0 -6 -14 157.49 18.18
 0 -6 -14 171.72 20.8
 0 -6 -14 193.52 19.55
 0 7 14 106.82 26.95
 0 7 14 128.41 21.5
 0 7 14 95.32 19.22
 0 7 14 104.1 20.03
 0 7 14 126.41 20.79
 0 7 14 100.72 20.01
 0 -7 -14 116.35 28.04
 0 -7 -14 120.14 20.63
 0 -7 -14 119.39 14.22
 0 -7 -14 107.42 19.41
 0 -7 -14 99.9 16.08
 0 -7 -14 103.25 19.47
 0 8 14 326 39.83
 0 8 14 312.9 28.22
 0 8 14 362.36 27.67
 0 8 14 324.64 28.25
 0 8 14 321.63 24.52
 0 8 14 343.83 25.27
 0 -8 -14 351.9 39.68
 0 -8 -14 344.97 25.58
 0 -8 -14 329.46 20.36
 0 -8 -14 315.23 27.04
 0 -8 -14 343.02 22.68
 0 -8 -14 336.22 23.71
 0 9 14 268.36 35.58
 0 9 14 263.1 28.1
 0 9 14 235.97 25.81
 0 9 14 295.18 24.65
 0 9 14 254.3 26.82
 0 9 14 273.91 28.28
 0 -9 -14 272.45 36.03
 0 -9 -14 263.23 27.29
 0 -9 -14 270.85 21.1
 0 -9 -14 246.94 22.25
 0 -9 -14 245.17 20.7
 0 -9 -14 275.36 26.42
 0 10 14 113.34 30.14
 0 10 14 102.66 22.71
 0 10 14 86.45 20.05
 0 10 14 113.48 22.43
 0 10 14 92.4 21.56
 0 10 14 103.05 22.8
 0 -10 -14 108.58 30.53
 0 -10 -14 104.56 21.51
 0 -10 -14 87.83 16.49
 0 -10 -14 92.92 20.53
 0 -10 -14 101.13 16.45
 0 -10 -14 110.26 20.8
 0 11 14 -4.01 25.61
 0 11 14 -0.07 18.11
 0 11 14 8.92 17.14
 0 11 14 -6.89 17.62
 0 11 14 13.16 18.05
 0 11 14 9.12 19.29
 0 -11 -14 1.77 26.21
 0 -11 -14 1.56 16.86
 0 -11 -14 -0.55 13.79
 0 -11 -14 -0.06 12.54
 0 -11 -14 0.06 12.71
 0 -11 -14 -0.51 12.1
 0 12 14 112.62 32.54
 0 12 14 142.49 25.42
 0 12 14 131.34 22.72
 0 12 14 99.84 23.23
 0 12 14 110.53 23.39
 0 12 14 123.07 24.72
 0 -12 -14 137.87 34.33
 0 -12 -14 129.07 23.56
 0 -12 -14 131.58 19.28
 0 -12 -14 144.4 24.13
 0 -12 -14 127.85 17.78
 0 -12 -14 140.98 22.97
 0 13 14 17.04 30.2
 0 13 14 37.93 21.87
 0 13 14 44.81 19.23
 0 13 14 26.86 21.05
 0 13 14 13.37 20.21
 0 13 14 21.66 16.82
 0 -13 -14 28.3 30.39
 0 -13 -14 29.88 19.41
 0 -13 -14 21.11 17.26
 0 -13 -14 43.76 20.92
 0 -13 -14 40.6 14.76
 0 -13 -14 30.75 18.85
 0 14 14 11.68 30.66
 0 14 14 7.94 21.8
 0 14 14 24.68 19.44
 0 14 14 22.17 21.87
 0 14 14 16.94 21.95
 0 14 14 23.13 20.65
 0 -14 -14 6.97 31.25
 0 -14 -14 6.54 19.22
 0 -14 -14 10.54 16.61
 0 -14 -14 31.06 20.72
 0 -14 -14 19.27 14.28
 0 -14 -14 17.91 18.91
 0 15 14 -5.08 31.56
 0 15 14 -11.24 21.67
 0 15 14 -3.8 20.69
 0 15 14 -6.53 20.81
 0 15 14 -27.86 20.96
 0 15 14 4.56 21.47
 0 -15 -14 -2.98 32.73
 0 -15 -14 3.38 20.34
 0 -15 -14 -3.76 17
 0 -15 -14 1.01 20.12
 0 -15 -14 -1.23 13.75
 0 -15 -14 5.89 19.04
 0 16 14 7.09 24.1
 0 16 14 17.3 20.04
 0 16 14 21.17 23.59
 0 -16 -14 26.46 21.52
 0 -16 -14 20.91 21.34
 0 -16 -14 20.19 14.62
 0 -16 -14 10.25 21.7
 0 17 14 -2.86 24.02
 0 17 14 2.19 19.31
 0 17 14 11.94 23.12
 0 17 14 -9.13 23.69
 0 17 14 12.98 24.81
 0 -17 -14 4.09 22.32
 0 -17 -14 -5.95 20.24
 0 -17 -14 9.41 22.99
 0 -17 -14 6.4 14.29
 0 -17 -14 4.08 20.66
 0 18 14 25.67 40
 0 18 14 8.82 27.75
 0 18 14 17.13 21.38
 0 18 14 12.87 22.67
 0 18 14 13.93 25.53
 0 18 14 20.92 26.4
 0 -18 -14 10.04 23.64
 0 -18 -14 3.78 24.06
 0 -18 -14 35.88 25.5
 0 -18 -14 23.04 15.11
 0 -18 -14 2.57 22.11
 0 19 14 23.58 30.47
 0 19 14 5.78 21.66
 0 19 14 40.29 24.06
 0 19 14 13.7 26.61
 0 19 14 42.44 28.34
 0 -19 -14 32.24 24.55
 0 -19 -14 29.96 25.15
 0 -19 -14 37.39 26.98
 0 -19 -14 26.16 15.33
 0 -19 -14 22.03 25.95
 0 20 14 41.45 31.79
 0 20 14 23.87 24.18
 0 20 14 35.65 26.31
 0 20 14 44.29 28.96
 0 20 14 36.66 29.53
 0 -20 -14 29.98 25.32
 0 -20 -14 9.17 25.51
 0 -20 -14 26.55 26.94
 0 -20 -14 25.82 15.65
 0 -20 -14 6.71 24.58
 0 21 14 -0.82 32.35
 0 21 14 -1.46 25.46
 0 21 14 0.25 26.7
 0 21 14 -13.75 30.95
 0 21 14 11.03 32.85
 0 -21 -14 5.37 25.58
 0 -21 -14 3.55 27.52
 0 -21 -14 4.08 28.27
 0 -21 -14 -0.82 31.84
 0 22 14 -3.13 37.4
 0 22 14 -15.53 27.27
 0 22 14 3.61 26.23
 0 22 14 -0.76 33.55
 0 22 14 8.65 34.97
 0 -22 -14 -11.88 26.97
 0 -22 -14 -1.78 29.6
 0 -22 -14 -4.74 30.29
 0 -22 -14 6.18 27.23
 0 23 14 43.66 41.79
 0 23 14 54.88 31.96
 0 23 14 40.17 34.89
 0 23 14 47.71 35.85
 0 -23 -14 34.2 31.12
 0 -23 -14 48.97 36.31
 0 -23 -14 53.47 38.04
 0 -23 -14 53.63 33.68
 0 -23 15 1.6 31.62
 0 -23 15 7.44 33.23
 0 23 -15 10.36 38.37
 0 -22 15 3.24 28.06
 0 -22 15 15.46 31.03
 0 22 -15 30.6 39.63
 0 22 -15 1.99 34.37
 0 22 -15 22.98 32.01
 0 -21 15 17.45 25.86
 0 -21 15 3.76 26.68
 0 21 -15 32.62 32.28
 0 21 -15 19.48 32.7
 0 21 -15 19.77 30.48
 0 -20 15 -0.34 23.69
 0 -20 15 -0.18 20.04
 0 -20 15 17.29 23.62
 0 20 -15 -11.85 29.18
 0 20 -15 9.71 29.64
 0 20 -15 13.01 22.41
 0 20 -15 -3.39 26.56
 0 -19 15 -2.8 21.49
 0 -19 15 -1.39 19.21
 0 -19 15 4.48 21.91
 0 19 -15 -18.03 27.96
 0 19 -15 14.3 28.42
 0 19 -15 -2.37 20.58
 0 19 -15 -1.79 27.68
 0 -18 15 -1.26 19.34
 0 -18 15 -3.61 18.46
 0 -18 15 0.89 20.33
 0 18 -15 0.27 26.57
 0 18 -15 6.78 26.26
 0 18 -15 4.69 18.88
 0 -17 15 19.3 14.39
 0 -17 15 17.87 18.28
 0 -17 15 18.39 17.93
 0 -17 15 16.16 7.41
 0 17 -15 17.87 16.54
 0 17 -15 6.93 19.54
 0 17 -15 16.17 25.96
 0 17 -15 8.27 17.75
 0 17 -15 25.12 23.47
 0 -16 15 10.75 15.27
 0 -16 15 7.71 16.96
 0 -16 15 0 10.26
 0 -16 15 0.85 1.43
 0 16 -15 3.94 16.56
 0 16 -15 19.24 25.04
 0 16 -15 -1.34 12.62
 0 16 -15 1.26 24.18
 0 16 -15 7.16 17.25
 0 16 -15 2.83 23.2
 0 -15 15 98.01 18.97
 0 -15 15 86.1 10.19
 0 -15 15 93.04 17.88
 0 -15 15 123.42 20.09
 0 -15 15 99.47 13.74
 0 15 -15 114.56 28.04
 0 15 -15 97.16 14.42
 0 15 -15 84.32 26.08
 0 15 -15 79.42 24.62
 0 -14 15 146.25 20.51
 0 -14 15 137.15 21.24
 0 -14 15 135.48 14.59
 0 -14 15 148.71 15.29
 0 -14 15 141.15 18.09
 0 -14 15 155.59 19.94
 0 -14 15 142 15.65
 0 -14 15 139.27 16.04
 0 14 -15 17.56 14.42
 0 14 -15 136.04 15.13
 0 14 -15 143.42 27.57
 0 14 -15 188.89 28.07
 0 -13 15 36.27 18.49
 0 -13 15 26.19 11.44
 0 -13 15 20.01 12.85
 0 -13 15 35.36 16.67
 0 -13 15 27.41 13.18
 0 -13 15 31.33 12.14
 0 13 -15 32.33 15.49
 0 13 -15 32.3 22.24
 0 13 -15 39.15 22.57
 0 13 -15 26.4 20.17
 0 13 -15 29.6 17.32
 0 -12 15 -2.04 16.71
 0 -12 15 -0.29 11.22
 0 -12 15 -3.07 12.37
 0 -12 15 1.38 11.19
 0 -12 15 -7.33 14.74
 0 -12 15 -1.84 12.56
 0 -12 15 -1.25 11.79
 0 12 -15 -3.39 17.25
 0 12 -15 -1.02 14.55
 0 12 -15 12.92 15.88
 0 12 -15 -1.14 15.02
 0 12 -15 4.09 17.73
 0 12 -15 -9.95 15.14
 0 -11 15 2.15 17.54
 0 -11 15 1.26 11.45
 0 -11 15 -1.76 13.21
 0 -11 15 14.04 14.53
 0 -11 15 -1.55 12.66
 0 -11 15 1.75 12.07
 0 11 -15 0.65 17.36
 0 11 -15 -0.9 14.01
 0 11 -15 4.25 18.73
 0 11 -15 12.42 17.32
 0 11 -15 0.6 26.98
 0 11 -15 4.68 15.54
 0 -10 15 -1.06 16.98
 0 -10 15 0.28 12.06
 0 -10 15 1.3 16.34
 0 -10 15 1.74 12.85
 0 -10 15 11.67 12.61
 0 10 -15 -1.18 17.46
 0 10 -15 7.2 14.22
 0 10 -15 17.25 17.52
 0 10 -15 -4.63 19.5
 0 10 -15 -5.71 15.15
 0 -9 15 -1.3 17.23
 0 -9 15 3.02 12.45
 0 -9 15 1.57 14.23
 0 -9 15 -0.61 12.37
 0 -9 15 3.94 12.36
 0 9 -15 0.14 17.01
 0 9 -15 6.15 13.65
 0 9 -15 -0.55 9.14
 0 9 -15 9.3 17.22
 0 9 -15 1.58 15.39
 0 -8 15 1.33 17.48
 0 -8 15 -2.11 11.72
 0 -8 15 5.43 15.12
 0 -8 15 -1.06 16.86
 0 -8 15 -2.6 13.14
 0 -8 15 1.39 12.19
 0 8 -15 -1.47 17.74
 0 8 -15 5.3 14.58
 0 8 -15 0.42 10.9
 0 8 -15 -1.69 9.32
 0 8 -15 5.8 15.99
 0 8 -15 0.64 7.97
 0 8 -15 8.1 15.47
 0 -7 15 233.73 27.54
 0 -7 15 219.81 21.18
 0 -7 15 211.93 24.22
 0 -7 15 226.94 21.57
 0 -7 15 218.65 20.31
 0 -7 15 239.92 21.54
 0 7 -15 185.94 21.21
 0 7 -15 214.95 19.58
 0 7 -15 217.25 25.45
 0 7 -15 210.94 15.87
 0 7 -15 209.53 23.77
 0 -6 15 31.99 18.3
 0 -6 15 27.91 13.56
 0 -6 15 30.32 16.97
 0 -6 15 29.26 14.33
 0 -6 15 30.38 16.98
 0 -6 15 27.92 12.94
 0 6 -15 43.68 19.83
 0 6 -15 36.29 15.19
 0 6 -15 22.67 14.72
 0 6 -15 43.89 12.94
 0 6 -15 15.17 15.9
 0 6 -15 30.29 11.15
 0 6 -15 40.71 16.42
 0 -5 15 4.69 16.79
 0 -5 15 6.5 13.02
 0 -5 15 4.84 15.08
 0 -5 15 9.44 13.41
 0 -5 15 12.87 13.98
 0 -5 15 -0.26 12.94
 0 5 -15 1.26 16.04
 0 5 -15 4.07 13.73
 0 5 -15 -3.66 14.79
 0 5 -15 9.1 12.18
 0 5 -15 12.14 15.14
 0 5 -15 6.6 11.04
 0 5 -15 10.02 14.95
 0 -4 15 378.83 32.95
 0 -4 15 357.73 23.86
 0 -4 15 334.6 25.9
 0 -4 15 335.52 24.22
 0 -4 15 360.89 25.75
 0 4 -15 364.15 25.5
 0 4 -15 318.33 23.13
 0 4 -15 361.21 23.2
 0 4 -15 386.43 27.35
 0 4 -15 333.46 20.84
 0 4 -15 314.11 25.34
 0 -3 15 35.76 19.02
 0 -3 15 34.05 14.62
 0 -3 15 41.1 20.26
 0 -3 15 35.89 15.06
 0 -3 15 55.41 14.84
 0 -3 15 35.83 15.08
 0 3 -15 44.49 19.72
 0 3 -15 39.97 15.89
 0 3 -15 32.1 15.82
 0 3 -15 48.62 14.11
 0 3 -15 37.16 13.58
 0 3 -15 32.6 15.81
 0 -2 15 30.04 19.64
 0 -2 15 25.99 14.26
 0 -2 15 30.53 17.41
 0 -2 15 30.25 14.8
 0 -2 15 19.58 14.43
 0 -2 15 38.02 14.11
 0 2 -15 21.49 19.24
 0 2 -15 31 15.77
 0 2 -15 28.66 14.73
 0 2 -15 20.68 14.6
 0 2 -15 29.77 14.7
 0 2 -15 21.13 15.22
 0 -1 15 100.65 24.4
 0 -1 15 78.45 17.26
 0 -1 15 67.19 19.73
 0 -1 15 75.84 16.99
 0 -1 15 72.17 16.68
 0 -1 15 70.75 16.51
 0 1 -15 67.7 21.95
 0 1 -15 64.07 17.37
 0 1 -15 85.11 16.12
 0 1 -15 86.23 17.99
 0 1 -15 70.95 16.93
 0 1 -15 73.66 17.16
 0 0 15 -3.89 18.63
 0 0 15 4 13.28
 0 0 15 6.24 14.03
 0 0 15 -3.06 13.74
 0 0 15 -1.58 11.83
 0 0 15 3.95 14.05
 0 0 -15 2.29 18.92
 0 0 -15 -3.14 12.89
 0 0 -15 -1.42 12.05
 0 0 -15 7.76 13.74
 0 0 -15 -5.2 10.57
 0 1 15 82.89 24.03
 0 1 15 78.82 16.47
 0 1 15 86.71 15.36
 0 1 15 74.41 17.34
 0 1 15 76.3 17.59
 0 -1 -15 73.73 23.76
 0 -1 -15 81.16 18.72
 0 -1 -15 82.99 17.09
 0 -1 -15 69.32 16.31
 0 -1 -15 69.46 15.21
 0 2 15 24.65 21.48
 0 2 15 16.18 15.13
 0 2 15 30.19 15.7
 0 2 15 23.47 14.84
 0 2 15 32.3 14.78
 0 2 15 24.13 15.3
 0 -2 -15 6.99 20.36
 0 -2 -15 18.38 16.12
 0 -2 -15 28.71 5.18
 0 -2 -15 30.56 14.85
 0 -2 -15 15.62 14
 0 -2 -15 23.65 12.65
 0 3 15 44.94 23.32
 0 3 15 45.16 16.85
 0 3 15 47.18 14.06
 0 3 15 49 17.08
 0 3 15 37.85 15.04
 0 3 15 53.25 17.62
 0 -3 -15 38.37 22.94
 0 -3 -15 55.42 17.58
 0 -3 -15 38.22 7.21
 0 -3 -15 53.63 16.56
 0 -3 -15 45.89 15.72
 0 -3 -15 42.07 13.72
 0 4 15 368.59 39
 0 4 15 379.04 28.25
 0 4 15 375.44 27.34
 0 4 15 346.63 24.28
 0 4 15 371.33 26.06
 0 4 15 322.27 23.7
 0 -4 -15 313.69 37.23
 0 -4 -15 379.28 28.76
 0 -4 -15 330.42 14.97
 0 -4 -15 387.85 27.05
 0 -4 -15 358.93 24.93
 0 -4 -15 319.16 26.62
 0 5 15 5.49 22.19
 0 5 15 18.41 13.66
 0 5 15 9.82 15.35
 0 5 15 21.26 16.53
 0 5 15 3.61 14.82
 0 5 15 12.34 16.25
 0 -5 -15 9.86 22.94
 0 -5 -15 4.97 15.96
 0 -5 -15 3.65 8.46
 0 -5 -15 6.63 14.9
 0 -5 -15 7.16 12.8
 0 -5 -15 8.61 15.18
 0 6 15 32.73 24.11
 0 6 15 43.32 18.23
 0 6 15 43.47 17.33
 0 6 15 39.09 17.66
 0 6 15 32.13 16.88
 0 6 15 46.29 17.91
 0 -6 -15 10.93 24.09
 0 -6 -15 28.25 18.03
 0 -6 -15 27.65 10.39
 0 -6 -15 33.04 16.54
 0 -6 -15 36.21 15.29
 0 -6 -15 28.18 13.35
 0 7 15 237.88 50.43
 0 7 15 239.56 27.92
 0 7 15 215.49 21.54
 0 7 15 202.34 22.25
 0 7 15 182.56 23.88
 0 7 15 213.81 26.05
 0 -7 -15 262.29 36.16
 0 -7 -15 184.18 24.97
 0 -7 -15 209.15 18.07
 0 -7 -15 224.71 25.91
 0 -7 -15 212.2 21.63
 0 -7 -15 213.89 25.53
 0 8 15 -0.59 24.18
 0 8 15 -5.39 17.75
 0 8 15 0.9 16.26
 0 8 15 1.32 16.96
 0 8 15 0.01 16.44
 0 8 15 -4.92 17.19
 0 -8 -15 10.62 25.75
 0 -8 -15 2.26 17.5
 0 -8 -15 3.09 11.39
 0 -8 -15 2.45 16.66
 0 -8 -15 3.73 13.08
 0 -8 -15 1.76 12.25
 0 9 15 8.66 26.53
 0 9 15 7.43 18.98
 0 9 15 5.15 17.42
 0 9 15 -7.67 17.61
 0 9 15 2.96 17.24
 0 9 15 7.78 14.59
 0 -9 -15 5.61 26.23
 0 -9 -15 6.37 16.64
 0 -9 -15 8.27 12.82
 0 -9 -15 -3.01 16.5
 0 -9 -15 6.74 17.42
 0 10 15 -1.57 27.02
 0 10 15 -1.16 19.39
 0 10 15 1.39 17.42
 0 10 15 2.85 14.27
 0 10 15 -12.59 16.27
 0 10 15 3.77 18.81
 0 -10 -15 -6.85 27.45
 0 -10 -15 15.86 18.62
 0 -10 -15 7.46 13.65
 0 -10 -15 -6.81 17.34
 0 -10 -15 1.06 17.27
 0 11 15 4.99 28.46
 0 11 15 4.44 20.36
 0 11 15 8.88 18.13
 0 11 15 1.62 18.91
 0 11 15 8.14 19.44
 0 11 15 9.72 20.6
 0 -11 -15 9.28 29.55
 0 -11 -15 2.18 18.41
 0 -11 -15 9.43 18.47
 0 -11 -15 8.29 13.9
 0 -11 -15 4.8 16.48
 0 12 15 9.67 30.53
 0 12 15 13.03 20.99
 0 12 15 -5.08 17.78
 0 12 15 1.51 20.13
 0 12 15 15.94 20.23
 0 12 15 -2.39 20.85
 0 -12 -15 1 30.76
 0 -12 -15 -3.25 18.54
 0 -12 -15 6.26 14.62
 0 -12 -15 -2.68 18.01
 0 -12 -15 -10.26 14.33
 0 -12 -15 2.48 17.54
 0 13 15 21.24 34.98
 0 13 15 54.69 22.65
 0 13 15 29.89 20
 0 13 15 31.96 22.53
 0 13 15 24.69 23.08
 0 -13 -15 33.11 33.7
 0 -13 -15 32.19 18.22
 0 -13 -15 38.93 21.78
 0 -13 -15 38.26 15.73
 0 -13 -15 28.17 20.15
 0 14 15 123.63 38.51
 0 14 15 157.81 29.06
 0 14 15 154.79 25.95
 0 14 15 176.4 30.02
 0 14 15 146.22 28.22
 0 -14 -15 102.87 62.63
 0 -14 -15 144.61 26.94
 0 -14 -15 138.86 23.85
 0 -14 -15 126.02 18.81
 0 -14 -15 139.42 25.83
 0 15 15 102.96 40
 0 15 15 91.58 28.24
 0 15 15 102.92 24.45
 0 15 15 130.41 29.09
 0 15 15 96.18 23.91
 0 15 15 167.19 29.6
 0 -15 -15 107.67 40.51
 0 -15 -15 96.86 25.4
 0 -15 -15 103.71 22.78
 0 -15 -15 115.35 26.95
 0 -15 -15 103.24 18.85
 0 -15 -15 100.12 24.42
 0 16 15 -6.11 25.49
 0 16 15 -3.11 23.44
 0 16 15 -4.15 24.1
 0 16 15 6.93 24.49
 0 -16 -15 2.14 22.16
 0 -16 -15 4.65 21.98
 0 -16 -15 1.67 22.82
 0 -16 -15 8.64 15.65
 0 -16 -15 9.78 23.05
 0 17 15 10.44 27.94
 0 17 15 16.41 21.13
 0 17 15 26.86 22.15
 0 17 15 14.45 26.04
 0 17 15 3.63 25.99
 0 -17 -15 34.37 24.42
 0 -17 -15 10.32 22.08
 0 -17 -15 24.45 24.78
 0 -17 -15 13.06 16.1
 0 -17 -15 22.69 23.02
 0 18 15 -4.8 42.95
 0 18 15 11.44 29.98
 0 18 15 -6.41 21.75
 0 18 15 12.19 24.87
 0 18 15 -1.49 26.48
 0 18 15 0.24 27.42
 0 -18 -15 8.74 25.03
 0 -18 -15 3.85 26.38
 0 -18 -15 19.53 26.22
 0 -18 -15 8.8 16.18
 0 19 15 6.54 52.18
 0 19 15 11.03 31.27
 0 19 15 -8.71 22.68
 0 19 15 -0.64 26.74
 0 19 15 1.25 28.38
 0 19 15 1.62 29.14
 0 -19 -15 -2.88 26.36
 0 -19 -15 4.96 25.05
 0 -19 -15 13.79 27.23
 0 -19 -15 5.51 16.44
 0 -19 -15 -2.79 26.97
 0 20 15 -0.92 34.16
 0 20 15 -10.97 24.59
 0 20 15 2.67 26.93
 0 20 15 4.18 30.26
 0 20 15 17.3 31.33
 0 -20 -15 1.78 26.9
 0 -20 -15 -3.93 26.5
 0 -20 -15 0.14 27.06
 0 -20 -15 -0.23 25.99
 0 21 15 26.45 35.15
 0 21 15 3.01 27.14
 0 21 15 5.28 27.55
 0 21 15 4.7 31.57
 0 21 15 23.11 33.27
 0 -21 -15 8.56 28.53
 0 -21 -15 8.29 29.38
 0 -21 -15 12.33 30.64
 0 -21 -15 9.56 30.28
 0 22 15 6.48 38.66
 0 22 15 -2.76 28.62
 0 22 15 11.44 29.94
 0 22 15 9.06 35.91
 0 22 15 -9.93 36.57
 0 -22 -15 -7.79 32.33
 0 -22 -15 -6.02 33.28
 0 -22 -15 -16.24 31.93
 0 -22 -15 6.51 31.02
 0 23 15 5.89 42.49
 0 23 15 10.12 38.57
 0 23 15 5.24 39.71
 0 -23 -15 -4.84 32.62
 0 -23 -15 10.33 34.68
 0 -23 -15 -2.29 38.62
 0 -23 -15 15.34 35.81
 0 -22 16 -4.86 28.46
 0 -22 16 4.25 32.79
 0 22 -16 34.46 37.19
 0 22 -16 -11.17 36.01
 0 22 -16 -13.15 33.73
 0 -21 16 -8.57 25.91
 0 -21 16 -4.98 27.27
 0 21 -16 12.9 35.31
 0 21 -16 -8.22 32.51
 0 21 -16 -12.67 29.83
 0 -20 16 10.49 25.2
 0 -20 16 13.33 25.31
 0 20 -16 2.33 32.39
 0 20 -16 -9.7 30.67
 0 20 -16 2.18 22.74
 0 20 -16 -4.95 30.73
 0 -19 16 -3.33 21.67
 0 -19 16 -1.93 21.72
 0 -19 16 -1.16 23.34
 0 19 -16 1.23 28.6
 0 19 -16 -11.7 28.74
 0 19 -16 0.78 20.86
 0 19 -16 0.87 27.1
 0 -18 16 4.86 20.06
 0 -18 16 -2.96 22.28
 0 18 -16 16.52 28.15
 0 18 -16 2.29 27.97
 0 18 -16 -7.99 19.93
 0 18 -16 5.04 25.94
 0 -17 16 8.94 16.24
 0 -17 16 4.56 18.25
 0 17 -16 20.15 27.62
 0 17 -16 6.15 26.81
 0 17 -16 -0.78 19.37
 0 17 -16 3.46 25.59
 0 -16 16 10.03 17.83
 0 -16 16 -5.15 16.6
 0 -16 16 4.87 12.4
 0 16 -16 3.02 25.11
 0 16 -16 -2.76 12.72
 0 16 -16 -0.7 24.59
 0 16 -16 10.18 18.31
 0 -15 16 25.65 19.77
 0 -15 16 29.14 14.89
 0 -15 16 38.91 10.6
 0 -15 16 32.56 16.35
 0 -15 16 43.01 31.22
 0 -15 16 36.66 14.14
 0 -15 16 39.88 11.97
 0 15 -16 10.04 15.81
 0 15 -16 42.87 24.72
 0 15 -16 35.28 13.3
 0 15 -16 33.03 23.2
 0 15 -16 51.09 24.68
 0 -14 16 77.69 22.28
 0 -14 16 57.93 13.07
 0 -14 16 48.26 15.03
 0 -14 16 60.42 22.69
 0 -14 16 65.36 15.42
 0 -14 16 67.02 13.76
 0 14 -16 54.67 17.89
 0 14 -16 63.72 25.75
 0 14 -16 61.58 13.83
 0 14 -16 42.25 24.59
 0 14 -16 68.27 24.36
 0 -13 16 12.21 20.1
 0 -13 16 9.72 12.2
 0 -13 16 5.34 16.59
 0 -13 16 2.63 14.12
 0 -13 16 0.44 12.75
 0 13 -16 -0.83 16.36
 0 13 -16 15.34 23.86
 0 13 -16 3.28 19.97
 0 13 -16 -2.83 18.81
 0 -12 16 13.93 19.78
 0 -12 16 2.96 12.98
 0 -12 16 7.12 14.66
 0 -12 16 6.22 16.14
 0 -12 16 4.93 14.11
 0 -12 16 3.67 13.22
 0 12 -16 5.22 19.65
 0 12 -16 7.44 16.24
 0 12 -16 -16.46 19.84
 0 12 -16 2.45 18.73
 0 12 -16 7.34 19.06
 0 -11 16 38.01 20.44
 0 -11 16 73.7 15.56
 0 -11 16 56.7 18.63
 0 -11 16 57.75 16.51
 0 -11 16 58.74 16.07
 0 -11 16 54.12 14.98
 0 11 -16 58.8 22.45
 0 11 -16 74.37 18.34
 0 11 -16 75.44 22.05
 0 11 -16 63.08 20.79
 0 -10 16 -3.48 18.63
 0 -10 16 1.69 13.13
 0 -10 16 -4.1 15.58
 0 -10 16 6.12 16.18
 0 -10 16 3.39 13.89
 0 -10 16 0.66 13.58
 0 10 -16 3.51 20.17
 0 10 -16 -4.08 15.25
 0 10 -16 8.6 17.68
 0 10 -16 -5.56 17.71
 0 -9 16 33.61 20.62
 0 -9 16 52.78 16.05
 0 -9 16 41.84 18.39
 0 -9 16 47.53 16.18
 0 -9 16 27.12 14.62
 0 -9 16 36.06 15.11
 0 9 -16 27.81 20.49
 0 9 -16 35.97 17.16
 0 9 -16 29.04 9.35
 0 9 -16 39.73 19.45
 0 9 -16 27.22 17.87
 0 -8 16 -4.95 19.54
 0 -8 16 -1.99 12.78
 0 -8 16 -0.97 16.26
 0 -8 16 -3.13 15.72
 0 -8 16 2.13 16.31
 0 -8 16 2.56 13.5
 0 8 -16 -3.28 19.56
 0 8 -16 -0.77 15.03
 0 8 -16 -0.56 12.59
 0 8 -16 2.48 10.78
 0 8 -16 -10.73 15.97
 0 8 -16 -4.41 9.32
 0 8 -16 0.64 16.45
 0 -7 16 4.69 18.57
 0 -7 16 7.75 13.7
 0 -7 16 -1 16.67
 0 -7 16 -3.21 13.95
 0 -7 16 9.36 13.65
 0 -7 16 -3.19 15.1
 0 7 -16 6.27 22.15
 0 7 -16 4 16.03
 0 7 -16 6.84 13.4
 0 7 -16 -2.8 12.17
 0 7 -16 16.57 16.61
 0 7 -16 -0.36 10.52
 0 7 -16 -0.34 15.12
 0 -6 16 4.21 19.42
 0 -6 16 10.48 14.34
 0 -6 16 8.27 17.69
 0 -6 16 9.88 14.98
 0 -6 16 6.53 15.09
 0 -6 16 -2.99 13.07
 0 6 -16 24.04 19.99
 0 6 -16 16.67 16.28
 0 6 -16 4.1 12.88
 0 6 -16 2.29 12.95
 0 6 -16 17.75 12.03
 0 6 -16 29.73 17.53
 0 -5 16 64.26 22.28
 0 -5 16 66.62 17.14
 0 -5 16 83.47 21.09
 0 -5 16 78.73 17.92
 0 -5 16 64.6 17.49
 0 -5 16 53.31 16.89
 0 5 -16 -0.18 18.12
 0 5 -16 84.64 19.41
 0 5 -16 68.55 18.44
 0 5 -16 73.94 15.62
 0 5 -16 63.31 18.4
 0 5 -16 74.21 14.81
 0 5 -16 65.28 18.31
 0 -4 16 78.06 22.94
 0 -4 16 90.42 17.82
 0 -4 16 74.95 20.69
 0 -4 16 73.18 17.87
 0 -4 16 75.89 17.35
 0 -4 16 79.61 18.06
 0 4 -16 90.1 19.86
 0 4 -16 102.38 22.83
 0 4 -16 96.22 16.34
 0 4 -16 72.4 19.09
 0 4 -16 81.39 15.87
 0 4 -16 58.44 18.61
 0 -3 16 8.77 19.44
 0 -3 16 -0.19 13.94
 0 -3 16 8.18 19.02
 0 -3 16 7.79 15.02
 0 -3 16 2.36 14.08
 0 -3 16 2.99 13.54
 0 3 -16 9.91 20.58
 0 3 -16 -7.82 14.88
 0 3 -16 3.94 14.84
 0 3 -16 13.8 16.06
 0 3 -16 9.47 14.46
 0 3 -16 8.22 15
 0 -2 16 197.19 29.17
 0 -2 16 191.96 22.88
 0 -2 16 242.12 27.33
 0 -2 16 197.34 23.51
 0 -2 16 185.48 22.98
 0 -2 16 177.92 21.35
 0 2 -16 199.05 29.34
 0 2 -16 206.12 23.8
 0 2 -16 194.72 21.21
 0 2 -16 196.27 24.02
 0 2 -16 184.35 20.8
 0 2 -16 172.06 22.5
 0 -1 16 153.05 28.43
 0 -1 16 141.22 21.02
 0 -1 16 164.42 21.21
 0 -1 16 147.99 20.49
 0 -1 16 133.55 20.79
 0 1 -16 160.42 28.41
 0 1 -16 151.41 19.74
 0 1 -16 160.22 21.27
 0 1 -16 126.26 21.14
 0 0 16 245.2 32.71
 0 0 16 264.11 25.36
 0 0 16 242.73 24.95
 0 0 16 239.13 24.77
 0 0 16 262.45 25.07
 0 0 -16 248.26 39.12
 0 0 -16 211.57 25.45
 0 0 -16 251.35 23.62
 0 0 -16 220.29 24.27
 0 0 -16 207.23 25.42
 0 1 16 154.54 28.89
 0 1 16 164.84 22.68
 0 1 16 163.54 22.22
 0 1 16 145.21 21.72
 0 1 16 165.17 20.02
 0 1 16 153.68 22.1
 0 -1 -16 154.69 29.84
 0 -1 -16 166.66 23.38
 0 -1 -16 157.59 20.84
 0 -1 -16 147.27 21.18
 0 -1 -16 156.64 22.73
 0 2 16 180.28 30.73
 0 2 16 167.03 22.58
 0 2 16 202.8 23.75
 0 2 16 175.44 23.11
 0 2 16 196.9 22.81
 0 2 16 197.49 24.13
 0 -2 -16 188.6 31.05
 0 -2 -16 213.87 24.88
 0 -2 -16 166.9 7
 0 -2 -16 161.72 21.41
 0 -2 -16 177.18 22
 0 -2 -16 181.82 23.91
 0 3 16 19.98 23.86
 0 3 16 4.23 16.42
 0 3 16 10.04 16.54
 0 3 16 14.55 16.26
 0 3 16 14.35 15.08
 0 3 16 23.96 17.04
 0 -3 -16 23.92 24.22
 0 -3 -16 7.77 15.76
 0 -3 -16 9.39 6.01
 0 -3 -16 3.81 15.21
 0 -3 -16 14.64 14.87
 0 -3 -16 9.27 12.59
 0 4 16 60.23 27.08
 0 4 16 104.53 20.98
 0 4 16 67.88 19.05
 0 4 16 89.27 20.93
 0 4 16 77.75 18.72
 0 4 16 83.76 20.55
 0 -4 -16 63.52 27.2
 0 -4 -16 106.97 21.46
 0 -4 -16 83.42 19.55
 0 -4 -16 72.9 18.04
 0 -4 -16 82.97 19.71
 0 5 16 89.61 29.23
 0 5 16 78.63 21.14
 0 5 16 62.47 16.36
 0 5 16 84.75 20.56
 0 5 16 70.26 19.12
 0 5 16 82.01 17.92
 0 -5 -16 63.07 28.55
 0 -5 -16 72.47 20.21
 0 -5 -16 64.38 10.62
 0 -5 -16 76.58 19.61
 0 -5 -16 67.14 17.93
 0 -5 -16 63.34 19.86
 0 6 16 19.33 26.67
 0 6 16 -5.32 17.91
 0 6 16 8.81 17.51
 0 6 16 5.57 17.82
 0 6 16 16.24 17.2
 0 6 16 16.58 18.7
 0 -6 -16 4.12 25.62
 0 -6 -16 15.74 16.97
 0 -6 -16 3.71 9.87
 0 -6 -16 -2.74 16.09
 0 -6 -16 -0.54 14.09
 0 -6 -16 16.79 16.7
 0 7 16 -0.6 26.31
 0 7 16 7.99 18.78
 0 7 16 18.17 18.22
 0 7 16 0.56 18.12
 0 7 16 6.24 17.2
 0 7 16 -5.37 17.07
 0 -7 -16 -0.9 26.81
 0 -7 -16 -4.51 16.31
 0 -7 -16 0.17 10.52
 0 -7 -16 8.21 17.31
 0 -7 -16 16.01 15.07
 0 -7 -16 15.87 17.8
 0 8 16 -8.39 27.37
 0 8 16 8.62 19.07
 0 8 16 -1.51 17.78
 0 8 16 -3.12 14.26
 0 8 16 -3.96 17.62
 0 8 16 1.37 18.31
 0 -8 -16 14.22 28.43
 0 -8 -16 2.84 18.71
 0 -8 -16 0.34 11.72
 0 -8 -16 5.21 17.62
 0 -8 -16 7.03 14.61
 0 -8 -16 27.63 14.85
 0 9 16 12.64 29.47
 0 9 16 36.43 21.45
 0 9 16 16.45 18.66
 0 9 16 33.96 20.99
 0 9 16 38.83 20.73
 0 9 16 53.54 22.11
 0 -9 -16 39.57 30.92
 0 -9 -16 22.44 20.69
 0 -9 -16 19.21 13.72
 0 -9 -16 12.31 19.26
 0 -9 -16 40.17 16.01
 0 -9 -16 38.91 20.21
 0 10 16 7.46 30.63
 0 10 16 -3.59 20.4
 0 10 16 -1.41 14.21
 0 10 16 13.3 20.79
 0 10 16 1.13 19.33
 0 10 16 2.73 19.28
 0 -10 -16 -5.7 30.47
 0 -10 -16 3.05 18.95
 0 -10 -16 -7.03 13.41
 0 -10 -16 7.84 19.61
 0 -10 -16 -4.6 14.11
 0 -10 -16 4.44 19
 0 11 16 72.35 34.71
 0 11 16 52.39 24.2
 0 11 16 48.87 21.04
 0 11 16 68.91 23.35
 0 11 16 53.54 19.21
 0 11 16 57.85 23.2
 0 -11 -16 53.95 34.49
 0 -11 -16 61.74 22.98
 0 -11 -16 47.07 19.06
 0 -11 -16 60.53 23.1
 0 -11 -16 71.96 18.14
 0 -11 -16 48.35 20.45
 0 12 16 0.92 33.62
 0 12 16 4.38 22.95
 0 12 16 6.02 19.86
 0 12 16 10.51 20.67
 0 12 16 3.29 24.78
 0 -12 -16 -6.46 33.13
 0 -12 -16 5.17 24
 0 -12 -16 8.86 15.58
 0 -12 -16 -3.27 16.08
 0 -12 -16 3.71 18.84
 0 13 16 -5.77 35.01
 0 13 16 -15.39 23.26
 0 13 16 13.7 20.84
 0 13 16 -5.32 22.18
 0 13 16 11.79 22.64
 0 13 16 10.17 23.94
 0 -13 -16 -3.02 35.77
 0 -13 -16 5.65 21.31
 0 -13 -16 -2.58 17.3
 0 -13 -16 4.78 21.38
 0 -13 -16 1.04 15.97
 0 -13 -16 7.26 20.7
 0 14 16 46.02 38.69
 0 14 16 61.52 26.24
 0 14 16 56.42 23.54
 0 14 16 58.21 26.25
 0 14 16 86.01 27.82
 0 -14 -16 37.38 39.92
 0 -14 -16 57.46 24.74
 0 -14 -16 69.94 22.62
 0 -14 -16 62.41 25.28
 0 -14 -16 67.44 18.8
 0 -14 -16 51.51 23.63
 0 15 16 40.36 27.75
 0 15 16 44.18 24.09
 0 15 16 20.09 25.7
 0 15 16 41.99 25.73
 0 -15 -16 39.18 24.57
 0 -15 -16 39.26 20.92
 0 -15 -16 32.54 25.1
 0 -15 -16 31.52 27.91
 0 -15 -16 47.12 23.63
 0 16 16 -5.19 27.39
 0 16 16 3.28 26.4
 0 16 16 -2.46 25.82
 0 16 16 13.67 25.52
 0 -16 -16 0.25 24.21
 0 -16 -16 -4.7 21.84
 0 -16 -16 -7.79 24.07
 0 -16 -16 1.82 27.65
 0 -16 -16 7.16 37.51
 0 17 16 14.24 29.87
 0 17 16 15.21 22.42
 0 17 16 25.89 46.61
 0 17 16 10.07 27.38
 0 17 16 7.94 28.12
 0 -17 -16 4.11 25
 0 -17 -16 -8.02 23.73
 0 -17 -16 5.09 26.36
 0 -17 -16 11.8 17.59
 0 -17 -16 -10.28 23.52
 0 18 16 6.86 49.89
 0 18 16 -0.96 31.11
 0 18 16 -7.31 23.35
 0 18 16 -1.43 28.48
 0 18 16 -8.5 28.91
 0 -18 -16 2.76 26.15
 0 -18 -16 0.5 27.35
 0 -18 -16 0.32 17.53
 0 -18 -16 0.18 25.91
 0 19 16 6.78 34.12
 0 19 16 -14.98 24.35
 0 19 16 -0.06 30.24
 0 19 16 3.15 30.97
 0 -19 -16 -0.75 27.89
 0 -19 -16 -5.14 27.79
 0 -19 -16 2.28 28.62
 0 -19 -16 0.65 18.12
 0 -19 -16 11.02 28.47
 0 20 16 8.57 35.57
 0 20 16 -4.88 26.28
 0 20 16 18.12 32.87
 0 20 16 32.43 34.08
 0 -20 -16 -2.56 29.43
 0 -20 -16 7.52 29.03
 0 -20 -16 0.13 29.41
 0 -20 -16 9.5 30.38
 0 21 16 17.86 37.6
 0 21 16 5.68 28.8
 0 21 16 -2.36 34.19
 0 21 16 7.61 35.1
 0 -21 -16 -8.7 32.52
 0 -21 -16 -19.46 31.53
 0 -21 -16 -1.36 29.61
 0 22 16 1.1 43.33
 0 22 16 1 30.71
 0 22 16 -1.53 33.55
 0 22 16 -13.16 35.12
 0 22 16 -9.38 36.98
 0 -22 -16 0.77 33.12
 0 -22 -16 -8.12 33.38
 0 -22 -16 1.7 35.06
 0 -22 -16 -1.88 34.29
 0 -21 17 -3.91 27.18
 0 -21 17 1.26 28.24
 0 21 -17 -13.53 34.13
 0 21 -17 -20.36 34.36
 0 21 -17 -9.82 35.32
 0 -20 17 13.75 25.28
 0 -20 17 18.42 27.01
 0 20 -17 15.19 32.46
 0 20 -17 26.36 34.18
 0 20 -17 -3.7 30.01
 0 -19 17 -5.14 22.6
 0 -19 17 -1.89 24.24
 0 -19 17 -4.94 26.1
 0 19 -17 29.25 33.45
 0 19 -17 13.02 31.99
 0 19 -17 18.5 23.04
 0 19 -17 3.64 29.37
 0 -18 17 17.91 20.99
 0 -18 17 9.99 22.42
 0 18 -17 15.98 30.89
 0 18 -17 1.52 30.1
 0 18 -17 3.62 21.14
 0 18 -17 30.14 30.29
 0 -17 17 101.43 21.26
 0 -17 17 84.43 27.28
 0 -17 17 142.23 25.75
 0 17 -17 111.74 32.32
 0 17 -17 123.83 33.27
 0 17 -17 119.79 23.41
 0 17 -17 126.08 30.61
 0 -16 17 24.21 21.39
 0 -16 17 14.95 6.36
 0 -16 17 15.77 18.27
 0 -16 17 35.34 21.96
 0 -16 17 28.05 14.88
 0 16 -17 38.91 32.01
 0 16 -17 49.53 27.66
 0 16 -17 23.07 26.47
 0 16 -17 23.77 19.83
 0 16 -17 30.3 26.34
 0 -15 17 13.99 22.32
 0 -15 17 7.73 12.89
 0 -15 17 3.49 11.53
 0 -15 17 -3.82 18.83
 0 -15 17 3.98 15.1
 0 -15 17 8.94 13.29
 0 15 -17 9.6 19.01
 0 15 -17 -4.48 25.25
 0 15 -17 12.39 13.69
 0 15 -17 1.84 24.14
 0 -14 17 2.79 22.25
 0 -14 17 -2.71 12.65
 0 -14 17 -0.97 18.88
 0 -14 17 2.09 15.17
 0 -14 17 2.56 13.58
 0 14 -17 4.62 18.47
 0 14 -17 8.54 23.8
 0 14 -17 -0.19 12.78
 0 14 -17 -1.63 26.19
 0 -13 17 15.13 33.21
 0 -13 17 18.32 13.93
 0 -13 17 14.08 18.99
 0 -13 17 13.33 15.81
 0 -13 17 4.46 14.24
 0 13 -17 19.21 20.04
 0 13 -17 42.86 23.88
 0 13 -17 14.88 24.73
 0 13 -17 12.39 19.64
 0 -12 17 2.25 22.36
 0 -12 17 7.52 14.05
 0 -12 17 -0.1 16.42
 0 -12 17 21.15 18.94
 0 -12 17 1.31 15.46
 0 -12 17 5.85 14.7
 0 12 -17 4.11 22.17
 0 12 -17 8.13 17.78
 0 12 -17 18.14 22.87
 0 12 -17 -8.87 19.85
 0 12 -17 3.78 19.07
 0 -11 17 0.17 21.94
 0 -11 17 12.31 14.47
 0 -11 17 -1.76 17.27
 0 -11 17 6.2 17.68
 0 -11 17 5.8 14.75
 0 11 -17 -4.48 22.46
 0 11 -17 8.95 17.59
 0 11 -17 8.43 20.26
 0 11 -17 -6.08 18.04
 0 -10 17 12.22 21.89
 0 -10 17 5.2 14.82
 0 -10 17 -5.58 18.61
 0 -10 17 20.08 18.19
 0 -10 17 8.66 15.88
 0 -10 17 9.6 15.38
 0 10 -17 7.41 22.74
 0 10 -17 16.35 17.6
 0 10 -17 9.27 18.9
 0 10 -17 14.82 19.72
 0 -9 17 114.07 25.5
 0 -9 17 130.05 19.97
 0 -9 17 144.19 22.97
 0 -9 17 127.51 22.11
 0 -9 17 139.49 20.62
 0 9 -17 119.26 26.98
 0 9 -17 127.66 22.15
 0 9 -17 116.07 17.68
 0 9 -17 148.92 15.33
 0 9 -17 106.46 23.88
 0 9 -17 126.85 23.53
 0 -8 17 -3.69 24.22
 0 -8 17 9.83 15.03
 0 -8 17 10.35 19
 0 -8 17 1.17 15.42
 0 -8 17 6.32 15.7
 0 -8 17 15.24 15.75
 0 8 -17 8.37 21.75
 0 8 -17 6.51 17.5
 0 8 -17 0.73 14.53
 0 8 -17 4.23 12.08
 0 8 -17 2.99 18.45
 0 8 -17 2.46 10.93
 0 8 -17 8.42 18.05
 0 -7 17 7.38 21.44
 0 -7 17 8.3 15.48
 0 -7 17 -1.12 19.16
 0 -7 17 11.21 16.24
 0 -7 17 -3.87 15.28
 0 -7 17 8.44 15.09
 0 7 -17 14.58 21.63
 0 7 -17 -6.02 15.99
 0 7 -17 6.82 16.29
 0 7 -17 -1.73 13.56
 0 7 -17 -0.06 17.45
 0 7 -17 1.47 12.13
 0 7 -17 6 16.58
 0 -6 17 5.51 21.86
 0 -6 17 6.98 15.63
 0 -6 17 9.42 19.21
 0 -6 17 0.61 15.5
 0 -6 17 -2.37 16.24
 0 -6 17 1.94 15.52
 0 6 -17 4.31 21.31
 0 6 -17 16.45 17.42
 0 6 -17 6.44 17.1
 0 6 -17 5.7 13.86
 0 6 -17 3.46 17.95
 0 6 -17 -7.69 13.07
 0 6 -17 9.98 17.87
 0 -5 17 125.08 27.38
 0 -5 17 129.94 20.31
 0 -5 17 140.76 24.03
 0 -5 17 155.21 22.03
 0 -5 17 157.83 21.59
 0 -5 17 155.72 21.83
 0 5 -17 54.54 24.01
 0 5 -17 132.93 22.28
 0 5 -17 136.67 22.72
 0 5 -17 153.81 19.39
 0 5 -17 126.78 23.38
 0 5 -17 139.95 18.35
 0 5 -17 107.96 21.98
 0 -4 17 32.23 23.19
 0 -4 17 66.03 18.04
 0 -4 17 57.23 23.2
 0 -4 17 43.3 17.44
 0 -4 17 39.61 17.36
 0 -4 17 37.46 16.55
 0 4 -17 54.97 19.3
 0 4 -17 47.37 17.01
 0 4 -17 43.03 18.64
 0 4 -17 41.13 16.27
 0 4 -17 54.23 18.8
 0 -3 17 91.63 26.29
 0 -3 17 127.54 21.5
 0 -3 17 118.82 24.77
 0 -3 17 125.74 21.46
 0 -3 17 98.8 20
 0 -3 17 115.06 20.16
 0 3 -17 109.37 27.78
 0 3 -17 141.41 22.91
 0 3 -17 101.89 17.94
 0 3 -17 107.79 19.28
 0 3 -17 116.18 20.12
 0 3 -17 103.81 21.96
 0 -2 17 79.72 26.04
 0 -2 17 73.97 19.34
 0 -2 17 66.26 19.24
 0 -2 17 65.44 18.94
 0 -2 17 57.04 18.16
 0 2 -17 49.03 25.36
 0 2 -17 66.3 20.17
 0 2 -17 72.97 17.43
 0 2 -17 50.47 19.09
 0 2 -17 63.28 19.64
 0 -1 17 16.77 38.24
 0 -1 17 -2.63 15.73
 0 -1 17 28.14 17.46
 0 -1 17 7.1 16.36
 0 -1 17 10.37 16.14
 0 1 -17 10.4 23.91
 0 1 -17 10.4 17.59
 0 1 -17 3.31 14.69
 0 1 -17 3.1 16.35
 0 1 -17 1.37 16.91
 0 0 17 -3.29 23.61
 0 0 17 -12.87 15.65
 0 0 17 3.1 12.14
 0 0 17 6.7 16.03
 0 0 17 3.93 15.37
 0 0 -17 10.97 24.8
 0 0 -17 -1.09 17.36
 0 0 -17 2.05 14.83
 0 0 -17 2.5 15.22
 0 0 -17 -7.98 16.21
 0 1 17 -1.53 24.18
 0 1 17 7.81 16.89
 0 1 17 21.83 17.46
 0 1 17 9.7 16.13
 0 1 17 4.08 16.35
 0 -1 -17 7.04 24.75
 0 -1 -17 1.54 16.14
 0 -1 -17 14.24 15.69
 0 -1 -17 5.81 16
 0 -1 -17 13.17 17.57
 0 2 17 75.48 28.79
 0 2 17 68.5 19.69
 0 2 17 42.07 18.56
 0 2 17 62.66 20.23
 0 2 17 50.51 19.75
 0 -2 -17 56.98 27.52
 0 -2 -17 61.62 20.68
 0 -2 -17 58.29 18.74
 0 -2 -17 60.08 17.92
 0 -2 -17 55.15 20.08
 0 3 17 114.26 31.29
 0 3 17 109.88 22.49
 0 3 17 120.57 22.88
 0 3 17 103.15 22.35
 0 3 17 100.95 20.13
 0 3 17 135.89 23.73
 0 -3 -17 141.52 32.84
 0 -3 -17 120.39 24
 0 -3 -17 102.57 9.18
 0 -3 -17 132.42 22.59
 0 -3 -17 100.56 20.53
 0 -3 -17 129.85 23.26
 0 4 17 45.84 28.85
 0 4 17 30.08 18.39
 0 4 17 45.98 19.52
 0 4 17 47.18 20.08
 0 4 17 41.05 18.12
 0 4 17 28.02 19.33
 0 -4 -17 45.54 29.25
 0 -4 -17 50.67 21.12
 0 -4 -17 57.45 19.66
 0 -4 -17 50.64 17.97
 0 -4 -17 43.46 16.36
 0 5 17 154.74 34.85
 0 5 17 113.86 24.22
 0 5 17 105.84 22.72
 0 5 17 134.44 24.46
 0 5 17 167.18 24.07
 0 5 17 128.8 24.15
 0 -5 -17 140.16 34.53
 0 -5 -17 130.38 25.06
 0 -5 -17 141.57 14.26
 0 -5 -17 143.84 24.09
 0 -5 -17 144.49 22.45
 0 -5 -17 135.05 24.47
 0 6 17 11.56 50.18
 0 6 17 13.91 20.14
 0 6 17 9.92 18.02
 0 6 17 -6.73 18.09
 0 6 17 0.15 18.27
 0 6 17 -9.88 17.53
 0 -6 -17 23.49 29.58
 0 -6 -17 8.04 19.99
 0 -6 -17 -2.14 9.78
 0 -6 -17 5.83 18.44
 0 -6 -17 4.73 15.64
 0 -6 -17 -0.12 17.68
 0 7 17 5.11 29.8
 0 7 17 8.51 19.26
 0 7 17 11.35 19.15
 0 7 17 6.19 19.62
 0 7 17 4.23 19.08
 0 7 17 15.62 20.8
 0 -7 -17 2.49 35.65
 0 -7 -17 0.85 19.6
 0 -7 -17 -0.86 11.33
 0 -7 -17 5.94 18.82
 0 -7 -17 3.46 15.67
 0 -7 -17 2.41 18.41
 0 8 17 21.16 31.86
 0 8 17 4.88 16.56
 0 8 17 1.05 19.4
 0 8 17 3.61 20.22
 0 8 17 21.37 19.49
 0 8 17 5.48 20.77
 0 -8 -17 22.08 31.35
 0 -8 -17 18.5 20.19
 0 -8 -17 -3.26 12.1
 0 -8 -17 2.79 14.38
 0 -8 -17 18.11 16.41
 0 -8 -17 8.74 18.2
 0 9 17 117.29 37.17
 0 9 17 133.42 25.84
 0 9 17 116.49 25.01
 0 9 17 134.71 23.24
 0 9 17 144.21 26.18
 0 9 17 132.71 27.03
 0 -9 -17 161.15 39.83
 0 -9 -17 132.27 26.04
 0 -9 -17 107.63 16.93
 0 -9 -17 144.41 26.16
 0 -9 -17 132.72 21.45
 0 -9 -17 121.05 25.24
 0 10 17 -6.48 33.36
 0 10 17 5.03 20.77
 0 10 17 14.54 20.9
 0 10 17 12.37 25.44
 0 10 17 12.76 21.63
 0 -10 -17 1.93 34.08
 0 -10 -17 -0.7 21.62
 0 -10 -17 3.79 14.79
 0 -10 -17 15.17 16.42
 0 -10 -17 5.37 21
 0 11 17 -20.45 34.14
 0 11 17 -14.17 20.14
 0 11 17 -19.92 19.9
 0 11 17 4.59 22.57
 0 11 17 12.79 22.79
 0 11 17 -5.83 22.29
 0 -11 -17 -10.68 35.57
 0 -11 -17 -4.74 21.16
 0 -11 -17 -4.97 14.78
 0 -11 -17 -1.83 21.49
 0 -11 -17 5.59 17.26
 0 -11 -17 0.94 18.84
 0 12 17 -3.15 41.51
 0 12 17 -2.84 23.16
 0 12 17 -7.85 22.62
 0 12 17 1.91 21.53
 0 12 17 -5.99 22.06
 0 -12 -17 7.61 38.07
 0 -12 -17 3.67 21.91
 0 -12 -17 9.73 17.1
 0 -12 -17 3.51 21.93
 0 -12 -17 19.53 18.41
 0 -12 -17 1.5 20.49
 0 13 17 16.36 39.76
 0 13 17 23.33 26.46
 0 13 17 17.73 23.41
 0 13 17 39.3 20.8
 0 13 17 0.13 24.94
 0 -13 -17 8.36 48.08
 0 -13 -17 22.85 23.99
 0 -13 -17 23.44 19.59
 0 -13 -17 40.61 24.41
 0 -13 -17 11.08 17.75
 0 14 17 3.12 41.47
 0 14 17 2.43 27.03
 0 14 17 -6.93 22.96
 0 14 17 8.05 25.3
 0 14 17 1.24 26.52
 0 -14 -17 26.33 42.5
 0 -14 -17 -7.35 22.78
 0 -14 -17 4.97 20.92
 0 -14 -17 4.37 24.51
 0 -14 -17 3.83 18.17
 0 -14 -17 13.38 22.96
 0 15 17 9.95 26.84
 0 15 17 12.1 24.16
 0 15 17 -0.07 26.53
 0 15 17 4.28 26.96
 0 -15 -17 24.74 25.52
 0 -15 -17 -7.32 21.06
 0 -15 -17 0.24 25.19
 0 -15 -17 14.79 18.62
 0 -15 -17 1.06 23.36
 0 16 17 38.27 30.94
 0 16 17 48.48 29.54
 0 16 17 30.25 29.15
 0 16 17 26.91 27.27
 0 -16 -17 26.87 26.75
 0 -16 -17 27.23 22.97
 0 -16 -17 32.94 28.08
 0 -16 -17 16.33 19.27
 0 -16 -17 23.58 27.08
 0 17 17 124.95 36.21
 0 17 17 89.32 26.17
 0 17 17 137.18 30.22
 0 17 17 128.5 34.51
 0 17 17 132.13 34.06
 0 -17 -17 144.53 33.51
 0 -17 -17 137.94 31.08
 0 -17 -17 110.07 32.13
 0 -17 -17 116.31 22.74
 0 -17 -17 109.62 30.35
 0 18 17 25.05 40.08
 0 18 17 8.07 25.48
 0 18 17 16.71 29.38
 0 18 17 -11.51 30.58
 0 18 17 16.76 31.54
 0 -18 -17 11.73 27.98
 0 -18 -17 -3.83 25.38
 0 -18 -17 13.18 30.27
 0 -18 -17 11.97 27.89
 0 19 17 -11.67 26.3
 0 19 17 12.93 30.39
 0 19 17 19.97 32.65
 0 19 17 -16.68 32.65
 0 -19 -17 -1.05 29.05
 0 -19 -17 -4.71 29.23
 0 -19 -17 -10.82 30.58
 0 -19 -17 2.02 23.53
 0 -19 -17 8.19 29.07
 0 20 17 6.43 42.06
 0 20 17 3.97 30.06
 0 20 17 5.92 32.56
 0 20 17 13.13 34.77
 0 20 17 15.7 35.85
 0 -20 -17 6.49 29.45
 0 -20 -17 14.31 32.71
 0 -20 -17 6.32 33.3
 0 21 17 1.25 39.92
 0 21 17 4.39 29.94
 0 21 17 3.49 32.83
 0 21 17 -13.37 36.33
 0 21 17 9.5 37.81
 0 -21 -17 -3.29 33.14
 0 -21 -17 -6.12 32.03
 0 -21 -17 9.71 32.43
 0 -20 18 -15.22 31.99
 0 -20 18 -12.27 30.48
 0 20 -18 7.12 36.66
 0 20 -18 -6.51 32.95
 0 -19 18 2.12 24.48
 0 -19 18 13.26 26.36
 0 -19 18 16.8 28.84
 0 19 -18 29.38 39.44
 0 19 -18 21.07 31.79
 0 -18 18 -0.87 25.12
 0 18 -18 3.29 30.11
 0 18 -18 2.85 22.8
 0 18 -18 -0.68 31.31
 0 -17 18 -0.96 23.2
 0 -17 18 8.87 24.44
 0 17 -18 19.56 29.42
 0 17 -18 14.92 21.85
 0 17 -18 2.52 27.87
 0 -16 18 -2.78 24.09
 0 -16 18 -0.39 10.74
 0 -16 18 0.67 10.46
 0 -16 18 11.67 22.31
 0 -16 18 8.71 16.27
 0 16 -18 17.93 29.02
 0 16 -18 -5.9 26.65
 0 -15 18 9.37 25.36
 0 -15 18 12.27 17.58
 0 -15 18 19.9 13.89
 0 -15 18 17.52 22.24
 0 -15 18 19.48 17.49
 0 -15 18 27.52 15.38
 0 15 -18 23.57 21.74
 0 15 -18 36.52 28.45
 0 15 -18 29.72 14.51
 0 15 -18 4.17 26.88
 0 -14 18 -6.13 25.27
 0 -14 18 4.06 14.59
 0 -14 18 -11.49 20.56
 0 -14 18 13.75 17.83
 0 -14 18 0.22 15.42
 0 14 -18 3.51 19.93
 0 14 -18 1.71 24.73
 0 -13 18 4.07 15.22
 0 -13 18 14.44 20.94
 0 -13 18 15.68 27.7
 0 -13 18 10.39 16.68
 0 13 -18 31.33 21.25
 0 13 -18 19.62 24.9
 0 13 -18 12.79 24.25
 0 13 -18 10.1 22.91
 0 -12 18 40.91 26.5
 0 -12 18 45.05 16.9
 0 -12 18 45.67 21.94
 0 -12 18 46.04 18.41
 0 -12 18 38.05 17.39
 0 12 -18 36.21 20.84
 0 12 -18 37.03 25.17
 0 12 -18 56.26 25.29
 0 12 -18 60.23 23.35
 0 -11 18 1.52 25.02
 0 -11 18 3.64 15.69
 0 -11 18 -10.27 19.25
 0 -11 18 6.76 19.79
 0 -11 18 -0.23 17.16
 0 11 -18 -1.14 25.06
 0 11 -18 -1.21 19.31
 0 11 -18 -8.35 19.7
 0 -10 18 -13.83 23.84
 0 -10 18 8.4 16.18
 0 -10 18 3.31 20.59
 0 -10 18 -1.37 17.29
 0 -10 18 2.27 17.66
 0 -10 18 -3.2 15.96
 0 10 -18 7.29 24.6
 0 10 -18 -0.66 19.93
 0 10 -18 1.46 21.01
 0 10 -18 16.94 21.39
 0 -9 18 9.13 24.4
 0 -9 18 7.87 17.11
 0 -9 18 20.94 22.21
 0 -9 18 7.6 19.66
 0 -9 18 9.75 17.57
 0 -9 18 9.46 16.95
 0 9 -18 13.73 25.42
 0 9 -18 1.92 18.1
 0 9 -18 11.71 13.01
 0 9 -18 9.23 11.94
 0 9 -18 12.52 21.4
 0 9 -18 15.97 20.2
 0 -8 18 260.76 28.03
 0 -8 18 231.14 28.58
 0 -8 18 281.17 28.15
 0 -8 18 243.73 25.86
 0 -8 18 239.7 27.04
 0 8 -18 257.48 33.91
 0 8 -18 254.61 28.16
 0 8 -18 234.9 25.51
 0 8 -18 245.05 22.4
 0 8 -18 201.87 28.97
 0 8 -18 214.86 20.04
 0 8 -18 221.23 28.09
 0 -7 18 95.23 28.28
 0 -7 18 82.23 19.94
 0 -7 18 99.38 25.85
 0 -7 18 94.92 21.18
 0 -7 18 98.12 21.57
 0 -7 18 106.43 20.15
 0 7 -18 81.76 27.17
 0 7 -18 95.06 23.19
 0 7 -18 72.73 35.41
 0 7 -18 92.28 17.56
 0 7 -18 106.53 24.7
 0 7 -18 84.61 16.1
 0 7 -18 111.17 23.81
 0 -6 18 30.95 24.7
 0 -6 18 64.35 18.64
 0 -6 18 56.55 24.73
 0 -6 18 59.5 20.09
 0 -6 18 54.45 18.44
 0 -6 18 68.16 19.98
 0 6 -18 47.67 26.64
 0 6 -18 53.49 21.49
 0 6 -18 37.64 19.77
 0 6 -18 70.62 17.78
 0 6 -18 60.1 21.4
 0 6 -18 54 18.37
 0 6 -18 50.09 20.31
 0 -5 18 33.79 25.31
 0 -5 18 24.29 18.37
 0 -5 18 24.31 23.04
 0 -5 18 42.45 18.71
 0 -5 18 26.75 17.76
 0 -5 18 28.37 18.58
 0 5 -18 30.22 27.73
 0 5 -18 12.34 19.45
 0 5 -18 37.98 17.41
 0 5 -18 33.36 16.47
 0 5 -18 19.29 16.62
 0 5 -18 44.76 21.15
 0 -4 18 13.26 24.67
 0 -4 18 20.26 17.64
 0 -4 18 5.8 23.5
 0 -4 18 21.04 17.75
 0 -4 18 26.2 18.06
 0 -4 18 16.93 17.45
 0 4 -18 15.66 28.31
 0 4 -18 25.3 15.74
 0 4 -18 9.89 18.67
 0 4 -18 13.04 18.54
 0 4 -18 11.95 19
 0 -3 18 105.92 29.43
 0 -3 18 98.91 21.34
 0 -3 18 99.45 21.36
 0 -3 18 111.96 21.94
 0 -3 18 93.99 21.29
 0 3 -18 85.65 27.98
 0 3 -18 111.38 23.39
 0 3 -18 110.14 21.48
 0 3 -18 81.17 21.98
 0 3 -18 104.95 22.37
 0 -2 18 16.13 25.61
 0 -2 18 14.26 17.77
 0 -2 18 12.94 17.79
 0 -2 18 21.69 18.06
 0 -2 18 26.81 18.64
 0 2 -18 15.57 26.42
 0 2 -18 18.67 19.96
 0 2 -18 6.85 18.01
 0 2 -18 2.49 16.84
 0 2 -18 4.64 14.39
 0 -1 18 10.56 26.04
 0 -1 18 16.03 17.78
 0 -1 18 14.73 18.51
 0 -1 18 21.55 18.85
 0 -1 18 13 18.1
 0 1 -18 23.02 27.45
 0 1 -18 13.4 19.81
 0 1 -18 20.35 18.91
 0 1 -18 25.27 18.78
 0 1 -18 11.78 14.96
 0 0 18 24.19 27.84
 0 0 18 24.8 17.55
 0 0 18 34.28 19.72
 0 0 18 26.78 19.4
 0 0 18 34.58 19.25
 0 0 -18 38.36 28.72
 0 0 -18 33.53 19.66
 0 0 -18 20.68 17.5
 0 0 -18 26.51 18.34
 0 0 -18 28.23 16.03
 0 1 18 14.44 27.6
 0 1 18 11.4 18.19
 0 1 18 11.95 14.49
 0 1 18 17.92 18.47
 0 1 18 22.17 18.45
 0 -1 -18 9.34 28.01
 0 -1 -18 19.44 19.58
 0 -1 -18 -3.71 16.27
 0 -1 -18 14.25 17.64
 0 -1 -18 16.22 15.06
 0 2 18 17.42 27.95
 0 2 18 -2.36 18.38
 0 2 18 18.88 19.29
 0 2 18 5.25 17.42
 0 2 18 12.54 18.65
 0 -2 -18 4.48 28.2
 0 -2 -18 27.08 21.2
 0 -2 -18 4.05 18.04
 0 -2 -18 13.17 17.71
 0 -2 -18 13.02 18.81
 0 3 18 95.15 32.86
 0 3 18 134.89 24.46
 0 3 18 110.46 20.56
 0 3 18 122.12 24.65
 0 3 18 113.29 24.6
 0 -3 -18 100.8 33.5
 0 -3 -18 118.92 25.27
 0 -3 -18 98.53 7.64
 0 -3 -18 146.2 24.39
 0 -3 -18 93.15 21.73
 0 -3 -18 98.81 23.57
 0 4 18 24.16 30.45
 0 4 18 6.95 19.86
 0 4 18 11.29 19.75
 0 4 18 9.49 19.42
 0 4 18 8.17 19.83
 0 -4 -18 17.41 30.45
 0 -4 -18 27.47 21.38
 0 -4 -18 15.29 8.62
 0 -4 -18 16.34 19.06
 0 -4 -18 14.8 17
 0 -4 -18 27.79 19.95
 0 5 18 16.43 31.15
 0 5 18 26.78 21.6
 0 5 18 25.2 15.71
 0 5 18 29.31 21.07
 0 5 18 16.02 18.87
 0 5 18 17.01 20.35
 0 -5 -18 42.12 32.3
 0 -5 -18 48.37 22.71
 0 -5 -18 29.24 9.57
 0 -5 -18 27.57 20
 0 -5 -18 15.5 17.4
 0 -5 -18 24.57 20.16
 0 6 18 49.03 34
 0 6 18 53.12 22.28
 0 6 18 60.95 22.7
 0 6 18 60.84 23.54
 0 6 18 55.67 21.32
 0 6 18 42.52 22.61
 0 -6 -18 62.81 34.49
 0 -6 -18 50.01 23.22
 0 -6 -18 56.36 12.12
 0 -6 -18 64.99 22.28
 0 -6 -18 56.95 19.54
 0 -6 -18 45.97 22.17
 0 7 18 90 36.93
 0 7 18 90.91 24.53
 0 7 18 112.12 25.67
 0 7 18 102.37 25.15
 0 7 18 97.87 24.05
 0 7 18 101.43 25.42
 0 -7 -18 80.25 36.69
 0 -7 -18 95.46 26.17
 0 -7 -18 79.32 14.19
 0 -7 -18 80.31 23.86
 0 -7 -18 83.11 20.51
 0 -7 -18 89.68 23.99
 0 8 18 250.55 44.55
 0 8 18 274.57 33.26
 0 8 18 256.58 31.51
 0 8 18 236.91 30.11
 0 -8 -18 216.5 44.12
 0 -8 -18 298.77 36.11
 0 -8 -18 238.78 22.37
 0 -8 -18 268.62 27.87
 0 -8 -18 217.23 29.56
 0 9 18 34.74 36.87
 0 9 18 0.75 22.9
 0 9 18 6.57 23.87
 0 9 18 23.68 23.27
 0 9 18 11.53 23.04
 0 -9 -18 -3.74 35.89
 0 -9 -18 16.32 14.64
 0 -9 -18 9.6 21.78
 0 -9 -18 19.3 17.76
 0 10 18 5 37.63
 0 10 18 3.3 23.89
 0 10 18 3.37 22.13
 0 10 18 -7.98 20.68
 0 10 18 -4.86 21.79
 0 -10 -18 17.65 38.02
 0 -10 -18 4 21.39
 0 -10 -18 3.56 15.29
 0 -10 -18 5.17 16.51
 0 -10 -18 17.91 17.82
 0 -10 -18 -1.49 24.43
 0 11 18 10.42 39.57
 0 11 18 -2.03 24.46
 0 11 18 1.67 22.81
 0 11 18 2.47 23.63
 0 11 18 1.14 24.8
 0 -11 -18 4.95 39.29
 0 -11 -18 11.22 24.05
 0 -11 -18 0.83 17.11
 0 -11 -18 2.78 22.71
 0 -11 -18 9.58 18.42
 0 -11 -18 -3.11 16.89
 0 12 18 32.68 42.18
 0 12 18 31.68 26.06
 0 12 18 52.2 25.75
 0 12 18 45.8 27.26
 0 12 18 33.54 26.94
 0 -12 -18 28.62 42.51
 0 -12 -18 40.49 25.63
 0 -12 -18 50.56 20.14
 0 -12 -18 29.57 25.37
 0 -12 -18 38.53 20.69
 0 -12 -18 30.18 24.38
 0 13 18 23.37 44.18
 0 13 18 18.68 29.11
 0 13 18 16.73 24.8
 0 13 18 7.72 26.1
 0 13 18 8.36 24.76
 0 -13 -18 16.78 45.01
 0 -13 -18 -0.86 24.36
 0 -13 -18 18.81 20.59
 0 -13 -18 23.2 19.97
 0 -13 -18 20.3 19.42
 0 -13 -18 17.41 24.37
 0 14 18 0.01 24.95
 0 14 18 15.47 25.04
 0 14 18 8.62 28.25
 0 -14 -18 -15.5 46.13
 0 -14 -18 13.92 26.14
 0 -14 -18 -5.12 21.31
 0 -14 -18 -3.01 25.48
 0 -14 -18 -3.43 19.73
 0 -14 -18 0.14 24.84
 0 15 18 42.38 36.26
 0 15 18 15.64 26.38
 0 15 18 21.79 28.47
 0 15 18 38.77 31.27
 0 -15 -18 7.65 26.37
 0 -15 -18 32.91 23.67
 0 -15 -18 13.29 27.72
 0 -15 -18 13.19 20.4
 0 -15 -18 19.62 26.44
 0 16 18 2.24 30.69
 0 16 18 -0.89 30.35
 0 16 18 18.33 29.94
 0 16 18 23.77 31.58
 0 -16 -18 10.88 27.43
 0 -16 -18 -5.59 23.52
 0 -16 -18 1.56 28.24
 0 -16 -18 9.54 20.65
 0 -16 -18 3.72 28.6
 0 17 18 0.41 33.74
 0 17 18 25.3 28.21
 0 17 18 -7.21 31.3
 0 17 18 1.28 30.58
 0 -17 -18 24.79 29.8
 0 -17 -18 5.49 27.86
 0 -17 -18 -0.37 29.84
 0 -17 -18 8.27 21.53
 0 -17 -18 2.68 29.85
 0 18 18 14.94 36.07
 0 18 18 -17.02 26.36
 0 18 18 15.86 28.63
 0 18 18 1.68 33.31
 0 18 18 0.33 31.3
 0 -18 -18 -6.93 30.52
 0 -18 -18 -18.76 27.65
 0 -18 -18 9.08 31.96
 0 -18 -18 -5.97 21.61
 0 -18 -18 11.13 29.87
 0 19 18 27.68 38.54
 0 19 18 8.16 28.9
 0 19 18 15.23 32.85
 0 19 18 -8.61 34.4
 0 19 18 15.03 35.86
 0 -19 -18 -5.87 28.76
 0 -19 -18 31.23 34.68
 0 -19 -18 9.28 31.46
 0 20 18 -8.98 40.44
 0 20 18 12.12 30.24
 0 20 18 -2.23 34.12
 0 20 18 9.7 37.47
 0 -20 -18 -7.26 32.89
 0 -20 -18 -4.56 33.54
 0 -20 -18 -20.93 35.36
 0 -19 19 4.16 28.82
 0 19 -19 49.14 36.18
 0 19 -19 8.74 36.3
 0 -18 19 -14.68 27.92
 0 18 -19 13.91 36.69
 0 18 -19 8.46 33.95
 0 -17 19 47.41 27.01
 0 -17 19 64.42 27.34
 0 17 -19 22.2 32.61
 0 17 -19 38.65 24.8
 0 17 -19 63.16 32.22
 0 -16 19 21.93 29.13
 0 -16 19 6.62 12.94
 0 -16 19 11.11 25.24
 0 -16 19 16.42 26.53
 0 16 -19 3.47 30.37
 0 16 -19 15.13 29.71
 0 -15 19 74.69 31.2
 0 -15 19 88.31 17.52
 0 -15 19 104.62 28.37
 0 -15 19 80.36 20.97
 0 -15 19 88.07 19.03
 0 15 -19 109.13 32.93
 0 15 -19 74.81 31.48
 0 -14 19 15.17 29.49
 0 -14 19 23.24 23.38
 0 -14 19 31.77 18.44
 0 14 -19 17.7 23.94
 0 14 -19 37.02 27.77
 0 14 -19 17.07 27.77
 0 -13 19 40.89 49.62
 0 -13 19 14.05 17.11
 0 -13 19 4.75 20.26
 0 -13 19 34.35 20
 0 -13 19 17.31 18.43
 0 13 -19 16.23 23.21
 0 13 -19 30.25 27.84
 0 13 -19 41.74 28.05
 0 13 -19 23.31 25.43
 0 -12 19 -6.99 28.22
 0 -12 19 2.42 16.99
 0 -12 19 1.17 21.91
 0 -12 19 7.52 18.84
 0 -12 19 0.45 22.94
 0 12 -19 -1.23 22.26
 0 12 -19 3.85 25.03
 0 12 -19 3.02 24.87
 0 12 -19 5.49 22.45
 0 -11 19 42.04 29.13
 0 -11 19 65.17 19.65
 0 -11 19 55.81 24.29
 0 -11 19 75.11 25.2
 0 -11 19 72.3 20.89
 0 -11 19 58.01 20.32
 0 11 -19 60.71 30.96
 0 11 -19 66.12 24.63
 0 11 -19 82.95 27.37
 0 11 -19 52.33 23.94
 0 -10 19 -15.8 27.14
 0 -10 19 -5.44 17.1
 0 -10 19 -4.47 24.31
 0 -10 19 -6.04 18.88
 0 -10 19 -11.44 18.49
 0 -10 19 -6.32 18.01
 0 10 -19 11.34 27.71
 0 10 -19 2.88 20.79
 0 10 -19 -1.48 22.63
 0 10 -19 -6.71 22.22
 0 -9 19 13.07 27.26
 0 -9 19 16.73 18.05
 0 -9 19 2.35 23.57
 0 -9 19 11.9 21.89
 0 -9 19 22.27 20.07
 0 -9 19 9.45 18.24
 0 9 -19 11.09 28.76
 0 9 -19 15.79 22.42
 0 9 -19 9.7 15.16
 0 9 -19 5.23 13.24
 0 9 -19 26.06 23.15
 0 9 -19 1.85 21.51
 0 -8 19 63.57 20
 0 -8 19 93.41 26.72
 0 -8 19 93.13 23.11
 0 -8 19 92.13 21.39
 0 -8 19 88.43 22.43
 0 8 -19 53.14 29.82
 0 8 -19 68.22 22.33
 0 8 -19 62.68 19.42
 0 8 -19 66.99 17.35
 0 8 -19 65.96 15.9
 0 8 -19 77.13 25.14
 0 -7 19 -17.17 24.91
 0 -7 19 6.73 17.26
 0 -7 19 4.25 23.61
 0 -7 19 -1.63 18.51
 0 -7 19 -3.54 19.41
 0 -7 19 14.31 17.69
 0 7 -19 -0.89 27.39
 0 7 -19 7.78 20.56
 0 7 -19 -9.58 19.85
 0 7 -19 -0.12 20.45
 0 7 -19 -2.23 20.91
 0 -6 19 4.01 25.7
 0 -6 19 6.4 18.25
 0 -6 19 -5.17 25.47
 0 -6 19 -2.64 21.13
 0 -6 19 -2.79 17.91
 0 -6 19 -12.32 18.59
 0 6 -19 1.02 27.75
 0 6 -19 6.32 20.45
 0 6 -19 -0.9 17.45
 0 6 -19 13.45 20.14
 0 6 -19 6.4 17.24
 0 6 -19 5.04 20.63
 0 -5 19 46.6 28.21
 0 -5 19 52.94 19.87
 0 -5 19 45.91 29.65
 0 -5 19 30.19 19.93
 0 -5 19 44.24 20.41
 0 -5 19 50.97 20.12
 0 5 -19 17.55 20.73
 0 5 -19 35.72 16.62
 0 5 -19 41.53 22.15
 0 5 -19 34.94 21.27
 0 5 -19 54.79 21.69
 0 -4 19 141.32 33.35
 0 -4 19 134.61 23.6
 0 -4 19 127.16 24.15
 0 -4 19 139.58 23.75
 0 -4 19 134.31 23.68
 0 4 -19 120.61 33.16
 0 4 -19 146.14 26.63
 0 4 -19 119.94 22.44
 0 4 -19 128.84 25.6
 0 4 -19 137.86 26.09
 0 -3 19 74.68 30.46
 0 -3 19 94.67 22
 0 -3 19 79.96 22.08
 0 -3 19 61.22 20.76
 0 -3 19 91.06 22.5
 0 3 -19 69.65 30.33
 0 3 -19 91.52 24.35
 0 3 -19 98.89 20.43
 0 3 -19 74.54 22.51
 0 3 -19 96.72 24.45
 0 -2 19 33.49 29.08
 0 -2 19 49.51 20.71
 0 -2 19 51.68 20.7
 0 -2 19 47.64 20.37
 0 -2 19 24.5 19.65
 0 2 -19 41.76 29.89
 0 2 -19 26.32 21.69
 0 2 -19 37.37 18.67
 0 2 -19 44.64 21.66
 0 2 -19 45.47 22.72
 0 -1 19 11.63 29.25
 0 -1 19 -3.33 18.51
 0 -1 19 18.66 19.89
 0 -1 19 9.18 19.22
 0 -1 19 0.43 18.83
 0 1 -19 -7.62 29.15
 0 1 -19 -4.13 19.99
 0 1 -19 -0.76 17.24
 0 1 -19 -2.46 14.91
 0 1 -19 1.13 20.27
 0 0 19 9.22 29.08
 0 0 19 0.56 18.81
 0 0 19 -3.1 19.54
 0 0 19 -8.79 18.78
 0 0 19 1.06 19.52
 0 0 -19 -4.69 28.89
 0 0 -19 7.03 20.61
 0 0 -19 1.51 17.62
 0 0 -19 -4.54 18.71
 0 0 -19 -9.87 19.65
 0 1 19 5.38 30.07
 0 1 19 -10.52 18.64
 0 1 19 -4.55 19.33
 0 1 19 -9.38 19.58
 0 1 19 -4.16 19.95
 0 -1 -19 3.88 30.41
 0 -1 -19 5.87 21.49
 0 -1 -19 -12.07 17.75
 0 -1 -19 -5.69 16.56
 0 -1 -19 2.34 19.37
 0 2 19 40.05 33.53
 0 2 19 37.24 22.21
 0 2 19 45.85 22.12
 0 2 19 29.21 21.51
 0 2 19 31.31 21.3
 0 -2 -19 28.21 31.85
 0 -2 -19 44.88 23.31
 0 -2 -19 49.79 21.15
 0 -2 -19 59.45 21.25
 0 -2 -19 52.37 18.43
 0 3 19 75.17 35.33
 0 3 19 113.67 24.98
 0 3 19 71.58 23.61
 0 3 19 82.44 23.19
 0 3 19 80.92 23.75
 0 -3 -19 95.53 36.47
 0 -3 -19 74.35 23.61
 0 -3 -19 99.76 23.62
 0 -3 -19 85.83 22.11
 0 -3 -19 105.04 25.02
 0 4 19 122.76 39
 0 4 19 121.82 27.12
 0 4 19 119.25 24.91
 0 4 19 118.81 25.99
 0 4 19 132.66 27.12
 0 -4 -19 111.25 37.7
 0 -4 -19 149.83 26.89
 0 -4 -19 115.29 10.45
 0 -4 -19 126.88 25.6
 0 -4 -19 102.22 24.19
 0 -4 -19 109.34 29.31
 0 5 19 55.44 37.92
 0 5 19 31.19 22.5
 0 5 19 43.48 26.48
 0 5 19 40.08 23.53
 0 -5 -19 43.21 35.88
 0 -5 -19 32.87 22.6
 0 -5 -19 30.88 14.4
 0 -5 -19 36.78 22.29
 0 -5 -19 37.49 19.96
 0 6 19 6.8 35.57
 0 6 19 13.4 21.96
 0 6 19 8.11 21.71
 0 6 19 4.18 22.29
 0 6 19 2.55 25.57
 0 -6 -19 17.53 61.34
 0 -6 -19 6.47 20.84
 0 -6 -19 4.92 10.5
 0 -6 -19 -0.92 24.6
 0 -6 -19 6.94 18.92
 0 -6 -19 -3.83 21.62
 0 7 19 2.64 36.54
 0 7 19 4.02 21.76
 0 7 19 3.28 22.43
 0 7 19 -7.97 22.96
 0 -7 -19 -1.38 36.48
 0 -7 -19 -1.29 22.49
 0 -7 -19 2.01 12.27
 0 -7 -19 -3.31 20.87
 0 -7 -19 16.7 19.15
 0 -7 -19 8.78 21.19
 0 8 19 82.61 40.95
 0 8 19 76.75 25.95
 0 8 19 82.53 26.68
 0 8 19 75.51 27.11
 0 -8 -19 40.98 39.57
 0 -8 -19 89.83 27.77
 0 -8 -19 66.12 15.69
 0 -8 -19 65.58 20.15
 0 -8 -19 68.76 21.56
 0 -8 -19 60.88 25.35
 0 9 19 0.57 39.75
 0 9 19 18.93 28.93
 0 9 19 15.37 23.69
 0 9 19 9.52 23
 0 9 19 0.18 24.03
 0 -9 -19 8.12 40.18
 0 -9 -19 6.01 25.13
 0 -9 -19 -4.93 14.33
 0 -9 -19 -7.47 22.6
 0 -9 -19 11.68 18.43
 0 -9 -19 13.5 24.33
 0 10 19 12.68 42.12
 0 10 19 5.53 26.56
 0 10 19 -12.5 22.63
 0 10 19 -7.41 25.05
 0 10 19 17.42 26.36
 0 -10 -19 -4.13 41.56
 0 -10 -19 -20.19 24.3
 0 -10 -19 7.54 16.48
 0 -10 -19 6.22 17.85
 0 -10 -19 16.08 18.71
 0 -10 -19 -4.02 21.92
 0 11 19 91.16 64.52
 0 11 19 42.66 29.18
 0 11 19 75.72 26.58
 0 11 19 54.34 28
 0 11 19 65.32 27.55
 0 -11 -19 78.24 46.86
 0 -11 -19 65.11 26.26
 0 -11 -19 74.48 20.29
 0 -11 -19 60.57 26.96
 0 -11 -19 54.93 21.78
 0 -11 -19 67.48 26.35
 0 12 19 5.81 46.68
 0 12 19 -2.19 28.29
 0 12 19 0 24.75
 0 12 19 -3.43 25.74
 0 12 19 -7.05 27.43
 0 -12 -19 -10.56 46.44
 0 -12 -19 -3 26.05
 0 -12 -19 -1.82 18.79
 0 -12 -19 -6.57 25.28
 0 -12 -19 4.3 21.03
 0 -12 -19 -6.41 24.57
 0 13 19 33.08 49.37
 0 13 19 36.1 30.2
 0 13 19 48.74 27.58
 0 13 19 40.22 30.27
 0 13 19 31.46 29.66
 0 -13 -19 9.73 49.38
 0 -13 -19 16.9 27.35
 0 -13 -19 37.85 21.7
 0 -13 -19 28.31 21.38
 0 -13 -19 24.64 20.55
 0 -13 -19 22.06 26.69
 0 14 19 30.75 29.53
 0 14 19 33.28 27.45
 0 14 19 33.33 30.77
 0 14 19 25.51 24.84
 0 -14 -19 34.21 28.94
 0 -14 -19 26.03 22.73
 0 -14 -19 35.65 28.71
 0 -14 -19 18.89 22.22
 0 -14 -19 19.99 27.58
 0 15 19 85.65 35.96
 0 15 19 111.03 35.14
 0 15 19 94.44 33.09
 0 15 19 98.86 35.22
 0 -15 -19 89.63 32.48
 0 -15 -19 103.02 26.84
 0 -15 -19 94.09 32.82
 0 -15 -19 88.02 24.65
 0 -15 -19 80.56 31.2
 0 16 19 3.8 35
 0 16 19 19.05 28.97
 0 16 19 17.01 30.44
 0 16 19 19.24 33.99
 0 -16 -19 33.15 30.83
 0 -16 -19 30.79 27.07
 0 -16 -19 32.77 31.63
 0 -16 -19 8.88 22.77
 0 -16 -19 15.1 28.91
 0 17 19 49.35 36.46
 0 17 19 57.32 32.36
 0 17 19 29.02 34.31
 0 17 19 53.42 36.81
 0 -17 -19 35.43 32.06
 0 -17 -19 47.23 33.72
 0 -17 -19 43.71 24.52
 0 -17 -19 33.6 33.54
 0 18 19 12.89 38.87
 0 18 19 -29.06 28.51
 0 18 19 -8.16 30.29
 0 18 19 -9.91 35
 0 18 19 2 39.3
 0 -18 -19 -11.59 32.23
 0 -18 -19 -9.42 29.67
 0 -18 -19 6.84 38.62
 0 -18 -19 -9.4 23.57
 0 -18 -19 3.55 32.03
 0 19 19 35.53 41.56
 0 19 19 10.94 30.83
 0 19 19 13.84 37.12
 0 19 19 24.71 44.13
 0 -19 -19 24.38 33.97
 0 -19 -19 20.36 31.38
 0 -19 -19 19.12 36.19
 0 -19 -19 1.67 34.1
 0 -18 20 1.71 30.01
 0 18 -20 15.69 35.85
 0 18 -20 -7.15 35.61
 0 -17 20 11.08 47.03
 0 -17 20 -1.12 28.08
 0 17 -20 13.05 32.25
 0 -16 20 21.26 53.03
 0 -16 20 -0.22 15.82
 0 -16 20 -7.62 27.04
 0 16 -20 9.49 32.56
 0 16 -20 -11.48 30.57
 0 -15 20 -8.08 33.58
 0 -15 20 22.48 17.11
 0 -15 20 12.75 27.26
 0 -15 20 20.41 38.71
 0 15 -20 29.52 28.74
 0 15 -20 1.43 29.72
 0 -14 20 -1.98 32.78
 0 -14 20 13.68 19.24
 0 -14 20 8.77 26.18
 0 -14 20 7.01 21.46
 0 -14 20 12.22 19.77
 0 14 -20 -2.62 28.12
 0 14 -20 17.5 28.9
 0 14 -20 8.02 25.67
 0 -13 20 5.31 32.01
 0 -13 20 -2.04 24.91
 0 -13 20 -2.24 21.37
 0 -13 20 2.67 19.8
 0 13 -20 -7.82 25.11
 0 13 -20 1.5 28.03
 0 13 -20 7.43 27.6
 0 13 -20 -12.3 26.69
 0 -12 20 26.68 33.48
 0 -12 20 41.08 19.98
 0 -12 20 48.39 23.81
 0 -12 20 51.16 22.61
 0 -12 20 36.84 21.26
 0 12 -20 32.54 26.13
 0 12 -20 25.19 27.69
 0 12 -20 28.8 27.96
 0 12 -20 34.23 25.66
 0 -11 20 3.79 30.82
 0 -11 20 8.94 18.94
 0 -11 20 2.17 24.41
 0 -11 20 8.53 21.19
 0 -11 20 -1.55 20.1
 0 11 -20 18.64 24.77
 0 11 -20 0.34 24.98
 0 11 -20 -9.63 23.59
 0 -10 20 -10.39 29.84
 0 -10 20 6.08 19.05
 0 -10 20 10.44 23.92
 0 -10 20 -2.26 20.17
 0 -10 20 6.68 20.19
 0 10 -20 10.3 30.98
 0 10 -20 -0.2 23.67
 0 10 -20 1.87 9.14
 0 10 -20 9.87 23.32
 0 10 -20 -2.26 22.34
 0 -9 20 110.86 35.66
 0 -9 20 108.5 23.25
 0 -9 20 107.07 45.62
 0 -9 20 116.46 25.74
 0 -9 20 128.48 25.39
 0 -9 20 124.62 23.53
 0 9 -20 140.49 36.42
 0 9 -20 148.07 28.35
 0 9 -20 87.9 19.01
 0 9 -20 111.14 28.06
 0 9 -20 98.57 27.77
 0 -8 20 19.67 19.65
 0 -8 20 29.44 32.91
 0 -8 20 18.38 21.55
 0 -8 20 12.04 20.57
 0 -8 20 22.67 21.3
 0 8 -20 32.87 32.55
 0 8 -20 16.05 23.98
 0 8 -20 19.26 19.06
 0 8 -20 27.8 23.72
 0 8 -20 15.92 17.03
 0 8 -20 31.29 24.21
 0 -7 20 27.97 30.13
 0 -7 20 34.54 21.45
 0 -7 20 45.62 29.02
 0 -7 20 36.18 24.7
 0 -7 20 49.03 22.78
 0 -7 20 35.84 21.13
 0 7 -20 37.16 33.49
 0 7 -20 40.69 27.48
 0 7 -20 23.49 18.44
 0 7 -20 32.59 24.73
 0 7 -20 22.59 18.87
 0 7 -20 30.66 26.79
 0 -6 20 54.98 30.94
 0 -6 20 80.71 21.99
 0 -6 20 84.11 34.16
 0 -6 20 106.41 24.96
 0 -6 20 93.14 23.65
 0 -6 20 89.46 24.33
 0 6 -20 1.14 30.03
 0 6 -20 128.64 27.8
 0 6 -20 78.98 20.38
 0 6 -20 71.76 21.01
 0 6 -20 78.9 30.47
 0 -5 20 16.67 29.55
 0 -5 20 19.87 20.34
 0 -5 20 11.02 21.35
 0 -5 20 -1.74 19.41
 0 -5 20 13.94 19.85
 0 5 -20 24.93 23.09
 0 5 -20 22.4 19.81
 0 5 -20 19.96 20.93
 0 5 -20 24.59 27.31
 0 -4 20 -4.23 30.56
 0 -4 20 -9.47 19.75
 0 -4 20 4.37 20.96
 0 -4 20 -1.81 20.91
 0 -4 20 -13.43 18.99
 0 4 -20 -7.36 30.86
 0 4 -20 -1.77 22.49
 0 4 -20 -4.1 16.86
 0 4 -20 1.34 24.31
 0 -3 20 -0.99 29.94
 0 -3 20 3.89 20.48
 0 -3 20 -0.98 20.91
 0 -3 20 4.84 19.53
 0 -3 20 9.31 19.89
 0 3 -20 -9.4 30.3
 0 3 -20 -1.21 22.14
 0 3 -20 4.13 17.92
 0 3 -20 4.4 20.78
 0 3 -20 -4.17 23.9
 0 -2 20 51.72 33.66
 0 -2 20 43.21 22.68
 0 -2 20 46.21 23
 0 -2 20 58.94 22.95
 0 -2 20 55.69 23.87
 0 2 -20 28.98 32.61
 0 2 -20 55.01 24.94
 0 2 -20 66.09 21.17
 0 2 -20 63.09 23.2
 0 2 -20 46.3 23.5
 0 -1 20 36.42 33.33
 0 -1 20 47.04 22.37
 0 -1 20 42.84 18.69
 0 -1 20 51.93 22.3
 0 -1 20 33.45 21.43
 0 1 -20 53.2 51.16
 0 1 -20 46.09 23.68
 0 1 -20 31.43 20.39
 0 1 -20 45.23 23.11
 0 1 -20 34.29 22.63
 0 0 20 48.42 34
 0 0 20 33.07 22.04
 0 0 20 45.39 21.42
 0 0 20 54.45 22.95
 0 0 -20 27.91 34.15
 0 0 -20 59.69 26.09
 0 0 -20 57.91 21.65
 0 0 -20 51.49 22.05
 0 0 -20 39.65 23.43
 0 1 20 45.18 34.88
 0 1 20 28.39 21.98
 0 1 20 35.09 27.74
 0 1 20 58.37 23.79
 0 1 20 55.76 24.25
 0 -1 -20 19.17 34.19
 0 -1 -20 43.54 24.86
 0 -1 -20 54.15 22.16
 0 -1 -20 40.1 21.69
 0 -1 -20 45.54 23.95
 0 2 20 36.7 37.18
 0 2 20 54.63 23.73
 0 2 20 59.69 24.13
 0 2 20 49.54 24.71
 0 -2 -20 60.95 37.29
 0 -2 -20 66.45 24.35
 0 -2 -20 37.96 22.4
 0 -2 -20 40.07 22.01
 0 -2 -20 48.32 24.23
 0 3 20 3.22 35.72
 0 3 20 2.93 22.33
 0 3 20 -13.7 21.29
 0 3 20 0.96 22.41
 0 -3 -20 5.44 36.14
 0 -3 -20 -1.82 23.05
 0 -3 -20 -1.32 20.74
 0 -3 -20 10.38 17.24
 0 4 20 16.58 37.81
 0 4 20 -0.8 22.64
 0 4 20 -1.54 22.44
 0 4 20 14.11 18.23
 0 4 20 2.3 17.89
 0 -4 -20 7.53 36.94
 0 -4 -20 -10.07 23.57
 0 -4 -20 -7.28 20.97
 0 -4 -20 -2.46 19.86
 0 -4 -20 6.16 23.07
 0 5 20 27.41 38.85
 0 5 20 29.13 23.19
 0 5 20 9.78 22.82
 0 5 20 2.69 23.86
 0 5 20 25.39 25.05
 0 -5 -20 33.52 39.28
 0 -5 -20 1.71 24.62
 0 -5 -20 20.18 23.21
 0 -5 -20 8.7 20.81
 0 -5 -20 21.64 22.48
 0 6 20 101.75 43.34
 0 6 20 94.61 29.05
 0 6 20 91.3 27.03
 0 6 20 99.58 27.62
 0 6 20 69.29 26.79
 0 -6 -20 88.5 43.48
 0 -6 -20 89.99 12.87
 0 -6 -20 94.96 27.73
 0 -6 -20 83.21 23.84
 0 -6 -20 79.86 26.83
 0 7 20 26.55 42.04
 0 7 20 25.32 26.6
 0 7 20 53.45 25.85
 0 7 20 35.2 25.92
 0 7 20 43.24 26.37
 0 -7 -20 9.71 41.34
 0 -7 -20 25.13 26.06
 0 -7 -20 37.61 13.32
 0 -7 -20 35.64 25
 0 -7 -20 32.63 21.01
 0 -7 -20 25.59 19.68
 0 8 20 18.75 43.5
 0 8 20 30 26.96
 0 8 20 21.37 19.33
 0 8 20 22.87 25.46
 0 8 20 11.83 26.17
 0 -8 -20 6.02 42.53
 0 -8 -20 19.09 25.87
 0 -8 -20 18.66 14.62
 0 -8 -20 24.95 24.27
 0 -8 -20 10.03 19.79
 0 -8 -20 12.93 25.15
 0 9 20 142.39 50.26
 0 9 20 122.73 31.94
 0 9 20 124.71 29.91
 0 9 20 122.36 31.18
 0 9 20 111.82 31.42
 0 -9 -20 117.14 49.31
 0 -9 -20 126.49 30.2
 0 -9 -20 114.19 18.72
 0 -9 -20 143.37 30.91
 0 -9 -20 77.67 22.86
 0 -9 -20 120.02 29.84
 0 10 20 -12.01 46.19
 0 10 20 2.14 27.45
 0 10 20 -3.95 25.64
 0 10 20 6.06 20.94
 0 10 20 -7.41 26.11
 0 -10 -20 -1.08 46.65
 0 -10 -20 -4.4 26.57
 0 -10 -20 1.37 17.02
 0 -10 -20 1.09 18.5
 0 -10 -20 -0.75 20.2
 0 -10 -20 -0.83 19.26
 0 11 20 10.83 49.98
 0 11 20 2.69 28.9
 0 11 20 2.03 26.54
 0 11 20 2.11 27.87
 0 11 20 7.78 28.57
 0 -11 -20 -8.29 55.21
 0 -11 -20 -8.48 27.67
 0 -11 -20 0.96 18.1
 0 -11 -20 10.01 26.4
 0 -11 -20 -4.62 21.08
 0 -11 -20 3.07 25.88
 0 12 20 36.85 52.87
 0 12 20 33.26 31.51
 0 12 20 42.93 28.61
 0 12 20 24.75 29.45
 0 12 20 57.2 26.23
 0 -12 -20 12.02 53.1
 0 -12 -20 53.96 29.21
 0 -12 -20 33.04 21.32
 0 -12 -20 65.39 30.19
 0 -12 -20 34.85 24.37
 0 -12 -20 38.35 29.08
 0 13 20 -4.41 32.08
 0 13 20 10.05 27.72
 0 13 20 -3.59 28.51
 0 13 20 -2.53 31.21
 0 -13 -20 -10.25 54.49
 0 -13 -20 14.68 29.72
 0 -13 -20 -3.02 21.3
 0 -13 -20 -4.87 20.96
 0 -13 -20 -9.59 21.64
 0 -13 -20 -17.05 27.83
 0 14 20 27.86 34.36
 0 14 20 -0.8 28.32
 0 14 20 2.35 32.21
 0 14 20 1.02 32.3
 0 -14 -20 11.45 30.21
 0 -14 -20 6.26 23.33
 0 -14 -20 16.17 29.74
 0 -14 -20 -0.63 24.32
 0 -14 -20 -7.39 29.26
 0 15 20 15.41 33.31
 0 15 20 17.14 30.32
 0 15 20 19.2 33.87
 0 15 20 14.92 26.83
 0 -15 -20 9.25 30.94
 0 -15 -20 4.84 25.66
 0 -15 -20 11.47 31.38
 0 -15 -20 -7.3 23.63
 0 -15 -20 -6.64 30.31
 0 16 20 -4.18 36.15
 0 16 20 6.36 31.18
 0 16 20 10.28 33.85
 0 16 20 14.29 35.61
 0 -16 -20 -9.73 27.92
 0 -16 -20 -19.67 31.94
 0 -16 -20 0.63 24.59
 0 -16 -20 -9.22 31.36
 0 17 20 3.31 39.96
 0 17 20 -14.33 31.25
 0 -17 -20 -0.7 33.27
 0 -17 -20 4.3 34.23
 0 -17 -20 23.29 40.87
 0 -17 -20 7.69 25.66
 0 -17 -20 12.01 35.43
 0 18 20 -4.29 41.77
 0 18 20 -18.98 32.53
 0 18 20 -22.05 36.62
 0 18 20 -10.6 36.71
 0 18 20 16.51 40.2
 0 -18 -20 -17.54 35.28
 0 -18 -20 -15.95 30.9
 0 -18 -20 16.78 36.87
 0 -18 -20 2.55 44.76
 0 -18 -20 -5.81 33.68
 0 -17 21 33.95 32.91
 0 17 -21 25.2 37.43
 0 17 -21 62.22 36.39
 0 -16 21 2.5 22.44
 0 -16 21 -0.14 31.25
 0 16 -21 -3.52 33.34
 0 16 -21 -9.9 32.31
 0 -15 21 1.68 23.79
 0 -15 21 -6.67 29.91
 0 15 -21 0.49 25.89
 0 15 -21 21.8 31.92
 0 -14 21 3.59 19.63
 0 -14 21 -1.33 29.32
 0 -14 21 -2.41 23.43
 0 -14 21 13.03 24.88
 0 14 -21 12.32 31.49
 0 14 -21 -6.8 29.91
 0 14 -21 0.1 27.68
 0 -13 21 22.04 20.71
 0 -13 21 20.64 29.3
 0 -13 21 34.44 24.52
 0 -13 21 32.97 22.82
 0 13 -21 31.88 34.57
 0 13 -21 23.36 31.57
 0 13 -21 27.1 29.65
 0 13 -21 27.25 30.64
 0 -12 21 17.58 43.4
 0 -12 21 23.63 21.02
 0 -12 21 15.4 27.38
 0 -12 21 14.59 23.7
 0 -12 21 -2.72 22.15
 0 12 -21 14.81 28.44
 0 12 -21 29.34 30.04
 0 12 -21 12.77 29.66
 0 12 -21 8.51 27.17
 0 -11 21 33.41 37.7
 0 -11 21 29.74 21.99
 0 -11 21 23.88 24.84
 0 -11 21 42.83 24.08
 0 -11 21 27.63 23.35
 0 11 -21 29.46 27.56
 0 11 -21 29.8 27.92
 0 11 -21 31.57 27.34
 0 -10 21 18.2 36.46
 0 -10 21 19.87 21.53
 0 -10 21 16.96 27.26
 0 -10 21 17.5 22.78
 0 -10 21 37.94 23.45
 0 10 -21 13.38 36.19
 0 10 -21 16.21 27.26
 0 10 -21 16.25 26.7
 0 10 -21 20.44 26.27
 0 -9 21 14.75 33.63
 0 -9 21 -0.14 21.45
 0 -9 21 9.06 24.01
 0 -9 21 7.53 22.73
 0 -9 21 -8.06 21.7
 0 9 -21 5.48 34.79
 0 9 -21 7.51 26.75
 0 9 -21 -3.57 16.37
 0 9 -21 8.03 26.05
 0 9 -21 7.05 24.23
 0 -8 21 30.93 22.76
 0 -8 21 11.16 26.32
 0 -8 21 24.25 24.23
 0 -8 21 36.49 23.12
 0 8 -21 38.35 36.79
 0 8 -21 27.04 26.27
 0 8 -21 30.67 26.2
 0 8 -21 15.16 25.62
 0 -7 21 17.8 34.33
 0 -7 21 17.06 21.08
 0 -7 21 13.73 21.85
 0 -7 21 -4.09 22.18
 0 7 -21 -2.26 33.91
 0 7 -21 7.21 24.59
 0 7 -21 6.75 20.12
 0 7 -21 4.93 22.61
 0 7 -21 6.34 24.81
 0 7 -21 4.33 24.04
 0 -6 21 2.09 32.74
 0 -6 21 4.89 21.97
 0 -6 21 25.95 22.2
 0 -6 21 6.54 22.56
 0 6 -21 1.13 32.53
 0 6 -21 -2.89 24.05
 0 6 -21 6.13 20.79
 0 6 -21 13.22 23.19
 0 6 -21 -0.7 21.59
 0 -5 21 41.74 33.93
 0 -5 21 69.81 24.13
 0 -5 21 57.24 25.78
 0 -5 21 67.84 24.16
 0 5 -21 53.19 27.61
 0 5 -21 69.28 22.32
 0 5 -21 79.36 26.78
 0 5 -21 59.32 25.91
 0 -4 21 17.65 34.85
 0 -4 21 19.97 21.75
 0 -4 21 18.93 24.09
 0 -4 21 8.96 22.02
 0 -4 21 20.27 23.96
 0 4 -21 26.58 34.6
 0 4 -21 33.76 25.68
 0 4 -21 22.73 21.76
 0 4 -21 43.36 23.63
 0 4 -21 37.42 25.42
 0 -3 21 0.51 34.27
 0 -3 21 10.15 21.48
 0 -3 21 -11.43 22.44
 0 -3 21 2.26 22.15
 0 -3 21 0.85 23.09
 0 3 -21 -5.45 35.26
 0 3 -21 -4.75 24.31
 0 3 -21 2.86 22.38
 0 3 -21 -0.89 22.4
 0 3 -21 -23.06 22.6
 0 -2 21 -4.32 58.67
 0 -2 21 5.33 21.46
 0 -2 21 -4 23.13
 0 -2 21 12.11 23.68
 0 -2 21 0.22 21.38
 0 2 -21 2.2 34.96
 0 2 -21 -9.44 24.36
 0 2 -21 23.69 20.63
 0 2 -21 -5.85 21.58
 0 2 -21 3.04 23.03
 0 -1 21 13.84 35.7
 0 -1 21 0.16 21.48
 0 -1 21 28.37 24.3
 0 -1 21 19.13 22.84
 0 1 -21 -3.36 34.89
 0 1 -21 12.46 25.66
 0 1 -21 27.66 21.92
 0 1 -21 14.02 22.53
 0 1 -21 8.36 22.66
 0 0 21 -19.13 35.64
 0 0 21 -6.36 21.14
 0 0 21 0.3 17.14
 0 0 21 -8.04 22.64
 0 0 -21 -8.33 35.91
 0 0 -21 16.05 25.3
 0 0 -21 -1.66 23.83
 0 0 -21 -3.35 24.21
 0 0 -21 -6.56 17.97
 0 1 21 20.57 39.08
 0 1 21 37.86 24.66
 0 1 21 12.51 23.93
 0 1 21 30.45 23.08
 0 1 21 26.77 22.61
 0 -1 -21 23.48 38.52
 0 -1 -21 17.14 24.36
 0 -1 -21 14.98 24.04
 0 2 21 -6.7 38.51
 0 2 21 -12.3 21.21
 0 2 21 -7.52 23.4
 0 2 21 6.07 22.68
 0 2 21 0.77 23.37
 0 -2 -21 13.71 39.29
 0 -2 -21 -10.03 24.71
 0 -2 -21 9.49 22.37
 0 -2 -21 -12.58 23.14
 0 3 21 4.81 39.71
 0 3 21 15.26 25.22
 0 3 21 10.9 18.52
 0 3 21 -0.28 24.33
 0 3 21 9.65 24.84
 0 -3 -21 5.85 40.35
 0 -3 -21 -5.76 26.03
 0 -3 -21 17.49 23.17
 0 -3 -21 -11.28 21.14
 0 -3 -21 -12.53 22.06
 0 4 21 24.21 42.28
 0 4 21 36.06 24.33
 0 4 21 24.27 25.67
 0 4 21 24.88 25.94
 0 4 21 29.45 26.07
 0 -4 -21 36.02 42.84
 0 -4 -21 7.53 23.39
 0 -4 -21 31.28 23.3
 0 -4 -21 19.62 25.33
 0 5 21 44.67 45
 0 5 21 73.06 28.34
 0 5 21 61.56 27.04
 0 5 21 61.5 22.54
 0 5 21 70.68 23.21
 0 -5 -21 85.36 30.35
 0 -5 -21 59.12 26.59
 0 -5 -21 57.58 24.43
 0 -5 -21 63.92 27.4
 0 6 21 16.41 44.36
 0 6 21 12.55 26.95
 0 6 21 30.67 26.46
 0 6 21 25.75 27.32
 0 6 21 -4.63 26.25
 0 -6 -21 -11.44 43.27
 0 -6 -21 -3.48 26.88
 0 -6 -21 4.08 13.35
 0 -6 -21 12.41 25.11
 0 -6 -21 5.6 21.59
 0 -6 -21 8.23 25.51
 0 7 21 -9.99 45.28
 0 7 21 19.07 27.11
 0 7 21 20.43 20.43
 0 7 21 -0.48 25.19
 0 7 21 -5.05 26.28
 0 -7 -21 -1.76 45.18
 0 -7 -21 0.27 27.57
 0 -7 -21 3.69 13.16
 0 -7 -21 1.68 25.17
 0 -7 -21 3.54 20.84
 0 -7 -21 32.23 26.32
 0 8 21 31.29 49.29
 0 8 21 17.74 26.64
 0 8 21 12.67 27.17
 0 8 21 -7.73 26.33
 0 8 21 21.31 28.42
 0 -8 -21 10.6 48.48
 0 -8 -21 26.19 29.41
 0 -8 -21 30.65 15.26
 0 -8 -21 16.31 26.39
 0 -8 -21 30.73 24.32
 0 -8 -21 30.5 28.35
 0 9 21 -4.86 49.42
 0 9 21 13.37 25.76
 0 9 21 -1.63 26.62
 0 9 21 7.19 27.21
 0 9 21 -7.61 28.13
 0 -9 -21 2.26 50.4
 0 -9 -21 7.22 28.45
 0 -9 -21 2.36 16.16
 0 -9 -21 7.48 26.85
 0 -9 -21 4.89 21.72
 0 -9 -21 17.42 26.83
 0 10 21 14.44 76.74
 0 10 21 23.02 28.52
 0 10 21 14.49 21.62
 0 10 21 4.47 29.14
 0 10 21 34.36 31.68
 0 -10 -21 45.19 54.25
 0 -10 -21 30.16 28.87
 0 -10 -21 15.88 18.56
 0 -10 -21 24.6 27.76
 0 -10 -21 8.27 22.84
 0 -10 -21 8.75 26.41
 0 11 21 16.78 56.03
 0 11 21 32.25 29.36
 0 11 21 45.34 30
 0 11 21 30.14 24.79
 0 11 21 32.02 31.57
 0 -11 -21 51.91 57.57
 0 -11 -21 39.53 31.2
 0 -11 -21 52.2 21.64
 0 -11 -21 26.77 29.31
 0 -11 -21 30.03 24.75
 0 -11 -21 43.05 30.4
 0 12 21 28.47 92.62
 0 12 21 12.67 30.85
 0 12 21 8.58 29.85
 0 12 21 8.48 31.44
 0 12 21 17.55 32.75
 0 -12 -21 15.91 57.95
 0 -12 -21 18.91 31.61
 0 -12 -21 6.65 21.79
 0 -12 -21 10.67 29.77
 0 -12 -21 6.97 25.91
 0 -12 -21 -3.13 29.6
 0 13 21 55.59 36.21
 0 13 21 20.02 31.04
 0 13 21 33.8 34.15
 0 13 21 35.59 27.39
 0 -13 -21 57.21 33.05
 0 -13 -21 33.8 24.1
 0 -13 -21 27.41 30.71
 0 -13 -21 25.39 25.87
 0 -13 -21 22.88 31.82
 0 14 21 13.87 36.84
 0 14 21 11.71 31.93
 0 14 21 -0.26 26.03
 0 14 21 -0.66 34.84
 0 -14 -21 0.42 32.56
 0 -14 -21 0.67 25.04
 0 -14 -21 -18.97 30.67
 0 -14 -21 3.23 26
 0 -14 -21 2.25 32.19
 0 15 21 6.17 38.51
 0 15 21 -6.41 32.46
 0 15 21 11.2 40.09
 0 -15 -21 -6.83 27.41
 0 -15 -21 2.48 26.16
 0 -15 -21 -4.62 33.44
 0 16 21 14.91 38.94
 0 16 21 -6.11 33.96
 0 16 21 7.97 38.18
 0 16 21 7.59 36.11
 0 -16 -21 -4.79 34.04
 0 -16 -21 4.42 29.58
 0 -16 -21 18.81 36.21
 0 -16 -21 -1.83 27.22
 0 -16 -21 0.43 34.63
 0 17 21 45.55 43.46
 0 17 21 47.63 36.41
 0 17 21 31.84 39.42
 0 17 21 27.81 40.3
 0 -17 -21 33.41 36.92
 0 -17 -21 27.31 32.28
 0 -17 -21 -7.93 37.04
 0 -17 -21 33.69 29.19
 0 -17 -21 31.95 36.89
 0 -15 22 16.85 21.71
 0 -15 22 4.25 31.79
 0 15 -22 10.25 32.96
 0 15 -22 15.58 36.69
 0 -14 22 4.73 23.33
 0 -14 22 -9.09 31.02
 0 -14 22 -10.41 26.72
 0 14 -22 -2.54 31.97
 0 14 -22 -19.12 29.74
 0 -13 22 54.65 23.97
 0 -13 22 44.48 32.58
 0 -13 22 21.09 26.79
 0 -13 22 36.48 26.11
 0 13 -22 44.46 34.11
 0 13 -22 30.28 32.09
 0 13 -22 28.93 33.14
 0 -12 22 3.77 22.53
 0 -12 22 -4.18 30.94
 0 -12 22 15.5 25.87
 0 -12 22 12.2 25.12
 0 12 -22 2.75 33.29
 0 12 -22 9.41 31.95
 0 12 -22 9.27 30.87
 0 12 -22 13.3 29.66
 0 -11 22 -1.99 22.38
 0 -11 22 12.29 26.98
 0 -11 22 1.11 25.56
 0 -11 22 9.77 25.04
 0 11 -22 -11.33 31
 0 11 -22 -11.5 29.72
 0 11 -22 10.31 30.38
 0 -10 22 73.97 26.15
 0 -10 22 65.99 31.56
 0 -10 22 51.05 26.65
 0 -10 22 73.26 26.44
 0 10 -22 54.03 30.9
 0 10 -22 51.9 30.34
 0 -9 22 54.35 24.96
 0 -9 22 52.44 27.63
 0 -9 22 42.78 24.74
 0 -9 22 43.52 25.26
 0 9 -22 43.5 42.62
 0 9 -22 72.8 30.01
 0 9 -22 30.02 18.72
 0 9 -22 46.87 28.62
 0 9 -22 53.28 29.11
 0 -8 22 18.56 23.07
 0 -8 22 21.02 29.5
 0 -8 22 20.15 26.89
 0 -8 22 13.43 24.24
 0 8 -22 9.37 38.64
 0 8 -22 33.17 29.07
 0 8 -22 24.63 28.66
 0 8 -22 21.24 26.93
 0 8 -22 30.04 27.73
 0 -7 22 44.38 40.15
 0 -7 22 41.18 25.25
 0 -7 22 42.54 26.75
 0 -7 22 77.77 26.6
 0 -7 22 38.04 26.57
 0 7 -22 45.87 39.97
 0 7 -22 62.65 29.3
 0 7 -22 46.18 22.42
 0 7 -22 54.42 29.38
 0 7 -22 27.34 27.79
 0 -6 22 23.43 37.72
 0 -6 22 36.95 23.41
 0 -6 22 14.5 26.35
 0 -6 22 28.37 26.58
 0 -6 22 19.13 23.64
 0 6 -22 -8.63 37.29
 0 6 -22 17.3 28.27
 0 6 -22 23.4 22.71
 0 6 -22 29.45 26.65
 0 6 -22 13.27 26.93
 0 -5 22 0.76 35.57
 0 -5 22 26.96 23.79
 0 -5 22 17.18 25.72
 0 -5 22 15.4 23.57
 0 5 -22 14.79 27.7
 0 5 -22 12.05 22.64
 0 5 -22 24.03 25.59
 0 5 -22 33.17 27.69
 0 -4 22 49.11 40.43
 0 -4 22 61.05 25.29
 0 -4 22 27.8 26.48
 0 -4 22 45.37 29.39
 0 -4 22 62.7 27.55
 0 4 -22 31.12 38.14
 0 4 -22 53.7 29.94
 0 4 -22 51.53 25.55
 0 4 -22 42.46 27.01
 0 4 -22 31.01 27
 0 -3 22 46.94 41.21
 0 -3 22 48.66 25.14
 0 -3 22 61.01 27.55
 0 -3 22 41.41 26.17
 0 3 -22 37.02 40.2
 0 3 -22 39.92 28.35
 0 3 -22 46.88 25.56
 0 3 -22 37.63 21.33
 0 3 -22 29.46 26.88
 0 -2 22 93.77 43.53
 0 -2 22 80.83 27.26
 0 -2 22 76.39 28.28
 0 -2 22 97.95 28.75
 0 -2 22 83.81 28.15
 0 2 -22 105.58 45.25
 0 2 -22 73.17 29.27
 0 2 -22 109.43 28.51
 0 2 -22 74.91 28.09
 0 2 -22 84.08 29.39
 0 -1 22 22.63 40.91
 0 -1 22 22.03 24.82
 0 -1 22 -2.01 25.33
 0 -1 22 4.73 25.17
 0 -1 22 -5.16 23.88
 0 1 -22 -23.45 39.86
 0 1 -22 -1.6 27.12
 0 1 -22 12.21 22.03
 0 1 -22 -3.54 25.64
 0 0 22 4.1 40.94
 0 0 22 12.22 24.05
 0 0 22 -0.89 25.06
 0 0 22 7.57 25.4
 0 0 22 -7.94 24.66
 0 0 -22 -9.79 40.34
 0 0 -22 -2.11 25.1
 0 0 -22 5.54 22.96
 0 0 -22 -7.12 23.69
 0 0 -22 1.23 25.76
 0 1 22 -4.1 42.55
 0 1 22 0.5 24.03
 0 1 22 -8.39 18.54
 0 1 22 -0.83 25.22
 0 1 22 14.46 25.65
 0 -1 -22 4.14 41.77
 0 -1 -22 9 27.68
 0 -1 -22 4.02 23.67
 0 -1 -22 -0.67 23.02
 0 -1 -22 5.79 20.02
 0 2 22 60.43 45.35
 0 2 22 88.34 29.27
 0 2 22 76.28 29.04
 0 2 22 90.83 28.99
 0 2 22 86.78 28.45
 0 -2 -22 92.57 47.97
 0 -2 -22 113.55 39.08
 0 -2 -22 73.88 27.05
 0 -2 -22 75.7 26.72
 0 -2 -22 57.24 28.52
 0 3 22 36.17 46.72
 0 3 22 46.99 27.38
 0 3 22 63.85 29.07
 0 3 22 35.43 25.69
 0 3 22 44.46 27.34
 0 -3 -22 50.28 47.26
 0 -3 -22 46.79 30.18
 0 -3 -22 31.4 25.69
 0 -3 -22 55.63 26.08
 0 -3 -22 24.76 27.25
 0 4 22 16.49 47.3
 0 4 22 61.02 28.64
 0 4 22 42.8 22.14
 0 4 22 45.72 28.56
 0 4 22 50.28 29.28
 0 -4 -22 38.8 47.78
 0 -4 -22 61.17 29.26
 0 -4 -22 54.13 27.2
 0 -4 -22 38.47 25.31
 0 -4 -22 17.43 21.07
 0 5 22 4.85 48.45
 0 5 22 -2.51 27.77
 0 5 22 12.53 27.3
 0 5 22 37.39 28.82
 0 5 22 8.51 28.18
 0 -5 -22 21.12 48.27
 0 -5 -22 2.65 26.19
 0 -5 -22 7.65 26.3
 0 -5 -22 13.03 23.71
 0 -5 -22 1.23 26.97
 0 6 22 19.39 51.71
 0 6 22 33.55 29.22
 0 6 22 24.83 21.57
 0 6 22 15.73 22.64
 0 6 22 28.81 23.12
 0 -6 -22 10.2 49.85
 0 -6 -22 54.63 29.47
 0 -6 -22 31.37 27.96
 0 -6 -22 7.07 25.19
 0 -6 -22 8.94 20.93
 0 7 22 75.52 54.07
 0 7 22 73.81 29.37
 0 7 22 38.01 29.62
 0 7 22 30.94 30.27
 0 7 22 53.51 31.79
 0 -7 -22 51.42 53.64
 0 -7 -22 31.05 29.48
 0 -7 -22 41.73 13.64
 0 -7 -22 53.65 29.32
 0 -7 -22 58.01 27.85
 0 -7 -22 50.66 30.48
 0 8 22 25.13 53.53
 0 8 22 17.71 30.23
 0 8 22 31.87 29.49
 0 8 22 22.03 28.85
 0 8 22 -0.1 29.66
 0 -8 -22 6.66 53.99
 0 -8 -22 29.52 30.78
 0 -8 -22 14.57 15.16
 0 -8 -22 30.14 28.83
 0 -8 -22 18.43 26.62
 0 -8 -22 11.8 28.94
 0 9 22 83.87 59.29
 0 9 22 62.25 33.69
 0 9 22 68.16 31.66
 0 9 22 24.37 31.58
 0 9 22 48.87 32.95
 0 -9 -22 45.81 57.68
 0 -9 -22 56.22 33.87
 0 -9 -22 41.16 18.03
 0 -9 -22 42.52 30.73
 0 -9 -22 25.97 30.1
 0 -9 -22 38.39 24.66
 0 10 22 113.49 63.73
 0 10 22 87.05 36.3
 0 10 22 68.15 32.66
 0 10 22 59.96 31.68
 0 10 22 70.49 34.73
 0 -10 -22 83.02 35.73
 0 -10 -22 67.64 20.86
 0 -10 -22 64.68 31.85
 0 -10 -22 69.61 30.97
 0 -10 -22 78.88 33.11
 0 11 22 -14.78 60.71
 0 11 22 -13.67 32.96
 0 11 22 7.45 30.93
 0 11 22 1.81 32.38
 0 11 22 -12.72 32.53
 0 -11 -22 -12.57 60.93
 0 -11 -22 28.39 32.84
 0 -11 -22 7.27 26.19
 0 -11 -22 -14.29 30.22
 0 -11 -22 13.8 31.77
 0 12 22 11.19 34.94
 0 12 22 13.59 30.72
 0 12 22 -17.96 30.18
 0 12 22 10.07 33.42
 0 -12 -22 -10.68 109.59
 0 -12 -22 16.64 32.72
 0 -12 -22 17.17 23.33
 0 -12 -22 0.32 31.85
 0 -12 -22 2.75 32.71
 0 13 22 57.29 36.81
 0 13 22 32.05 33.02
 0 -13 -22 46.11 25.91
 0 -13 -22 53.1 35.92
 0 14 22 -0.1 36.73
 0 14 22 14.99 34.2
 0 14 22 -1.49 36.28
 0 14 22 6.2 35.52
 0 -14 -22 -6.41 34.24
 0 -14 -22 -8.07 27.06
 0 -14 -22 -9.35 33.24
 0 -14 -22 5.43 30.42
 0 -14 -22 4.1 35.18
 0 15 22 20 41.55
 0 15 22 28.63 36.3
 0 15 22 29.05 36.79
 0 15 22 22.08 39.54
 0 -15 -22 3.95 36.81
 0 -15 -22 -4.97 29.37
 0 -15 -22 4.44 36.61
 0 -15 -22 22.36 29.48
 0 -15 -22 13.16 41.7
 0 -14 23 5.58 26.84
 0 14 -23 11.75 34.46
 0 -13 23 -3.49 24.51
 0 -13 23 6.82 30.87
 0 -13 23 -0.87 28.88
 0 13 -23 18.87 34.98
 0 13 -23 3.74 35.02
 0 -12 23 -3.4 24.9
 0 -12 23 1.2 33.73
 0 -12 23 -12.14 28.33
 0 -12 23 -7.8 27.56
 0 12 -23 13.68 33.36
 0 12 -23 -9.9 31.5
 0 -11 23 -10.41 23.76
 0 -11 23 1.73 32.8
 0 -11 23 -3.39 29.02
 0 -11 23 1.2 27.06
 0 11 -23 -4.3 35.76
 0 11 -23 5.29 31.42
 0 11 -23 -4.71 30.04
 0 -10 23 3.44 24.81
 0 -10 23 8.43 29.08
 0 -10 23 22.83 28.43
 0 -10 23 20.32 27.72
 0 10 -23 2.33 33.69
 0 10 -23 1.97 28.82
 0 10 -23 -0.3 29.98
 0 -9 23 16.38 25.22
 0 -9 23 22.77 28.82
 0 -9 23 31.67 30.13
 0 -9 23 8.77 27.05
 0 9 -23 32.78 34.29
 0 9 -23 0.57 21.56
 0 9 -23 27.35 30.8
 0 9 -23 13.47 30.77
 0 -8 23 10.13 25.84
 0 -8 23 7.45 27.72
 0 -8 23 -16.04 31.11
 0 -8 23 -2.21 24.66
 0 8 -23 14.61 32.97
 0 8 -23 4.58 21.76
 0 8 -23 -13.96 28.4
 0 8 -23 -7.77 28.73
 0 -7 23 112.73 28.41
 0 -7 23 120.65 32.13
 0 -7 23 97.81 29.38
 0 -7 23 84.5 30.59
 0 7 -23 85.11 34.65
 0 7 -23 97.53 26.49
 0 7 -23 99.45 31
 0 7 -23 106.13 31.81
 0 -6 23 16.74 25.72
 0 -6 23 40.01 29.34
 0 -6 23 36.4 29.69
 0 6 -23 47.87 32.79
 0 6 -23 16.46 25.58
 0 6 -23 28.6 28.52
 0 6 -23 53.4 29.04
 0 -5 23 7.56 26.2
 0 -5 23 20.1 28.13
 0 -5 23 3.04 25.96
 0 -5 23 9.69 28.13
 0 5 -23 10.99 30.06
 0 5 -23 14.17 25.68
 0 5 -23 15.86 27.95
 0 5 -23 11.18 27.98
 0 -4 23 82.66 29.28
 0 -4 23 56.25 29.35
 0 -4 23 108.17 30.63
 0 -4 23 102.85 31.05
 0 4 -23 65.6 47.11
 0 4 -23 90.64 33.23
 0 4 -23 65.93 27.38
 0 4 -23 82.06 29.95
 0 4 -23 51.65 30.14
 0 -3 23 3.5 72.25
 0 -3 23 -11.82 25.46
 0 -3 23 -1.26 26.5
 0 -3 23 0.29 25.95
 0 -3 23 16.89 26.83
 0 3 -23 8.39 44.05
 0 3 -23 0.84 30.13
 0 3 -23 3.63 25.2
 0 3 -23 7.81 27.33
 0 3 -23 9.77 26.61
 0 -2 23 -12.98 45.57
 0 -2 23 18.31 27.03
 0 -2 23 3.5 27.2
 0 -2 23 -0.12 25.94
 0 -2 23 -7.74 26.1
 0 2 -23 11.03 46.57
 0 2 -23 5.28 29.9
 0 2 -23 -3.14 27.09
 0 2 -23 -10.24 25.01
 0 2 -23 4.41 21.46
 0 -1 23 16.92 47.29
 0 -1 23 37.21 27.22
 0 -1 23 -12.1 26.91
 0 -1 23 1.87 26.69
 0 -1 23 11.95 27.56
 0 1 -23 -0.02 47.6
 0 1 -23 4.07 29.81
 0 1 -23 12.49 24.77
 0 1 -23 26.31 26.82
 0 1 -23 -2.8 26.79
 0 0 23 15.16 47.27
 0 0 23 3.29 26.41
 0 0 23 -10.34 27.34
 0 0 23 -3.92 26.68
 0 0 23 -12 26.93
 0 0 -23 -7.51 47.72
 0 0 -23 11.66 30.57
 0 0 -23 -1.53 24.74
 0 0 -23 8.05 26.19
 0 0 -23 -8.24 27.7
 0 1 23 23.66 48.43
 0 1 23 27.03 27.96
 0 1 23 13.19 28.41
 0 1 23 29.56 28.85
 0 1 23 3.72 28.11
 0 -1 -23 22.12 49.21
 0 -1 -23 2.49 30.91
 0 -1 -23 20.86 26.34
 0 -1 -23 13.02 24.88
 0 -1 -23 10.72 27.99
 0 2 23 15.49 49.19
 0 2 23 2.38 27.39
 0 2 23 0.43 21.09
 0 2 23 7.16 28.52
 0 2 23 6.83 28.73
 0 -2 -23 2.65 50.47
 0 -2 -23 -2.61 28.8
 0 -2 -23 -17.92 24.99
 0 -2 -23 5.97 25.89
 0 -2 -23 -7.38 21.19
 0 3 23 1.62 51.1
 0 3 23 2.76 27.67
 0 3 23 -5.3 27.81
 0 3 23 4.46 28.58
 0 3 23 21.35 28.88
 0 -3 -23 -3.64 50.47
 0 -3 -23 16.86 28.51
 0 -3 -23 -8.24 25.85
 0 -3 -23 -6.44 25
 0 -3 -23 8.12 28.53
 0 4 23 80.46 55.11
 0 4 23 71.84 32.11
 0 4 23 77.83 32.18
 0 4 23 71.51 26.24
 0 4 23 76.85 31.16
 0 -4 -23 79.26 94.36
 0 -4 -23 67.44 32.95
 0 -4 -23 62.66 29.32
 0 -4 -23 93.14 29.16
 0 -4 -23 94.42 31.49
 0 5 23 8.23 53.78
 0 5 23 21.67 30.06
 0 5 23 6.28 28.5
 0 5 23 0.11 29.57
 0 5 23 15.09 30.51
 0 -5 -23 31.74 55.75
 0 -5 -23 10.98 31.35
 0 -5 -23 19.5 28.99
 0 -5 -23 12.25 27.19
 0 -5 -23 35.69 30.37
 0 6 23 12.07 55.15
 0 6 23 34.31 28.79
 0 6 23 23.27 30.43
 0 6 23 28.22 31.82
 0 6 23 14.42 31.58
 0 -6 -23 39.39 57.22
 0 -6 -23 28.36 32.94
 0 -6 -23 32.67 30.03
 0 -6 -23 11.75 28.13
 0 -6 -23 28.6 29.04
 0 7 23 93.82 61.09
 0 7 23 125.55 36.37
 0 7 23 100.6 33.73
 0 7 23 85.95 28.97
 0 7 23 94.03 29.76
 0 -7 -23 96.28 61.36
 0 -7 -23 135.96 37.59
 0 -7 -23 91.18 33.01
 0 -7 -23 73.58 30.55
 0 -7 -23 104.2 34.64
 0 8 23 11.06 61.69
 0 8 23 9.52 33.32
 0 8 23 2.36 30.77
 0 8 23 -22.67 31.4
 0 8 23 -15.59 32.48
 0 -8 -23 5.19 61.49
 0 -8 -23 5.27 31.27
 0 -8 -23 -6.65 29.61
 0 -8 -23 -5.93 27.77
 0 -8 -23 -5.58 29.6
 0 9 23 26.29 63.96
 0 9 23 20.9 35.05
 0 9 23 21.59 32.79
 0 9 23 20.06 31.16
 0 9 23 13.96 33.87
 0 -9 -23 25.31 65.61
 0 -9 -23 37.42 32.19
 0 -9 -23 14.3 21.73
 0 -9 -23 22.62 32.25
 0 -9 -23 15.62 29.3
 0 -9 -23 14.98 30.3
 0 10 23 -6.16 64.44
 0 10 23 -4.44 35.75
 0 10 23 36.02 31.74
 0 10 23 -7.65 33.42
 0 10 23 3.13 35.61
 0 -10 -23 -14.08 65.18
 0 -10 -23 10.49 34.7
 0 -10 -23 1.84 20.61
 0 -10 -23 7.47 32.12
 0 -10 -23 8.16 28.63
 0 -10 -23 4.96 33.09
 0 11 23 10.22 37.95
 0 11 23 -3.03 32.96
 0 -11 -23 -21.51 69.5
 0 -11 -23 19.78 36.88
 0 -11 -23 -8.53 26.78
 0 -11 -23 -0.94 34
 0 12 23 0.74 38.91
 0 12 23 -8.33 36.67
 0 12 23 10.01 37.62
 0 -12 -23 7.11 40.43
 0 -12 -23 -2.36 24.61
 0 -12 -23 -3.3 34.83
 0 -12 -23 -4.27 29.02
 0 -12 -23 2.45 39.2
 0 13 23 -2.79 40.18
 0 13 23 10.88 36.04
 0 13 23 22.19 37.79
 0 13 23 -5.23 35.82
 0 -13 -23 -20.62 34.28
 0 -13 -23 -4.92 27.26
 0 -13 -23 3.63 35.41
 0 -13 -23 -6.28 29.9
 0 -13 -23 -11.34 40.69
 0 14 23 0.18 41.07
 0 14 23 16.96 39.99
 0 -14 -23 -4.27 38.47
 0 -12 24 -5.29 28.84
 0 -12 24 -4.2 35.41
 0 12 -24 -3.95 35.65
 0 -11 24 4.96 28.13
 0 -11 24 15.9 37.83
 0 -11 24 -1.95 31.81
 0 -11 24 16.3 30.81
 0 11 -24 6.82 34.43
 0 11 -24 0.21 34.27
 0 -10 24 22.1 28.34
 0 -10 24 -16.58 31.24
 0 -10 24 4.57 32.33
 0 -10 24 3.81 30.8
 0 10 -24 -12.84 36.14
 0 10 -24 6.8 32.21
 0 -9 24 25.52 28.38
 0 -9 24 13.24 35.87
 0 -9 24 26.64 30.77
 0 9 -24 14.52 34.87
 0 9 -24 34.15 33.53
 0 9 -24 16.99 32.59
 0 -8 24 2.92 26.86
 0 -8 24 15.76 31.25
 0 -8 24 1.91 30.06
 0 -8 24 19.86 29.48
 0 8 -24 26.29 34.76
 0 8 -24 1.42 25.35
 0 8 -24 16.65 30.25
 0 8 -24 -6.26 32.04
 0 -7 24 23.71 28.73
 0 -7 24 5.6 30.61
 0 -7 24 -11.39 29.96
 0 -7 24 12.4 30.09
 0 7 -24 6.79 33.81
 0 7 -24 -3.84 26.25
 0 7 -24 20.37 32.08
 0 7 -24 5.56 32.32
 0 -6 24 -2.57 28.06
 0 -6 24 -6.29 29.41
 0 -6 24 -1.67 29.82
 0 -6 24 -11.73 27.06
 0 6 -24 -2.12 32.12
 0 6 -24 -0.85 27.71
 0 6 -24 7.84 29.56
 0 6 -24 6.17 31.93
 0 -5 24 -0.35 26.46
 0 -5 24 11.42 29.53
 0 -5 24 -2.79 28.55
 0 -5 24 -1.67 30.5
 0 5 -24 -7.45 34.23
 0 5 -24 -5.92 27.24
 0 5 -24 13.85 29.94
 0 5 -24 23.99 31.96
 0 -4 24 -6.38 26.8
 0 -4 24 5.68 28.48
 0 -4 24 -9.96 27.89
 0 -4 24 -7.33 28.01
 0 4 -24 -4.83 32.62
 0 4 -24 7.22 28.15
 0 4 -24 21.29 29.73
 0 4 -24 11.56 31.39
 0 -3 24 -10.71 26.67
 0 -3 24 1.86 28.52
 0 -3 24 -14.49 29.34
 0 -3 24 -6.72 28.43
 0 3 -24 6 32.52
 0 3 -24 9.42 25.61
 0 3 -24 2.79 28.24
 0 3 -24 17.48 31.48
 0 -2 24 13.85 27.65
 0 -2 24 0.93 22.55
 0 -2 24 8.24 30.58
 0 -2 24 -3.88 28.43
 0 2 -24 3.94 32.44
 0 2 -24 19.6 29.42
 0 2 -24 -3.12 28.14
 0 2 -24 1.49 30.35
 0 -1 24 -4.65 28.19
 0 -1 24 6.11 29.24
 0 -1 24 14.58 31.08
 0 -1 24 18.35 29.27
 0 1 -24 5.77 35.05
 0 1 -24 -7.18 29.78
 0 1 -24 -7.98 27.86
 0 1 -24 -8.14 29.06
 0 0 24 12.06 28.9
 0 0 24 -13.09 29.57
 0 0 24 -11.43 30.06
 0 0 24 -12.66 28.79
 0 0 -24 -0.92 32.91
 0 0 -24 2.42 27.43
 0 0 -24 1.78 28.22
 0 0 -24 0.8 27.7
 0 1 24 10.47 28.68
 0 1 24 -15.73 29.69
 0 1 24 -11.24 28.41
 0 1 24 -14.73 29.76
 0 -1 -24 -0.52 30.95
 0 -1 -24 -20.46 27.13
 0 -1 -24 21.64 28.35
 0 -1 -24 21.27 31.29
 0 2 24 8.49 29.46
 0 2 24 -13.69 30.03
 0 2 24 -17.5 29.36
 0 2 24 3.17 31.07
 0 -2 -24 -4.81 64.96
 0 -2 -24 -8.68 31.67
 0 -2 -24 15.54 28.23
 0 -2 -24 23.12 28.88
 0 -2 -24 9.64 30.84
 0 3 24 3.34 29.86
 0 3 24 -8.26 22.38
 0 3 24 8.5 31.42
 0 3 24 -6.14 31.79
 0 -3 -24 -17.59 57.22
 0 -3 -24 -8.99 32.78
 0 -3 -24 14.89 28.58
 0 -3 -24 0.61 26.73
 0 -3 -24 -22.1 28.48
 0 4 24 -4.29 31.51
 0 4 24 -1.81 31.09
 0 4 24 0.57 31.86
 0 4 24 -7.07 31.56
 0 -4 -24 -12.04 59.22
 0 -4 -24 -3.74 34.68
 0 -4 -24 0.36 28.81
 0 -4 -24 10.33 29.52
 0 -4 -24 -8 30.78
 0 5 24 6.39 29.8
 0 5 24 16.37 31.95
 0 5 24 20.06 30.55
 0 5 24 28.46 26.94
 0 -5 -24 -13.99 63.27
 0 -5 -24 5.2 34.97
 0 -5 -24 5.03 30.15
 0 -5 -24 5.19 27.8
 0 -5 -24 21.99 31.37
 0 6 24 21.23 100
 0 6 24 24.82 33.77
 0 6 24 -7.86 32.05
 0 6 24 -5.37 32.54
 0 6 24 -8.86 33.29
 0 -6 -24 -35.88 63.26
 0 -6 -24 -6.71 35.12
 0 -6 -24 1.95 31.59
 0 -6 -24 -6.13 27.26
 0 -6 -24 10.24 32.66
 0 7 24 19.74 92.38
 0 7 24 10.83 35.29
 0 7 24 3.38 32.69
 0 7 24 -0.71 33.81
 0 7 24 8.93 34.83
 0 -7 -24 -10.83 66.44
 0 -7 -24 3.33 36.05
 0 -7 -24 -2.87 31.71
 0 -7 -24 -5.75 27.83
 0 -7 -24 4.25 33.14
 0 8 24 23.38 36.93
 0 8 24 10.05 28.16
 0 -8 -24 5.77 70.17
 0 -8 -24 13.5 37.43
 0 -8 -24 -12.61 32.13
 0 -8 -24 19.23 30.79
 0 -8 -24 -0.04 25.7
 0 9 24 31.97 88.19
 0 9 24 31.18 37.79
 0 9 24 30.23 37.6
 0 9 24 15.76 44.79
 0 -9 -24 6.45 74.56
 0 -9 -24 16.65 37.29
 0 -9 -24 24.93 32.26
 0 10 24 -5.45 42.25
 0 10 24 10.87 35.51
 0 10 24 11.2 29.22
 0 10 24 -19.76 35.51
 0 -10 -24 -9.2 33.87
 0 -10 -24 -0.12 31.36
 0 -10 -24 3.41 35.87
 0 11 24 5.57 36.14
 0 11 24 7.56 39.03
 0 11 24 16.54 39.65
 0 -11 -24 16.29 37.69
 0 -11 -24 25.88 37.01
 0 -11 -24 10.28 29.86
 0 -11 -24 11.83 37
 0 12 24 24.66 47.04
 0 12 24 7.47 35.82
 0 -12 -24 5.11 40.29
 0 -12 -24 8.01 37.9
 0 -12 -24 20.37 37.95
 0 -9 25 35.78 34.01
 0 -9 25 47.72 40.21
 0 -9 25 47.66 35.82
 0 -9 25 39.99 35.14
 0 9 -25 49.68 42.59
 0 9 -25 51.7 36.65
 0 9 -25 46.45 37.61
 0 -8 25 -6.72 30.78
 0 -8 25 -1.52 34.13
 0 -8 25 6.55 31.4
 0 -8 25 11.65 32.5
 0 8 -25 19.19 40.13
 0 8 -25 57.43 37.7
 0 8 -25 1.13 33.62
 0 -7 25 26.5 34.35
 0 -7 25 29.57 34.37
 0 -7 25 21.99 34.77
 0 -7 25 41.54 33.95
 0 7 -25 35.31 38.93
 0 7 -25 28.85 29.14
 0 7 -25 33.94 36.57
 0 -6 25 21.62 30.06
 0 -6 25 7.82 36.9
 0 -6 25 20.78 31.63
 0 -6 25 11.46 32.96
 0 6 -25 -0.14 36.66
 0 6 -25 5.64 30.75
 0 6 -25 14.89 36.59
 0 6 -25 -4.28 31.17
 0 -5 25 -8.29 28.86
 0 -5 25 -4.78 32.42
 0 -5 25 -8.61 30.73
 0 -5 25 0.62 32.62
 0 5 -25 -11.71 35.68
 0 5 -25 -3.65 47.76
 0 5 -25 0.92 31.35
 0 5 -25 16.89 31.55
 0 -4 25 4.84 29.83
 0 -4 25 0.76 32.8
 0 -4 25 22.46 34.32
 0 -4 25 10.47 31.66
 0 4 -25 10.5 42.87
 0 4 -25 17.09 30.92
 0 4 -25 22.59 32.68
 0 4 -25 8 30.31
 0 -3 25 -9.53 29.66
 0 -3 25 15.4 33.4
 0 -3 25 -10.49 33.33
 0 -3 25 -12.42 30.77
 0 3 -25 10.2 36.89
 0 3 -25 0.67 27.65
 0 3 -25 -1.19 30.14
 0 3 -25 -14.33 31
 0 -2 25 16.6 30.81
 0 -2 25 5.28 32.68
 0 -2 25 12.32 31.96
 0 -2 25 -7.47 30.23
 0 2 -25 16.77 37.16
 0 2 -25 13.52 28.45
 0 2 -25 5.94 31.68
 0 2 -25 16.09 33.58
 0 -1 25 -0.74 30.37
 0 -1 25 13.27 32.81
 0 -1 25 17.82 32.44
 0 -1 25 -6.54 33.45
 0 1 -25 -5.82 36.31
 0 1 -25 5.35 33.26
 0 1 -25 5.46 29.18
 0 1 -25 10.7 33.54
 0 0 25 12.69 31.08
 0 0 25 -9.41 24.17
 0 0 25 -6.64 32
 0 0 25 -12.37 33.69
 0 0 -25 7.75 35.24
 0 0 -25 -20.89 28.99
 0 0 -25 -8.29 29.92
 0 0 -25 1.68 32.42
 0 1 25 -3.02 32.15
 0 1 25 9.21 32.87
 0 1 25 -10.79 31.77
 0 1 25 -23.81 33.21
 0 -1 -25 -11.85 34.54
 0 -1 -25 -0.66 30.4
 0 -1 -25 -18.21 30.29
 0 -1 -25 17.57 32.26
 0 2 25 10.4 48.17
 0 2 25 -1.12 33.91
 0 2 25 17.38 31.53
 0 2 25 14.43 33.75
 0 -2 -25 14.59 37
 0 -2 -25 20.18 31.31
 0 -2 -25 12.15 29.92
 0 -2 -25 13.38 38.3
 0 3 25 10.32 38.61
 0 3 25 -20.89 32.6
 0 3 25 -2.74 33.92
 0 -3 -25 -10.1 36.91
 0 -3 -25 1.52 30.52
 0 -3 -25 -2.5 31.5
 0 4 25 -7.38 34.27
 0 4 25 -3.13 35.77
 0 -4 -25 11.94 37.62
 0 -4 -25 32.03 32.96
 0 -4 -25 21.46 30.79
 0 5 25 18.44 35.93
 0 5 25 15.04 36.71
 0 -5 -25 -13.29 36.58
 0 -5 -25 6.22 32.77
 0 -5 -25 17.23 31.37
 0 -5 -25 9.53 26.85
 0 6 25 16.1 41.47
 0 6 25 15.6 34.17
 0 6 25 4.36 43.83
 0 -6 -25 -7.5 36.97
 0 -6 -25 0.84 38.26
 0 -6 -25 14.55 31.52
 0 -6 -25 3.66 35.78
 0 7 25 66.49 40.26
 0 7 25 39.69 37.35
 0 7 25 4.95 36.79
 0 7 25 50.23 39.79
 0 -7 -25 27.16 39.71
 0 -7 -25 8.42 39.49
 0 -7 -25 36.13 32.29
 0 -7 -25 29.7 35.7
 0 8 25 -16.39 37.1
 0 8 25 -18.28 34
 0 8 25 8.62 38.64
 0 8 25 -4.5 39.01
 0 -8 -25 -14.38 34.53
 0 -8 -25 1.55 31.26
 0 -8 -25 -15.4 33.72
 0 9 25 62.96 40.19
 0 9 25 51.47 39.46
 0 9 25 37.96 38.05
 0 9 25 27.08 32.56
 0 -9 -25 32.42 42.09
 0 -9 -25 25.6 38.09
 0 -9 -25 53.59 35.53
 0 -9 -25 30.1 38.49
 0 -6 26 14.55 33.64
 0 6 -26 17.57 52.07
 0 -5 26 -7.68 33.6
 0 -5 26 -19.59 35.11
 0 -5 26 -6.47 33.62
 0 5 -26 -2.46 40.79
 0 5 -26 -0.94 34.68
 0 5 -26 -9.58 35.18
 0 5 -26 11.05 37.81
 0 -4 26 -4.75 33.71
 0 -4 26 2.7 37.36
 0 -4 26 -7.67 33.88
 0 4 -26 -15.94 38.55
 0 4 -26 3.72 32.23
 0 4 -26 -9.07 31.3
 0 4 -26 5.76 37.21
 0 -3 26 -6.57 33.11
 0 -3 26 -13.57 33.66
 0 -3 26 -13.56 35.98
 0 3 -26 -4.81 39.07
 0 3 -26 -4.36 33.55
 0 3 -26 -3.32 38.56
 0 3 -26 -6.11 36.25
 0 -2 26 -0.62 32.29
 0 -2 26 -31.31 40.82
 0 -2 26 3.04 35.02
 0 -2 26 -2.81 36.8
 0 2 -26 -15.22 38.7
 0 2 -26 4.19 31.07
 0 2 -26 2.96 33.4
 0 -1 26 54.2 35.43
 0 -1 26 22.55 37.11
 0 -1 26 52.21 37.38
 0 -1 26 24.71 35.34
 0 1 -26 43.6 40.9
 0 1 -26 36.74 37.45
 0 1 -26 14.68 33.78
 0 1 -26 33.06 36.96
 0 0 26 10.7 34.71
 0 0 26 -10.61 35.55
 0 0 26 -2.07 35.7
 0 0 26 6.77 34.94
 0 0 -26 28.06 39.03
 0 0 -26 17.47 32.73
 0 0 -26 14.8 34.46
 0 0 -26 -2.03 36.62
 0 1 26 27.97 35.87
 0 1 26 30.82 35.81
 0 1 26 33.55 42.24
 0 1 26 17.07 36.52
 0 -1 -26 28.68 41.33
 0 -1 -26 20.62 33.45
 0 -1 -26 38.79 33.98
 0 -1 -26 28.58 36.27
 0 2 26 -6.58 34.15
 0 2 26 19.32 36.46
 0 2 26 -16.81 34.87
 0 -2 -26 0.55 40.39
 0 -2 -26 -7.66 32.94
 0 -2 -26 -16.58 34.02
 0 -2 -26 3.95 36.07
 0 3 26 -13.9 35.87
 0 3 26 1.44 37.67
 0 3 26 -1.56 36.05
 0 -3 -26 -10.88 39.27
 0 -3 -26 -0.35 33.31
 0 -3 -26 2.96 33.24
 0 -3 -26 -6.16 36.23
 0 4 26 -17.07 35.99
 0 4 26 -2.09 36.57
 0 4 26 -8.43 34.64
 0 4 26 -22.7 36.87
 0 -4 -26 -5.96 40.33
 0 -4 -26 -2.85 33.53
 0 -4 -26 12.24 36.33
 0 5 26 -20.06 37.78
 0 5 26 35.88 38.1
 0 5 26 -3.47 37.99
 0 5 26 -17.31 38.77
 0 -5 -26 4.77 38.09
 0 -5 -26 12.68 36.14
 0 -5 -26 -2.44 33.5
 0 -5 -26 6.55 37.75
 0 6 26 -8.93 38.81
 0 -6 -26 -7.83 46.32
 1 -7 -26 19.19 42.25
 -1 7 26 22.94 41.48
 1 -6 -26 39.57 49.34
 1 -6 -26 47.32 38.22
 1 -6 -26 28.73 34.62
 1 -6 -26 38.71 39.39
 -1 6 26 38.63 40.77
 -1 6 26 33.12 37.21
 -1 6 26 18.56 35.64
 -1 6 26 42.98 39.43
 1 -5 -26 7.73 40.77
 1 -5 -26 7.05 36.45
 1 -5 -26 -14.04 33.02
 1 -5 -26 -10.77 33.74
 -1 5 26 13.03 37.8
 -1 5 26 6.47 36.23
 -1 5 26 -0.22 37.02
 -1 5 26 10.83 36.92
 1 -4 -26 5.9 40.47
 1 -4 -26 -8.91 38.29
 1 -4 -26 -15.35 32.49
 1 -4 -26 -11.11 35.39
 -1 4 26 0.23 36.32
 -1 4 26 0.58 35.59
 -1 4 26 -4.35 37.12
 1 -3 -26 9.49 39.97
 1 -3 -26 4.2 33.93
 1 -3 -26 -1.77 32.27
 1 -3 -26 20.81 34.88
 -1 3 26 1.39 35.44
 -1 3 26 11.06 34.41
 -1 3 26 22.06 37.61
 1 -2 -26 -6.74 37.7
 1 -2 -26 9.29 33.35
 1 -2 -26 17.88 31.42
 1 -2 -26 9.88 35.95
 -1 2 26 -0.1 33.85
 -1 2 26 19.39 35.78
 -1 2 26 15.37 36.83
 -1 2 26 6.06 36.49
 1 -1 -26 22.38 37.63
 1 -1 -26 4.78 32.66
 1 -1 -26 3.03 32.45
 1 -1 -26 10.8 27.92
 -1 1 26 -3.16 33.65
 -1 1 26 27.26 36.26
 -1 1 26 15.76 35.35
 -1 1 26 13.81 35.99
 1 0 -26 8.94 39.2
 1 0 -26 -11.22 31.48
 1 0 -26 18.45 33.46
 1 0 -26 6.65 35.71
 -1 0 26 -18.87 32.82
 -1 0 26 -13.17 35.09
 -1 0 26 27.26 35.83
 -1 0 26 49.69 36.82
 1 1 -26 -3.16 37.96
 1 1 -26 15.63 36.05
 1 1 -26 8.58 31.38
 1 1 -26 2.21 35.32
 -1 -1 26 1.72 33.73
 -1 -1 26 13.21 34.73
 -1 -1 26 11.45 34.39
 1 2 -26 29.53 39.54
 1 2 -26 -5.53 34.05
 1 2 -26 9.22 37.97
 1 2 -26 -3.18 32.08
 -1 -2 26 -3.44 32.08
 -1 -2 26 3.12 34.35
 -1 -2 26 3.21 36.59
 1 3 -26 8.65 38.38
 1 3 -26 -12.13 29.45
 1 3 -26 4.17 34.72
 -1 -3 26 0.71 32.63
 -1 -3 26 -2.19 33.83
 -1 -3 26 -3.97 35.32
 1 4 -26 7.27 39.71
 1 4 -26 -10.81 33.22
 1 4 -26 10.25 40.07
 1 4 -26 -4.92 36.14
 -1 -4 26 -0.28 32.03
 -1 -4 26 30.26 40.6
 -1 -4 26 -8.63 35.61
 -1 -4 26 9.19 33.61
 1 5 -26 -1.14 41.34
 1 5 -26 -7.86 34.19
 1 5 -26 -4.38 32
 1 5 -26 1.99 36.98
 -1 -5 26 6.71 32.29
 -1 -5 26 4.87 36.1
 -1 -5 26 -5.43 35.25
 -1 -5 26 12.76 35.92
 1 6 -26 38.59 60.36
 1 6 -26 19.73 36.1
 1 6 -26 48.4 38.87
 -1 -6 26 8.77 32.69
 -1 -6 26 28.65 36.64
 -1 -6 26 15.19 33.93
 -1 -6 26 30.04 33.56
 1 7 -26 13 40.73
 1 -10 -25 4.37 36.68
 1 -10 -25 0.26 36.97
 1 -10 -25 20.01 32.84
 1 -10 -25 1.54 38.22
 -1 10 25 18.51 41.63
 -1 10 25 28.34 38.87
 -1 10 25 11.85 37.14
 -1 10 25 0.07 39.67
 1 -9 -25 21.63 43.47
 1 -9 -25 -3.06 35.68
 1 -9 -25 8.27 32.09
 1 -9 -25 26.84 36.49
 -1 9 25 -7.48 39.4
 -1 9 25 25.43 36.3
 -1 9 25 42.72 40.76
 -1 9 25 36.82 40.85
 1 -8 -25 5.6 39.48
 1 -8 -25 14.35 35.61
 1 -8 -25 4.98 31.32
 1 -8 -25 16.84 34.7
 -1 8 25 -1.83 42.77
 -1 8 25 31.36 36.56
 -1 8 25 4.2 35.37
 -1 8 25 12.43 36.48
 1 -7 -25 3.63 38.05
 1 -7 -25 4.04 30.65
 1 -7 -25 34.02 36.31
 -1 7 25 28.05 27.05
 -1 7 25 9.47 36.49
 1 -6 -25 2.27 37.16
 1 -6 -25 20.74 33.97
 1 -6 -25 9.66 31.01
 -1 6 25 -0.75 33.74
 -1 6 25 7.23 41.07
 1 -5 -25 -2.16 36.12
 1 -5 -25 0.92 32.6
 1 -5 -25 6.33 30.8
 -1 5 25 10.45 39.2
 -1 5 25 37.73 35.6
 -1 5 25 13.35 35.23
 1 -4 -25 8.69 35.84
 1 -4 -25 -13.85 31.22
 1 -4 -25 7.18 30.13
 1 -4 -25 -2.3 37.01
 -1 4 25 -12.73 33.67
 -1 4 25 11.26 37.2
 -1 4 25 -3.79 30.56
 -1 4 25 1.09 33.22
 1 -3 -25 -9.24 32.09
 1 -3 -25 -1.54 31.12
 1 -3 -25 -2.67 31.3
 1 -3 -25 18.74 32.28
 -1 3 25 -10.82 32.37
 -1 3 25 13.4 33.75
 -1 3 25 -10.43 32.62
 -1 3 25 27.15 34.71
 1 -2 -25 -7.76 34.89
 1 -2 -25 -1.3 30.44
 1 -2 -25 10.18 29.48
 1 -2 -25 -15.54 31.06
 -1 2 25 -3.36 32.13
 -1 2 25 5.61 32.16
 -1 2 25 -22.62 31.74
 -1 2 25 4.08 31.1
 1 -1 -25 2.64 36.48
 1 -1 -25 -7.92 29.6
 1 -1 -25 14.12 30.98
 1 -1 -25 11.41 32.45
 -1 1 25 9.55 31.55
 -1 1 25 6.66 24.45
 -1 1 25 -11.18 32.03
 -1 1 25 20.01 31.98
 1 0 -25 2.4 34.65
 1 0 -25 25.42 33.81
 1 0 -25 -19.45 28.61
 1 0 -25 -9.32 23.98
 -1 0 25 9.2 30.89
 -1 0 25 11.49 32.25
 -1 0 25 -0.88 32.17
 -1 0 25 5.9 33.2
 1 1 -25 0.63 34.62
 1 1 -25 29.76 29.48
 1 1 -25 24.17 30.46
 1 1 -25 32.2 33.86
 -1 -1 25 -5.9 30.62
 -1 -1 25 12.84 32.3
 -1 -1 25 6.88 32.15
 -1 -1 25 12.88 33.3
 1 2 -25 1.39 35.29
 1 2 -25 13.73 32.53
 1 2 -25 9.57 30.4
 1 2 -25 7.12 32.98
 -1 -2 25 0.75 29.16
 -1 -2 25 3.83 32.35
 -1 -2 25 -4.93 30.36
 -1 -2 25 14.53 30.57
 1 3 -25 -2.28 34.55
 1 3 -25 4.95 31.18
 1 3 -25 -5.11 29.08
 1 3 -25 11.7 33
 -1 -3 25 -0.14 30.53
 -1 -3 25 -1.41 32
 -1 -3 25 -23.57 32.09
 -1 -3 25 -6.96 30.11
 1 4 -25 -8.83 34.74
 1 4 -25 15.9 29.94
 1 4 -25 5.58 31.09
 1 4 -25 0.25 31.94
 -1 -4 25 5.9 30.87
 -1 -4 25 -0.42 32.04
 -1 -4 25 7.59 30.34
 -1 -4 25 -2.34 29.71
 1 5 -25 5.26 36.64
 1 5 -25 0.28 31.07
 1 5 -25 -15.14 30.45
 -1 -5 25 14.77 31.39
 -1 -5 25 1.54 31.99
 -1 -5 25 -10.16 30.26
 -1 -5 25 -3.58 32
 1 6 -25 19.17 37.49
 1 6 -25 15.16 31.35
 1 6 -25 7.15 31.6
 1 6 -25 20.91 31.65
 -1 -6 25 25.08 30.79
 -1 -6 25 5.04 35.99
 -1 -6 25 -0.61 32.75
 -1 -6 25 2.46 29.61
 1 7 -25 27.75 39.39
 1 7 -25 -5.33 28.56
 1 7 -25 7.56 38.15
 1 7 -25 11.04 32.13
 -1 -7 25 7.95 29.3
 -1 -7 25 12.8 32.8
 -1 -7 25 14.35 30.76
 -1 -7 25 15.78 32.13
 1 8 -25 20.33 39.9
 1 8 -25 12.01 27.83
 1 8 -25 13.66 34.23
 -1 -8 25 7.56 30.5
 -1 -8 25 14.02 33.53
 -1 -8 25 8.71 33.95
 -1 -8 25 7.07 33.49
 1 9 -25 16.65 41.53
 1 9 -25 15.72 34.67
 1 9 -25 19.76 35.9
 -1 -9 25 12.24 29.34
 -1 -9 25 17.18 38.29
 -1 -9 25 14.59 32.87
 -1 -9 25 18.99 32.8
 1 10 -25 -8.71 35.35
 1 10 -25 28.02 42.87
 -1 -10 25 -4.21 30.34
 -1 -10 25 -1.33 34.22
 -1 -10 25 3.99 31.46
 1 -12 -24 -0.36 38.08
 1 -12 -24 -11.6 36.13
 1 -12 -24 11.55 33.52
 1 -12 -24 3.68 37.18
 -1 12 24 1.29 47.88
 -1 12 24 -28.5 35.59
 -1 12 24 -8.25 39.39
 -1 12 24 -2.74 38.62
 1 -11 -24 33.02 39.48
 1 -11 -24 30.25 35.07
 1 -11 -24 6.36 31.39
 1 -11 -24 6.58 40.36
 -1 11 24 43 41.18
 -1 11 24 -1.15 34.45
 -1 11 24 5.43 35.04
 -1 11 24 19.86 37.89
 1 -10 -24 -15.08 74.04
 1 -10 -24 12.65 34.83
 1 -10 -24 24.69 30.27
 -1 10 24 4.47 37.92
 -1 10 24 24.59 40.52
 -1 10 24 0.31 36.35
 -1 10 24 11.76 37.63
 1 -9 -24 14.76 71.24
 1 -9 -24 30.16 36.88
 1 -9 -24 22.21 29.8
 1 -9 -24 30.81 33.88
 -1 9 24 50.59 69.97
 -1 9 24 42.89 37.7
 1 -8 -24 62.42 71.6
 1 -8 -24 28.74 34.96
 1 -8 -24 19.75 33.27
 1 -8 -24 24.8 29.4
 1 -8 -24 32.06 34.23
 -1 8 24 30.62 35.18
 -1 8 24 44.13 26.32
 -1 8 24 9.49 35.02
 -1 8 24 35.58 37.07
 1 -7 -24 14.71 66.67
 1 -7 -24 19.2 33.23
 1 -7 -24 11.75 30.39
 1 -7 -24 16.18 28.87
 1 -7 -24 12.57 32.53
 -1 7 24 16.47 63.96
 -1 7 24 -4.12 30.33
 -1 7 24 28.42 32.82
 -1 7 24 -10.33 32.18
 -1 7 24 34.92 35.13
 1 -6 -24 34.38 63.73
 1 -6 -24 43.41 33.44
 1 -6 -24 36.74 31.28
 1 -6 -24 9.02 28.4
 1 -6 -24 27.29 30.02
 -1 6 24 17.72 61.69
 -1 6 24 36.94 34.04
 -1 6 24 16.34 24.42
 -1 6 24 20.94 31.11
 -1 6 24 23.34 31.39
 1 -5 -24 39.07 62.63
 1 -5 -24 65.28 34.75
 1 -5 -24 47.71 31.57
 1 -5 -24 37.74 29.19
 1 -5 -24 39.57 32.65
 -1 5 24 21.11 58.73
 -1 5 24 45.54 34.19
 -1 5 24 53.23 32.72
 -1 5 24 32.85 33.44
 -1 5 24 63.03 34.7
 1 -4 -24 36.08 59.88
 1 -4 -24 51.83 35.66
 1 -4 -24 29.21 30.36
 1 -4 -24 51.23 29.53
 1 -4 -24 35.88 25.09
 -1 4 24 -0.97 57.3
 -1 4 24 49.59 31.29
 -1 4 24 25.63 31.13
 -1 4 24 23.96 32.42
 -1 4 24 23.6 33.01
 1 -3 -24 15.72 57.52
 1 -3 -24 -3.27 33.13
 1 -3 -24 14.48 29.36
 1 -3 -24 -10.87 27.75
 1 -3 -24 -21.77 29.53
 -1 3 24 2.39 58.25
 -1 3 24 15.19 31.12
 -1 3 24 2.96 29.55
 -1 3 24 -10.07 29.93
 -1 3 24 1.35 30.9
 1 -2 -24 22.89 55.91
 1 -2 -24 -1.62 32.65
 1 -2 -24 17.95 28.73
 1 -2 -24 -8 26.9
 1 -2 -24 5.88 27.8
 -1 2 24 7.79 29.08
 -1 2 24 29.04 31.34
 -1 2 24 -1.46 28.35
 -1 2 24 9.57 30.07
 1 -1 -24 57.77 57.42
 1 -1 -24 53.6 33.52
 1 -1 -24 62.33 29.99
 1 -1 -24 63.06 30.41
 1 -1 -24 46.03 31.51
 -1 1 24 49.69 30.81
 -1 1 24 66.25 32.49
 -1 1 24 42.95 32.14
 -1 1 24 62.34 31.29
 1 0 -24 -17.26 62.28
 1 0 -24 15.62 32.56
 1 0 -24 5.03 30.18
 1 0 -24 -5.78 24.94
 1 0 -24 8.81 30.38
 -1 0 24 -4.37 27.81
 -1 0 24 -0.54 29.18
 -1 0 24 -1.97 29.89
 -1 0 24 9.55 29.36
 1 1 -24 57.62 38.03
 1 1 -24 29.56 27.32
 1 1 -24 53.41 30.45
 1 1 -24 28.59 29.62
 -1 -1 24 37.65 29.14
 -1 -1 24 54.6 30.49
 -1 -1 24 45.76 31.94
 -1 -1 24 43.65 30.2
 1 2 -24 1.03 32.8
 1 2 -24 15.52 29.47
 1 2 -24 -3.95 27.11
 1 2 -24 4.43 22.76
 -1 -2 24 8.1 28.13
 -1 -2 24 2.14 22.07
 -1 -2 24 -2.12 27.05
 -1 -2 24 13 28.7
 1 3 -24 11.61 32.82
 1 3 -24 10.12 29.25
 1 3 -24 -1.02 28.21
 1 3 -24 14.77 30.35
 -1 -3 24 -6.93 26.94
 -1 -3 24 0.23 27.96
 -1 -3 24 10.18 28.05
 -1 -3 24 4.37 27.66
 1 4 -24 41.53 33.28
 1 4 -24 36.44 28.49
 1 4 -24 27.19 31.15
 -1 -4 24 32.77 28.33
 -1 -4 24 19.66 28.92
 -1 -4 24 6.4 28.21
 -1 -4 24 38.44 30.64
 1 5 -24 44.69 35.18
 1 5 -24 36.77 29.18
 1 5 -24 49.08 32.01
 1 5 -24 29.74 31.65
 -1 -5 24 32.69 27.86
 -1 -5 24 29.68 30.21
 -1 -5 24 30.38 30.35
 -1 -5 24 50.37 28.89
 1 6 -24 24.04 33.49
 1 6 -24 37.01 29.22
 1 6 -24 9.33 28.92
 1 6 -24 7.97 30.99
 -1 -6 24 21.14 27.23
 -1 -6 24 36.19 31.12
 -1 -6 24 28.03 30.18
 -1 -6 24 37.88 30.92
 1 7 -24 29.06 34.44
 1 7 -24 12.52 27.08
 1 7 -24 18.53 30.28
 1 7 -24 -1.75 30.57
 -1 -7 24 8.52 28.54
 -1 -7 24 36.84 31.34
 -1 -7 24 6.84 28.96
 -1 -7 24 18.93 32.44
 1 8 -24 47.43 35.33
 1 8 -24 13.08 25.91
 1 8 -24 22.37 32.56
 1 8 -24 51.3 33.04
 -1 -8 24 41.42 28.18
 -1 -8 24 49.96 35.15
 -1 -8 24 25.09 29.57
 -1 -8 24 34.92 29.85
 1 9 -24 26.58 34.68
 1 9 -24 41.37 33.13
 1 9 -24 23.02 34.34
 -1 -9 24 15.76 29.24
 -1 -9 24 27.51 31.41
 -1 -9 24 24.01 31.52
 -1 -9 24 29.87 29.63
 1 10 -24 9.63 36.38
 1 10 -24 9.59 30.49
 1 10 -24 6.28 32.66
 -1 -10 24 -10.21 26.51
 -1 -10 24 8.7 31.21
 -1 -10 24 12.32 28.83
 1 11 -24 42.41 35.67
 -1 -11 24 23.96 28.39
 -1 -11 24 48.2 33.35
 -1 -11 24 26.21 31.26
 -1 -11 24 34.67 30.09
 1 12 -24 -7.89 39.82
 1 12 -24 5.02 33.78
 -1 -12 24 0.1 29.04
 -1 -12 24 0.51 37.17
 -1 -12 24 17.3 30.77
 -1 -12 24 2.05 36.89
 1 -14 -23 1.8 37.59
 1 -14 -23 -7.84 29.03
 1 -14 -23 -15.08 35.3
 1 -14 -23 -5.06 30.27
 -1 14 23 3.84 41.3
 -1 14 23 13.29 45.46
 -1 14 23 15.33 39.05
 -1 14 23 -15.87 36.9
 1 -13 -23 64.44 39.83
 1 -13 -23 60.63 28.8
 1 -13 -23 62.13 38.21
 1 -13 -23 56.48 31.86
 1 -13 -23 46.5 36.88
 -1 13 23 59.32 39.51
 -1 13 23 59.57 39.81
 -1 13 23 59.71 40.67
 1 -12 -23 1.65 25.09
 1 -12 -23 4.75 34.44
 1 -12 -23 7.92 30.67
 1 -12 -23 -2.82 33.16
 -1 12 23 2.66 37.16
 -1 12 23 -14.33 33.7
 -1 12 23 -10.21 27.32
 -1 12 23 -5.43 35.81
 1 -11 -23 -8.15 68.48
 1 -11 -23 4.43 31.84
 1 -11 -23 0.73 22.94
 1 -11 -23 -10.39 26.44
 1 -11 -23 8.77 28.54
 1 -11 -23 -13.01 29.45
 -1 11 23 -4.24 33.05
 -1 11 23 12.31 33.28
 -1 11 23 0.34 39.38
 1 -10 -23 20.88 65.88
 1 -10 -23 -2.64 33.21
 1 -10 -23 9.3 23.71
 1 -10 -23 17.56 32.44
 1 -10 -23 0 26.64
 1 -10 -23 -7.96 30.33
 -1 10 23 -23.8 62.13
 -1 10 23 8.3 31.88
 -1 10 23 17.48 31.62
 -1 10 23 -4.21 25.42
 -1 10 23 -10.13 32.04
 1 -9 -23 27.82 64.87
 1 -9 -23 20.93 33.99
 1 -9 -23 15.77 19
 1 -9 -23 8.24 29.54
 1 -9 -23 25.77 27.12
 1 -9 -23 -1.15 31.23
 -1 9 23 7.72 60.51
 -1 9 23 28.21 32.1
 -1 9 23 32.89 31.43
 -1 9 23 9.3 33.03
 -1 9 23 22.7 34.65
 1 -8 -23 11.13 58.83
 1 -8 -23 11.45 33.76
 1 -8 -23 0.81 16.69
 1 -8 -23 -3.05 29.67
 1 -8 -23 10.84 26.41
 1 -8 -23 -0.5 30.28
 -1 8 23 -12.4 57.2
 -1 8 23 0.91 32
 -1 8 23 4.07 29.84
 -1 8 23 5.92 29.9
 -1 8 23 17.19 30.06
 1 -7 -23 43.03 59
 1 -7 -23 15.89 33
 1 -7 -23 35.51 15.73
 1 -7 -23 30.88 29.55
 1 -7 -23 46.98 28.11
 1 -7 -23 36.53 24.75
 -1 7 23 3.73 55.94
 -1 7 23 39.1 33.14
 -1 7 23 51.78 25.34
 -1 7 23 37.17 31.8
 -1 7 23 32.96 32.87
 1 -6 -23 73.78 57.41
 1 -6 -23 56.97 33.91
 1 -6 -23 49.17 29.88
 1 -6 -23 59.65 28.49
 1 -6 -23 63.23 31.96
 -1 6 23 36.2 54.51
 -1 6 23 72.3 33.57
 -1 6 23 69.56 31.33
 -1 6 23 32.86 31.86
 -1 6 23 42.31 32.42
 1 -5 -23 5.32 54.19
 1 -5 -23 2.04 31.13
 1 -5 -23 22.25 28.32
 1 -5 -23 0.16 25.2
 1 -5 -23 -10.89 27.65
 -1 5 23 0.85 52.09
 -1 5 23 4.64 27.55
 -1 5 23 13.97 22.07
 -1 5 23 -9.05 27.19
 -1 5 23 8.01 28.89
 1 -4 -23 32.41 61.26
 1 -4 -23 15.17 31.25
 1 -4 -23 3.36 26.91
 1 -4 -23 14.6 25.35
 1 -4 -23 16.72 27.92
 -1 4 23 16.15 51.45
 -1 4 23 11.46 28.84
 -1 4 23 10.12 28.29
 -1 4 23 5.55 28.37
 -1 4 23 10.42 26.81
 1 -3 -23 26.13 51.13
 1 -3 -23 1.71 29.73
 1 -3 -23 31.58 27.7
 1 -3 -23 13.89 24.49
 1 -3 -23 11.8 27.21
 -1 3 23 24.43 50.57
 -1 3 23 25.8 28.79
 -1 3 23 17.19 28.51
 -1 3 23 1.5 28
 -1 3 23 8.03 27.91
 1 -2 -23 11.55 49.24
 1 -2 -23 4.21 27.17
 1 -2 -23 -6.18 25.8
 1 -2 -23 4.79 25.57
 1 -2 -23 -10.57 27.23
 -1 2 23 -23.37 46.63
 -1 2 23 13.68 27.12
 -1 2 23 -2.2 20.37
 -1 2 23 -10.13 26.87
 -1 2 23 10.22 27.8
 1 -1 -23 31.68 48.7
 1 -1 -23 27.38 30.79
 1 -1 -23 28.67 29.11
 1 -1 -23 24.5 25.95
 1 -1 -23 13.15 25.8
 -1 1 23 26.17 47.72
 -1 1 23 33.53 27.34
 -1 1 23 24 28.24
 -1 1 23 26.2 27.97
 -1 1 23 27.98 28.63
 1 0 -23 29.74 47.45
 1 0 -23 7.19 29.66
 1 0 -23 18.83 25.22
 1 0 -23 27.48 25.89
 1 0 -23 22.16 27.45
 -1 0 23 11.48 45.53
 -1 0 23 27.18 27.52
 -1 0 23 7.5 27.75
 -1 0 23 23.47 27.51
 -1 0 23 29.23 27.82
 1 1 -23 54.87 47.27
 1 1 -23 24.35 30.16
 1 1 -23 30.24 25.11
 1 1 -23 20.53 26.83
 1 1 -23 20.54 28.63
 -1 -1 23 6.53 43.56
 -1 -1 23 30.33 26.65
 -1 -1 23 14.04 27.78
 -1 -1 23 14.67 27.04
 -1 -1 23 20.85 27
 1 2 -23 1.9 51.38
 1 2 -23 -2.1 29.37
 1 2 -23 -0.75 23.52
 1 2 -23 -11.41 24.07
 1 2 -23 7.06 27.74
 -1 -2 23 -9.89 43.14
 -1 -2 23 11.43 26.3
 -1 -2 23 4.3 27.29
 -1 -2 23 -0.43 25.96
 -1 -2 23 2.84 25.42
 1 3 -23 30.22 45.83
 1 3 -23 20.48 30.23
 1 3 -23 15.98 26.83
 1 3 -23 1.75 26.69
 1 3 -23 24.5 28.42
 -1 -3 23 22.45 43.44
 -1 -3 23 14.55 26.7
 -1 -3 23 12.18 27.38
 -1 -3 23 25.44 26.8
 -1 -3 23 17.4 27.39
 1 4 -23 9.39 44.57
 1 4 -23 18.25 29.83
 1 4 -23 -2.19 25.81
 1 4 -23 27.38 26.86
 1 4 -23 25.31 28.62
 -1 -4 23 40.4 51.33
 -1 -4 23 14.43 26.16
 -1 -4 23 49.59 29.06
 -1 -4 23 31.58 26.46
 -1 -4 23 27.74 26.48
 1 5 -23 20.04 49.93
 1 5 -23 13.52 29.7
 1 5 -23 3.53 24.86
 1 5 -23 -2.9 25.78
 1 5 -23 -13.03 27
 -1 -5 23 10.73 26.36
 -1 -5 23 -10.96 26.75
 -1 -5 23 -4.47 26.95
 -1 -5 23 11.69 39.27
 1 6 -23 39.32 72.55
 1 6 -23 52.71 32.46
 1 6 -23 30.19 25.57
 1 6 -23 59.97 29.85
 1 6 -23 43.66 30.12
 -1 -6 23 87.46 28.6
 -1 -6 23 35.41 28.67
 -1 -6 23 56.48 27.61
 -1 -6 23 71.5 28.46
 1 7 -23 48.37 32.92
 1 7 -23 36.57 23.8
 1 7 -23 53.05 29.3
 1 7 -23 34.08 30.08
 -1 -7 23 26.58 25.13
 -1 -7 23 18.89 31.17
 -1 -7 23 36.76 27.56
 1 8 -23 -5.56 31.85
 1 8 -23 -3.26 22.37
 1 8 -23 -8.32 26.74
 1 8 -23 -9.64 28.74
 -1 -8 23 -3.96 25.57
 -1 -8 23 1.81 27.48
 -1 -8 23 -9.91 25.68
 -1 -8 23 -3.57 24.95
 1 9 -23 15.2 33.08
 1 9 -23 12.55 25.3
 1 9 -23 12.5 29.9
 1 9 -23 14.6 30.11
 -1 -9 23 25.9 25.23
 -1 -9 23 30.86 29.42
 -1 -9 23 23.63 27.14
 -1 -9 23 26.27 26.72
 1 10 -23 -4.11 31.96
 1 10 -23 11.61 31.05
 1 10 -23 0.44 31.39
 -1 -10 23 -0.78 24.27
 -1 -10 23 15.24 31.92
 -1 -10 23 -7.34 26.49
 -1 -10 23 4.67 26.32
 1 11 -23 2.24 33.17
 1 11 -23 -3.11 30.62
 1 11 -23 -9.65 30.5
 -1 -11 23 4.34 24.67
 -1 -11 23 5.43 29.1
 -1 -11 23 -1.95 26.45
 -1 -11 23 -5.45 26.15
 1 12 -23 2.35 31.18
 1 12 -23 -9.37 31.14
 -1 -12 23 0.22 25.25
 -1 -12 23 9.55 29.62
 -1 -12 23 1.64 27.47
 -1 -12 23 13.23 26.67
 1 13 -23 62.96 29.68
 1 13 -23 74.27 35.16
 -1 -13 23 76.31 27
 -1 -13 23 80.7 36.42
 -1 -13 23 58.15 29.66
 1 14 -23 0.8 34.71
 -1 -14 23 8.69 25.54
 -1 -14 23 -19.55 35.32
 1 -16 -22 5.09 36.74
 -1 16 22 19.81 43.06
 1 -15 -22 40.04 35.79
 1 -15 -22 28.27 31.09
 1 -15 -22 35.03 28.7
 1 -15 -22 17.51 34.8
 1 -15 -22 22.9 36.71
 -1 15 22 25.75 40.67
 -1 15 22 11.42 34.45
 -1 15 22 30.15 39.69
 -1 15 22 -2.29 38.23
 1 -14 -22 -6.27 35.31
 1 -14 -22 -4.54 27.19
 1 -14 -22 4.66 33.45
 1 -14 -22 5.42 27.71
 1 -14 -22 -5.11 34.37
 -1 14 22 44.05 40.39
 -1 14 22 -21.09 32.01
 -1 14 22 -5.84 37.71
 1 -13 -22 4.15 32.51
 1 -13 -22 11.09 26.04
 1 -13 -22 23.11 38.38
 1 -13 -22 25.57 28.79
 1 -13 -22 24.47 34.02
 -1 13 22 -2.51 37.65
 -1 13 22 17.24 32.81
 -1 13 22 16.73 35.09
 -1 13 22 -2.52 27.55
 1 -12 -22 27.44 33.76
 1 -12 -22 35.25 24.37
 1 -12 -22 42.65 33.05
 1 -12 -22 36.81 28.96
 1 -12 -22 54.16 31.46
 -1 12 22 24.46 36.11
 -1 12 22 49.86 31.95
 -1 12 22 26.51 34.16
 -1 12 22 7.27 34.88
 1 -11 -22 52.57 62
 1 -11 -22 27.13 33.63
 1 -11 -22 38.79 22.86
 1 -11 -22 70.79 32.62
 1 -11 -22 50.19 27
 1 -11 -22 43.31 31.6
 -1 11 22 28.98 58.96
 -1 11 22 59.81 35.98
 -1 11 22 48.6 31.68
 -1 11 22 40.37 31.65
 -1 11 22 56.53 32.9
 1 -10 -22 85.59 75.92
 1 -10 -22 83.11 34.98
 1 -10 -22 111.65 33.52
 1 -10 -22 122.5 29.12
 1 -10 -22 134.99 35.67
 -1 10 22 67.86 57.8
 -1 10 22 139.39 37.97
 -1 10 22 136.72 34.63
 -1 10 22 119.22 35.67
 -1 10 22 161.58 38.65
 1 -9 -22 0.02 54.57
 1 -9 -22 3.6 28.71
 1 -9 -22 2.32 17.92
 1 -9 -22 -8.16 20.68
 1 -9 -22 -3.26 23.85
 1 -9 -22 -1.22 28.9
 -1 9 22 -25.82 52.89
 -1 9 22 -3.52 31.26
 -1 9 22 0.85 28.25
 -1 9 22 8 27.41
 -1 9 22 12.22 24.18
 1 -8 -22 44.92 54.59
 1 -8 -22 28.67 28.37
 1 -8 -22 39.51 17.17
 1 -8 -22 33.44 29.25
 1 -8 -22 55.45 26.02
 1 -8 -22 50.93 28.81
 -1 8 22 33.1 52.05
 -1 8 22 88.3 34.03
 -1 8 22 69.45 29.78
 -1 8 22 35.67 30.87
 -1 8 22 58.43 32.48
 1 -7 -22 3.87 50.99
 1 -7 -22 10.12 28.36
 1 -7 -22 11.15 14.59
 1 -7 -22 6.26 26.71
 1 -7 -22 -3.64 23.7
 1 -7 -22 -5.78 26.45
 -1 7 22 -20.63 48.64
 -1 7 22 2.97 28.5
 -1 7 22 17.19 27.75
 -1 7 22 6.07 28.35
 -1 7 22 -2.39 28.3
 1 -6 -22 5.59 48.2
 1 -6 -22 -2.47 27.71
 1 -6 -22 5.41 12.14
 1 -6 -22 -3 19.16
 1 -6 -22 -3.52 23.64
 1 -6 -22 -5.63 26.44
 -1 6 22 47.83 49.16
 -1 6 22 -4.26 25.3
 -1 6 22 -6.94 19.24
 -1 6 22 -0.9 25.82
 -1 6 22 7.79 26.41
 1 -5 -22 26.22 47.82
 1 -5 -22 23.19 27.52
 1 -5 -22 25.31 26.25
 1 -5 -22 46.05 25.41
 1 -5 -22 12.3 25.02
 -1 5 22 66.26 48.57
 -1 5 22 48.98 29.06
 -1 5 22 40.56 27.86
 -1 5 22 34.18 28.27
 -1 5 22 21.39 28.29
 1 -4 -22 -18.65 45.42
 1 -4 -22 -6.37 24.68
 1 -4 -22 -5.81 24.17
 1 -4 -22 4.47 22.35
 1 -4 -22 11.23 26.1
 -1 4 22 17.1 45.13
 -1 4 22 11.81 27.34
 -1 4 22 -12.3 24.51
 -1 4 22 0.38 26.25
 -1 4 22 3.23 27.17
 1 -3 -22 -8.11 44.85
 1 -3 -22 -10.5 26.45
 1 -3 -22 -7.32 23.55
 1 -3 -22 1.77 22.62
 1 -3 -22 2.1 24.3
 -1 3 22 13.21 43.53
 -1 3 22 14.02 24.02
 -1 3 22 -5.52 25.97
 -1 3 22 13.04 24.16
 -1 3 22 15.74 25.97
 1 -2 -22 46.53 45.07
 1 -2 -22 45.77 29.82
 1 -2 -22 57.69 26.2
 1 -2 -22 71.52 26.7
 1 -2 -22 61.15 27.18
 -1 2 22 49.38 44.44
 -1 2 22 80.81 28.82
 -1 2 22 38.23 27.41
 -1 2 22 52.23 26.25
 -1 2 22 70.97 27.18
 1 -1 -22 1.81 41.83
 1 -1 -22 6.41 27.43
 1 -1 -22 5.28 22.92
 1 -1 -22 14.05 22.92
 1 -1 -22 -5.11 25
 -1 1 22 -4.36 41.03
 -1 1 22 17.97 24.57
 -1 1 22 6.26 24.9
 -1 1 22 22.4 25.23
 -1 1 22 1.7 25.45
 1 0 -22 -9.13 40.86
 1 0 -22 0.03 26.58
 1 0 -22 -11.59 22.74
 1 0 -22 -5.31 23.08
 1 0 -22 0.01 24.26
 -1 0 22 26.1 40.65
 -1 0 22 -1.44 23.27
 -1 0 22 2.67 19.04
 -1 0 22 -0.85 24.14
 -1 0 22 16.17 25.61
 1 1 -22 2.22 41.46
 1 1 -22 -3.5 26.82
 1 1 -22 14.43 23.9
 1 1 -22 15.59 20.1
 -1 -1 22 -9.57 37.86
 -1 -1 22 26.66 24.77
 -1 -1 22 -1.69 24.44
 -1 -1 22 -1.7 23.76
 -1 -1 22 10.33 28.37
 1 2 -22 33.64 48.72
 1 2 -22 70.01 28.3
 1 2 -22 64.41 24.07
 1 2 -22 59.46 26.21
 1 2 -22 51.61 26.11
 -1 -2 22 64.18 40.86
 -1 -2 22 73.62 26.77
 -1 -2 22 93.19 29.04
 -1 -2 22 76.86 26.46
 1 3 -22 10.68 38.74
 1 3 -22 1.53 26.77
 1 3 -22 -1.07 21.27
 1 3 -22 -1.24 23.31
 1 3 -22 -7.39 24.39
 -1 -3 22 7.21 39.01
 -1 -3 22 13.03 23.23
 -1 -3 22 -4.81 24.89
 -1 -3 22 6.47 23.61
 1 4 -22 -3.05 36.81
 1 4 -22 12.17 27.11
 1 4 -22 0.51 20.48
 1 4 -22 12.46 25.54
 1 4 -22 16.34 25.46
 -1 -4 22 7.07 37.09
 -1 -4 22 -0.4 22.42
 -1 -4 22 -3.14 24.22
 -1 -4 22 -0.62 25.07
 -1 -4 22 5.36 22.78
 1 5 -22 59.53 29.65
 1 5 -22 23.3 23.85
 1 5 -22 23.97 25
 1 5 -22 20.74 25.94
 -1 -5 22 31.46 37.73
 -1 -5 22 30.96 23.77
 -1 -5 22 30.9 25.99
 -1 -5 22 32.86 24.28
 -1 -5 22 21.74 25.22
 1 6 -22 0.26 37.05
 1 6 -22 11.56 26.95
 1 6 -22 7.95 23.26
 1 6 -22 3.25 24.86
 1 6 -22 -3.83 24.04
 -1 -6 22 6.69 35.63
 -1 -6 22 13.96 23.85
 -1 -6 22 12.29 28.17
 -1 -6 22 -5.37 24.81
 -1 -6 22 4.38 22.24
 1 7 -22 1.24 39.79
 1 7 -22 2.88 26.82
 1 7 -22 -2.82 22.21
 1 7 -22 -0.53 25.59
 1 7 -22 -6.72 23.61
 -1 -7 22 -23.39 36.33
 -1 -7 22 4.1 23.08
 -1 -7 22 -10.76 24.3
 -1 -7 22 -2.07 22.5
 -1 -7 22 10.59 24.17
 1 8 -22 62.71 42.78
 1 8 -22 51.77 28.82
 1 8 -22 42.59 22.33
 1 8 -22 48.68 28.75
 1 8 -22 41.22 27.86
 -1 -8 22 37.98 38.82
 -1 -8 22 49.65 24.72
 -1 -8 22 51.87 27.14
 -1 -8 22 43.78 26.73
 -1 -8 22 68.45 26.69
 1 9 -22 13.06 41.66
 1 9 -22 9.91 28.99
 1 9 -22 9.04 22.21
 1 9 -22 0.64 26.04
 1 9 -22 -3.29 27.11
 -1 -9 22 13.21 22.37
 -1 -9 22 -11.3 28.5
 -1 -9 22 -4.62 23.57
 -1 -9 22 -7.72 23.27
 1 10 -22 135.04 64.44
 1 10 -22 136.53 37.93
 1 10 -22 77.79 18.87
 1 10 -22 106.73 31.13
 1 10 -22 137 33.14
 -1 -10 22 107.49 26.5
 -1 -10 22 106.32 29.76
 -1 -10 22 104.25 26.95
 -1 -10 22 117.05 27.06
 1 11 -22 50.03 30.68
 1 11 -22 43.78 30.18
 1 11 -22 30.34 29.28
 -1 -11 22 52.12 24.32
 -1 -11 22 48.45 30.94
 -1 -11 22 49.2 26.17
 -1 -11 22 71.77 25.54
 1 12 -22 25.26 33.56
 1 12 -22 53.48 31.89
 1 12 -22 36.27 30.26
 -1 -12 22 44.73 24.21
 -1 -12 22 27.71 30.85
 -1 -12 22 37.37 25.59
 -1 -12 22 28.29 24.4
 1 13 -22 17.09 31.95
 -1 -13 22 14.95 22.79
 -1 -13 22 8.6 27.36
 -1 -13 22 17.21 25.53
 -1 -13 22 15.93 23.48
 1 14 -22 23.04 33.14
 -1 -14 22 1.93 23.27
 -1 -14 22 -14.76 27.52
 -1 -14 22 -6.57 27.57
 1 15 -22 40.08 36.15
 1 15 -22 44.1 35.38
 -1 -15 22 20.84 22.39
 -1 -15 22 25.67 29.82
 1 16 -22 2.28 37.04
 -1 -16 22 0.51 24.22
 1 -17 -21 14.65 36.26
 1 -17 -21 13.67 32.15
 1 -17 -21 -7.49 35.43
 1 -17 -21 13.32 28.85
 1 -17 -21 -3.06 35.08
 -1 17 21 -2.76 41.32
 -1 17 21 32.81 35.28
 -1 17 21 29.88 39.73
 -1 17 21 4.29 40.3
 1 -16 -21 14.28 34.94
 1 -16 -21 1.59 30.54
 1 -16 -21 30.86 34.57
 1 -16 -21 17.66 28.01
 1 -16 -21 9.48 33.93
 -1 16 21 5.09 40.15
 -1 16 21 -13.17 32.84
 -1 16 21 9.99 44.18
 -1 16 21 17.93 39.17
 1 -15 -21 46.47 28.07
 1 -15 -21 20.46 28.05
 1 -15 -21 20.47 32.59
 -1 15 21 37 38.41
 -1 15 21 26.66 32.23
 -1 15 21 13.14 35.57
 -1 15 21 22.54 39.41
 1 -14 -21 52.08 34.62
 1 -14 -21 39.14 26.7
 1 -14 -21 35.3 33.28
 1 -14 -21 33.96 26.19
 1 -14 -21 55.26 33.07
 -1 14 21 63.23 37.44
 -1 14 21 58.81 32.94
 -1 14 21 45.2 35.68
 -1 14 21 42.71 35.99
 1 -13 -21 81.48 34.91
 1 -13 -21 84.99 26.24
 1 -13 -21 90.94 34.33
 1 -13 -21 76.96 28.75
 1 -13 -21 98.71 33.7
 -1 13 21 95.92 37.54
 -1 13 21 61.27 32.4
 -1 13 21 92.66 34.17
 -1 13 21 83.76 36.04
 1 -12 -21 7.27 56.01
 1 -12 -21 -0.03 29.75
 1 -12 -21 5.27 22.03
 1 -12 -21 10.68 28.9
 1 -12 -21 -1.67 24.49
 1 -12 -21 4.83 29
 -1 12 21 -0.76 32.23
 -1 12 21 4.49 28.89
 -1 12 21 3.75 30.65
 -1 12 21 30.4 30.38
 1 -11 -21 9.36 54.32
 1 -11 -21 -1.68 28.63
 1 -11 -21 17.62 20.32
 1 -11 -21 30.49 28.53
 1 -11 -21 11.63 23.56
 1 -11 -21 8.52 28.29
 -1 11 21 -1.86 51.89
 -1 11 21 8.18 31.29
 -1 11 21 28.74 28.4
 -1 11 21 -1.57 28.9
 -1 11 21 22.32 31.46
 1 -10 -21 23.26 52.44
 1 -10 -21 -4.35 28.26
 1 -10 -21 24.06 27.92
 1 -10 -21 1.96 22.31
 1 -10 -21 -1.81 26.9
 -1 10 21 -3.18 59.76
 -1 10 21 3.39 30.14
 -1 10 21 20.83 26.68
 -1 10 21 14.2 28.27
 -1 10 21 17.42 23.48
 1 -9 -21 37.1 50.21
 1 -9 -21 28.67 29.71
 1 -9 -21 23.37 17.64
 1 -9 -21 10.07 26.15
 1 -9 -21 32.05 23.21
 1 -9 -21 5.77 25.64
 -1 9 21 18.4 48.32
 -1 9 21 3.31 28.79
 -1 9 21 29.48 27.58
 -1 9 21 24.91 28.07
 -1 9 21 20.42 29.22
 1 -8 -21 25.16 48.05
 1 -8 -21 61.86 30.81
 1 -8 -21 33.57 16.58
 1 -8 -21 51.23 27.53
 1 -8 -21 60 24.33
 1 -8 -21 47.65 26.58
 -1 8 21 14.98 46.19
 -1 8 21 36.52 27.84
 -1 8 21 44.16 27.8
 -1 8 21 53.95 28.88
 -1 8 21 30.92 27.88
 1 -7 -21 35.25 46.04
 1 -7 -21 37.75 28.59
 1 -7 -21 33.71 15.05
 1 -7 -21 11.9 25.2
 1 -7 -21 35.28 23.56
 1 -7 -21 28.46 26.48
 -1 7 21 48.43 45.38
 -1 7 21 31.84 26.65
 -1 7 21 40.34 25.46
 -1 7 21 37.12 27.36
 -1 7 21 24.37 27.32
 1 -6 -21 -5.42 43.48
 1 -6 -21 9.96 26.77
 1 -6 -21 9.23 12.57
 1 -6 -21 11.06 24.07
 1 -6 -21 8.43 22.19
 1 -6 -21 9.51 19.31
 -1 6 21 7.41 42.15
 -1 6 21 28.06 27.23
 -1 6 21 16.26 25.33
 -1 6 21 15.09 26.37
 -1 6 21 8.88 25.99
 1 -5 -21 0.93 47.16
 1 -5 -21 -6.52 25.87
 1 -5 -21 3.11 11.35
 1 -5 -21 2.09 17.43
 1 -5 -21 6.8 21.42
 1 -5 -21 10.2 24.64
 -1 5 21 -6.56 40.27
 -1 5 21 -7.3 24.9
 -1 5 21 -8.9 17.55
 -1 5 21 -1.53 22.42
 -1 5 21 10.18 24.24
 1 -4 -21 44.6 42.8
 1 -4 -21 32.09 32.18
 1 -4 -21 33.77 8.7
 1 -4 -21 57.43 24.5
 1 -4 -21 42.86 24.07
 1 -4 -21 33.23 20.43
 -1 4 21 27.67 62.06
 -1 4 21 14.95 23.06
 -1 4 21 43.33 26.13
 -1 4 21 23.72 24.64
 -1 4 21 28.59 24.7
 1 -3 -21 67.32 42.06
 1 -3 -21 62.44 28.54
 1 -3 -21 63.7 24.27
 1 -3 -21 39.24 23.22
 1 -3 -21 44.45 25.79
 -1 3 21 33.79 39.73
 -1 3 21 63.63 27.01
 -1 3 21 47.16 25.28
 -1 3 21 53.03 26.1
 -1 3 21 50.3 26.04
 1 -2 -21 9.16 38.28
 1 -2 -21 3.77 24.58
 1 -2 -21 1.29 21.51
 1 -2 -21 9.83 24.6
 1 -2 -21 -7.46 22.22
 -1 2 21 3.74 37.31
 -1 2 21 -5.97 21.02
 -1 2 21 0 22.6
 -1 2 21 -17.07 22.36
 -1 2 21 -9.6 23.1
 1 -1 -21 6.5 38.24
 1 -1 -21 6.97 23.19
 1 -1 -21 6 18.03
 -1 1 21 -5.28 36.75
 -1 1 21 13.98 23.2
 -1 1 21 0.88 23.37
 -1 1 21 -4.18 22.05
 1 0 -21 51.1 38.81
 1 0 -21 35.12 26.36
 1 0 -21 53.16 23.31
 1 0 -21 18.31 23.95
 -1 0 21 45.45 37.37
 -1 0 21 17.69 22.6
 -1 0 21 20.02 23.92
 -1 0 21 33.25 24.22
 1 1 -21 6.71 36.13
 1 1 -21 0.36 23.56
 1 1 -21 24.61 21.54
 1 1 -21 3.87 19.94
 1 1 -21 12.9 23.9
 -1 -1 21 14.23 35.45
 -1 -1 21 6.55 22.27
 -1 -1 21 5.45 22.74
 -1 -1 21 0.64 21.49
 -1 -1 21 -1.8 22.12
 1 2 -21 -9.51 34.01
 1 2 -21 -9.39 24.01
 1 2 -21 7.75 22.4
 1 2 -21 1.87 22.06
 1 2 -21 5.59 23.26
 -1 -2 21 0.97 33.88
 -1 -2 21 -4.74 20.35
 -1 -2 21 2.36 22.09
 -1 -2 21 1.22 21.37
 -1 -2 21 5.3 21.77
 1 3 -21 35.86 36.16
 1 3 -21 47.83 26.3
 1 3 -21 61.6 24.74
 1 3 -21 54.48 24.17
 1 3 -21 64.8 26.5
 -1 -3 21 37.34 35.62
 -1 -3 21 62.59 23.35
 -1 -3 21 80.45 25.51
 -1 -3 21 56.4 24.03
 -1 -3 21 59.92 23.29
 1 4 -21 36.83 36.42
 1 4 -21 46.57 26.13
 1 4 -21 33.17 22.85
 1 4 -21 45.9 24.54
 1 4 -21 52.81 26.42
 -1 -4 21 51.09 34.27
 -1 -4 21 40.71 23.77
 -1 -4 21 33.7 27.83
 -1 -4 21 17.94 21.95
 -1 -4 21 55.41 24.46
 1 5 -21 -3.35 24.01
 1 5 -21 0.57 20.33
 1 5 -21 2.91 23.24
 1 5 -21 -0.39 23.78
 -1 -5 21 3.55 34.21
 -1 -5 21 3.66 21.66
 -1 -5 21 5.31 22.46
 -1 -5 21 17.86 20.97
 1 6 -21 1.01 33.8
 1 6 -21 24.09 24.63
 1 6 -21 14.53 20.76
 1 6 -21 13.49 23.32
 1 6 -21 3.67 24.15
 -1 -6 21 -2.92 32.42
 -1 -6 21 7.49 20.76
 -1 -6 21 20.17 21.06
 -1 -6 21 7.07 22.25
 1 7 -21 16.62 33.54
 1 7 -21 55.52 27.29
 1 7 -21 35.18 20.26
 1 7 -21 44.93 21.08
 1 7 -21 30.07 21.19
 1 7 -21 35.4 25.57
 -1 -7 21 19.84 32.99
 -1 -7 21 46.85 22.98
 -1 -7 21 26.16 26.99
 -1 -7 21 29.24 23
 -1 -7 21 36.4 21.17
 1 8 -21 36.52 35.82
 1 8 -21 49.41 26.86
 1 8 -21 51.28 20.29
 1 8 -21 35.74 25.53
 1 8 -21 57.4 25.14
 -1 -8 21 43.23 35.71
 -1 -8 21 45.97 22.37
 -1 -8 21 47.81 27.9
 -1 -8 21 56.55 23.66
 -1 -8 21 67.52 23.64
 1 9 -21 21.75 35.47
 1 9 -21 11.97 29.99
 1 9 -21 20.25 17.78
 1 9 -21 30.77 26.7
 1 9 -21 18.84 25.96
 -1 -9 21 41.43 36.7
 -1 -9 21 37.66 22.71
 -1 -9 21 31.19 24.48
 -1 -9 21 31.68 23.61
 -1 -9 21 23.83 21.64
 1 10 -21 10.09 35.14
 1 10 -21 6.99 26.78
 1 10 -21 13.18 14.39
 1 10 -21 23.45 27.11
 1 10 -21 23.8 26.17
 -1 -10 21 4.42 34.89
 -1 -10 21 12.95 21.61
 -1 -10 21 14.95 27.23
 -1 -10 21 19.74 23.12
 -1 -10 21 23.79 21.88
 1 11 -21 15.36 38.35
 1 11 -21 15.57 27.08
 1 11 -21 27.69 27.67
 1 11 -21 3.21 25.31
 -1 -11 21 18.43 35.23
 -1 -11 21 23.94 21.66
 -1 -11 21 15.97 24.4
 -1 -11 21 8.44 22.73
 -1 -11 21 18.56 21.89
 1 12 -21 0.57 36.94
 1 12 -21 1.46 28.08
 1 12 -21 6.52 27.69
 1 12 -21 3.12 26.94
 -1 -12 21 3.12 37.15
 -1 -12 21 8.63 21.11
 -1 -12 21 -2.68 26.8
 -1 -12 21 3.54 22.24
 -1 -12 21 -0.17 20.84
 1 13 -21 93.33 39.77
 1 13 -21 73.91 30.36
 1 13 -21 80.86 32.22
 -1 -13 21 72.8 22.67
 -1 -13 21 83.23 30.64
 -1 -13 21 67.39 24.86
 -1 -13 21 81.43 38.5
 1 14 -21 64.23 31.49
 1 14 -21 65.8 32.82
 -1 -14 21 64.37 22.13
 -1 -14 21 38.03 30.27
 -1 -14 21 51.55 23.87
 1 15 -21 39.37 33.26
 1 15 -21 33.94 33.11
 -1 -15 21 16.82 20.36
 -1 -15 21 21 30.76
 1 16 -21 -5.56 32.95
 -1 -16 21 9.49 31.01
 1 17 -21 -17.58 34.47
 1 17 -21 14.02 35.48
 -1 -17 21 -7.65 16.84
 -1 -17 21 25.85 33.53
 1 -18 -20 14.33 34.41
 1 -18 -20 27.48 30.87
 1 -18 -20 -0.26 26.98
 1 -18 -20 7.32 27.02
 1 -18 -20 -1.13 35.85
 -1 18 20 -21.4 41.18
 -1 18 20 5.07 36.86
 -1 18 20 10.08 38.61
 -1 18 20 23.66 38.7
 1 -17 -20 42.38 35.16
 1 -17 -20 15.46 31.04
 1 -17 -20 38.08 27.14
 1 -17 -20 10.76 32.17
 -1 17 20 42.54 39.99
 -1 17 20 6.68 28.31
 -1 17 20 21.53 32.17
 -1 17 20 -0.28 36.8
 1 -16 -20 2.04 32.49
 1 -16 -20 4.72 27.23
 1 -16 -20 16.51 31.97
 1 -16 -20 11.22 25.42
 1 -16 -20 9.69 31.24
 -1 16 20 2.74 35.38
 -1 16 20 9.97 30.79
 -1 16 20 -2.59 33.5
 -1 16 20 11.53 35.91
 1 -15 -20 7.28 30.8
 1 -15 -20 7.49 25.66
 1 -15 -20 4.38 30.55
 1 -15 -20 10.47 24.59
 1 -15 -20 -0.52 29.69
 -1 15 20 -8.21 34.9
 -1 15 20 3.97 28.95
 -1 15 20 4.69 29.45
 -1 15 20 -10.41 33.13
 1 -14 -20 18.96 30.36
 1 -14 -20 26.27 25.57
 1 -14 -20 9.8 30.01
 1 -14 -20 8.51 23.86
 1 -14 -20 32.46 29.88
 -1 14 20 15.51 34.04
 -1 14 20 20.75 29.13
 -1 14 20 8.81 31.29
 -1 14 20 15.47 25.3
 1 -13 -20 -10.67 52.57
 1 -13 -20 -3.15 27.85
 1 -13 -20 8.19 21.62
 1 -13 -20 -9.64 27.69
 1 -13 -20 4.89 23.74
 1 -13 -20 0.68 27.89
 -1 13 20 15.39 31.87
 -1 13 20 10.86 27.28
 -1 13 20 16.97 30.39
 -1 13 20 21.89 31.48
 1 -12 -20 8 51.44
 1 -12 -20 23.24 28.38
 1 -12 -20 5.51 20.6
 1 -12 -20 4.68 26.17
 1 -12 -20 2.87 21.13
 1 -12 -20 33.8 27.88
 -1 12 20 -0.15 49.56
 -1 12 20 12.04 29.38
 -1 12 20 -10.46 26.32
 -1 12 20 30.69 23.89
 -1 12 20 15.33 29.68
 1 -11 -20 22.78 74.96
 1 -11 -20 24.63 28.62
 1 -11 -20 11.55 19.55
 1 -11 -20 12.8 26.34
 1 -11 -20 18.01 21.35
 1 -11 -20 23.7 26.49
 -1 11 20 1.74 46.35
 -1 11 20 27.96 27.7
 -1 11 20 22.58 27.11
 -1 11 20 28.34 28.89
 -1 11 20 27.4 28.54
 1 -10 -20 31.02 46.64
 1 -10 -20 40.78 28.26
 1 -10 -20 23.05 25.93
 1 -10 -20 19.57 20.93
 1 -10 -20 33.35 25.28
 -1 10 20 14.97 45.57
 -1 10 20 29.66 26.22
 -1 10 20 51.22 26.8
 -1 10 20 21.18 26.01
 -1 10 20 21.62 28.06
 1 -9 -20 -9.38 43.5
 1 -9 -20 -14.35 22.62
 1 -9 -20 8.84 16.25
 1 -9 -20 -6.66 23.71
 1 -9 -20 5.82 20.24
 1 -9 -20 13.33 23.48
 -1 9 20 0.62 43.42
 -1 9 20 7.23 25.62
 -1 9 20 -5.04 17.99
 -1 9 20 -6.07 25.08
 -1 9 20 18.33 26.43
 1 -8 -20 -5.67 41.62
 1 -8 -20 7.93 24.29
 1 -8 -20 6.9 14.96
 1 -8 -20 14.12 23.68
 1 -8 -20 16.32 20.15
 1 -8 -20 -0.7 24.1
 -1 8 20 7.66 42.05
 -1 8 20 13.07 25.82
 -1 8 20 9.63 24.46
 -1 8 20 6.31 24.33
 -1 8 20 19.97 25.52
 1 -7 -20 -1.11 39.73
 1 -7 -20 -2.64 24.12
 1 -7 -20 1.21 13.26
 1 -7 -20 3.79 23.28
 1 -7 -20 7.33 20.41
 1 -7 -20 8.57 22.61
 -1 7 20 -7.8 39.55
 -1 7 20 -13.96 24.49
 -1 7 20 -24.22 22.09
 -1 7 20 7.64 24.22
 -1 7 20 -11.76 24.3
 1 -6 -20 10.12 39.6
 1 -6 -20 4.95 12.29
 1 -6 -20 5.02 22.05
 1 -6 -20 1.21 20.19
 1 -6 -20 2.09 22.64
 -1 6 20 -7.47 37.52
 -1 6 20 -7.9 23.65
 -1 6 20 0.41 22.02
 -1 6 20 9.92 18.71
 -1 6 20 0.65 18.51
 1 -5 -20 218.15 46.17
 1 -5 -20 315.79 36.54
 1 -5 -20 225.94 18.03
 1 -5 -20 216.62 30.26
 1 -5 -20 257.6 31.41
 1 -5 -20 245.35 32.45
 -1 5 20 273.54 47.35
 -1 5 20 266.75 32.51
 -1 5 20 208.88 30.76
 -1 5 20 235.09 32.43
 -1 5 20 218.56 32.07
 1 -4 -20 119.23 41.12
 1 -4 -20 116.81 27.79
 1 -4 -20 87.72 15.2
 1 -4 -20 107.84 25.71
 1 -4 -20 98.93 24.87
 1 -4 -20 84.49 26.11
 -1 4 20 108.31 40.19
 -1 4 20 119.86 28.31
 -1 4 20 106.6 26.15
 -1 4 20 90.11 26.23
 1 -3 -20 51.14 37.24
 1 -3 -20 42 23.17
 1 -3 -20 35.85 7.17
 1 -3 -20 40.92 24.99
 1 -3 -20 23.94 21.02
 1 -3 -20 47.21 19.63
 -1 3 20 31.07 36
 -1 3 20 40.68 23.66
 -1 3 20 23.52 23.09
 -1 3 20 50.95 24.03
 1 -2 -20 6.42 34.47
 1 -2 -20 -8.57 22.2
 1 -2 -20 0.21 19.91
 1 -2 -20 2.36 19.94
 1 -2 -20 -6.52 21.31
 -1 2 20 -5.28 33.29
 -1 2 20 -15.85 20.46
 -1 2 20 -11.51 21.32
 -1 2 20 7.34 21.13
 -1 2 20 -6 19.25
 1 -1 -20 -0.96 32.38
 1 -1 -20 -11.28 22.58
 1 -1 -20 17.6 20.44
 1 -1 -20 9.58 20.08
 1 -1 -20 1.04 21.18
 -1 1 20 15.08 33.51
 -1 1 20 1.89 19.23
 -1 1 20 -0.1 20.97
 -1 1 20 10.98 20.84
 1 0 -20 -4.15 31.71
 1 0 -20 -1.03 21.16
 1 0 -20 8.43 19.16
 1 0 -20 8.1 20.47
 1 0 -20 6.32 21.05
 -1 0 20 -10.94 31.19
 -1 0 20 0.03 20.61
 -1 0 20 8.58 21.79
 -1 0 20 -13.97 20.39
 -1 0 20 -1.35 20.06
 1 1 -20 9.64 32.4
 1 1 -20 14.63 22.89
 1 1 -20 11.66 19.57
 1 1 -20 6.63 20.04
 1 1 -20 1.07 16.01
 -1 -1 20 -4.24 31.1
 -1 -1 20 31.63 21.72
 -1 -1 20 -8.36 20.79
 -1 -1 20 -7.6 20.08
 -1 -1 20 9 19.9
 1 2 -20 -6.35 30.96
 1 2 -20 -9.65 20.99
 1 2 -20 -3.13 18.06
 1 2 -20 1.66 19.89
 1 2 -20 6.85 19.4
 -1 -2 20 6.89 35.29
 -1 -2 20 5.31 19.72
 -1 -2 20 -7.94 20.5
 -1 -2 20 -15.3 19.25
 -1 -2 20 -1.94 20.77
 1 3 -20 44.2 32.65
 1 3 -20 28.42 23.71
 1 3 -20 56.98 20.27
 1 3 -20 53.77 23.35
 1 3 -20 36.41 21.39
 -1 -3 20 27.53 30.74
 -1 -3 20 20 20.16
 -1 -3 20 41.81 22.55
 -1 -3 20 33.34 20.96
 -1 -3 20 38.91 20.85
 1 4 -20 97.77 34.38
 1 4 -20 126.58 27.26
 1 4 -20 115.21 21.62
 1 4 -20 108.73 28.18
 1 4 -20 101.85 25.91
 -1 -4 20 90.08 33.05
 -1 -4 20 95.41 23.84
 -1 -4 20 113.59 25.88
 -1 -4 20 127.53 26.04
 -1 -4 20 98.47 23.21
 1 5 -20 265.79 32.29
 1 5 -20 219.08 26.32
 1 5 -20 208.68 35.58
 -1 -5 20 194.42 36.75
 -1 -5 20 218.85 27.68
 -1 -5 20 254.9 30.55
 -1 -5 20 183.34 26.11
 -1 -5 20 242.23 28.6
 1 6 -20 5.67 28.62
 1 6 -20 19.86 23.25
 1 6 -20 9.9 18.25
 1 6 -20 0.91 21.83
 1 6 -20 8.46 19.73
 1 6 -20 17.21 23.37
 -1 -6 20 6.73 29.15
 -1 -6 20 3.36 20.25
 -1 -6 20 12.76 21.31
 -1 -6 20 10.62 19.14
 -1 -6 20 -1.04 19.28
 1 7 -20 2.52 31.29
 1 7 -20 6.96 25.27
 1 7 -20 -6.84 17.62
 1 7 -20 -6.46 21.77
 1 7 -20 -2.16 17.87
 1 7 -20 -0.98 22.39
 -1 -7 20 -10.66 29.21
 -1 -7 20 -3.92 18.8
 -1 -7 20 6.6 28.61
 -1 -7 20 -2.46 23.18
 -1 -7 20 7.6 20.5
 -1 -7 20 -4.36 19.88
 1 8 -20 4.99 31.16
 1 8 -20 -10.19 23.47
 1 8 -20 -1.22 23.19
 1 8 -20 14.48 23.15
 1 8 -20 9.06 16.62
 1 8 -20 14.81 22.29
 -1 -8 20 -6.11 29.19
 -1 -8 20 4.89 19.48
 -1 -8 20 7.54 27.31
 -1 -8 20 22.19 21.75
 -1 -8 20 6.43 20.25
 -1 -8 20 0.44 18.76
 1 9 -20 11.5 31.59
 1 9 -20 2.54 23.26
 1 9 -20 1.36 19.29
 1 9 -20 4.64 15.98
 1 9 -20 -0.7 22.64
 1 9 -20 0.9 14.09
 1 9 -20 -7.79 22.31
 -1 -9 20 8.13 30.82
 -1 -9 20 0.56 19.84
 -1 -9 20 -4.37 26.22
 -1 -9 20 5.32 23.65
 -1 -9 20 3.82 18.96
 -1 -9 20 3.84 18.92
 1 10 -20 33.41 33.68
 1 10 -20 16.79 23.94
 1 10 -20 8.04 16.47
 1 10 -20 20.67 12.12
 1 10 -20 20.78 23.39
 1 10 -20 24.21 24.4
 -1 -10 20 5.78 30.03
 -1 -10 20 19.79 20.38
 -1 -10 20 25.5 22.3
 -1 -10 20 22.41 20.83
 -1 -10 20 20.03 19.23
 1 11 -20 12.95 32.53
 1 11 -20 15.49 25.1
 1 11 -20 26.09 24.35
 1 11 -20 13.62 23.68
 -1 -11 20 33.7 31.7
 -1 -11 20 22.97 19.72
 -1 -11 20 22.27 25.51
 -1 -11 20 24.02 20.88
 -1 -11 20 27.9 19.84
 1 12 -20 16.28 34.18
 1 12 -20 5.76 25.23
 1 12 -20 22.5 25.21
 1 12 -20 8.51 24.5
 -1 -12 20 14.58 32.38
 -1 -12 20 5.93 19.51
 -1 -12 20 -0.29 24.65
 -1 -12 20 13.8 20.52
 -1 -12 20 14.16 28.01
 1 13 -20 -7.35 34.84
 1 13 -20 -10.51 24.74
 1 13 -20 17.23 28.22
 -1 -13 20 -11.61 44.8
 -1 -13 20 3.1 21.33
 -1 -13 20 -4.07 21.91
 -1 -13 20 7.5 20.31
 -1 -13 20 -0.64 18.62
 1 14 -20 19.45 34.42
 1 14 -20 19.6 26.86
 1 14 -20 18.8 22.96
 1 14 -20 26.39 30
 -1 -14 20 12.82 33.29
 -1 -14 20 21 25.72
 -1 -14 20 4.9 18.52
 1 15 -20 16.84 30.71
 1 15 -20 -0.4 28.01
 -1 -15 20 8.58 33.95
 -1 -15 20 -5.9 17.69
 -1 -15 20 3.9 26.23
 -1 -15 20 14.95 20.21
 1 16 -20 6.06 32.17
 1 16 -20 20.54 31.1
 -1 -16 20 31.42 33.68
 -1 -16 20 26.71 17.25
 -1 -16 20 1.65 27.92
 1 17 -20 -1.1 35.44
 1 17 -20 31.1 33.67
 -1 -17 20 28.55 33.69
 -1 -17 20 24.46 13.71
 -1 -17 20 33.24 29.11
 1 18 -20 16.86 35.43
 1 18 -20 -6.56 33.74
 -1 -18 20 10.18 30.22
 1 -19 -19 12.03 34.28
 1 -19 -19 -0.67 33.89
 1 -19 -19 -8.2 34.8
 1 -19 -19 7.26 28.56
 1 -19 -19 -13 32.55
 -1 19 19 -26.15 39.99
 -1 19 19 -2.58 31.02
 -1 19 19 -3.05 45.67
 1 -18 -19 -0.06 36.06
 1 -18 -19 6.94 28.8
 1 -18 -19 4.52 32.95
 1 -18 -19 -2.74 24.67
 1 -18 -19 13.21 31.32
 -1 18 19 0.85 38.27
 -1 18 19 8.6 26.06
 -1 18 19 19.06 35.25
 -1 18 19 20.03 35.98
 -1 18 19 19.12 36.69
 1 -17 -19 22.81 31.19
 1 -17 -19 4.65 32.68
 1 -17 -19 8.98 31.37
 1 -17 -19 27.18 24.75
 1 -17 -19 52.78 33.18
 -1 17 19 36.72 37.4
 -1 17 19 19.18 25.26
 -1 17 19 38.94 30.11
 -1 17 19 34.96 35.37
 -1 17 19 27.11 33.09
 1 -16 -19 -3.73 28.51
 1 -16 -19 -1.3 23.79
 1 -16 -19 -2.5 29.36
 1 -16 -19 -14.72 22.37
 1 -16 -19 23.52 28.88
 -1 16 19 -5.5 33.9
 -1 16 19 1.12 28.08
 -1 16 19 16.78 32.41
 -1 16 19 -6.32 31.86
 1 -15 -19 13.13 28.46
 1 -15 -19 46.52 26.65
 1 -15 -19 28.68 29.95
 1 -15 -19 46.86 24.04
 1 -15 -19 35.88 28.79
 -1 15 19 67.14 32.5
 -1 15 19 38.34 28.2
 -1 15 19 24.19 30.37
 -1 15 19 32.63 32.84
 1 -14 -19 13.85 27.18
 1 -14 -19 36.74 23.36
 1 -14 -19 28.64 28.11
 1 -14 -19 22.01 22.72
 1 -14 -19 44.3 28.17
 -1 14 19 35.45 31.36
 -1 14 19 30.73 27.08
 -1 14 19 22.69 28.45
 -1 14 19 17.69 29.86
 1 -13 -19 143.08 53.07
 1 -13 -19 112.26 31.03
 1 -13 -19 101.57 24.19
 1 -13 -19 125.03 31.22
 1 -13 -19 70.05 23.46
 1 -13 -19 121.04 30.37
 -1 13 19 92.04 51.44
 -1 13 19 91.72 32.97
 -1 13 19 110.95 29.41
 -1 13 19 106.81 32.45
 -1 13 19 128.63 32.39
 1 -12 -19 20.3 46.05
 1 -12 -19 16.75 26.38
 1 -12 -19 23.6 20.62
 1 -12 -19 22.69 20.14
 1 -12 -19 14.5 19.95
 1 -12 -19 19.76 25.34
 -1 12 19 22.41 45.81
 -1 12 19 42.79 30.07
 -1 12 19 1.77 24.51
 -1 12 19 8.55 26.7
 -1 12 19 36.62 29.04
 1 -11 -19 14.8 43.83
 1 -11 -19 16.29 23.52
 1 -11 -19 20.42 18.08
 1 -11 -19 10.52 24.82
 1 -11 -19 13.55 20.39
 1 -11 -19 13.77 23.03
 -1 11 19 19.3 31.69
 -1 11 19 7.13 23.93
 -1 11 19 -0.56 23.89
 -1 11 19 11.54 24.76
 1 -10 -19 15.78 41.77
 1 -10 -19 -4.16 23.94
 1 -10 -19 -1.21 23.06
 1 -10 -19 4.46 20.18
 1 -10 -19 -3.72 21.25
 -1 10 19 3.14 40.34
 -1 10 19 17.08 23.8
 -1 10 19 3.27 25.06
 -1 10 19 7.58 25.19
 1 -9 -19 -21.4 38.58
 1 -9 -19 7.6 24.72
 1 -9 -19 4.97 15.47
 1 -9 -19 10.06 22.64
 1 -9 -19 0.22 20.18
 1 -9 -19 3.59 22.52
 -1 9 19 -11.5 37.95
 -1 9 19 13.87 29.54
 -1 9 19 14.55 23.2
 -1 9 19 17.1 19.44
 -1 9 19 26.9 24.74
 1 -8 -19 -16.13 37.56
 1 -8 -19 6.28 24.31
 1 -8 -19 13.03 14.42
 1 -8 -19 7.67 16.88
 1 -8 -19 11.27 20.03
 1 -8 -19 16.59 22.28
 -1 8 19 5.4 36.96
 -1 8 19 1.23 24.3
 -1 8 19 3.12 16.74
 -1 8 19 8.53 23.48
 -1 8 19 13.97 24.01
 1 -7 -19 85.64 39.9
 1 -7 -19 105.46 27.36
 1 -7 -19 92.83 15.76
 1 -7 -19 101.74 25.56
 1 -7 -19 103.57 22.87
 1 -7 -19 102.18 28.56
 -1 7 19 68.06 38.62
 -1 7 19 104.08 27.74
 -1 7 19 108.59 26.38
 -1 7 19 108.93 23.47
 -1 7 19 128.54 24.48
 1 -6 -19 65.48 38.13
 1 -6 -19 82.55 26.27
 1 -6 -19 66.44 13.73
 1 -6 -19 59.73 21.19
 -1 6 19 59.82 36.94
 -1 6 19 56.27 23.13
 -1 6 19 89.66 28.89
 1 -5 -19 37.43 34.75
 1 -5 -19 21.96 23.13
 1 -5 -19 19.93 11
 1 -5 -19 14.81 21.05
 1 -5 -19 13.34 18.84
 1 -5 -19 33.36 17.8
 -1 5 19 28.5 22.94
 -1 5 19 13.9 21.08
 -1 5 19 20.69 22.1
 1 -4 -19 16.97 33.47
 1 -4 -19 2.67 22.15
 1 -4 -19 12.46 9.41
 1 -4 -19 16.94 20.69
 1 -4 -19 4.81 19.55
 1 -4 -19 6.96 20.72
 -1 4 19 14.59 33.05
 -1 4 19 23.3 21.81
 -1 4 19 11.85 20.89
 -1 4 19 3.48 20.27
 -1 4 19 4.69 19.81
 1 -3 -19 223.7 42.01
 1 -3 -19 211.87 30.24
 1 -3 -19 197.85 12.42
 1 -3 -19 219.78 27.8
 1 -3 -19 185.37 25.99
 1 -3 -19 213.46 29.13
 -1 3 19 220.73 40.28
 -1 3 19 204.08 29.02
 -1 3 19 248.27 30.03
 -1 3 19 151.51 26.8
 -1 3 19 184.35 28.59
 1 -2 -19 93.97 34.94
 1 -2 -19 68.86 24.15
 1 -2 -19 78.67 7.21
 1 -2 -19 86.83 22.59
 1 -2 -19 109.93 23.52
 1 -2 -19 72.42 19.53
 -1 2 19 85.96 33.47
 -1 2 19 95.42 24.07
 -1 2 19 100 23.95
 -1 2 19 82.07 23.64
 -1 2 19 103.2 24.69
 1 -1 -19 14.91 30.09
 1 -1 -19 0.55 18.28
 1 -1 -19 -1.49 17.75
 1 -1 -19 1.5 18.4
 1 -1 -19 -16.05 18.26
 -1 1 19 -2.42 29.29
 -1 1 19 3.31 19.47
 -1 1 19 5.02 20.02
 -1 1 19 -12.73 18.24
 -1 1 19 -0.05 19.38
 1 0 -19 -1.9 28.59
 1 0 -19 -14.85 20.04
 1 0 -19 -9.69 17.42
 1 0 -19 3 18.48
 1 0 -19 11.62 20.36
 -1 0 19 7.3 29.02
 -1 0 19 1.09 17.53
 -1 0 19 -2.01 19.49
 -1 0 19 -1.8 17.56
 -1 0 19 7.02 19.12
 1 1 -19 -4.2 31.57
 1 1 -19 5.59 20.08
 1 1 -19 -1.61 18.93
 1 1 -19 -4.83 18.45
 1 1 -19 3.73 19.45
 -1 -1 19 -12.93 27.83
 -1 -1 19 13.44 19.3
 -1 -1 19 0.38 18.26
 -1 -1 19 13.89 17.84
 -1 -1 19 9.52 18.6
 1 2 -19 94.66 32.28
 1 2 -19 83.46 24.15
 1 2 -19 80.01 21.88
 1 2 -19 85.18 19.83
 1 2 -19 94.78 24.39
 -1 -2 19 100.31 37.85
 -1 -2 19 80.22 21.43
 -1 -2 19 100.69 22.64
 -1 -2 19 80.85 21.02
 -1 -2 19 94.59 22.31
 1 3 -19 213.02 36.52
 1 3 -19 231.9 29.6
 1 3 -19 236.96 26.83
 1 3 -19 228.54 28.86
 1 3 -19 185.47 28.08
 -1 -3 19 189.48 34.36
 -1 -3 19 215.45 27.22
 -1 -3 19 241.31 29.76
 -1 -3 19 205.37 26.23
 -1 -3 19 196.27 25.79
 1 4 -19 28.1 28.46
 1 4 -19 6.68 20.21
 1 4 -19 10.29 18.41
 1 4 -19 18.09 20.6
 1 4 -19 20.25 20.7
 -1 -4 19 13.62 27.19
 -1 -4 19 3.64 18.66
 -1 -4 19 7.4 18.79
 -1 -4 19 -2.4 17.9
 -1 -4 19 3.86 19.01
 1 5 -19 24.56 20.98
 1 5 -19 17.29 17.7
 1 5 -19 16.83 19.84
 1 5 -19 28.88 18.84
 1 5 -19 18.73 20.53
 -1 -5 19 13.49 26.52
 -1 -5 19 11.76 17.97
 -1 -5 19 24.5 19.33
 -1 -5 19 11.64 17.74
 -1 -5 19 19.74 18.85
 1 6 -19 -4.67 26.1
 1 6 -19 55.25 27.16
 1 6 -19 87.24 20.26
 1 6 -19 75.81 20.64
 1 6 -19 59.62 18.57
 1 6 -19 55.27 22.35
 -1 -6 19 62.86 28.08
 -1 -6 19 78.49 21.14
 -1 -6 19 63.09 27.75
 -1 -6 19 87.92 22.78
 -1 -6 19 76.84 21.7
 -1 -6 19 65.6 20.44
 1 7 -19 80.75 29.71
 1 7 -19 104.93 24.32
 1 7 -19 103.25 24.43
 1 7 -19 103.33 25.48
 1 7 -19 123.27 26.05
 -1 -7 19 107.09 30.56
 -1 -7 19 91.7 21.61
 -1 -7 19 93 28.14
 -1 -7 19 114.18 23.94
 -1 -7 19 112.49 21.4
 -1 -7 19 118.09 21.84
 1 8 -19 14.86 28.12
 1 8 -19 17.27 20.7
 1 8 -19 7.91 15.73
 1 8 -19 -2.91 21.03
 1 8 -19 1.49 14.38
 1 8 -19 16.91 21.71
 -1 -8 19 13.26 28.22
 -1 -8 19 4.93 18.9
 -1 -8 19 19.56 24.92
 -1 -8 19 11.6 19.21
 -1 -8 19 9.84 18.15
 -1 -8 19 5.21 18.26
 1 9 -19 11.47 28.43
 1 9 -19 5.96 22.39
 1 9 -19 10.43 17.74
 1 9 -19 12.35 14.14
 1 9 -19 10.24 12.48
 1 9 -19 10.45 20.99
 -1 -9 19 13.48 26.81
 -1 -9 19 16.12 18.89
 -1 -9 19 7.65 23.55
 -1 -9 19 23.71 19.99
 -1 -9 19 18.93 19.26
 -1 -9 19 8.05 17.78
 1 10 -19 13.21 28.07
 1 10 -19 -7.41 20.61
 1 10 -19 -6.37 19.24
 1 10 -19 1.69 11.23
 1 10 -19 -12.66 21.92
 1 10 -19 -5.3 21.57
 -1 -10 19 -5.77 26.52
 -1 -10 19 2.75 17.7
 -1 -10 19 3.21 23.6
 -1 -10 19 6.88 22.1
 -1 -10 19 2.8 18.59
 -1 -10 19 2.29 17.33
 1 11 -19 10.91 29.24
 1 11 -19 6.01 22.67
 1 11 -19 -8.2 23.04
 1 11 -19 -6.97 21.35
 -1 -11 19 11.27 27.83
 -1 -11 19 16.8 18.1
 -1 -11 19 2.05 23.82
 -1 -11 19 -6.06 19.42
 -1 -11 19 11.18 18.36
 1 12 -19 11.13 28.53
 1 12 -19 27.69 23.39
 1 12 -19 30.56 24.88
 1 12 -19 24.54 23.39
 -1 -12 19 19.19 29.71
 -1 -12 19 21.23 18.14
 -1 -12 19 20.3 22.91
 -1 -12 19 19.16 18.64
 -1 -12 19 25.46 17.34
 1 13 -19 93.88 25.3
 1 13 -19 134.65 30.33
 -1 -13 19 90.68 32.71
 -1 -13 19 139.29 21.32
 -1 -13 19 147.98 28.12
 -1 -13 19 118.66 19.59
 1 14 -19 23.13 30.43
 1 14 -19 19.68 23.74
 1 14 -19 42.33 26.93
 1 14 -19 25.5 26.59
 -1 -14 19 22.01 30.34
 -1 -14 19 25.86 17.11
 -1 -14 19 22.35 24.08
 -1 -14 19 17.72 17.97
 -1 -14 19 20.86 16.48
 1 15 -19 28.01 32.63
 1 15 -19 40.5 29.87
 1 15 -19 28.08 17.88
 1 15 -19 38.98 28.34
 -1 -15 19 35.2 30.65
 -1 -15 19 25.78 16.64
 -1 -15 19 43.06 25.09
 -1 -15 19 36.96 18.41
 -1 -15 19 32.3 17.36
 1 16 -19 -2.33 29.63
 1 16 -19 -7.13 28.55
 1 16 -19 -0.67 18.6
 1 16 -19 -5.66 29.51
 -1 -16 19 20.37 28.62
 -1 -16 19 0.91 14.75
 -1 -16 19 -2.74 24.23
 1 17 -19 10.58 30
 1 17 -19 7.41 31.7
 1 17 -19 41.16 31.4
 -1 -17 19 28.83 31.89
 -1 -17 19 24.62 10.37
 -1 -17 19 36.59 26.89
 1 18 -19 9.91 33.71
 1 18 -19 -13.48 32.64
 1 18 -19 5.7 31.86
 -1 -18 19 27.55 29.09
 1 19 -19 -1.01 35.18
 1 19 -19 -16.19 33.57
 1 19 -19 -0.89 31.53
 -1 -19 19 -2.38 30.06
 -1 -19 19 -10.33 26.57
 1 -20 -18 11.85 32.5
 1 -20 -18 23.52 32.17
 1 -20 -18 12.88 34.71
 -1 20 18 34.26 41.94
 -1 20 18 28.83 34.56
 -1 20 18 4.41 38.11
 1 -19 -18 19.87 31.78
 1 -19 -18 2.82 32.7
 1 -19 -18 6.28 23.29
 1 -19 -18 6.37 30.06
 -1 19 18 -20.06 37.88
 -1 19 18 -12.91 30.98
 -1 19 18 -5.03 28.36
 -1 19 18 -13.73 32.33
 -1 19 18 6.61 36.05
 1 -18 -18 26.1 31.31
 1 -18 -18 23.7 28.01
 1 -18 -18 6.02 30.97
 1 -18 -18 15.61 23.03
 1 -18 -18 17.77 29.49
 -1 18 18 25.63 37.12
 -1 18 18 5.27 36.74
 -1 18 18 5.49 32.03
 -1 18 18 -0.53 32.19
 -1 18 18 13.62 34.19
 1 -17 -18 11.41 28.96
 1 -17 -18 12.99 31.78
 1 -17 -18 24.91 29.88
 1 -17 -18 13.53 22.14
 1 -17 -18 30.19 28.04
 -1 17 18 13.97 33.36
 -1 17 18 15.25 26.95
 -1 17 18 1.87 31.58
 -1 17 18 17.99 32.11
 1 -16 -18 -2.78 26.36
 1 -16 -18 14.58 23.34
 1 -16 -18 34.14 29.32
 1 -16 -18 13.94 21.85
 1 -16 -18 15.05 28.19
 -1 16 18 19.76 26.72
 -1 16 18 3.99 29.77
 -1 16 18 7.41 28.21
 1 -15 -18 -8.58 25.69
 1 -15 -18 5.1 23.8
 1 -15 -18 -8.62 26.2
 1 -15 -18 -2.36 19.57
 1 -15 -18 -1.38 23.98
 -1 15 18 -4.6 30.59
 -1 15 18 5.35 24.53
 -1 15 18 -5 27.57
 -1 15 18 -16.56 27.78
 1 -14 -18 41.42 46.94
 1 -14 -18 24.09 25.7
 1 -14 -18 38.22 21.21
 1 -14 -18 46.32 27.51
 1 -14 -18 25.41 21.03
 1 -14 -18 20.46 24.56
 -1 14 18 44.55 30.28
 -1 14 18 44.47 25.27
 -1 14 18 18.19 21.67
 -1 14 18 26.46 28.9
 1 -13 -18 25.5 44.16
 1 -13 -18 10.02 25.21
 1 -13 -18 27.48 20.88
 1 -13 -18 21.59 25.32
 1 -13 -18 18.85 18.33
 1 -13 -18 17.09 23.12
 -1 13 18 17.6 43.11
 -1 13 18 26.81 27
 -1 13 18 23.53 27.16
 -1 13 18 14.89 26.12
 -1 13 18 1.56 24.72
 1 -12 -18 142.06 48.6
 1 -12 -18 178.67 30.49
 1 -12 -18 160.05 23.73
 1 -12 -18 176.58 26.75
 1 -12 -18 142.93 24.33
 1 -12 -18 177.32 31.78
 -1 12 18 159.55 46.47
 -1 12 18 200.86 32.58
 -1 12 18 199.36 30.21
 -1 12 18 124.89 30.45
 -1 12 18 197.38 33.78
 1 -11 -18 14.54 39.08
 1 -11 -18 28.96 24.67
 1 -11 -18 47.28 18.6
 1 -11 -18 42.36 24.9
 1 -11 -18 34.62 20.29
 -1 11 18 26.57 39.68
 -1 11 18 38.59 25.41
 -1 11 18 34.64 23.49
 -1 11 18 26.11 23.38
 -1 11 18 41.57 26.05
 1 -10 -18 2.29 37.09
 1 -10 -18 6.41 22.87
 1 -10 -18 20.33 18.64
 1 -10 -18 8.55 21.5
 1 -10 -18 31.78 20.2
 1 -10 -18 9.55 21.76
 -1 10 18 2.05 36.47
 -1 10 18 13.08 22.94
 -1 10 18 0.73 21.45
 -1 10 18 -0.56 22.34
 -1 10 18 21.78 19.14
 1 -9 -18 53.17 38.03
 1 -9 -18 44.02 16.1
 1 -9 -18 65.37 23.66
 1 -9 -18 70.9 21.92
 1 -9 -18 45.56 23.27
 -1 9 18 72.23 37.81
 -1 9 18 74.51 24.82
 -1 9 18 67.44 24.98
 -1 9 18 55.12 25.29
 1 -8 -18 119 38.9
 1 -8 -18 129.16 26.54
 1 -8 -18 104.96 17.18
 1 -8 -18 131.46 26.29
 1 -8 -18 94.51 22.49
 1 -8 -18 106.76 21.41
 -1 8 18 93.14 37.35
 -1 8 18 102.05 23.12
 -1 8 18 115.53 25.37
 -1 8 18 104.51 26.33
 1 -7 -18 45.94 34.32
 1 -7 -18 25.95 21.96
 1 -7 -18 31.45 13.35
 1 -7 -18 19.47 20.65
 1 -7 -18 27.63 19.04
 1 -7 -18 42.89 21.84
 -1 7 18 25.66 33.33
 -1 7 18 30.57 22.48
 -1 7 18 12.84 16.12
 -1 7 18 27.92 21.84
 -1 7 18 33.29 23.21
 1 -6 -18 33.05 32.39
 1 -6 -18 6.48 20.9
 1 -6 -18 18.17 11.78
 1 -6 -18 22.24 20.49
 1 -6 -18 31.05 18.29
 1 -6 -18 36.78 20.29
 -1 6 18 19.14 31.81
 -1 6 18 43.19 23.04
 -1 6 18 33.2 21.11
 -1 6 18 24.5 21.46
 -1 6 18 19.59 21.06
 1 -5 -18 21.85 31.31
 1 -5 -18 2.97 20.3
 1 -5 -18 6.07 10.14
 1 -5 -18 4.84 18.95
 1 -5 -18 13.24 17.74
 1 -5 -18 -1.11 19.23
 -1 5 18 -5.38 29.74
 -1 5 18 2.73 20.24
 -1 5 18 13.24 19.6
 -1 5 18 21.06 20.65
 -1 5 18 4.47 20.35
 1 -4 -18 2.3 28.54
 1 -4 -18 8.35 19.7
 1 -4 -18 -1.13 8.77
 1 -4 -18 13.51 19.08
 1 -4 -18 3.64 17.81
 1 -4 -18 6.12 14.62
 -1 4 18 -0.42 29.02
 -1 4 18 -6.99 18.3
 -1 4 18 0.5 18.17
 -1 4 18 0.3 19.5
 -1 4 18 -12.99 19.1
 1 -3 -18 39.42 29.82
 1 -3 -18 21.06 16.88
 1 -3 -18 24.74 19
 1 -3 -18 9.85 17.36
 1 -3 -18 35.55 19.86
 -1 3 18 16.43 29.09
 -1 3 18 30.41 20.48
 -1 3 18 29.17 19.66
 -1 3 18 20.17 18.89
 -1 3 18 21.31 19.74
 1 -2 -18 24.2 28.26
 1 -2 -18 12.41 19.68
 1 -2 -18 12.15 6.3
 1 -2 -18 14.58 18.1
 1 -2 -18 11.84 17.65
 1 -2 -18 15.21 18.82
 -1 2 18 11.92 27.06
 -1 2 18 -1.95 17.9
 -1 2 18 26.76 19.59
 -1 2 18 6.68 17.77
 -1 2 18 7.74 14.35
 1 -1 -18 14.14 27.3
 1 -1 -18 8.44 19.97
 1 -1 -18 9.83 17.32
 1 -1 -18 7.67 17.39
 1 -1 -18 16.77 18.22
 -1 1 18 16.09 26.9
 -1 1 18 7.98 18.08
 -1 1 18 11.93 14.42
 -1 1 18 19.49 18.75
 -1 1 18 10.18 18.25
 1 0 -18 6.33 26.72
 1 0 -18 15.67 18.6
 1 0 -18 -13.64 15.6
 1 0 -18 6.05 16.55
 1 0 -18 9.05 17.39
 -1 0 18 5.69 25.59
 -1 0 18 3.47 17.62
 -1 0 18 -6.81 17.47
 -1 0 18 5.98 17.83
 -1 0 18 -1.82 16.95
 1 1 -18 20.61 27.01
 1 1 -18 18.73 19.49
 1 1 -18 22.82 17.02
 1 1 -18 -2.49 17.64
 1 1 -18 2.98 17.32
 -1 -1 18 24.28 26.06
 -1 -1 18 31.39 18.87
 -1 -1 18 8.63 18.11
 -1 -1 18 7.22 17.68
 -1 -1 18 5.19 17.12
 1 2 -18 18.73 26.28
 1 2 -18 12.41 18.28
 1 2 -18 -2.28 15.66
 1 2 -18 14.47 17.97
 1 2 -18 17.05 18.59
 -1 -2 18 15.97 24.65
 -1 -2 18 3.25 17.03
 -1 -2 18 10.83 18.21
 -1 -2 18 -1.67 16.79
 -1 -2 18 23.79 17.42
 1 3 -18 17.33 25.43
 1 3 -18 13.32 19.49
 1 3 -18 24.72 16.06
 1 3 -18 16.73 14.93
 1 3 -18 22.59 19.02
 -1 -3 18 18.4 25.43
 -1 -3 18 21.58 17.82
 -1 -3 18 24.54 18.8
 -1 -3 18 21.57 17.36
 -1 -3 18 15.1 17.91
 1 4 -18 8.24 24.35
 1 4 -18 -2.65 16.5
 1 4 -18 4.52 18.02
 1 4 -18 -1.17 16.9
 1 4 -18 6.67 18.6
 -1 -4 18 -8.9 22.52
 -1 -4 18 1.65 16.36
 -1 -4 18 1.29 25.03
 -1 -4 18 -1.79 17.18
 -1 -4 18 11.61 16.43
 -1 -4 18 2.25 15.6
 1 5 -18 6.61 19.12
 1 5 -18 11.54 14.49
 1 5 -18 5.73 18.4
 1 5 -18 0.3 16.05
 1 5 -18 3.11 18.78
 -1 -5 18 12.17 23.66
 -1 -5 18 2.14 17.1
 -1 -5 18 0.55 22.23
 -1 -5 18 -5.84 17.25
 -1 -5 18 -0.05 17.28
 -1 -5 18 1.25 15.26
 1 6 -18 0.33 23.62
 1 6 -18 26.41 19.93
 1 6 -18 28.44 15.99
 1 6 -18 14.9 19.53
 1 6 -18 40.12 17.68
 1 6 -18 18.85 18.23
 -1 -6 18 33.84 25.13
 -1 -6 18 31.88 17.56
 -1 -6 18 36.49 23.59
 -1 -6 18 36.42 18.78
 -1 -6 18 33.86 17.41
 -1 -6 18 15.58 17.29
 1 7 -18 15.3 24.6
 1 7 -18 44.02 20.42
 1 7 -18 27.77 20.21
 1 7 -18 23.59 15.57
 1 7 -18 15.24 20.08
 1 7 -18 36.76 14.92
 1 7 -18 28.04 20.25
 -1 -7 18 30.41 24.47
 -1 -7 18 39.58 18.31
 -1 -7 18 28.01 26.11
 -1 -7 18 46.9 21.29
 -1 -7 18 28.53 18.28
 -1 -7 18 14.67 17.12
 1 8 -18 98.19 27.85
 1 8 -18 102.81 22.77
 1 8 -18 95.34 19.69
 1 8 -18 88.78 17.1
 1 8 -18 113.89 24.85
 1 8 -18 101.32 15.06
 1 8 -18 113.65 24.24
 -1 -8 18 91.53 28.43
 -1 -8 18 126.65 21.86
 -1 -8 18 96.24 24.37
 -1 -8 18 112.73 21.85
 -1 -8 18 118.15 21.07
 -1 -8 18 107.27 19.67
 1 9 -18 48.04 25.93
 1 9 -18 65.83 22.01
 1 9 -18 49.23 15.82
 1 9 -18 63.29 14.24
 1 9 -18 71.91 22.94
 1 9 -18 62.02 12.13
 1 9 -18 70.25 22.73
 -1 -9 18 45.87 25.12
 -1 -9 18 81.68 19.6
 -1 -9 18 48.45 22.61
 -1 -9 18 70.78 20.27
 -1 -9 18 67.22 18.39
 -1 -9 18 57.37 19.67
 1 10 -18 12.6 25.37
 1 10 -18 17.41 19.68
 1 10 -18 10.85 15.64
 1 10 -18 13.83 15.41
 1 10 -18 0.83 20.81
 1 10 -18 13.05 20.11
 -1 -10 18 -2.73 23.83
 -1 -10 18 7.87 16.39
 -1 -10 18 27.02 21.75
 -1 -10 18 10.89 17.94
 -1 -10 18 11.01 16.72
 -1 -10 18 17.96 16.07
 1 11 -18 23.36 26.36
 1 11 -18 42.82 21.64
 1 11 -18 41.91 23.62
 1 11 -18 36.95 22.01
 -1 -11 18 45.31 26.64
 -1 -11 18 46.24 17.65
 -1 -11 18 28.6 21.07
 -1 -11 18 38.99 21.55
 -1 -11 18 42.3 16.77
 1 12 -18 155.83 31.55
 1 12 -18 173.02 26.06
 1 12 -18 145.65 27.7
 -1 -12 18 145.1 29.53
 -1 -12 18 142.64 20.28
 -1 -12 18 153.08 24.18
 -1 -12 18 164.64 25.77
 -1 -12 18 172.13 21.38
 -1 -12 18 198.41 23.28
 1 13 -18 18.89 21.19
 1 13 -18 20.15 25.43
 1 13 -18 39.45 24.85
 -1 -13 18 18.34 26.24
 -1 -13 18 25.98 16.36
 -1 -13 18 9.69 19.32
 -1 -13 18 19.45 21.28
 -1 -13 18 16.72 16.72
 -1 -13 18 10.11 14.8
 1 14 -18 21.49 26.38
 1 14 -18 33.77 21.7
 1 14 -18 42.52 26.53
 1 14 -18 15.04 25.54
 1 14 -18 18.78 25.43
 -1 -14 18 30.99 27.02
 -1 -14 18 26.31 15.52
 -1 -14 18 14.16 17.64
 -1 -14 18 22.75 21.96
 -1 -14 18 22.26 16.33
 -1 -14 18 22.42 14.38
 1 15 -18 3.4 26.24
 1 15 -18 -11.28 24.82
 1 15 -18 21.04 27.47
 1 15 -18 -6.09 25.69
 1 15 -18 -6.73 15.74
 1 15 -18 -15.55 24.26
 -1 -15 18 12.62 25.96
 -1 -15 18 -9.15 13.83
 -1 -15 18 2.41 21.91
 -1 -15 18 6.21 15.45
 -1 -15 18 -1.66 11.82
 1 16 -18 14.77 26.44
 1 16 -18 3.47 28.74
 1 16 -18 4.52 16.62
 1 16 -18 4.89 27.58
 -1 -16 18 16.09 25.26
 -1 -16 18 5.41 12.84
 -1 -16 18 2.12 23.2
 -1 -16 18 11.9 14.75
 1 17 -18 2.42 29.17
 1 17 -18 14.62 30.46
 1 17 -18 -2.9 18.53
 1 17 -18 5.12 27.76
 -1 -17 18 -2.06 23.18
 1 18 -18 30.65 32.77
 1 18 -18 0.58 30.69
 1 18 -18 6.79 29.49
 -1 -18 18 11.22 25.61
 1 19 -18 -5.85 30.82
 1 19 -18 0.93 31.85
 1 19 -18 5.66 29.39
 -1 -19 18 11.75 27.1
 -1 -19 18 4.85 27.06
 1 20 -18 23.58 36.11
 1 20 -18 -3.56 33.83
 1 20 -18 29.43 35.28
 -1 -20 18 5.93 29.7
 1 -21 -17 -0.95 31.96
 1 -21 -17 -4.29 32.45
 1 -21 -17 7.27 34.28
 1 -21 -17 24.15 34.18
 -1 21 17 -3.63 71.06
 -1 21 17 -6.82 33.57
 -1 21 17 -19.67 37.43
 -1 21 17 1.67 37.37
 1 -20 -17 -14.44 33.36
 1 -20 -17 4.18 31.93
 1 -20 -17 5.63 32.4
 1 -20 -17 -1.02 29
 -1 20 17 0.11 46.53
 -1 20 17 10.23 29.1
 -1 20 17 5.4 30.63
 -1 20 17 -11.84 32.39
 -1 20 17 -9.2 34.64
 1 -19 -17 6.39 28.85
 1 -19 -17 23.5 27.74
 1 -19 -17 -1.51 30.46
 1 -19 -17 4.33 21.46
 1 -19 -17 -0.9 30.13
 -1 19 17 -5.27 35.26
 -1 19 17 9.36 30.36
 -1 19 17 25.18 32.38
 -1 19 17 -1.44 33.83
 1 -18 -17 4.69 28.37
 1 -18 -17 16.79 26.5
 1 -18 -17 6.27 29.22
 1 -18 -17 18.51 21.14
 1 -18 -17 11.55 26.37
 -1 18 17 -0.37 33.47
 -1 18 17 5.69 25.57
 -1 18 17 37.35 31.94
 -1 18 17 20.56 32.52
 1 -17 -17 0.81 25.83
 1 -17 -17 -7.97 25.61
 1 -17 -17 0.26 27.27
 1 -17 -17 16.08 20.32
 1 -17 -17 11.35 25.91
 -1 17 17 1.37 30.77
 -1 17 17 -1.92 20.91
 -1 17 17 -2.65 28.11
 -1 17 17 5.93 29.16
 -1 17 17 -8.19 29.2
 1 -16 -17 7.3 25.98
 1 -16 -17 4.43 22.03
 1 -16 -17 -7.2 25.89
 1 -16 -17 9.76 19.38
 1 -16 -17 2.08 24.15
 -1 16 17 2.28 29.28
 -1 16 17 -9.98 19.91
 -1 16 17 5.99 24.26
 -1 16 17 29.46 29.1
 -1 16 17 10.05 22.17
 1 -15 -17 7.09 24.64
 1 -15 -17 18.38 23.04
 1 -15 -17 26.05 25.76
 1 -15 -17 27.63 19.94
 1 -15 -17 22.11 26.72
 -1 15 17 33.18 28.92
 -1 15 17 31.56 23.83
 -1 15 17 18.97 27.1
 -1 15 17 25.61 27.83
 1 -14 -17 19.93 41.21
 1 -14 -17 29.3 24.64
 1 -14 -17 5.09 18.89
 1 -14 -17 35.56 25.36
 1 -14 -17 17.43 18.68
 1 -14 -17 12.6 24.5
 -1 14 17 -12.24 39.3
 -1 14 17 0.94 26.1
 -1 14 17 24.22 26.85
 -1 14 17 15.58 24.18
 -1 14 17 13.46 27.14
 1 -13 -17 6.54 41.45
 1 -13 -17 3.17 22.66
 1 -13 -17 9.2 19.19
 1 -13 -17 22.25 22.82
 1 -13 -17 1.81 18.16
 1 -13 -17 8.9 21.29
 -1 13 17 0.51 38.45
 -1 13 17 9.08 25.83
 -1 13 17 -2.71 22.44
 -1 13 17 4.14 24.42
 1 -12 -17 19.79 37.5
 1 -12 -17 30.94 23.94
 1 -12 -17 15.81 17.41
 1 -12 -17 24.65 22.43
 1 -12 -17 19.68 18.48
 1 -12 -17 19.7 21.08
 -1 12 17 16.97 62.22
 -1 12 17 28.46 25.64
 -1 12 17 16.43 21.18
 -1 12 17 13.44 23.58
 -1 12 17 18.36 19.8
 1 -11 -17 33.52 36.67
 1 -11 -17 16.09 22
 1 -11 -17 26.33 17.48
 1 -11 -17 19.61 25.2
 1 -11 -17 8.84 17.15
 1 -11 -17 37.18 22.14
 -1 11 17 47.8 36.99
 -1 11 17 31.04 24.51
 -1 11 17 36.5 21.23
 -1 11 17 16.24 25.99
 -1 11 17 47.98 25.3
 1 -10 -17 36.53 35.04
 1 -10 -17 60.71 22.64
 1 -10 -17 48.14 16.58
 1 -10 -17 69.9 19.21
 1 -10 -17 59.29 18.5
 1 -10 -17 65.59 23.02
 -1 10 17 70.91 36.51
 -1 10 17 67.64 25.53
 -1 10 17 52.86 21.85
 -1 10 17 64.07 20.09
 -1 10 17 63.45 24.11
 1 -9 -17 50.87 33.98
 1 -9 -17 66.38 23.4
 1 -9 -17 65.18 16.31
 1 -9 -17 71.51 22.91
 1 -9 -17 47.52 18.19
 1 -9 -17 82.39 22.53
 -1 9 17 107.84 36.24
 -1 9 17 100.65 25.99
 -1 9 17 93.55 23.41
 -1 9 17 66.55 23.87
 -1 9 17 89.5 24.67
 1 -8 -17 83.66 34.35
 1 -8 -17 95.09 24.69
 1 -8 -17 68.04 15.13
 1 -8 -17 96.35 22.92
 1 -8 -17 75.64 19.08
 1 -8 -17 102.97 23.57
 -1 8 17 98.67 34.53
 -1 8 17 83.2 24.8
 -1 8 17 85.12 22.8
 -1 8 17 117.48 24.59
 -1 8 17 57.53 22.75
 1 -7 -17 153.19 36.24
 1 -7 -17 143.12 25.94
 1 -7 -17 154.65 18.94
 1 -7 -17 159.89 24.61
 1 -7 -17 180 24.49
 1 -7 -17 166.69 25.62
 -1 7 17 163.89 36.13
 -1 7 17 151.84 26.65
 -1 7 17 162.23 25.18
 -1 7 17 143.45 25.49
 -1 7 17 156.19 26.47
 1 -6 -17 24.32 29.19
 1 -6 -17 30.02 20.75
 1 -6 -17 31.4 11.48
 1 -6 -17 21.27 18.96
 1 -6 -17 24.5 16.51
 1 -6 -17 19.35 18.05
 -1 6 17 32.63 34.71
 -1 6 17 38.21 20.27
 -1 6 17 41.34 16.27
 -1 6 17 12.65 18.58
 -1 6 17 23.58 19.53
 1 -5 -17 26.18 28.4
 1 -5 -17 53.9 21.44
 1 -5 -17 49.09 11.39
 1 -5 -17 51.18 19.93
 1 -5 -17 61.66 18.82
 1 -5 -17 53.71 19.94
 -1 5 17 68.49 30.43
 -1 5 17 59.25 21.15
 -1 5 17 59.03 20.45
 -1 5 17 47.49 20.23
 -1 5 17 60.25 21.14
 1 -4 -17 558.34 50.88
 1 -4 -17 580.24 36.37
 1 -4 -17 534.46 19.28
 1 -4 -17 592.89 34
 1 -4 -17 574.22 32.75
 1 -4 -17 539.22 34.38
 -1 4 17 601.12 48.86
 -1 4 17 553.22 35.3
 -1 4 17 591.34 34.48
 -1 4 17 576.15 31.76
 -1 4 17 584.58 31.81
 1 -3 -17 33.69 27.13
 1 -3 -17 6.54 18.76
 1 -3 -17 12.59 16.58
 1 -3 -17 15.33 16.56
 1 -3 -17 13.97 13.69
 -1 3 17 1.81 25.47
 -1 3 17 15.02 16.74
 -1 3 17 14.71 18.17
 -1 3 17 7.05 17.26
 -1 3 17 11.83 17.68
 1 -2 -17 16.32 25.58
 1 -2 -17 15.61 18.33
 1 -2 -17 7.07 6.32
 1 -2 -17 24.92 16.8
 1 -2 -17 13.77 16.07
 1 -2 -17 16.56 13.52
 -1 2 17 14.41 24.94
 -1 2 17 8.24 17.1
 -1 2 17 15.01 13.79
 -1 2 17 28.72 18.58
 -1 2 17 6.03 17.18
 1 -1 -17 233.11 34.56
 1 -1 -17 276.47 28.21
 1 -1 -17 233.09 9.18
 1 -1 -17 300.76 26.58
 1 -1 -17 295.47 27.41
 1 -1 -17 277.83 28.07
 -1 1 17 232.7 33.76
 -1 1 17 260.11 27.8
 -1 1 17 286.73 28.19
 -1 1 17 267.5 27.36
 -1 1 17 255.57 26.97
 1 0 -17 48.72 26.27
 1 0 -17 51.44 19.79
 1 0 -17 35.7 16.38
 1 0 -17 40.17 14.68
 1 0 -17 42.55 18.47
 -1 0 17 21.58 24
 -1 0 17 59.92 18.48
 -1 0 17 67.7 19.38
 -1 0 17 30.31 16.63
 -1 0 17 29.71 17.02
 1 1 -17 223.27 32.91
 1 1 -17 295.63 28.83
 1 1 -17 270.6 24.87
 1 1 -17 282.59 27.27
 1 1 -17 245.44 27.73
 -1 -1 17 224.39 32
 -1 -1 17 300.91 28.7
 -1 -1 17 278.5 23.13
 -1 -1 17 264.23 25.5
 -1 -1 17 270.97 25.92
 1 2 -17 -4.65 21.49
 1 2 -17 23.76 18.2
 1 2 -17 8.92 16.59
 1 2 -17 4.8 16.52
 1 2 -17 22.19 17.5
 -1 -2 17 11.14 22.82
 -1 -2 17 11.83 16.63
 -1 -2 17 3.51 15.99
 -1 -2 17 17.99 16.68
 -1 -2 17 15.92 16.03
 1 3 -17 11.67 22.29
 1 3 -17 9.37 17.29
 1 3 -17 6.51 16.05
 1 3 -17 20.49 16.57
 1 3 -17 5.02 15.33
 1 3 -17 9.62 13.58
 -1 -3 17 21.85 22.17
 -1 -3 17 7.5 15.32
 -1 -3 17 9.65 20.33
 -1 -3 17 5.68 16.28
 -1 -3 17 15.79 15.34
 -1 -3 17 14.49 15.59
 1 4 -17 542.06 42.58
 1 4 -17 604.35 35.23
 1 4 -17 616.71 28.6
 1 4 -17 557.01 31.58
 1 4 -17 512.64 27.16
 1 4 -17 584 34.53
 -1 -4 17 539.98 43.13
 -1 -4 17 609.1 31.98
 -1 -4 17 560.82 34.72
 -1 -4 17 541.18 31.25
 -1 -4 17 565.39 30.57
 -1 -4 17 584.99 30.03
 1 5 -17 48.87 19.43
 1 5 -17 58.72 16.65
 1 5 -17 49.08 18.86
 1 5 -17 48.45 15.68
 1 5 -17 47.21 19.82
 -1 -5 17 52.77 23.76
 -1 -5 17 47.71 17.52
 -1 -5 17 43.04 21.19
 -1 -5 17 40.37 17.16
 -1 -5 17 73.06 17.76
 -1 -5 17 40.67 17.08
 1 6 -17 -0.13 20.24
 1 6 -17 21.08 18.16
 1 6 -17 36.11 18.6
 1 6 -17 16.25 17.61
 1 6 -17 23.43 13.86
 1 6 -17 16.73 17.63
 -1 -6 17 48.23 23.75
 -1 -6 17 26.47 15.87
 -1 -6 17 28.65 22.7
 -1 -6 17 28.42 16.45
 -1 -6 17 37.53 17.25
 -1 -6 17 22.8 14.71
 1 7 -17 178.97 30.25
 1 7 -17 156.69 23.57
 1 7 -17 167.98 20.35
 1 7 -17 153.21 24.54
 1 7 -17 155.93 19.01
 1 7 -17 169.67 24.37
 -1 -7 17 137.66 27.14
 -1 -7 17 178.69 22.39
 -1 -7 17 179.28 25.77
 -1 -7 17 185.82 23.51
 -1 -7 17 142.47 19.66
 -1 -7 17 157.96 20.43
 1 8 -17 64.21 25.09
 1 8 -17 83.69 19.82
 1 8 -17 81.97 16.87
 1 8 -17 72.35 14.75
 1 8 -17 78.86 22.1
 1 8 -17 82.45 13.02
 1 8 -17 96.58 21.75
 -1 -8 17 80.6 25.35
 -1 -8 17 100.21 19.45
 -1 -8 17 71.3 21.26
 -1 -8 17 87.5 19.39
 -1 -8 17 79.75 17.95
 -1 -8 17 102.04 18.62
 1 9 -17 70.28 24.75
 1 9 -17 54.96 19.64
 1 9 -17 64.5 14.67
 1 9 -17 75.3 13.02
 1 9 -17 75.33 22.36
 1 9 -17 66.38 10.76
 1 9 -17 69.2 21.34
 -1 -9 17 69.64 24.16
 -1 -9 17 86.26 17.98
 -1 -9 17 69.39 20.9
 -1 -9 17 98.13 19.9
 -1 -9 17 92.74 21.29
 -1 -9 17 75.58 17.02
 1 10 -17 66.62 25.62
 1 10 -17 74.46 19.78
 1 10 -17 61.18 22.1
 1 10 -17 46.38 9.52
 1 10 -17 71.27 22.47
 1 10 -17 66.53 22.71
 1 10 -17 55.05 21.32
 -1 -10 17 45.01 24.4
 -1 -10 17 35.82 16.1
 -1 -10 17 67.97 20.83
 -1 -10 17 58.33 20.19
 -1 -10 17 56.4 16.99
 -1 -10 17 63.27 16.36
 1 11 -17 30.82 23.4
 1 11 -17 9.56 18.02
 1 11 -17 36.31 22.6
 1 11 -17 28.27 20.48
 1 11 -17 26.27 20.22
 1 11 -17 7.8 19.12
 -1 -11 17 19.11 22.23
 -1 -11 17 29.61 15.65
 -1 -11 17 32.36 18.68
 -1 -11 17 27.28 17.14
 -1 -11 17 20.56 15.41
 -1 -11 17 23.53 14.47
 1 12 -17 11.25 23.11
 1 12 -17 21.73 18.54
 1 12 -17 11.4 24.47
 1 12 -17 21 20.68
 1 12 -17 22.04 20.78
 1 12 -17 23.32 19.9
 -1 -12 17 10.79 22.47
 -1 -12 17 14.59 14.76
 -1 -12 17 20.89 17.07
 -1 -12 17 15.68 14.8
 -1 -12 17 17.87 14.19
 1 13 -17 -0.15 23.98
 1 13 -17 19.3 18.77
 1 13 -17 23.72 23.71
 1 13 -17 0.73 21.24
 1 13 -17 6.83 20.21
 -1 -13 17 -2.01 22.78
 -1 -13 17 6.51 14.04
 -1 -13 17 -2.5 16.51
 -1 -13 17 5.08 18.09
 -1 -13 17 8.74 14.78
 -1 -13 17 1.05 12.91
 1 14 -17 7.09 23.4
 1 14 -17 20.04 24.69
 1 14 -17 7.72 23.21
 1 14 -17 0.37 22.62
 1 14 -17 4.8 20.71
 -1 -14 17 8.84 22.97
 -1 -14 17 6.24 13.75
 -1 -14 17 10.75 15.59
 -1 -14 17 11.31 18.62
 -1 -14 17 8.17 14.47
 -1 -14 17 4.02 11.92
 1 15 -17 18.12 23.08
 1 15 -17 5.38 19.14
 1 15 -17 30.92 26
 1 15 -17 4.42 26.13
 1 15 -17 21.93 15.38
 -1 -15 17 16.52 22.9
 -1 -15 17 19.58 13.36
 -1 -15 17 21.89 20.17
 -1 -15 17 14.47 13.58
 1 16 -17 1.51 18.92
 1 16 -17 21.13 26.5
 1 16 -17 -21.89 25.85
 1 16 -17 9.17 15.51
 1 16 -17 7.98 26.11
 -1 -16 17 -0.06 22.59
 -1 -16 17 5.68 10.89
 -1 -16 17 11.64 21.38
 -1 -16 17 1.08 11.88
 1 17 -17 -3.01 28.23
 1 17 -17 -16.32 26.2
 1 17 -17 1.93 16.03
 1 17 -17 5.77 25.29
 -1 -17 17 1.16 20.66
 1 18 -17 4.16 28.38
 1 18 -17 5.8 27.49
 1 18 -17 18.68 27.8
 -1 -18 17 9.33 33.92
 -1 -18 17 5.57 21.76
 -1 -18 17 27.12 23.46
 1 19 -17 12.21 30.89
 1 19 -17 2.13 28.75
 1 19 -17 12.75 30.37
 -1 -19 17 -15.81 23.6
 -1 -19 17 -1.56 23.96
 -1 -19 17 -12.35 28.97
 1 20 -17 20.88 34.94
 1 20 -17 -18.46 30.03
 1 20 -17 8.16 30.03
 -1 -20 17 -3.15 26.02
 -1 -20 17 7.61 35.86
 -1 -20 17 -5.41 27.63
 1 21 -17 -6.86 39.43
 1 21 -17 25.96 33.92
 -1 -21 17 -7.95 27.54
 -1 -21 17 -2.96 29.74
 1 -22 -16 3.09 32.53
 1 -22 -16 -13.61 32.95
 1 -22 -16 1.63 33.43
 1 -22 -16 10.61 32.82
 -1 22 16 5.35 42.16
 -1 22 16 -13.66 31.79
 -1 22 16 -10.66 35.61
 -1 22 16 -22.76 36.61
 1 -21 -16 24.12 31.93
 1 -21 -16 18.95 31.42
 1 -21 -16 27.88 31.85
 1 -21 -16 10.85 31.62
 -1 21 16 3.13 37.22
 -1 21 16 5.28 32.18
 -1 21 16 35.12 31.6
 -1 21 16 4.06 34.25
 -1 21 16 15.46 35.7
 1 -20 -16 -4.42 27.13
 1 -20 -16 4.25 30.15
 1 -20 -16 -4.89 29.9
 1 -20 -16 4.18 27.09
 -1 20 16 -3.54 34.24
 -1 20 16 9.61 28.68
 -1 20 16 14.16 32.43
 -1 20 16 14.31 33.52
 1 -19 -16 -1.58 26.61
 1 -19 -16 7.76 26.99
 1 -19 -16 14.48 29.16
 1 -19 -16 9.77 27.67
 -1 19 16 -14.3 31.32
 -1 19 16 17.99 36.44
 -1 19 16 14.01 26.93
 -1 19 16 38.56 30.7
 -1 19 16 13.86 31.49
 1 -18 -16 116.04 30.1
 1 -18 -16 109.09 30.11
 1 -18 -16 104.66 31.12
 1 -18 -16 93.48 21.98
 1 -18 -16 85.02 33.9
 -1 18 16 109.6 35.04
 -1 18 16 86.85 22.98
 -1 18 16 102.21 29.25
 -1 18 16 89.78 32.14
 -1 18 16 83.13 32.83
 1 -17 -16 0.43 25.09
 1 -17 -16 0.3 21.93
 1 -17 -16 16 26.23
 1 -17 -16 5.02 18.34
 1 -17 -16 -0.2 23.4
 -1 17 16 -6.13 28.4
 -1 17 16 -0.87 19.48
 -1 17 16 18.24 25.92
 -1 17 16 11.51 27.77
 -1 17 16 1.3 27.56
 1 -16 -16 22.13 23.91
 1 -16 -16 17.54 21.74
 1 -16 -16 31.55 25.84
 1 -16 -16 26.41 18.67
 1 -16 -16 19.78 23.58
 -1 16 16 39.67 28
 -1 16 16 20.12 19.03
 -1 16 16 12.64 24.54
 -1 16 16 24.82 27.17
 -1 16 16 34.31 25.64
 1 -15 -16 131.04 43.96
 1 -15 -16 115.34 27.27
 1 -15 -16 162.74 27.21
 1 -15 -16 126.34 28.88
 1 -15 -16 129.05 21.73
 1 -15 -16 130.97 27.15
 -1 15 16 156.59 32.15
 -1 15 16 181.34 28.27
 -1 15 16 159.92 31.4
 -1 15 16 173.41 32.51
 1 -14 -16 92.7 41.31
 1 -14 -16 108.03 26.34
 1 -14 -16 88.11 21.56
 1 -14 -16 80.57 25.85
 1 -14 -16 69.83 19.51
 1 -14 -16 76.2 23.69
 -1 14 16 64.55 39.6
 -1 14 16 92.01 28.57
 -1 14 16 103.56 24.72
 -1 14 16 82.63 26.52
 -1 14 16 89.98 28.07
 1 -13 -16 13.68 35.88
 1 -13 -16 19.64 22
 1 -13 -16 16.25 18.75
 1 -13 -16 12.85 17.13
 1 -13 -16 16.66 20.73
 -1 13 16 30.98 35.63
 -1 13 16 12.97 23.68
 -1 13 16 29.42 23.79
 -1 13 16 19.69 21.32
 -1 13 16 31.53 24.39
 1 -12 -16 394.85 49.68
 1 -12 -16 346.82 29.06
 1 -12 -16 360.56 34
 1 -12 -16 334.89 26.22
 1 -12 -16 334.54 32.43
 -1 12 16 308.96 44.9
 -1 12 16 354.27 36.95
 -1 12 16 330.33 31.85
 -1 12 16 295.64 34.45
 -1 12 16 322.42 35.31
 1 -11 -16 95.36 36.02
 1 -11 -16 101.56 24.3
 1 -11 -16 96.45 18.64
 1 -11 -16 78.22 22.9
 1 -11 -16 100.6 19.2
 1 -11 -16 95.99 22.9
 -1 11 16 90.94 35.31
 -1 11 16 85.83 24.93
 -1 11 16 98.76 22.78
 -1 11 16 91.42 24.69
 -1 11 16 109.24 26.41
 1 -10 -16 151.76 36.59
 1 -10 -16 164.3 26.82
 1 -10 -16 170.78 20.2
 1 -10 -16 167.26 22.71
 1 -10 -16 161.06 21.59
 1 -10 -16 155.41 24.67
 -1 10 16 161 36.97
 -1 10 16 165.64 27.5
 -1 10 16 197.61 23.84
 -1 10 16 188.13 27.39
 -1 10 16 180.71 28.04
 1 -9 -16 41.03 30.29
 1 -9 -16 54.89 21.14
 1 -9 -16 52.98 14.82
 1 -9 -16 34.57 19.6
 1 -9 -16 43.64 16.71
 1 -9 -16 34.47 18.59
 -1 9 16 73.18 32.49
 -1 9 16 45.78 21.5
 -1 9 16 70.47 20.66
 -1 9 16 47.49 21.22
 -1 9 16 46.18 17.73
 1 -8 -16 22.83 28.45
 1 -8 -16 16.14 15.63
 1 -8 -16 3.6 12.35
 1 -8 -16 9.16 17.3
 1 -8 -16 11.36 15.45
 1 -8 -16 19.61 18.61
 -1 8 16 14.31 27.97
 -1 8 16 25.33 19.63
 -1 8 16 19.86 18.6
 -1 8 16 19.1 18.8
 -1 8 16 8.6 19.65
 1 -7 -16 33.2 28.34
 1 -7 -16 11.94 17.27
 1 -7 -16 16.52 11.86
 1 -7 -16 25.94 14.45
 1 -7 -16 15.08 15.27
 1 -7 -16 24.32 14.45
 -1 7 16 22.26 27.39
 -1 7 16 27.86 16.01
 -1 7 16 16.12 18.41
 -1 7 16 11.97 14.57
 -1 7 16 19.16 15.25
 1 -6 -16 118.01 31.37
 1 -6 -16 153.09 24.05
 1 -6 -16 118.55 14.38
 1 -6 -16 122.93 21.75
 1 -6 -16 132.43 20.78
 1 -6 -16 141.85 23.19
 -1 6 16 120.59 31.2
 -1 6 16 148.75 24.46
 -1 6 16 124.2 21.8
 -1 6 16 127.29 22.97
 -1 6 16 118.27 22.9
 1 -5 -16 33.25 26.53
 1 -5 -16 43.31 19.03
 1 -5 -16 41.69 10.78
 1 -5 -16 38.68 17.71
 1 -5 -16 41.6 16.54
 1 -5 -16 46.08 15.42
 -1 5 16 46.19 26.61
 -1 5 16 56.04 20.24
 -1 5 16 55.82 18.56
 -1 5 16 30.92 17.29
 -1 5 16 40.94 15.58
 1 -4 -16 256.72 35.3
 1 -4 -16 277.03 28.18
 1 -4 -16 246.96 15.45
 1 -4 -16 273.46 26.2
 1 -4 -16 255.43 24.37
 1 -4 -16 243.35 26.31
 -1 4 16 258.52 34.98
 -1 4 16 254.93 24.29
 -1 4 16 269.91 26.85
 -1 4 16 270.23 27.48
 -1 4 16 298.91 28.11
 1 -3 -16 33.35 24.94
 1 -3 -16 62.49 16.51
 1 -3 -16 42.15 9.17
 1 -3 -16 41.85 14.14
 1 -3 -16 42.51 16.33
 1 -3 -16 26.26 17.14
 -1 3 16 31.16 24.63
 -1 3 16 47.87 18.61
 -1 3 16 44.03 14.6
 -1 3 16 43.76 17.92
 -1 3 16 42.55 17.93
 1 -2 -16 -1.19 22.41
 1 -2 -16 7.37 16.7
 1 -2 -16 7.2 6.45
 1 -2 -16 7.27 14.94
 1 -2 -16 5.95 14.37
 1 -2 -16 10.03 15.39
 -1 2 16 4 22.13
 -1 2 16 11.06 15.11
 -1 2 16 18.7 16.6
 -1 2 16 8.03 12.56
 -1 2 16 21.33 15.59
 1 -1 -16 -11.57 20.98
 1 -1 -16 1.54 16.15
 1 -1 -16 2.44 5.22
 1 -1 -16 -1.74 13.78
 1 -1 -16 1.8 14.7
 1 -1 -16 -5.25 14.94
 -1 1 16 -8.21 20.42
 -1 1 16 5.38 14.89
 -1 1 16 -0.62 14.8
 -1 1 16 1.67 14.91
 -1 1 16 -4.22 13.56
 1 0 -16 -5.33 20.61
 1 0 -16 -1.97 13.98
 1 0 -16 2.25 3.91
 1 0 -16 -1.57 13.69
 1 0 -16 2.05 13.95
 1 0 -16 -2.33 15.11
 -1 0 16 -9.22 19.53
 -1 0 16 8.72 15.12
 -1 0 16 -2.11 14.42
 -1 0 16 1.3 14.69
 -1 0 16 0.59 14.44
 1 1 -16 -1.59 20.65
 1 1 -16 -6.38 13.32
 1 1 -16 1.92 14.49
 1 1 -16 -3.3 15.09
 -1 -1 16 -1.93 23.76
 -1 -1 16 -2.65 14.41
 -1 -1 16 6.97 15.13
 -1 -1 16 -0.64 14.37
 -1 -1 16 -3.23 13.89
 1 2 -16 -9.79 20.11
 1 2 -16 14.29 15.13
 1 2 -16 17.2 13.92
 1 2 -16 16.22 15.54
 1 2 -16 10.85 14.85
 1 2 -16 5.23 15.81
 -1 -2 16 9.06 20.16
 -1 -2 16 6.24 14.35
 -1 -2 16 11.54 19.23
 -1 -2 16 15.46 15.67
 -1 -2 16 13.51 15.01
 -1 -2 16 7.04 14.23
 1 3 -16 38.05 22.05
 1 3 -16 48.92 17.18
 1 3 -16 50.43 14.81
 1 3 -16 42.4 17.3
 1 3 -16 36.02 15.13
 1 3 -16 35.97 17.41
 -1 -3 16 30.26 21.15
 -1 -3 16 42.14 15.94
 -1 -3 16 47.23 19.4
 -1 -3 16 34.22 16.09
 -1 -3 16 34.77 15.55
 -1 -3 16 40.26 16.15
 1 4 -16 248.03 36.04
 1 4 -16 288.82 26.13
 1 4 -16 266.46 21.61
 1 4 -16 243.37 25.55
 1 4 -16 245.1 22.16
 1 4 -16 246.93 22.44
 -1 -4 16 237.95 28.98
 -1 -4 16 251.51 23.42
 -1 -4 16 245.47 29.17
 -1 -4 16 234.32 24
 -1 -4 16 245.82 22.93
 -1 -4 16 251.93 22.29
 1 5 -16 23.04 24.55
 1 5 -16 33.74 16.57
 1 5 -16 44.71 18.2
 1 5 -16 48.79 17.1
 1 5 -16 40.11 17.4
 1 5 -16 37.22 13.64
 1 5 -16 37.94 17.62
 -1 -5 16 39.35 20.52
 -1 -5 16 48.24 15.77
 -1 -5 16 38.55 19
 -1 -5 16 52.9 17
 -1 -5 16 44.58 16.14
 -1 -5 16 33.21 16.72
 1 6 -16 75.07 22.4
 1 6 -16 117.78 19.67
 1 6 -16 154.08 20.63
 1 6 -16 149 17.38
 1 6 -16 125.38 22.14
 1 6 -16 136.77 15.76
 1 6 -16 117.72 21
 -1 -6 16 124.77 24.58
 -1 -6 16 119.98 18.36
 -1 -6 16 126.39 22.03
 -1 -6 16 135.24 19.81
 -1 -6 16 120.66 17.96
 -1 -6 16 143.36 19.05
 1 7 -16 18.78 20.13
 1 7 -16 18.91 16.72
 1 7 -16 23.44 15.8
 1 7 -16 19.35 13.3
 1 7 -16 18.02 16.92
 1 7 -16 21.99 11.33
 1 7 -16 28.49 17.54
 -1 -7 16 13.57 19.7
 -1 -7 16 24.51 15.17
 -1 -7 16 24.34 18.45
 -1 -7 16 28.13 17.28
 -1 -7 16 8.62 13.67
 1 8 -16 14.83 21.08
 1 8 -16 21.65 16.11
 1 8 -16 13.92 13.68
 1 8 -16 20.24 12.55
 1 8 -16 25.17 18.36
 1 8 -16 22.44 10.09
 1 8 -16 25.81 16.51
 -1 -8 16 23.37 20.58
 -1 -8 16 25.41 14.68
 -1 -8 16 23.1 17.67
 -1 -8 16 25.94 15.52
 -1 -8 16 17.54 14.31
 -1 -8 16 22.47 13.69
 1 9 -16 43.54 22.49
 1 9 -16 60.67 18.45
 1 9 -16 55.95 21.2
 1 9 -16 47.66 12.39
 1 9 -16 55.38 11.18
 1 9 -16 45.79 19.82
 1 9 -16 46.09 9.18
 1 9 -16 63.63 18.79
 1 9 -16 36.44 18.53
 -1 -9 16 65.43 22.86
 -1 -9 16 70.1 16.18
 -1 -9 16 53.42 18.34
 -1 -9 16 48.2 17.87
 -1 -9 16 51.53 15.22
 -1 -9 16 50.69 14.67
 1 10 -16 154.09 26.09
 1 10 -16 168.39 21.6
 1 10 -16 183.02 26.98
 1 10 -16 119.42 6.58
 1 10 -16 172.45 26.05
 1 10 -16 147.48 20.87
 1 10 -16 173.62 24.16
 -1 -10 16 135.65 24.38
 -1 -10 16 171.45 21.38
 -1 -10 16 162.76 21.51
 -1 -10 16 166.43 20.66
 -1 -10 16 167.46 19.09
 -1 -10 16 162.64 17.93
 1 11 -16 85.18 23.53
 1 11 -16 119.97 20.14
 1 11 -16 80.03 22.99
 1 11 -16 65.37 21.85
 1 11 -16 105.23 20.26
 1 11 -16 106.7 22.63
 -1 -11 16 81.57 23.18
 -1 -11 16 100.66 17.03
 -1 -11 16 106 20.98
 -1 -11 16 119.84 20.52
 -1 -11 16 101.2 16.58
 -1 -11 16 93.56 15.35
 1 12 -16 320.12 35.68
 1 12 -16 328.14 28.1
 1 12 -16 330.05 12.78
 1 12 -16 267.5 32.81
 1 12 -16 349.05 32.67
 1 12 -16 338.42 27.75
 1 12 -16 326.16 29.54
 -1 -12 16 293.97 34.93
 -1 -12 16 335.14 23.32
 -1 -12 16 313.21 25.13
 -1 -12 16 357.02 28.39
 -1 -12 16 308.62 23
 -1 -12 16 329.61 21.01
 1 13 -16 20.39 21.49
 1 13 -16 21.57 6.32
 1 13 -16 22.07 21.09
 1 13 -16 49.9 21.53
 1 13 -16 18.44 18.19
 -1 -13 16 27.5 21.12
 -1 -13 16 20.42 13.42
 -1 -13 16 16.18 14.8
 -1 -13 16 32.15 17.73
 -1 -13 16 25 13.5
 -1 -13 16 19.99 11.64
 1 14 -16 100.84 23.64
 1 14 -16 71.03 18.88
 1 14 -16 80.6 26.25
 1 14 -16 49.72 24.96
 1 14 -16 70.05 24.2
 -1 -14 16 69.08 22.53
 -1 -14 16 75.47 14.13
 -1 -14 16 64.31 14.71
 -1 -14 16 88.49 20.77
 -1 -14 16 80.84 14.09
 -1 -14 16 87.3 12.06
 1 15 -16 135.91 24.27
 1 15 -16 127.46 20.53
 1 15 -16 166.73 29.79
 1 15 -16 119.36 29.03
 1 15 -16 163.14 18.1
 1 15 -16 165.69 28.79
 -1 -15 16 150.59 23.97
 -1 -15 16 160.54 17.45
 -1 -15 16 161.62 22.63
 -1 -15 16 148.01 17.13
 -1 -15 16 141.29 11.07
 1 16 -16 19.94 17.93
 1 16 -16 12.31 26.17
 1 16 -16 -4.44 23.05
 1 16 -16 17.71 14.93
 1 16 -16 22.22 25.1
 -1 -16 16 21.02 19.75
 -1 -16 16 15.62 7.96
 -1 -16 16 22.07 12.97
 -1 -16 16 12.07 18.14
 -1 -16 16 22.49 19.48
 1 17 -16 10.17 25.21
 1 17 -16 16.64 26.01
 1 17 -16 4.96 14.99
 -1 -17 16 12.91 19.71
 -1 -17 16 -6.29 18.72
 -1 -17 16 -0.63 19.42
 1 18 -16 90.86 31.94
 1 18 -16 75.86 30.64
 1 18 -16 113.08 29.41
 -1 -18 16 100.01 17.33
 -1 -18 16 82.52 23.12
 -1 -18 16 95.44 23.36
 -1 -18 16 81.01 25.55
 1 19 -16 10.65 30.59
 1 19 -16 6.66 28.86
 1 19 -16 21.2 32.5
 -1 -19 16 -6.47 22.12
 -1 -19 16 19.22 22.34
 -1 -19 16 13.82 24.23
 1 20 -16 -3.81 29.34
 1 20 -16 0.23 31.1
 1 20 -16 -1.73 27.64
 -1 -20 16 -10.08 23.43
 -1 -20 16 -4.16 26.82
 -1 -20 16 -6.53 29.39
 1 21 -16 13.84 34.3
 1 21 -16 11.21 32.32
 1 21 -16 16.5 32.96
 -1 -21 16 17.18 27.31
 -1 -21 16 -2.34 27.49
 1 22 -16 -0.54 42.45
 1 22 -16 -18.33 32.38
 1 22 -16 2.66 31.31
 -1 -22 16 10.69 30.59
 1 -23 -15 -2.36 45.42
 1 -23 -15 -6.2 34.24
 1 -23 -15 9.91 34.48
 1 -23 -15 15.94 32.69
 -1 23 15 0.69 41.13
 -1 23 15 4.69 35.25
 -1 23 15 -21.19 35.83
 1 -22 -15 5.12 29.98
 1 -22 -15 -5.99 30.91
 1 -22 -15 13.08 32.02
 1 -22 -15 19.54 31.41
 -1 22 15 -4.61 36.84
 -1 22 15 13.12 27.48
 -1 22 15 9.02 28.33
 -1 22 15 -6.22 33.33
 -1 22 15 -0.82 35.01
 1 -21 -15 1.24 28.39
 1 -21 -15 26.17 31.26
 1 -21 -15 17.16 29.77
 1 -21 -15 1.4 29.83
 -1 21 15 -17.07 36.14
 -1 21 15 5.02 26.99
 -1 21 15 -3.31 27.58
 -1 21 15 -13.05 31.5
 -1 21 15 -0.62 32.77
 1 -20 -15 17.27 27.24
 1 -20 -15 7.82 27.06
 1 -20 -15 10.57 28.13
 1 -20 -15 15.8 18.55
 1 -20 -15 2.88 31.29
 -1 20 15 12.58 32.94
 -1 20 15 5.01 26.35
 -1 20 15 2.51 30.16
 -1 20 15 5.12 30.63
 1 -19 -15 -12.53 24.03
 1 -19 -15 -2.87 24.8
 1 -19 -15 -2.66 26.31
 1 -19 -15 5.41 18.01
 1 -19 -15 -3.86 24.11
 -1 19 15 -3.19 29.33
 -1 19 15 8.26 20.48
 -1 19 15 3.04 25.53
 -1 19 15 12.5 28.95
 -1 19 15 21.88 29.32
 1 -18 -15 4.29 23.77
 1 -18 -15 11.9 25.78
 1 -18 -15 12.81 17.65
 1 -18 -15 4.28 24.61
 -1 18 15 4.35 28.18
 -1 18 15 2.21 19.53
 -1 18 15 8.84 23.82
 -1 18 15 20.44 27.61
 -1 18 15 14.39 27.62
 1 -17 -15 3.05 22.39
 1 -17 -15 4.17 21.76
 1 -17 -15 16.76 24.43
 1 -17 -15 5.25 18.36
 1 -17 -15 13.48 23.58
 -1 17 15 22.17 27.01
 -1 17 15 3.16 18.57
 -1 17 15 -3.94 20.48
 -1 17 15 6.65 25.98
 -1 17 15 27.4 25.95
 1 -16 -15 29.57 23.54
 1 -16 -15 41.51 22.57
 1 -16 -15 27.36 23.96
 1 -16 -15 46.2 22.72
 -1 16 15 42.08 27.56
 -1 16 15 25.93 18.26
 -1 16 15 46.96 24.17
 -1 16 15 42.97 26.01
 -1 16 15 45.62 24.67
 1 -15 -15 9.57 36.68
 1 -15 -15 -10.25 20.49
 1 -15 -15 9.95 19.99
 1 -15 -15 6.5 25.01
 1 -15 -15 8.85 20.4
 -1 15 15 10.17 35.7
 -1 15 15 9.49 24.4
 -1 15 15 7.61 20.08
 -1 15 15 16.22 26.49
 -1 15 15 -2.54 22.98
 1 -14 -15 13.34 34.87
 1 -14 -15 18.63 20.4
 1 -14 -15 8.84 17.51
 1 -14 -15 4.97 20.66
 1 -14 -15 10.66 17.92
 1 -14 -15 12.81 19.87
 -1 14 15 10.54 33.59
 -1 14 15 1.13 22.76
 -1 14 15 13.4 19.49
 -1 14 15 14.6 21.28
 1 -13 -15 0.62 31.67
 1 -13 -15 -4.4 21.58
 1 -13 -15 25.2 18.36
 1 -13 -15 -11.34 18.36
 1 -13 -15 -5.93 15.5
 1 -13 -15 -2.72 18.33
 -1 13 15 1.16 54.28
 -1 13 15 -4 22.05
 -1 13 15 -2.16 18.32
 -1 13 15 11.3 16.34
 -1 13 15 -5.34 21.38
 1 -12 -15 25.85 31.26
 1 -12 -15 32.47 19.47
 1 -12 -15 28.29 16.51
 1 -12 -15 28.14 20.12
 1 -12 -15 26.2 16.67
 1 -12 -15 27.51 19.22
 -1 12 15 41.96 31.79
 -1 12 15 30.76 22.28
 -1 12 15 28.93 18.68
 -1 12 15 44.18 22.38
 -1 12 15 29.85 20.93
 1 -11 -15 -6.4 28.69
 1 -11 -15 -0.2 18.91
 1 -11 -15 5.09 13.5
 1 -11 -15 8.12 18.76
 1 -11 -15 -1.26 15.55
 1 -11 -15 11.29 17.38
 -1 11 15 -5.84 27.86
 -1 11 15 4.18 20.13
 -1 11 15 0.34 16.86
 -1 11 15 -8.54 19.09
 -1 11 15 5.91 19.3
 1 -10 -15 27.11 28.54
 1 -10 -15 12.01 17.92
 1 -10 -15 0.07 13.83
 1 -10 -15 1.74 13.04
 1 -10 -15 6.38 15.43
 1 -10 -15 7.78 13.33
 -1 10 15 23.06 27.89
 -1 10 15 -1.91 18.53
 -1 10 15 9.35 16.75
 -1 10 15 14.37 18.92
 -1 10 15 -4.98 18.57
 1 -9 -15 207.95 35.1
 1 -9 -15 220.3 26.34
 1 -9 -15 202.73 20.82
 1 -9 -15 233.66 27.21
 1 -9 -15 169.72 21.19
 1 -9 -15 203.94 24.9
 -1 9 15 209.94 35.21
 -1 9 15 217.57 27.26
 -1 9 15 207.52 21.7
 -1 9 15 224.56 28.06
 -1 9 15 232.82 27.49
 1 -8 -15 72.91 28.62
 1 -8 -15 63.68 20.24
 1 -8 -15 57.23 13.51
 1 -8 -15 69.75 19.36
 1 -8 -15 58.63 16.79
 1 -8 -15 62.35 18.88
 -1 8 15 46.02 26.96
 -1 8 15 79.02 21.35
 -1 8 15 78.17 19.73
 -1 8 15 53.83 19.58
 -1 8 15 64.2 20.4
 1 -7 -15 139.78 30.67
 1 -7 -15 108.22 21.83
 1 -7 -15 137.87 16.71
 1 -7 -15 121.26 18.37
 1 -7 -15 121.26 18.72
 1 -7 -15 114.17 20.79
 -1 7 15 101.68 28.6
 -1 7 15 115.01 22.61
 -1 7 15 118.81 21.21
 -1 7 15 118.27 21.31
 -1 7 15 117.96 22.07
 1 -6 -15 3.83 23.04
 1 -6 -15 5.35 16.67
 1 -6 -15 6.01 9.75
 1 -6 -15 -0.52 11.09
 1 -6 -15 15.55 13.93
 1 -6 -15 6.86 15.36
 -1 6 15 -0.36 22.64
 -1 6 15 -5.19 15.98
 -1 6 15 1.7 14.9
 -1 6 15 4.07 15.63
 -1 6 15 7.65 16.36
 -1 6 15 7.71 16.13
 1 -5 -15 393.71 40.85
 1 -5 -15 392.58 29.59
 1 -5 -15 405.72 18.65
 1 -5 -15 385.73 24.38
 1 -5 -15 464.46 26.93
 1 -5 -15 406 28.61
 -1 5 15 405.26 39.5
 -1 5 15 409.83 29.09
 -1 5 15 433.03 30.73
 -1 5 15 428.24 28.36
 -1 5 15 459.38 29.93
 -1 5 15 458.46 30.25
 1 -4 -15 44.8 23.45
 1 -4 -15 31.04 17.29
 1 -4 -15 38.51 9.43
 1 -4 -15 50.5 13.81
 1 -4 -15 41.98 15.19
 1 -4 -15 34.23 15.79
 -1 4 15 48.84 24.06
 -1 4 15 39.27 17.41
 -1 4 15 46.62 16.58
 -1 4 15 34.54 17.09
 -1 4 15 53.48 17.67
 1 -3 -15 248.51 31.82
 1 -3 -15 209.33 25.01
 1 -3 -15 213.62 13.46
 1 -3 -15 261.73 23.94
 1 -3 -15 230.75 22.23
 1 -3 -15 226.05 20.65
 -1 3 15 213.18 30.09
 -1 3 15 243.75 22.18
 -1 3 15 245.89 24.36
 -1 3 15 260.33 21.62
 -1 3 15 234.62 20.87
 1 -2 -15 8.89 20.34
 1 -2 -15 5.63 14.28
 1 -2 -15 5.19 6.15
 1 -2 -15 9.17 13.82
 1 -2 -15 3.28 13.05
 1 -2 -15 15.53 14.19
 -1 2 15 8.28 20.21
 -1 2 15 3.59 14.51
 -1 2 15 11.16 14.66
 -1 2 15 7.8 14.85
 -1 2 15 11.44 14.28
 1 -1 -15 227.29 30.03
 1 -1 -15 252.94 24.89
 1 -1 -15 200.73 10.01
 1 -1 -15 220.96 22.07
 1 -1 -15 221.05 22.66
 1 -1 -15 192.11 22.67
 -1 1 15 277.57 31.99
 -1 1 15 218.49 23.39
 -1 1 15 228.12 23.19
 -1 1 15 230.72 23.41
 -1 1 15 230.24 23.23
 1 0 -15 48.47 26.43
 1 0 -15 49.67 16.87
 1 0 -15 59 14.92
 1 0 -15 36.97 14.93
 1 0 -15 43.82 13.2
 -1 0 15 39.66 20.8
 -1 0 15 61.19 16.44
 -1 0 15 42.96 16
 -1 0 15 58.45 16.07
 -1 0 15 48.83 15.78
 1 1 -15 214.04 28.08
 1 1 -15 224.84 23.38
 1 1 -15 177.71 8.95
 1 1 -15 246.38 23.43
 1 1 -15 254.01 21.3
 1 1 -15 205.46 20.73
 1 1 -15 201.61 19.68
 -1 -1 15 220.08 28.96
 -1 -1 15 236.92 22.64
 -1 -1 15 205.38 25.58
 -1 -1 15 208.45 22.08
 -1 -1 15 244.3 22.47
 -1 -1 15 231.53 21.89
 1 2 -15 1.27 18.11
 1 2 -15 1.67 13.95
 1 2 -15 3.96 11.81
 1 2 -15 9.04 13.56
 1 2 -15 11.58 13.89
 1 2 -15 2.7 14.01
 -1 -2 15 12.12 18.24
 -1 -2 15 -0.44 13.1
 -1 -2 15 8.39 17.12
 -1 -2 15 -8.59 12.37
 -1 -2 15 8.32 12.95
 -1 -2 15 2.03 12.74
 1 3 -15 251.56 29.35
 1 3 -15 237.76 23.54
 1 3 -15 230.03 23.57
 1 3 -15 238.47 23.62
 1 3 -15 219.96 20.33
 1 3 -15 232.8 24.06
 -1 -3 15 210.21 26.67
 -1 -3 15 243.03 22.31
 -1 -3 15 224.95 24.87
 -1 -3 15 246.35 22.43
 -1 -3 15 234.05 21.45
 1 4 -15 40.77 15.78
 1 4 -15 39.09 15.44
 1 4 -15 46.34 13.28
 1 4 -15 29.31 15.47
 1 4 -15 42.61 13.22
 1 4 -15 28.41 14.77
 -1 -4 15 47.49 19.41
 -1 -4 15 53.58 15.44
 -1 -4 15 41.73 18.01
 -1 -4 15 58.46 15.78
 -1 -4 15 37.47 14.32
 1 5 -15 431.45 26.69
 1 5 -15 398.02 23.36
 1 5 -15 425.96 21.8
 1 5 -15 431.78 28.5
 1 5 -15 379.75 20.64
 1 5 -15 406.94 27.97
 -1 -5 15 404.56 33.39
 -1 -5 15 399.86 24.54
 -1 -5 15 400.67 26.66
 -1 -5 15 424.77 25.4
 -1 -5 15 411.05 23.8
 -1 -5 15 442.16 24.81
 1 6 -15 -0.35 17.36
 1 6 -15 7.09 14.03
 1 6 -15 2.56 13.67
 1 6 -15 0.31 11.75
 1 6 -15 3.66 14.72
 1 6 -15 1.42 10.28
 1 6 -15 7.12 14.01
 -1 -6 15 7.71 16.89
 -1 -6 15 -5.3 11.77
 -1 -6 15 4.54 16.25
 -1 -6 15 -2.05 12.47
 -1 -6 15 2.26 12.83
 -1 -6 15 4.39 12.22
 1 7 -15 108 22.25
 1 7 -15 148.11 20.28
 1 7 -15 104.6 20.76
 1 7 -15 116.26 16.5
 1 7 -15 127.03 14.97
 1 7 -15 131.14 21.19
 1 7 -15 121.18 15.01
 1 7 -15 110.79 19.92
 -1 -7 15 103.94 21.48
 -1 -7 15 117.33 17.37
 -1 -7 15 128.69 19.79
 -1 -7 15 123.08 18.01
 -1 -7 15 121.8 17.11
 -1 -7 15 118.7 16.17
 1 8 -15 70.01 21.25
 1 8 -15 66 16.36
 1 8 -15 68.07 19.66
 1 8 -15 65.61 13.23
 1 8 -15 71.82 12.51
 1 8 -15 70.32 18.96
 1 8 -15 65.1 9.96
 1 8 -15 57.44 17.37
 -1 -8 15 61.1 20.52
 -1 -8 15 75.69 15.38
 -1 -8 15 69.08 17.43
 -1 -8 15 55.87 17.09
 -1 -8 15 62.26 14.33
 -1 -8 15 67.89 14.49
 1 9 -15 230.51 27.28
 1 9 -15 211.92 23.91
 1 9 -15 205.46 25.95
 1 9 -15 213.09 20.29
 1 9 -15 203.82 14.04
 1 9 -15 236.91 26.36
 1 9 -15 217.23 22.28
 1 9 -15 188.13 22.56
[truncated: 4,826,696 more chars]
