# Supplementary material for: Reactions of R3PNNPR3 Species with Boranes: Classical Adducts, FLPs, and Radical Cations
Source: Angew Chem Int Ed Engl. 2025 Mar 18;64(21):e202503331. doi: 10.1002/anie.202503331 (PMC12087838; doi:10.1002/anie.202503331)
Supplement: Supplementary file 2 — Supporting Information [file ANIE-64-e202503331-s001.zip › 4.cif]

data_2
_audit_creation_date               2025-01-22
_audit_creation_method
;
Olex2 1.5
(compiled 2024.02.16 svn.r378c4104 for OlexSys, GUI svn.r6928)
;
_audit_contact_author_address      ?
_audit_contact_author_email        ?
_audit_contact_author_name         ''
_audit_contact_author_phone        ?
_publ_contact_author_id_orcid      ?
_publ_section_references
;
Bourhis, L.J., Dolomanov, O.V., Gildea, R.J., Howard, J.A.K., Puschmann, H.
 (2015). Acta Cryst. A71, 59-75.

Dolomanov, O.V., Bourhis, L.J., Gildea, R.J, Howard, J.A.K. & Puschmann, H.
 (2009), J. Appl. Cryst. 42, 339-341.
;
_chemical_formula_moiety           'C36 H30 B2 F6 N2 P2'
_chemical_formula_sum              'C36 H30 B2 F6 N2 P2'
_chemical_formula_weight           688.239
_chemical_absolute_configuration   unk
loop_
  _atom_type_symbol
  _atom_type_scat_dispersion_real
  _atom_type_scat_dispersion_imag
  _atom_type_scat_Cromer_Mann_a1
  _atom_type_scat_Cromer_Mann_a2
  _atom_type_scat_Cromer_Mann_a3
  _atom_type_scat_Cromer_Mann_a4
  _atom_type_scat_Cromer_Mann_b1
  _atom_type_scat_Cromer_Mann_b2
  _atom_type_scat_Cromer_Mann_b3
  _atom_type_scat_Cromer_Mann_b4
  _atom_type_scat_Cromer_Mann_c
  _atom_type_scat_source
  _atom_type_scat_dispersion_source
 B 0.00156 0.00068 2.05450 1.33260 1.09790 0.70680 23.21850 1.02100 60.34980
 0.14030 -0.19320 'International Tables Volume C Table 6.1.1.4 (pp. 500-502)'
 'Brennan, Cowan, Rev. Sci. Instrum., 1992, 63, 850'
 C 0.00313 0.00162 2.31000 1.02000 1.58860 0.86500 20.84390 10.20750 0.56870
 51.65120 0.21560 'International Tables Volume C Table 6.1.1.4 (pp. 500-502)'
 'Brennan, Cowan, Rev. Sci. Instrum., 1992, 63, 850'
 F 0.01756 0.01033 3.53920 2.64120 1.51700 1.02430 10.28250 4.29440 0.26150
 26.14760 0.27760 'International Tables Volume C Table 6.1.1.4 (pp. 500-502)'
 'Brennan, Cowan, Rev. Sci. Instrum., 1992, 63, 850'
 H 0.00000 0.00000 0.49300 0.32291 0.14019 0.04081 10.51090 26.12570 3.14236
 57.79970 0.00304 'International Tables Volume C Table 6.1.1.4 (pp. 500-502)'
 'Brennan, Cowan, Rev. Sci. Instrum., 1992, 63, 850'
 N 0.00612 0.00332 12.21260 3.13220 2.01250 1.16630 0.00570 9.89330 28.99750
 0.58260 -11.52900 'International Tables Volume C Table 6.1.1.4 (pp. 500-502)'
 'Brennan, Cowan, Rev. Sci. Instrum., 1992, 63, 850'
 P 0.10265 0.09519 6.43450 4.17910 1.78000 1.49080 1.90670 27.15700 0.52600
 68.16450 1.11490 'International Tables Volume C Table 6.1.1.4 (pp. 500-502)'
 'Brennan, Cowan, Rev. Sci. Instrum., 1992, 63, 850'

_space_group_crystal_system        'orthorhombic'
_space_group_IT_number             43
_space_group_name_H-M_alt          'F d d 2'
_space_group_name_Hall             ' F 2 -2d'
loop_
  _space_group_symop_id
  _space_group_symop_operation_xyz
 1 x,y,z
 2 -x,-y,z
 3 -x+1/4,y+1/4,z+1/4
 4 x+1/4,-y+1/4,z+1/4
 5 x,y+1/2,z+1/2
 6 -x,-y+1/2,z+1/2
 7 -x+1/4,y+3/4,z+3/4
 8 x+1/4,-y+3/4,z+3/4
 9 x+1/2,y,z+1/2
 10 -x+1/2,-y,z+1/2
 11 -x+3/4,y+1/4,z+3/4
 12 x+3/4,-y+1/4,z+3/4
 13 x+1/2,y+1/2,z
 14 -x+1/2,-y+1/2,z
 15 -x+3/4,y+3/4,z+1/4
 16 x+3/4,-y+3/4,z+1/4

_symmetry_Int_Tables_number        43
_cell_length_a                     17.523(7)
_cell_length_b                     38.435(17)
_cell_length_c                     9.859(4)
_cell_angle_alpha                  90
_cell_angle_beta                   90
_cell_angle_gamma                  90
_cell_volume                       6640(5)
_cell_formula_units_Z              8
_cell_measurement_reflns_used      3763
_cell_measurement_temperature      150.01
_cell_measurement_theta_max        21.39
_cell_measurement_theta_min        2.43
_exptl_absorpt_coefficient_mu      0.194
_exptl_absorpt_correction_T_max    0.7456
_exptl_absorpt_correction_T_min    0.6455
_exptl_absorpt_correction_type     'none'
_exptl_absorpt_process_details
;
SADABS-2016/2 (Bruker,2016/2) was used for absorption correction.
wR2(int) was 0.0747 before and 0.0604 after correction.
The Ratio of minimum to maximum transmission is 0.8657.
The \l/2 correction factor is Not present.
;
_exptl_crystal_colour              'colourless'
_exptl_crystal_density_diffrn      1.377
_exptl_crystal_density_meas        .
_exptl_crystal_description         'block'
_exptl_crystal_F_000               2835.655
_exptl_crystal_size_max            0.3
_exptl_crystal_size_mid            0.1
_exptl_crystal_size_min            0.01
_diffrn_reflns_av_R_equivalents    0.1764
_diffrn_reflns_av_unetI/netI       0.1048
_diffrn_reflns_Laue_measured_fraction_full  0.9994
_diffrn_reflns_Laue_measured_fraction_max  0.9965
_diffrn_reflns_limit_h_max         22
_diffrn_reflns_limit_h_min         -20
_diffrn_reflns_limit_k_max         49
_diffrn_reflns_limit_k_min         -50
_diffrn_reflns_limit_l_max         12
_diffrn_reflns_limit_l_min         -12
_diffrn_reflns_number              30817
_diffrn_reflns_point_group_measured_fraction_full  0.9993
_diffrn_reflns_point_group_measured_fraction_max  0.9927
_diffrn_reflns_theta_full          25.2417
_diffrn_reflns_theta_max           27.50
_diffrn_reflns_theta_min           2.12
_diffrn_ambient_temperature        150.01
_diffrn_measured_fraction_theta_full  0.9994
_diffrn_measured_fraction_theta_max  0.9965
_diffrn_measurement_device_type    'Bruker APEX-II CCD'
_diffrn_measurement_method         '\f and \w scans'
_diffrn_radiation_monochromator    'graphite'
_diffrn_radiation_type             'Mo K\a'
_diffrn_radiation_wavelength       0.71073
_diffrn_source_current             30.0
_diffrn_source_power               1.5
_diffrn_source_voltage             50.0
_diffrn_standards_number           0
_reflns_Friedel_coverage           0.988
_reflns_limit_h_max                22
_reflns_limit_h_min                -22
_reflns_limit_k_max                49
_reflns_limit_k_min                -49
_reflns_limit_l_max                12
_reflns_limit_l_min                -12
_reflns_number_gt                  2478
_reflns_number_total               3789
_reflns_threshold_expression       I>=2u(I)
_computing_cell_refinement         'SAINT V8.40B (?, 2016)'
_computing_data_reduction          'SAINT V8.40B (?, 2016)'
_computing_molecular_graphics      'Olex2 1.5 (Dolomanov et al., 2009)'
_computing_publication_material    'Olex2 1.5 (Dolomanov et al., 2009)'
_computing_structure_refinement    'olex2.refine 1.5 (Bourhis et al., 2015)'
_refine_diff_density_max           0.5348
_refine_diff_density_min           -0.5066
_refine_diff_density_rms           0.0856
_refine_ls_abs_structure_details  
 'Hooft, R.W.W., Straver, L.H., Spek, A.L. (2010). J. Appl. Cryst., 43, 665-668.'
_refine_ls_abs_structure_Flack     0.39(8)
_refine_ls_d_res_high              0.7695
_refine_ls_d_res_low               9.6087
_refine_ls_goodness_of_fit_ref     0.8973
_refine_ls_hydrogen_treatment      constr
_refine_ls_matrix_type             full
_refine_ls_number_constraints      30
_refine_ls_number_parameters       217
_refine_ls_number_reflns           3789
_refine_ls_number_restraints       1
_refine_ls_R_factor_all            0.0857
_refine_ls_R_factor_gt             0.0501
_refine_ls_restrained_S_all        0.8973
_refine_ls_shift/su_max            0.0007
_refine_ls_shift/su_mean           0.0002
_refine_ls_structure_factor_coef   Fsqd
_refine_ls_weighting_details      
 'w=1/[\s^2^(Fo^2^)+(0.0617P)^2^] where P=(Fo^2^+2Fc^2^)/3'
_refine_ls_weighting_scheme        calc
_refine_ls_wR_factor_gt            0.1082
_refine_ls_wR_factor_ref           0.1177
_olex2_refinement_description
;
1. Fixed Uiso
 At 1.2 times of:
  All C(H) groups
2.a Aromatic/amide H refined with riding coordinates:
 C5(H5), C7(H7), C8(H8), C9(H9), C10(H10), C11(H11), C12(H12), C13(H13),
 C14(H14), C16(H16), C19(H19), C20(H20), C21(H21), C22(H22), C24(H24)
;
loop_
  _atom_site_label
  _atom_site_type_symbol
  _atom_site_fract_x
  _atom_site_fract_y
  _atom_site_fract_z
  _atom_site_U_iso_or_equiv
  _atom_site_adp_type
  _atom_site_occupancy
  _atom_site_refinement_flags_posn
 P1 P 0.01605(5) 0.05006(2) 0.70916(9) 0.02428(19) Uani 1.000000 .
 F1 F 0.13444(13) 0.03783(6) 0.9091(2) 0.0597(7) Uani 1.000000 .
 N2 N 0.03130(13) 0.01245(6) 0.7860(2) 0.0247(6) Uani 1.000000 .
 C3 C -0.04686(19) 0.04698(8) 0.5653(3) 0.0322(8) Uani 1.000000 .
 C4 C -0.02183(17) 0.08411(8) 0.8169(3) 0.0268(7) Uani 1.000000 .
 C5 C 0.1538(2) 0.04098(9) 0.5841(4) 0.0406(9) Uani 1.000000 .
 H5 H 0.1369(2) 0.01773(9) 0.5714(4) 0.0487(11) Uiso 1.000000 R
 C6 C 0.10746(18) 0.06422(8) 0.6487(3) 0.0276(7) Uani 1.000000 .
 C7 C -0.01776(19) 0.08059(9) 0.9581(3) 0.0394(8) Uani 1.000000 .
 H7 H 0.00169(19) 0.05987(9) 0.9977(3) 0.0472(10) Uiso 1.000000 R
 C8 C 0.2258(2) 0.05080(12) 0.5364(4) 0.0573(11) Uani 1.000000 .
 H8 H 0.2578(2) 0.03444(12) 0.4918(4) 0.0687(14) Uiso 1.000000 R
 C9 C -0.0514(2) 0.11418(9) 0.7618(3) 0.0423(9) Uani 1.000000 .
 H9 H -0.0554(2) 0.11646(9) 0.6661(3) 0.0508(11) Uiso 1.000000 R
 C10 C -0.0707(2) 0.13755(10) 0.9830(4) 0.0485(10) Uani 1.000000 .
 H10 H -0.0872(2) 0.15593(10) 1.0404(4) 0.0582(12) Uiso 1.000000 R
 C11 C 0.1330(2) 0.09870(9) 0.6697(3) 0.0364(8) Uani 1.000000 .
 H11 H 0.1013(2) 0.11517(9) 0.7143(3) 0.0437(10) Uiso 1.000000 R
 C12 C -0.1255(2) 0.05211(9) 0.5810(4) 0.0477(10) Uani 1.000000 .
 H12 H -0.1464(2) 0.05742(9) 0.6674(4) 0.0572(12) Uiso 1.000000 R
 C13 C -0.0180(3) 0.04036(8) 0.4351(3) 0.0460(10) Uani 1.000000 .
 H13 H 0.0355(3) 0.03796(8) 0.4227(3) 0.0552(12) Uiso 1.000000 R
 C14 C -0.0423(2) 0.10756(10) 1.0388(4) 0.0507(10) Uani 1.000000 .
 H14 H -0.0396(2) 0.10537(10) 1.1347(4) 0.0609(12) Uiso 1.000000 R
 F15 F 0.0725(2) -0.00437(9) 1.0127(2) 0.1182(13) Uani 1.000000 .
 C16 C 0.2043(3) 0.10801(11) 0.6245(4) 0.0523(11) Uani 1.000000 .
 H16 H 0.2227(3) 0.13085(11) 0.6414(4) 0.0628(13) Uiso 1.000000 R
 F17 F 0.1442(2) -0.01809(9) 0.8430(3) 0.1288(15) Uani 1.000000 .
 B18 B 0.0986(3) 0.00710(11) 0.8904(4) 0.0403(10) Uani 1.000000 .
 C19 C -0.0755(2) 0.14121(9) 0.8452(4) 0.0459(10) Uani 1.000000 .
 H19 H -0.0952(2) 0.16203(9) 0.8068(4) 0.0551(12) Uiso 1.000000 R
 C20 C -0.0658(4) 0.03729(10) 0.3255(4) 0.0707(15) Uani 1.000000 .
 H20 H -0.0456(4) 0.03225(10) 0.2383(4) 0.0848(18) Uiso 1.000000 R
 C21 C -0.1432(4) 0.04155(11) 0.3425(5) 0.0842(19) Uani 1.000000 .
 H21 H -0.1763(4) 0.03910(11) 0.2668(5) 0.101(2) Uiso 1.000000 R
 C22 C -0.1727(3) 0.04924(10) 0.4663(6) 0.0720(15) Uani 1.000000 .
 H22 H -0.2261(3) 0.05273(10) 0.4756(6) 0.0864(18) Uiso 1.000000 R
 C24 C 0.2494(2) 0.08465(13) 0.5551(4) 0.0613(12) Uani 1.000000 .
 H24 H 0.2972(2) 0.09196(13) 0.5198(4) 0.0736(15) Uiso 1.000000 R

loop_
  _atom_site_aniso_label
  _atom_site_aniso_U_11
  _atom_site_aniso_U_22
  _atom_site_aniso_U_33
  _atom_site_aniso_U_12
  _atom_site_aniso_U_13
  _atom_site_aniso_U_23
 P1 0.0231(4) 0.0251(4) 0.0246(3) -0.0003(4) -0.0028(4) 0.0006(3)
 F1 0.0543(14) 0.0521(14) 0.0726(14) -0.0111(11) -0.0300(13) 0.0106(12)
 N2 0.0212(13) 0.0281(14) 0.0250(13) -0.0022(11) -0.0012(11) 0.0002(11)
 C3 0.035(2) 0.0237(16) 0.0374(17) -0.0007(15) -0.0111(16) 0.0023(15)
 C4 0.0221(17) 0.0292(17) 0.0291(15) -0.0045(14) -0.0012(14) -0.0019(14)
 C5 0.040(2) 0.039(2) 0.043(2) 0.0028(17) 0.0062(17) 0.0077(17)
 C6 0.0250(17) 0.0333(18) 0.0246(15) -0.0051(14) 0.0004(14) 0.0076(14)
 C7 0.039(2) 0.040(2) 0.0389(18) -0.0009(16) 0.0036(18) -0.0057(17)
 C8 0.039(2) 0.069(3) 0.063(3) 0.013(2) 0.016(2) 0.023(2)
 C9 0.050(2) 0.0348(19) 0.042(2) 0.0052(17) -0.0118(18) -0.0002(17)
 C10 0.050(2) 0.036(2) 0.059(3) 0.0042(18) 0.003(2) -0.0215(19)
 C11 0.044(2) 0.0341(19) 0.0309(17) -0.0072(17) 0.0003(16) 0.0037(14)
 C12 0.048(2) 0.0328(19) 0.062(2) 0.0069(18) -0.027(2) -0.0076(18)
 C13 0.076(3) 0.0311(19) 0.0307(19) 0.0034(18) -0.013(2) -0.0038(15)
 C14 0.054(3) 0.060(3) 0.038(2) 0.000(2) 0.0052(19) -0.013(2)
 F15 0.131(3) 0.159(3) 0.0652(16) -0.085(2) -0.0564(18) 0.0673(18)
 C16 0.061(3) 0.053(3) 0.042(2) -0.021(2) -0.002(2) 0.012(2)
 F17 0.125(3) 0.145(3) 0.117(3) 0.095(2) -0.084(2) -0.064(2)
 B18 0.046(3) 0.036(2) 0.039(2) 0.003(2) -0.012(2) -0.0008(19)
 C19 0.050(2) 0.0276(19) 0.060(3) 0.0039(17) 0.001(2) -0.0005(18)
 C20 0.134(5) 0.035(2) 0.043(2) 0.007(3) -0.041(3) -0.0014(19)
 C21 0.133(5) 0.039(3) 0.080(4) -0.000(3) -0.082(4) 0.003(2)
 C22 0.067(3) 0.037(2) 0.112(4) 0.006(2) -0.058(3) 0.002(3)
 C24 0.039(2) 0.085(3) 0.059(3) -0.015(2) 0.006(2) 0.031(3)

loop_
  _geom_bond_atom_site_label_1
  _geom_bond_atom_site_label_2
  _geom_bond_distance
  _geom_bond_site_symmetry_2
  _geom_bond_publ_flag
 P1 N2 1.654(3) . ?
 P1 C3 1.801(3) . ?
 P1 C4 1.811(3) . ?
 P1 C6 1.794(3) . ?
 F1 B18 1.350(5) . ?
 N2 N2 1.456(5) 2 ?
 N2 B18 1.579(5) . ?
 C3 C12 1.400(5) . ?
 C3 C13 1.402(5) . ?
 C4 C7 1.401(4) . ?
 C4 C9 1.378(4) . ?
 C5 H5 0.9500 . ?
 C5 C6 1.365(5) . ?
 C5 C8 1.398(5) . ?
 C6 C11 1.414(4) . ?
 C7 H7 0.9500 . ?
 C7 C14 1.376(5) . ?
 C8 H8 0.9500 . ?
 C8 C24 1.378(6) . ?
 C9 H9 0.9500 . ?
 C9 C19 1.390(4) . ?
 C10 H10 0.9500 . ?
 C10 C14 1.371(5) . ?
 C10 C19 1.369(5) . ?
 C11 H11 0.9500 . ?
 C11 C16 1.373(5) . ?
 C12 H12 0.9500 . ?
 C12 C22 1.406(5) . ?
 C13 H13 0.9500 . ?
 C13 C20 1.372(6) . ?
 C14 H14 0.9500 . ?
 F15 B18 1.363(5) . ?
 C16 H16 0.9500 . ?
 C16 C24 1.379(6) . ?
 F17 B18 1.340(5) . ?
 C19 H19 0.9500 . ?
 C20 H20 0.9500 . ?
 C20 C21 1.376(8) . ?
 C21 H21 0.9500 . ?
 C21 C22 1.358(8) . ?
 C22 H22 0.9500 . ?
 C24 H24 0.9500 . ?

loop_
  _geom_angle_atom_site_label_1
  _geom_angle_atom_site_label_2
  _geom_angle_atom_site_label_3
  _geom_angle
  _geom_angle_site_symmetry_1
  _geom_angle_site_symmetry_3
  _geom_angle_publ_flag
 C3 P1 N2 113.74(13) . . ?
 C4 P1 N2 114.97(13) . . ?
 C4 P1 C3 106.56(14) . . ?
 C6 P1 N2 105.84(13) . . ?
 C6 P1 C3 107.75(15) . . ?
 C6 P1 C4 107.62(14) . . ?
 N2 N2 P1 116.9(2) 2 . ?
 B18 N2 P1 122.2(2) . . ?
 C12 C3 P1 120.4(3) . . ?
 C13 C3 P1 120.8(3) . . ?
 C13 C3 C12 118.8(3) . . ?
 C7 C4 P1 119.6(2) . . ?
 C9 C4 P1 120.9(2) . . ?
 C9 C4 C7 119.4(3) . . ?
 C6 C5 H5 119.4(2) . . ?
 C8 C5 H5 119.4(2) . . ?
 C8 C5 C6 121.2(4) . . ?
 C5 C6 P1 119.2(3) . . ?
 C11 C6 P1 121.2(3) . . ?
 C11 C6 C5 119.6(3) . . ?
 H7 C7 C4 120.45(19) . . ?
 C14 C7 C4 119.1(3) . . ?
 C14 C7 H7 120.5(2) . . ?
 H8 C8 C5 120.6(2) . . ?
 C24 C8 C5 118.7(4) . . ?
 C24 C8 H8 120.6(3) . . ?
 H9 C9 C4 119.72(19) . . ?
 C19 C9 C4 120.6(3) . . ?
 C19 C9 H9 119.7(2) . . ?
 C14 C10 H10 119.8(2) . . ?
 C19 C10 H10 119.8(2) . . ?
 C19 C10 C14 120.5(3) . . ?
 H11 C11 C6 120.51(19) . . ?
 C16 C11 C6 119.0(3) . . ?
 C16 C11 H11 120.5(2) . . ?
 H12 C12 C3 120.7(2) . . ?
 C22 C12 C3 118.6(4) . . ?
 C22 C12 H12 120.7(3) . . ?
 H13 C13 C3 119.4(2) . . ?
 C20 C13 C3 121.1(4) . . ?
 C20 C13 H13 119.4(3) . . ?
 C10 C14 C7 121.0(3) . . ?
 H14 C14 C7 119.5(2) . . ?
 H14 C14 C10 119.5(2) . . ?
 H16 C16 C11 119.6(2) . . ?
 C24 C16 C11 120.9(4) . . ?
 C24 C16 H16 119.6(2) . . ?
 N2 B18 F1 108.8(3) . . ?
 F15 B18 F1 108.5(3) . . ?
 F15 B18 N2 111.6(3) . . ?
 F17 B18 F1 113.7(4) . . ?
 F17 B18 N2 108.2(3) . . ?
 F17 B18 F15 105.9(4) . . ?
 C10 C19 C9 119.4(3) . . ?
 H19 C19 C9 120.3(2) . . ?
 H19 C19 C10 120.3(2) . . ?
 H20 C20 C13 120.2(3) . . ?
 C21 C20 C13 119.7(5) . . ?
 C21 C20 H20 120.2(3) . . ?
 H21 C21 C20 119.7(3) . . ?
 C22 C21 C20 120.7(4) . . ?
 C22 C21 H21 119.7(3) . . ?
 C21 C22 C12 121.1(5) . . ?
 H22 C22 C12 119.4(3) . . ?
 H22 C22 C21 119.4(3) . . ?
 C16 C24 C8 120.6(4) . . ?
 H24 C24 C8 119.7(3) . . ?
 H24 C24 C16 119.7(2) . . ?

loop_
  _geom_torsion_atom_site_label_1
  _geom_torsion_atom_site_label_2
  _geom_torsion_atom_site_label_3
  _geom_torsion_atom_site_label_4
  _geom_torsion
  _geom_torsion_site_symmetry_1
  _geom_torsion_site_symmetry_2
  _geom_torsion_site_symmetry_3
  _geom_torsion_site_symmetry_4
  _geom_torsion_publ_flag
 P1 N2 N2 P1 118.15(10) . . 2 2 ?
 P1 N2 N2 B18 -78.8(2) . . 2 2 ?
 P1 N2 B18 F1 4.1(2) . . . . ?
 P1 N2 B18 F15 123.8(3) . . . . ?
 P1 N2 B18 F17 -120.0(3) . . . . ?
 P1 C3 C12 C22 -179.6(3) . . . . ?
 P1 C3 C13 C20 178.7(3) . . . . ?
 P1 C4 C7 C14 176.0(3) . . . . ?
 P1 C4 C9 C19 -175.5(3) . . . . ?
 P1 C6 C5 C8 -179.5(3) . . . . ?
 P1 C6 C11 C16 178.3(3) . . . . ?
 F1 B18 N2 N2 -158.0(3) . . . 2 ?
 N2 N2 B18 F15 -38.3(3) 2 . . . ?
 N2 N2 B18 F17 77.9(3) 2 . . . ?
 C3 C12 C22 C21 0.2(4) . . . . ?
 C3 C13 C20 C21 1.5(4) . . . . ?
 C4 C7 C14 C10 0.2(4) . . . . ?
 C4 C9 C19 C10 -0.9(4) . . . . ?
 C5 C6 C11 C16 -0.1(4) . . . . ?
 C5 C8 C24 C16 2.7(4) . . . . ?
 C6 C11 C16 C24 2.5(4) . . . . ?
 C7 C14 C10 C19 0.3(5) . . . . ?
 C8 C24 C16 C11 -3.8(5) . . . . ?
 C9 C19 C10 C14 0.1(4) . . . . ?
 C12 C22 C21 C20 -1.8(5) . . . . ?
 C13 C20 C21 C22 0.9(5) . . . . ?

loop_
  _diffrn_refln_index_h
  _diffrn_refln_index_k
  _diffrn_refln_index_l
  _diffrn_refln_intensity_net
  _diffrn_refln_intensity_u
 0 -2 0 0.06 1.39
 0 -2 0 0.08 0.12
 0 -2 0 0.06 1.39
 0 2 0 0.28 0.43
 0 -4 0 566.61 11.69
 0 -4 0 536.1 3.01
 0 -4 0 0.12 0.39
 0 -4 0 566.61 11.69
 0 4 0 -1.34 2.14
 0 4 0 0.47 0.37
 0 4 0 548.78 3.13
 0 4 0 -1.34 2.14
 0 -6 0 2.38 3.87
 0 -6 0 1.91 0.84
 0 -6 0 -0.8 0.99
 0 -6 0 2.38 3.87
 0 6 0 -0.12 3.93
 0 6 0 1.66 0.81
 0 6 0 -0.17 1.25
 0 6 0 -0.12 3.93
 0 -8 0 216.41 12.68
 0 -8 0 203.36 2.96
 0 -8 0 198.96 3.55
 0 -8 0 216.41 12.68
 0 8 0 259.51 15.82
 0 8 0 199.59 2.94
 0 8 0 214.97 3.52
 0 8 0 259.51 15.82
 0 -10 0 -0.64 10.94
 0 -10 0 0.74 1.17
 0 -10 0 -2.93 1.46
 0 -10 0 -0.64 10.94
 0 10 0 5.47 11
 0 10 0 1.13 1.18
 0 10 0 1.53 1.7
 0 10 0 5.47 11
 0 -12 0 1840.79 35.97
 0 -12 0 1754.59 9.36
 0 -12 0 1795.67 9.74
 0 -12 0 1840.77 35.97
 0 12 0 1886.5 36.6
 0 12 0 1758.93 9.46
 0 12 0 1836.52 9.82
 0 12 0 1886.5 36.6
 0 -14 0 -3.09 8.68
 0 -14 0 1.03 1.55
 0 -14 0 -2.76 1.79
 0 -14 0 -3.09 8.68
 0 14 0 -6.21 8.23
 0 14 0 -1.06 1.45
 0 14 0 -1.11 1.94
 0 14 0 -6.21 8.23
 0 -16 0 32.9 12.36
 0 -16 0 32.25 2.74
 0 -16 0 27.12 3.2
 0 -16 0 32.89 12.36
 0 16 0 32.89 11.89
 0 16 0 33.64 2.81
 0 16 0 31.22 3.5
 0 16 0 32.89 11.89
 0 -18 0 -3.12 11
 0 -18 0 0.39 1.67
 0 -18 0 -3.44 2.16
 0 -18 0 -3.12 11
 0 18 0 -1.74 10.92
 0 18 0 -0.39 1.8
 0 18 0 -1.31 2.43
 0 18 0 -1.74 10.92
 0 -20 0 1481.8 53.41
 0 -20 0 1016.6 9.53
 0 -20 0 1075.99 10.12
 0 -20 0 1481.83 53.41
 0 20 0 1600.74 59.15
 0 20 0 1062.73 9.78
 0 20 0 1600.73 59.15
 0 -22 0 4.51 14.96
 0 -22 0 0.92 2.13
 0 -22 0 1.41 2.51
 0 -22 0 4.51 14.96
 0 22 0 -1.06 13.91
 0 22 0 0.83 1.92
 0 22 0 0.78 2.79
 0 22 0 -1.06 13.91
 0 -24 0 289.31 31.26
 0 -24 0 289.32 31.26
 0 24 0 270.75 32.38
 0 24 0 216.07 5.64
 0 24 0 217.46 6.48
 0 24 0 270.75 32.38
 0 -26 0 13.34 24.91
 0 -26 0 1.98 2.92
 0 -26 0 13.32 24.91
 0 26 0 -0.43 19.12
 0 26 0 3.01 2.43
 0 26 0 -0.42 19.12
 0 -28 0 2.14 21.32
 0 -28 0 -2.15 3.04
 0 -28 0 2.13 21.32
 0 28 0 5.94 27.43
 0 28 0 1.15 2.7
 0 28 0 5.94 27.43
 0 -30 0 2.06 23.65
 0 -30 0 0.28 3.3
 0 -30 0 2.06 23.65
 0 30 0 1.04 2.9
 0 -32 0 403.35 9.25
 0 32 0 578.35 71.93
 0 32 0 388.19 8.71
 0 32 0 578.34 71.93
 0 -34 0 5.58 25.06
 0 -34 0 0.86 4.01
 0 -34 0 5.58 25.06
 0 34 0 11.03 29.33
 0 34 0 0.32 3.38
 0 34 0 11.03 29.33
 0 -36 0 12.66 30.81
 0 -36 0 2.11 4.41
 0 -36 0 12.66 30.81
 0 36 0 9.55 34.53
 0 36 0 4.84 3.85
 0 36 0 9.54 34.53
 0 -38 0 -1.75 36.28
 0 -38 0 0.11 4.66
 0 -38 0 -1.76 36.28
 0 38 0 45.61 61.48
 0 38 0 0.15 4.06
 0 38 0 45.61 61.48
 0 -40 0 -0.66 43.48
 0 -40 0 3.71 5.19
 0 -40 0 -0.65 43.48
 0 40 0 -1.52 47.8
 0 40 0 -1.28 4.39
 0 40 0 -1.52 47.8
 0 -42 0 -1.63 63.15
 0 -42 0 0.89 5.61
 0 -42 0 -1.6 63.15
 0 42 0 1.51 55.43
 0 42 0 -0.26 4.66
 0 42 0 1.53 55.43
 0 -44 0 -0.02 61.51
 0 -44 0 13.03 6.28
 0 -44 0 -0.04 61.51
 0 44 0 -3.84 66.25
 0 44 0 2.35 5.44
 0 44 0 -3.76 66.25
 0 -46 0 -18.16 54.68
 0 -46 0 2.64 6.67
 0 -46 0 -18.19 54.68
 0 46 0 4.49 105.24
 0 46 0 1.56 5.63
 0 46 0 4.53 105.23
 0 -48 0 14.05 7.52
 0 48 0 0.28 6.9
 0 -50 0 2.77 8.06
 -2 0 0 -0.31 1.65
 -2 0 0 -0.31 1.65
 2 0 0 -0.35 2.11
 2 0 0 0.29 0.31
 2 0 0 -0.35 2.11
 -2 -2 0 1210.25 4.09
 -2 2 0 -1.36 2.12
 -2 2 0 1175.38 3.71
 -2 2 0 -1.36 2.12
 2 -2 0 1254.85 15.15
 2 -2 0 1210.41 3.9
 2 -2 0 1255.55 15.16
 2 2 0 736.04 12.52
 2 2 0 0.22 0.37
 2 2 0 1312.42 4.6
 2 2 0 736.04 12.52
 -2 -4 0 0.56 0.75
 -2 4 0 -1.54 2.87
 -2 4 0 0.58 0.71
 -2 4 0 -1.53 2.87
 2 -4 0 2.07 3.52
 2 -4 0 0.1 0.68
 2 -4 0 2.07 3.52
 2 4 0 4.03 3.76
 2 4 0 -0.05 0.63
 2 4 0 4.02 3.76
 -2 -6 0 16.23 5.61
 -2 -6 0 13.01 1.53
 -2 -6 0 16.23 5.61
 -2 6 0 15.91 9.15
 -2 6 0 15.37 1.56
 -2 6 0 25.33 1.79
 -2 6 0 15.9 9.14
 2 -6 0 13.6 4.8
 2 -6 0 13.74 1.48
 2 -6 0 20.22 1.82
 2 -6 0 13.6 4.8
 2 6 0 22.09 6.19
 2 6 0 14 1.49
 2 6 0 12.57 2.03
 2 6 0 22.09 6.19
 -2 -8 0 340.19 15.33
 -2 -8 0 322.66 3.71
 -2 -8 0 312.25 4.08
 -2 -8 0 340.19 15.33
 -2 8 0 322.26 14.48
 -2 8 0 324.92 3.58
 -2 8 0 327.29 3.5
 -2 8 0 322.26 14.48
 2 -8 0 321.45 14.57
 2 -8 0 316.01 3.58
 2 -8 0 319.78 3.54
 2 -8 0 321.44 14.57
 2 8 0 340.94 15.52
 2 8 0 316.21 3.72
 2 8 0 314.1 4.24
 2 8 0 340.94 15.52
 -2 -10 0 84.5 11.27
 -2 -10 0 69.74 2.52
 -2 -10 0 65.65 2.86
 -2 -10 0 84.5 11.27
 -2 10 0 64.95 9.51
 -2 10 0 70.28 2.42
 -2 10 0 76.47 2.7
 -2 10 0 64.95 9.5
 2 -10 0 78.14 10.66
 2 -10 0 70.99 2.48
 2 -10 0 70.71 2.66
 2 -10 0 78.14 10.66
 2 10 0 70.83 10.36
 2 10 0 70.41 2.52
 2 10 0 69.2 3.11
 2 10 0 70.83 10.36
 -2 -12 0 116.49 17.8
 -2 -12 0 66.85 2.74
 -2 -12 0 63.11 3.04
 -2 -12 0 116.49 17.8
 -2 12 0 53.2 10.23
 -2 12 0 69.21 2.62
 -2 12 0 74.8 3
 -2 12 0 53.2 10.23
 2 -12 0 102.48 16.04
 2 -12 0 64.7 2.6
 2 -12 0 66.58 2.85
 2 -12 0 102.48 16.04
 2 12 0 109.04 17.26
 2 12 0 66.07 2.66
 2 12 0 72.52 3.4
 2 12 0 109.04 17.26
 -2 -14 0 31.17 13.7
 -2 -14 0 20.43 2.16
 -2 -14 0 19.71 2.49
 -2 -14 0 31.17 13.7
 -2 14 0 20.37 10.46
 -2 14 0 18.7 2.33
 -2 14 0 23.4 2.91
 -2 14 0 20.37 10.46
 2 -14 0 26.31 10.02
 2 -14 0 22.04 2.19
 2 -14 0 18.98 2.15
 2 -14 0 26.31 10.02
 2 14 0 17.11 11.78
 2 14 0 21.84 2.24
 2 14 0 20.73 2.61
 2 14 0 17.11 11.78
 -2 -16 0 31.44 11.76
 -2 -16 0 26.31 2.68
 -2 -16 0 23.05 2.72
 -2 -16 0 31.45 11.76
 -2 16 0 26.02 11.46
 -2 16 0 31.38 2.71
 -2 16 0 33.59 3.33
 -2 16 0 26.02 11.46
 2 -16 0 41.59 12.92
 2 -16 0 30.16 2.77
 2 -16 0 26.13 2.59
 2 -16 0 41.59 12.92
 2 16 0 36.02 13.04
 2 16 0 30.6 2.73
 2 16 0 29.88 3.01
 2 16 0 36.02 13.04
 -2 -18 0 40.52 13.16
 -2 -18 0 40.06 3.1
 -2 -18 0 34.02 3.62
 -2 -18 0 40.51 13.16
 -2 18 0 67.17 20.79
 -2 18 0 38.95 3.04
 -2 18 0 43.33 3.75
 -2 18 0 67.17 20.79
 2 -18 0 29.65 12.36
 2 -18 0 38.56 3.49
 2 -18 0 34.85 3.49
 2 -18 0 29.66 12.36
 2 18 0 43 15.07
 2 18 0 42.21 3.12
 2 18 0 41.28 4.22
 2 18 0 43.03 15.08
 -2 -20 0 24.78 15.42
 -2 -20 0 13.16 2.53
 -2 -20 0 11.44 2.66
 -2 -20 0 24.78 15.42
 -2 20 0 6.69 13.24
 -2 20 0 15.03 2.38
 -2 20 0 15.54 2.86
 -2 20 0 6.69 13.24
 2 -20 0 7.99 12.73
 2 -20 0 14.53 2.54
 2 -20 0 13.27 2.67
 2 -20 0 7.99 12.73
 2 20 0 16.49 19.03
 2 20 0 18.31 2.57
 2 20 0 16.83 3.25
 2 20 0 16.5 19.04
 -2 -22 0 107.22 20.19
 -2 -22 0 97.95 4.33
 -2 -22 0 100.02 4.8
 -2 -22 0 107.25 20.19
 -2 22 0 76.53 18.63
 -2 22 0 95.53 4.13
 -2 22 0 93.76 4.7
 -2 22 0 76.53 18.63
 2 -22 0 157.99 27.55
 2 -22 0 96.08 4.33
 2 -22 0 104.12 4.59
 2 -22 0 158 27.55
 2 22 0 109.67 21.77
 2 22 0 98.41 5.19
 2 22 0 109.67 21.77
 -2 -24 0 14.05 16.37
 -2 -24 0 15.69 3.29
 -2 -24 0 14.05 16.37
 -2 24 0 0.98 17.33
 -2 24 0 16.04 2.69
 -2 24 0 17.03 3.41
 -2 24 0 0.97 17.33
 2 -24 0 15.54 17.04
 2 -24 0 13.11 3.01
 2 -24 0 15.54 17.04
 2 24 0 14.07 17.59
 2 24 0 14.07 17.59
 -2 -26 0 14.12 18.16
 -2 -26 0 11.68 3.19
 -2 -26 0 14.12 18.16
 -2 26 0 18.19 19.3
 -2 26 0 13.6 2.78
 -2 26 0 18.19 19.3
 2 -26 0 14.13 19.44
 2 -26 0 14.05 3.27
 2 -26 0 14.17 19.46
 2 26 0 38.67 27.91
 2 26 0 11.84 2.77
 2 26 0 38.67 27.91
 -2 -28 0 6.9 22.41
 -2 -28 0 8.31 3.43
 -2 -28 0 6.85 22.41
 -2 28 0 0.09 20.19
 -2 28 0 10 2.92
 -2 28 0 0.09 20.19
 2 -28 0 8.79 20.98
 2 -28 0 7.55 3.38
 2 -28 0 8.79 20.98
 2 28 0 5.19 22.69
 2 28 0 8.12 3.14
 2 28 0 5.19 22.69
 -2 -30 0 63.48 25.88
 -2 -30 0 86.29 5.99
 -2 -30 0 63.49 25.88
 -2 30 0 91.87 35.27
 -2 30 0 81.46 5.28
 -2 30 0 91.86 35.27
 2 -30 0 85.2 28.26
 2 -30 0 85.55 5.74
 2 -30 0 85.21 28.26
 2 30 0 114.96 32.43
 2 30 0 83.53 5.48
 2 30 0 114.96 32.43
 -2 -32 0 81.39 49.16
 -2 -32 0 49.38 5.26
 -2 -32 0 81.38 49.16
 -2 32 0 22.51 30.01
 -2 32 0 46.22 5.27
 -2 32 0 22.49 30.01
 2 -32 0 43.01 27.81
 2 -32 0 44.8 4.84
 2 -32 0 43.01 27.81
 2 32 0 39.86 29.24
 2 32 0 45.97 5.37
 2 32 0 39.85 29.24
 -2 -34 0 -2.93 28.94
 -2 -34 0 6.63 4.33
 -2 -34 0 -2.92 28.94
 -2 34 0 12.17 29.29
 -2 34 0 8.61 3.81
 -2 34 0 12.17 29.29
 2 -34 0 8.84 30.15
 2 -34 0 9.52 4.24
 2 -34 0 8.84 30.15
 2 34 0 -0.37 32.19
 2 34 0 7.85 3.97
 2 34 0 -0.36 32.19
 -2 -36 0 32.53 44.41
 -2 -36 0 24.82 5.19
 -2 -36 0 32.51 44.41
 -2 36 0 25.44 32.42
 -2 36 0 16.26 4.16
 -2 36 0 25.44 32.42
 2 -36 0 17.22 33.28
 2 -36 0 24.16 5.04
 2 -36 0 17.22 33.28
 2 36 0 43.7 38.68
 2 36 0 23.99 5.02
 2 36 0 43.64 38.68
 -2 -38 0 -6.47 39.36
 -2 -38 0 6.16 4.97
 -2 -38 0 -6.47 39.36
 -2 38 0 22.96 35.97
 -2 38 0 7.09 4.37
 -2 38 0 22.94 35.97
 2 -38 0 9.79 39.56
 2 -38 0 9.88 4.93
 2 -38 0 9.83 39.55
 2 38 0 -14.25 38.92
 2 38 0 6.73 4.29
 2 38 0 -14.24 38.92
 -2 -40 0 10.27 45.51
 -2 -40 0 0.37 5.19
 -2 -40 0 10.26 45.51
 -2 40 0 -1.84 42.45
 -2 40 0 1.6 4.45
 -2 40 0 -1.84 42.45
 2 -40 0 -14.44 41.32
 2 -40 0 4.09 8.74
 2 -40 0 -14.45 41.33
 2 40 0 5.08 51.12
 2 40 0 4.05 4.48
 2 40 0 5.06 51.12
 -2 -42 0 21.1 65.72
 -2 -42 0 0.69 5.57
 -2 -42 0 21.07 65.72
 -2 42 0 0.99 48.8
 -2 42 0 0.95 4.77
 -2 42 0 0.99 48.8
 2 -42 0 11.8 52.1
 2 -42 0 9.46 5.82
 2 -42 0 11.8 52.1
 2 42 0 3.16 52.41
 2 42 0 0.1 4.76
 2 42 0 3.16 52.41
 -2 -44 0 -5.24 72.51
 -2 -44 0 2.91 6.25
 -2 -44 0 -5.25 72.51
 -2 44 0 23.51 57.53
 -2 44 0 0.86 5.15
 -2 44 0 23.5 57.53
 2 -44 0 -21.96 55.77
 2 -44 0 7.45 6.17
 2 -44 0 -21.93 55.77
 2 44 0 32.91 58.47
 2 44 0 -0.82 5.14
 2 44 0 32.94 58.47
 -2 -46 0 -12.35 86.35
 -2 -46 0 5.61 6.77
 -2 -46 0 -12.36 86.35
 -2 46 0 3.97 5.73
 2 -46 0 3.72 6.75
 2 46 0 -5.49 74.9
 2 46 0 1.98 5.75
 2 46 0 -5.47 74.9
 -2 -48 0 0.09 77.57
 -2 -48 0 4.95 7.67
 -2 -48 0 0.09 77.57
 -2 48 0 0.85 6.23
 2 -48 0 4.68 7.25
 2 48 0 13.73 82.52
 2 48 0 1.81 7.05
 2 48 0 13.7 82.51
 -4 0 0 1.05 4.09
 -4 0 0 1.05 4.09
 4 0 0 0.75 4.74
 4 0 0 0.09 0.84
 4 0 0 0.75 4.75
 -4 -2 0 -2.08 3.66
 -4 -2 0 1670.79 6.06
 -4 -2 0 1758.98 6.65
 -4 -2 0 -2.08 3.66
 4 -2 0 1784.54 24.48
 4 -2 0 1635.8 6.13
 4 -2 0 1784.54 24.48
 4 2 0 1831.91 25.62
 4 2 0 1697.91 6.56
 4 2 0 1719.88 6.56
 4 2 0 1831.91 25.62
 -4 -4 0 355.59 3.39
 -4 4 0 342.97 3.02
 4 -4 0 358.04 13.44
 4 -4 0 339.46 3.27
 4 -4 0 357.59 13.42
 4 4 0 369.7 14.34
 4 4 0 347.24 3.75
 4 4 0 368.87 4.79
 4 4 0 369.7 14.34
 -4 -6 0 596.12 4.68
 -4 -6 0 608.22 5.29
 -4 6 0 649.77 18.27
 -4 6 0 602.56 5.04
 -4 6 0 650.08 18.28
 4 -6 0 607.23 17.88
 4 -6 0 595.73 4.53
 4 -6 0 607.22 17.88
 4 6 0 650.67 19.62
 4 6 0 613.02 4.94
 4 6 0 610.31 5.34
 4 6 0 650.67 19.62
 -4 -8 0 177.87 14.3
 -4 -8 0 178.84 3.18
 -4 -8 0 175.19 3.58
 -4 -8 0 177.87 14.3
 -4 8 0 192.5 13.64
 -4 8 0 181.14 2.98
 -4 8 0 192.5 13.64
 4 -8 0 193.31 13.75
 4 -8 0 174.17 3.09
 4 -8 0 193.31 13.74
 4 8 0 191.65 14.67
 4 8 0 177.63 3.27
 4 8 0 180.14 3.69
 4 8 0 191.65 14.67
 -4 -10 0 239.62 16.97
 -4 -10 0 226.33 3.78
 -4 -10 0 219.03 4.17
 -4 -10 0 239.62 16.97
 -4 10 0 250.69 16.3
 -4 10 0 221.06 3.49
 -4 10 0 250.69 16.3
 4 -10 0 217.95 15.71
 4 -10 0 222.45 3.67
 4 -10 0 217.95 15.71
 4 10 0 232.11 17.05
 4 10 0 220.41 3.86
 4 10 0 225.34 4.37
 4 10 0 232.27 17.07
 -4 -12 0 43.33 9.76
 -4 -12 0 54.63 2.72
 -4 -12 0 44.15 2.96
 -4 -12 0 43.36 9.77
 -4 12 0 51.56 10.27
 -4 12 0 50.38 2.54
 -4 12 0 51.55 10.27
 4 -12 0 53.97 11.79
 4 -12 0 48.02 2.56
 4 -12 0 53.97 11.8
 4 12 0 49.74 11.05
 4 12 0 48.99 2.75
 4 12 0 50.22 3.36
 4 12 0 49.73 11.06
 -4 -14 0 10.48 10.22
 -4 -14 0 7.67 1.78
 -4 -14 0 4.2 2.06
 -4 -14 0 10.48 10.22
 -4 14 0 14.05 10.38
 -4 14 0 10.69 1.84
 -4 14 0 10.74 2.02
 -4 14 0 14.05 10.38
 4 -14 0 2.7 8.85
 4 -14 0 8.72 1.82
 4 -14 0 9.05 1.99
 4 -14 0 2.7 8.85
 4 14 0 9.02 10.92
 4 14 0 12.01 2.01
 4 14 0 10.06 2.51
 4 14 0 9.02 10.92
 -4 -16 0 49.81 17.55
 -4 -16 0 28.91 2.89
 -4 -16 0 22.67 2.69
 -4 -16 0 49.81 17.55
 -4 16 0 27.33 12.51
 -4 16 0 27.7 2.74
 -4 16 0 31.81 3.23
 -4 16 0 27.33 12.51
 4 -16 0 33.78 13.05
 4 -16 0 27.82 2.9
 4 -16 0 23.52 2.87
 4 -16 0 33.78 13.05
 4 16 0 42.23 14.26
 4 16 0 23.59 2.87
 4 16 0 26.32 3.12
 4 16 0 42.22 14.26
 -4 -18 0 231.62 29.11
 -4 -18 0 150.35 4.84
 -4 -18 0 231.62 29.12
 -4 18 0 133.18 17.55
 -4 18 0 140.43 4.1
 -4 18 0 148.8 4.38
 -4 18 0 133.17 17.55
 4 -18 0 180.57 21.76
 4 -18 0 141.03 4.31
 4 -18 0 148.24 4.18
 4 -18 0 180.57 21.76
 4 18 0 221.36 29.19
 4 18 0 145.15 4.37
 4 18 0 146.15 5.22
 4 18 0 221.37 29.19
 -4 -20 0 17.29 18.77
 -4 -20 0 22.82 2.75
 -4 -20 0 19.66 2.94
 -4 -20 0 17.29 18.77
 -4 20 0 23.45 14.92
 -4 20 0 20.52 2.6
 -4 20 0 23.18 2.95
 -4 20 0 23.45 14.92
 4 -20 0 21.53 13.46
 4 -20 0 19.73 2.77
 4 -20 0 22.97 2.75
 4 -20 0 21.53 13.46
 4 20 0 9.61 15.76
 4 20 0 19.93 2.58
 4 20 0 19.49 3.35
 4 20 0 9.61 15.76
 -4 -22 0 67.01 20.42
 -4 -22 0 59.64 4.54
 -4 -22 0 53.6 4.25
 -4 -22 0 67.01 20.42
 -4 22 0 53.54 18.1
 -4 22 0 62.81 3.9
 -4 22 0 58.25 4.31
 -4 22 0 53.54 18.1
 4 -22 0 71.99 20.9
 4 -22 0 57.67 4.01
 4 -22 0 71.99 20.9
 4 22 0 83.15 22
 4 22 0 51.31 3.81
 4 22 0 83.15 22
 -4 -24 0 80.91 26.72
 -4 -24 0 70.13 4.83
 -4 -24 0 80.92 26.72
 -4 24 0 99.69 23.51
 -4 24 0 67.75 4.23
 -4 24 0 61.23 4.83
 -4 24 0 99.69 23.51
 4 -24 0 82.61 22.1
 4 -24 0 67.26 4.4
 4 -24 0 82.61 22.1
 4 24 0 92.35 29.72
 4 24 0 66.9 4.37
 4 24 0 92.35 29.72
 -4 -26 0 72.71 30.66
 -4 -26 0 70.17 5.16
 -4 -26 0 72.7 30.66
 -4 26 0 85.72 24.82
 -4 26 0 71.57 4.6
 -4 26 0 70.71 5.43
 -4 26 0 85.71 24.82
 4 -26 0 94.56 24.07
 4 -26 0 72.82 4.82
 4 -26 0 94.56 24.07
 4 26 0 76.24 25.99
 4 26 0 69.89 4.69
 4 26 0 76.26 25.99
 -4 -28 0 110.97 35.36
 -4 -28 0 94.99 5.85
 -4 -28 0 110.98 35.37
 -4 28 0 117.18 38.13
 -4 28 0 96.71 5.24
 -4 28 0 117.17 38.14
 4 -28 0 64.8 24.63
 4 -28 0 94.3 5.47
 4 -28 0 64.79 24.63
 4 28 0 96.8 30.2
 4 28 0 87.81 5.27
 4 28 0 96.8 30.2
 -4 -30 0 26.57 21.72
 -4 -30 0 57.59 5.85
 -4 -30 0 26.57 21.72
 -4 30 0 48.29 26.49
 -4 30 0 56.11 5.17
 -4 30 0 48.29 26.49
 4 -30 0 67.72 28.95
 4 -30 0 59.54 5.49
 4 -30 0 67.72 28.95
 4 30 0 46.57 28.98
 4 30 0 55.53 5.27
 4 30 0 46.57 28.98
 -4 -32 0 99.99 41.11
 -4 -32 0 103.01 6.79
 -4 -32 0 100.12 41.08
 -4 32 0 118.07 33.37
 -4 32 0 101.11 6.05
 -4 32 0 118.06 33.37
 4 -32 0 100.24 33.11
 4 -32 0 113.6 6.43
 4 -32 0 100.23 33.11
 4 32 0 101.31 33.86
 4 32 0 94.15 6.18
 4 32 0 101.31 33.86
 -4 -34 0 4.97 28.21
 -4 -34 0 15.58 4.79
 -4 -34 0 4.97 28.21
 -4 34 0 12.57 30.2
 -4 34 0 15.4 4.02
 -4 34 0 12.56 30.2
 4 -34 0 18.57 33.21
 4 -34 0 10.59 4.38
 4 -34 0 18.56 33.2
 4 34 0 28.54 38.62
 4 34 0 13.08 3.91
 4 34 0 28.54 38.62
 -4 -36 0 31.81 38.29
 -4 -36 0 39.78 6.15
 -4 -36 0 31.8 38.31
 -4 36 0 38.01 36.9
 -4 36 0 39.46 4.92
 -4 36 0 38.01 36.9
 4 -36 0 18.6 34.66
 4 -36 0 43.48 5.61
 4 -36 0 18.6 34.65
 4 36 0 44.44 39.17
 4 36 0 40.23 5.13
 4 36 0 44.44 39.17
 -4 -38 0 20.73 40.26
 -4 -38 0 25.55 5.77
 -4 -38 0 20.72 40.26
 -4 38 0 22.87 36.45
 -4 38 0 22.87 36.45
 4 -38 0 17.77 39.26
 4 -38 0 24.42 5.34
 4 -38 0 17.8 39.26
 4 38 0 28.46 47
 4 38 0 18.39 5.18
 4 38 0 28.48 47.03
 -4 -40 0 7.22 43.94
 -4 -40 0 18.21 5.84
 -4 -40 0 7.22 43.94
 -4 40 0 29.39 47.67
 -4 40 0 23.21 5.34
 -4 40 0 29.38 47.67
 4 -40 0 -11.59 57.67
 4 -40 0 20.11 5.62
 4 -40 0 -11.59 57.67
 4 40 0 8.51 47.17
 4 40 0 20.05 5.08
 4 40 0 8.47 47.17
 -4 -42 0 32.52 52.33
 -4 -42 0 22.83 6.38
 -4 -42 0 32.53 52.33
 -4 42 0 18.99 5.31
 4 -42 0 21.97 48.65
 4 -42 0 25.85 6.27
 4 -42 0 21.98 48.65
 4 42 0 7.49 62.44
 4 42 0 18.3 5.69
 4 42 0 7.47 62.44
 -4 -44 0 16.03 58.59
 -4 -44 0 4.46 6.33
 -4 -44 0 16.07 58.59
 -4 44 0 -0.16 5.43
 4 -44 0 3.26 6.25
 4 44 0 -15.85 56.26
 4 44 0 2.06 5.39
 4 44 0 -15.84 56.26
 -4 -46 0 -15.77 62.02
 -4 -46 0 5.38 6.94
 -4 -46 0 -15.76 62.03
 -4 46 0 1.19 5.69
 4 -46 0 6.15 6.95
 4 46 0 -18.83 79.05
 4 46 0 3.31 6.29
 4 46 0 -18.78 79.05
 -4 -48 0 8.76 80.95
 -4 -48 0 6.2 7.48
 -4 -48 0 8.78 80.96
 -4 48 0 2.62 6.44
 4 -48 0 11.45 7.6
 4 48 0 7.68 6.49
 -6 0 0 -4.81 6.37
 -6 0 0 -4.81 6.37
 6 0 0 -0.54 6.55
 6 0 0 -1.64 1.19
 6 0 0 -1.46 1.09
 6 0 0 -0.56 6.55
 -6 -2 0 510.7 18.33
 -6 -2 0 467.39 3.95
 -6 -2 0 512 4.94
 -6 -2 0 510.69 18.33
 6 -2 0 463.8 17.59
 6 -2 0 444.2 4.21
 6 -2 0 463.77 17.59
 6 2 0 491.44 18.34
 6 2 0 465.66 4.44
 6 2 0 501.78 5.38
 6 2 0 490.96 18.32
 -6 -4 0 21.78 7.51
 -6 -4 0 98.24 2.42
 -6 -4 0 103.66 2.79
 -6 -4 0 21.78 7.51
 6 -4 0 105.33 12.17
 6 -4 0 101.93 12.23
 6 -4 0 94.4 2.5
 6 -4 0 105.46 12.18
 6 -4 0 101.93 12.23
 6 4 0 123.97 13.08
 6 4 0 100.61 2.68
 6 4 0 101.08 2.86
 6 4 0 123.97 13.08
 -6 -6 0 1.91 6.23
 -6 -6 0 159.71 3.03
 -6 -6 0 162.53 3.6
 -6 -6 0 1.91 6.23
 -6 6 0 158.63 2.73
 6 -6 0 159.46 13.92
 6 -6 0 153.77 3.02
 6 -6 0 159.35 13.95
 6 6 0 151.06 14.98
 6 6 0 161.78 3.33
 6 6 0 167.59 3.66
 6 6 0 151.06 14.98
 -6 -8 0 169.66 3.35
 -6 -8 0 167.27 3.82
 -6 8 0 156.36 14.99
 -6 8 0 169.17 3.06
 -6 8 0 156.36 14.99
 6 -8 0 182.37 15.6
 6 -8 0 162.27 3.31
 6 -8 0 182.64 15.6
 6 8 0 184.12 16.86
 6 8 0 168.61 3.58
 6 8 0 174.16 3.99
 6 8 0 184.12 16.86
 -6 -10 0 165.56 3.6
 -6 -10 0 172.11 4.19
 -6 10 0 162.69 16.42
 -6 10 0 166.51 3.29
 -6 10 0 162.68 16.42
 6 -10 0 159.38 16.21
 6 -10 0 161.7 3.52
 6 -10 0 159.38 16.21
 6 10 0 182.29 18.24
 6 10 0 163.71 3.76
 6 10 0 166.08 4.3
 6 10 0 182.3 18.24
 -6 -12 0 6.01 10.65
 -6 -12 0 14.68 2.05
 -6 -12 0 10.14 2.26
 -6 -12 0 6.01 10.65
 -6 12 0 12.16 9.66
 -6 12 0 12.57 1.75
 -6 12 0 12.16 9.65
 6 -12 0 7.98 10
 6 -12 0 15.93 2.03
 6 -12 0 7.99 10
 6 12 0 7.97 10.9
 6 12 0 14.17 1.99
 6 12 0 12.94 2.65
 6 12 0 7.97 10.9
 -6 -14 0 356.68 24.43
 -6 -14 0 349.2 5.38
 -6 -14 0 348.11 6.08
 -6 -14 0 356.68 24.43
 -6 14 0 337.56 22.92
 -6 14 0 347.44 4.95
 -6 14 0 337.56 22.92
 6 -14 0 352.73 23.63
 6 -14 0 332.77 5.22
 6 -14 0 352.72 23.63
 6 14 0 354.67 25.54
 6 14 0 345.91 5.64
 6 14 0 356.12 6.38
 6 14 0 354.67 25.54
 -6 -16 0 6.46 11.58
 -6 -16 0 8.9 2.15
 -6 -16 0 9.62 2.58
 -6 -16 0 6.46 11.58
 -6 16 0 6.83 11.47
 -6 16 0 10.75 1.98
 -6 16 0 6.83 11.47
 6 -16 0 9.74 11.84
 6 -16 0 9.83 2.19
 6 -16 0 9.74 11.84
 6 16 0 8.65 14.05
 6 16 0 12.03 2.37
 6 16 0 12.4 3.07
 6 16 0 8.65 14.05
 -6 -18 0 21.94 15.14
 -6 -18 0 32.39 3.36
 -6 -18 0 31.23 3.3
 -6 -18 0 21.94 15.14
 -6 18 0 25.38 14.74
 -6 18 0 28.19 2.97
 -6 18 0 25.38 14.74
 6 -18 0 44.66 16.08
 6 -18 0 28.49 3.36
 6 -18 0 44.66 16.08
 6 18 0 28.56 16.62
 6 18 0 30.78 3.3
 6 18 0 35.83 3.79
 6 18 0 28.56 16.62
 -6 -20 0 128.62 19.6
 -6 -20 0 169.52 5.06
 -6 -20 0 192.88 5.8
 -6 -20 0 128.62 19.6
 -6 20 0 153.38 21.42
 -6 20 0 182.66 4.78
 -6 20 0 153.37 21.42
 6 -20 0 218.19 26.32
 6 -20 0 165.54 5.08
 6 -20 0 189.03 4.61
 6 -20 0 218.2 26.32
 6 20 0 168.1 29.72
 6 20 0 179.16 5.92
 6 20 0 168.06 29.73
 -6 -22 0 45.32 18.54
 -6 -22 0 48.9 4.5
 -6 -22 0 45.33 18.54
 -6 22 0 32.86 17.19
 -6 22 0 46.39 3.8
 -6 22 0 47.32 4.26
 -6 22 0 32.87 17.19
 6 -22 0 44.56 19.81
 6 -22 0 47.31 3.87
 6 -22 0 44.56 19.81
 6 22 0 40.03 20.34
 6 22 0 49.87 4.21
 6 22 0 40.01 20.34
 -6 -24 0 124.89 26.6
 -6 -24 0 132.78 5.84
 -6 -24 0 124.89 26.6
 -6 24 0 98.12 20.62
 -6 24 0 125.94 4.99
 -6 24 0 121.28 5.25
 -6 24 0 98.12 20.62
 6 -24 0 90.23 19.69
 6 -24 0 132.95 4.94
 6 -24 0 90.23 19.69
 6 24 0 175.9 39.48
 6 24 0 127.44 5.32
 6 24 0 175.9 39.48
 -6 -26 0 0.49 19.09
 -6 -26 0 3.79 3.27
 -6 -26 0 0.49 19.09
 -6 26 0 6.86 21.47
 -6 26 0 3.22 2.72
 -6 26 0 1.08 3.35
 -6 26 0 6.86 21.47
 6 -26 0 6.84 21.14
 6 -26 0 7.18 2.99
 6 -26 0 6.84 21.13
 6 26 0 2.7 25.67
 6 26 0 7.09 3.13
 6 26 0 2.75 25.67
 -6 -28 0 3.56 19.63
 -6 -28 0 0.36 3.49
 -6 -28 0 3.56 19.63
 -6 28 0 -2.98 20.21
 -6 28 0 1.97 2.91
 -6 28 0 -2.99 3.74
 -6 28 0 -2.98 20.21
 6 -28 0 -2.05 23.36
 6 -28 0 1.73 3.15
 6 -28 0 -2.04 23.36
 6 28 0 -4.78 27.76
 6 28 0 -4.04 2.76
 6 28 0 -4.77 27.75
 -6 -30 0 95.71 26.72
 -6 -30 0 127.45 7.01
 -6 -30 0 95.7 26.71
 -6 30 0 101.75 29.32
 -6 30 0 124.2 6.05
 -6 30 0 101.76 29.32
 6 -30 0 148.42 32.61
 6 -30 0 133.21 6.17
 6 -30 0 148.42 32.61
 6 30 0 148.32 38.91
 6 30 0 128.88 6.41
 6 30 0 148.32 38.91
 -6 -32 0 66.68 55.98
 -6 -32 0 56.98 5.92
 -6 -32 0 66.68 55.98
 -6 32 0 40.25 29.54
 -6 32 0 44.76 5.55
 -6 32 0 40.26 29.54
 6 -32 0 39.91 30.39
 6 -32 0 53.08 5.93
 6 -32 0 39.9 30.39
 6 32 0 55.7 38.32
 6 32 0 44.35 5.04
 6 32 0 55.71 38.32
 -6 -34 0 9 32.49
 -6 -34 0 8.97 32.51
 -6 34 0 13.07 35.78
 -6 34 0 33.15 4.59
 -6 34 0 13.07 35.78
 6 -34 0 30.24 34.05
 6 -34 0 33.23 4.97
 6 -34 0 30.23 34.04
 6 34 0 37.71 39.67
 6 34 0 37.8 39.67
 -6 -36 0 34.04 41.07
 -6 -36 0 50.65 6.16
 -6 -36 0 34.03 41.07
 -6 36 0 30.52 36.62
 -6 36 0 44.21 5.31
 -6 36 0 30.53 36.62
 6 -36 0 28.29 57.47
 6 -36 0 56.72 6.97
 6 -36 0 28.3 57.47
 6 36 0 46.91 39.68
 6 36 0 39.89 5.57
 6 36 0 46.92 39.68
 -6 -38 0 8.69 33.95
 -6 -38 0 11.26 5.64
 -6 -38 0 8.7 33.95
 -6 38 0 10.88 43.81
 -6 38 0 14.84 5.3
 -6 38 0 10.87 43.81
 6 -38 0 18.45 43.42
 6 -38 0 13.87 5.14
 6 -38 0 18.38 43.42
 6 38 0 0.88 78.55
 6 38 0 20.22 5.51
 6 38 0 0.81 78.55
 -6 -40 0 -0.38 5.51
 -6 40 0 0.49 4.63
 6 -40 0 0.33 47.45
 6 -40 0 4.32 5.29
 6 -40 0 0.33 47.46
 6 40 0 6.03 50.69
 6 40 0 1.45 5.09
 6 40 0 6.02 50.69
 -6 -42 0 8.16 42.44
 -6 -42 0 -3.24 5.89
 -6 -42 0 8.17 42.43
 -6 42 0 1.81 5.11
 6 42 0 19.35 63.76
 6 42 0 -1.06 5.28
 6 42 0 19.21 63.76
 -6 -44 0 37.02 66.28
 -6 -44 0 19.59 7.07
 -6 -44 0 37.03 66.28
 -6 44 0 9.1 5.75
 6 -44 0 20.52 6.7
 6 44 0 9.46 104.04
 6 44 0 15.24 5.93
 6 44 0 9.46 104.05
 -6 -46 0 11.32 98.25
 -6 -46 0 3.18 8.19
 -6 -46 0 11.31 98.24
 -6 46 0 2.35 6.05
 6 -46 0 4.18 6.94
 6 46 0 0.4 6.27
 -6 -48 0 6.37 7.87
 -6 48 0 2.18 6.62
 6 -48 0 11.89 7.88
 6 48 0 -4.7 6.84
 -8 0 0 286.19 18.31
 -8 0 0 286.19 18.31
 8 0 0 284.95 18.61
 8 0 0 266.65 4.07
 8 0 0 285.61 4.22
 8 0 0 284.85 18.61
 -8 -2 0 120.18 13.9
 -8 -2 0 120.17 13.9
 8 -2 0 141.22 15.42
 8 -2 0 92.16 2.89
 8 -2 0 95.32 3.03
 8 -2 0 141.19 15.42
 8 2 0 113.89 14.36
 8 2 0 98.55 3
 8 2 0 113.76 14.33
 -8 -4 0 114.57 13.7
 -8 -4 0 124.59 2.91
 -8 -4 0 131.15 3.41
 -8 -4 0 114.57 13.7
 8 -4 0 125.83 15.53
 8 -4 0 152.82 15.96
 8 -4 0 109.24 3.07
 8 -4 0 125.83 15.53
 8 -4 0 152.82 15.96
 8 4 0 131.18 14.6
 8 4 0 121.13 3.25
 8 4 0 119.21 3.43
 8 4 0 131.18 14.6
 -8 -6 0 35.75 10.63
 -8 -6 0 23.7 2.26
 -8 -6 0 23.19 2.66
 -8 -6 0 35.75 10.63
 8 -6 0 38.51 11.26
 8 -6 0 30.08 10.88
 8 -6 0 22.69 2.32
 8 -6 0 38.55 11.28
 8 -6 0 30.08 10.88
 8 6 0 36.34 12.14
 8 6 0 22.88 2.51
 8 6 0 24.46 2.46
 8 6 0 36.32 12.14
 -8 -8 0 1.17 9.23
 -8 -8 0 814.15 6.66
 -8 -8 0 861.98 7.94
 -8 -8 0 1.17 9.23
 -8 8 0 807.36 5.86
 8 -8 0 853.43 28.22
 8 -8 0 864.43 28.25
 8 -8 0 792.88 6.9
 8 -8 0 853.42 28.22
 8 -8 0 864.42 28.25
 8 8 0 823.61 29.85
 8 8 0 832.3 7.59
 8 8 0 822.34 7.77
 8 8 0 823.61 29.85
 -8 -10 0 -0.58 15.11
 -8 -10 0 60.15 3.02
 -8 -10 0 59.18 3.49
 -8 -10 0 -0.55 15.11
 -8 10 0 57.58 2.55
 8 -10 0 47.53 12.22
 8 -10 0 53.93 2.97
 8 -10 0 47.54 12.22
 8 10 0 71.84 15.53
 8 10 0 59.75 3.16
 8 10 0 56.16 3.82
 8 10 0 71.83 15.53
 -8 -12 0 8.54 1.99
 -8 -12 0 9.7 2.43
 -8 12 0 7.67 15.14
 -8 12 0 7.77 1.72
 -8 12 0 7.67 15.14
 8 -12 0 10.98 11.21
 8 -12 0 7.73 1.99
 8 -12 0 10.97 11.21
 8 12 0 12.87 12.71
 8 12 0 7.09 1.97
 8 12 0 11.05 2.8
 8 12 0 12.87 12.71
 -8 -14 0 3.97 21.21
 -8 -14 0 1.81 1.94
 -8 -14 0 -1.08 2.2
 -8 -14 0 3.97 21.21
 -8 14 0 -0.89 11.58
 -8 14 0 -0.29 1.57
 -8 14 0 -0.9 11.58
 8 -14 0 -2.09 11.56
 8 -14 0 -1.05 2.19
 8 -14 0 -2.09 11.55
 8 14 0 2.99 13.69
 8 14 0 1.03 1.92
 8 14 0 1.47 2.7
 8 14 0 2.99 13.69
 -8 -16 0 54.51 16.41
 -8 -16 0 58.97 3.78
 -8 -16 0 60.36 4.18
 -8 -16 0 54.52 16.41
 -8 16 0 56.69 16.5
 -8 16 0 60.85 3.19
 -8 16 0 56.68 16.5
 8 -16 0 55.31 16.87
 8 -16 0 52.49 3.7
 8 -16 0 55.31 16.87
 8 16 0 59.72 18.71
 8 16 0 62.72 3.76
 8 16 0 57.35 4.7
 8 16 0 59.72 18.71
 -8 -18 0 8.11 13.69
 -8 -18 0 11.77 2.63
 -8 -18 0 7.84 2.86
 -8 -18 0 8.12 13.68
 -8 18 0 0.06 14.44
 -8 18 0 7.29 2.08
 -8 18 0 0.06 14.44
 8 -18 0 14.83 15.9
 8 -18 0 9.04 2.59
 8 -18 0 14.83 15.9
 8 18 0 16.38 17.3
 8 18 0 8.15 2.93
 8 18 0 16.38 17.3
 -8 -20 0 -3.67 16
 -8 -20 0 1.23 2.54
 -8 -20 0 0.25 2.87
 -8 -20 0 -3.66 16
 -8 20 0 1.21 15.12
 -8 20 0 0.71 2.1
 -8 20 0 1.22 15.13
 8 -20 0 -5.41 16.1
 8 -20 0 -5.41 16.1
 8 20 0 0.34 17.85
 8 20 0 -1.45 2.24
 8 20 0 0.35 17.85
 -8 -22 0 9.59 18.24
 -8 -22 0 9.51 3.44
 -8 -22 0 9.59 18.23
 -8 22 0 11.41 17.91
 -8 22 0 12.5 2.61
 -8 22 0 11.41 17.91
 8 -22 0 14.6 19.42
 8 -22 0 14.6 19.42
 8 22 0 17.86 23.37
 8 22 0 10.96 3.1
 8 22 0 17.85 23.36
 -8 -24 0 4.87 20.47
 -8 -24 0 13.2 3.77
 -8 -24 0 4.88 20.47
 -8 24 0 10.4 20.61
 -8 24 0 14.13 2.99
 -8 24 0 10.41 20.61
 8 -24 0 9.81 20.37
 8 -24 0 9.81 20.37
 8 24 0 14.43 23.47
 8 24 0 16.87 3.36
 8 24 0 14.43 23.47
 -8 -26 0 8.6 3.83
 -8 26 0 11.83 23.39
 -8 26 0 8.72 3.09
 -8 26 0 11.83 23.39
 8 -26 0 10.73 23.54
 8 -26 0 7.04 3.03
 8 -26 0 10.73 23.55
 8 26 0 -4.35 39.75
 8 26 0 9.91 3.57
 8 26 0 -4.34 39.75
 -8 -28 0 114.04 39.6
 -8 -28 0 101.91 6.8
 -8 -28 0 114.07 39.6
 -8 28 0 79.93 28.21
 -8 28 0 100.18 5.52
 -8 28 0 81.93 6.03
 -8 28 0 79.94 28.21
 8 -28 0 91.81 29.58
 8 -28 0 91.81 29.58
 8 28 0 109.63 36.35
 8 28 0 103.91 6.16
 8 28 0 109.63 36.35
 -8 -30 0 -9.26 23.03
 -8 -30 0 5.87 4.24
 -8 -30 0 -9.21 23.03
 -8 30 0 1.74 42.77
 -8 30 0 -1.18 3.2
 -8 30 0 -3.13 4.23
 -8 30 0 1.7 42.77
 8 -30 0 -11.43 28.36
 8 -30 0 -11.34 28.36
 8 30 0 -3.74 33.13
 8 30 0 -2.38 3.37
 8 30 0 -3.92 33.14
 -8 -32 0 6.39 29.6
 -8 -32 0 6.38 29.6
 -8 32 0 1.85 30.03
 -8 32 0 2.47 3.58
 -8 32 0 1.85 30.03
 8 -32 0 2.92 3.84
 8 32 0 1.01 38.63
 8 32 0 -1.96 3.68
 8 32 0 1.02 38.63
 -8 -34 0 0.62 33.84
 -8 -34 0 -1.8 4.72
 -8 -34 0 0.62 33.84
 -8 34 0 -4.84 35.21
 -8 34 0 -0.85 3.79
 -8 34 0 -4.84 35.21
 8 -34 0 -5.4 34.35
 8 -34 0 2.33 4.23
 8 -34 0 -5.4 34.35
 8 34 0 -15.62 45.49
 8 34 0 -4.03 3.88
 8 34 0 -15.68 45.49
 -8 -36 0 8.08 37.06
 -8 -36 0 7.92 5.39
 -8 -36 0 8.08 37.06
 -8 36 0 8.82 4.34
 8 -36 0 16.85 38.88
 8 -36 0 9.6 4.72
 8 -36 0 16.84 38.88
 8 36 0 -0.18 50.32
 8 36 0 7.61 4.9
 8 36 0 -0.19 50.32
 -8 -38 0 26.13 85.55
 -8 -38 0 3.71 5.51
 -8 -38 0 26.14 85.55
 -8 38 0 4.42 4.58
 8 -38 0 7.09 4.99
 8 38 0 1.81 52.63
 8 38 0 6.92 4.84
 8 38 0 1.7 52.63
 -8 -40 0 5.45 49
 -8 -40 0 19.03 6.5
 -8 -40 0 5.46 49
 -8 40 0 23.94 5.53
 8 -40 0 28.57 5.94
 8 40 0 25.2 53.88
 8 40 0 14.4 5.57
 8 40 0 25.2 53.88
 -8 -42 0 24.12 85.55
 -8 -42 0 2.33 6.36
 -8 -42 0 24.14 85.54
 -8 42 0 3.14 5.4
 8 -42 0 10.17 6.04
 8 42 0 12.62 72.4
 8 42 0 2.53 5.88
 8 42 0 12.57 72.4
 -8 44 0 2.31 5.84
 8 -44 0 14.23 6.79
 -8 -46 0 9.27 7.68
 -8 46 0 1.78 6.32
 8 -46 0 12.4 7.35
 8 46 0 1.37 7
 -10 0 0 -3.68 11.73
 -10 0 0 -3.68 11.73
 10 0 0 -2.51 10.73
 10 0 0 0.14 1.7
 10 0 0 0.56 1.63
 10 0 0 -2.52 10.73
 -10 -2 0 69.42 13.96
 -10 -2 0 69.43 13.96
 10 -2 0 74.91 14.55
 10 -2 0 47.69 2.93
 10 -2 0 57.6 2.97
 10 -2 0 74.91 14.55
 10 2 0 61.09 15.07
 10 2 0 53.47 3.06
 10 2 0 53.91 2.97
 10 2 0 61.09 15.07
 -10 -4 0 71.23 14.26
 -10 -4 0 71.22 14.26
 10 -4 0 65.62 13.86
 10 -4 0 79.81 15.38
 10 -4 0 59.67 3.17
 10 -4 0 65.59 3.16
 10 -4 0 65.62 13.86
 10 -4 0 79.81 15.38
 10 4 0 87.5 16.35
 10 4 0 68.12 3.22
 10 4 0 87.5 16.35
 -10 -6 0 15.64 12.14
 -10 -6 0 15.02 1.9
 -10 -6 0 15.97 2.42
 -10 -6 0 15.64 12.14
 10 -6 0 10.14 12.34
 10 -6 0 13.55 2.16
 10 -6 0 10.14 12.35
 10 6 0 15.44 12.93
 10 6 0 12.77 2.1
 10 6 0 15.36 2.52
 10 6 0 15.44 12.94
 -10 -8 0 226.12 23.33
 -10 -8 0 228.45 4.22
 -10 -8 0 240.67 5.22
 -10 -8 0 226.12 23.33
 10 -8 0 222.66 22.35
 10 -8 0 225.43 23.24
 10 -8 0 212.05 4.55
 10 -8 0 222.4 22.32
 10 -8 0 225.42 23.24
 10 8 0 207.18 23.92
 10 8 0 231.98 4.97
 10 8 0 236 5.33
 10 8 0 207.18 23.92
 -10 -10 0 2.73 12.26
 -10 -10 0 15.11 2.15
 -10 -10 0 14.49 2.61
 -10 -10 0 2.71 12.26
 10 -10 0 7.28 13.15
 10 -10 0 9.61 13.41
 10 -10 0 15.27 2.42
 10 -10 0 7.3 13.17
 10 -10 0 9.61 13.41
 10 10 0 21.67 15.76
 10 10 0 17.23 2.48
 10 10 0 15.68 3.14
 10 10 0 21.67 15.76
 -10 -12 0 -1.87 13.05
 -10 -12 0 28.91 3.21
 -10 -12 0 30.14 3.72
 -10 -12 0 -1.86 13.05
 10 -12 0 34.71 15.53
 10 -12 0 32.02 14.83
 10 -12 0 27.89 2.78
 10 -12 0 34.71 15.53
 10 -12 0 32.02 14.84
 10 12 0 31.86 15.77
 10 12 0 27.7 3.3
 10 12 0 34.39 3.65
 10 12 0 31.86 15.77
 -10 -14 0 32.84 18.28
 -10 -14 0 70.63 3.9
 -10 -14 0 77.31 4.57
 -10 -14 0 32.83 18.28
 -10 14 0 73 3.12
 10 -14 0 83.51 18.59
 10 -14 0 67.08 4.01
 10 -14 0 83.51 18.59
 10 14 0 76.14 17.87
 10 14 0 67.29 3.98
 10 14 0 69.41 5.02
 10 14 0 76.14 17.87
 -10 -16 0 43.1 4.75
 -10 -16 0 52 4.53
 -10 16 0 45.62 18.03
 -10 16 0 45.33 3.22
 -10 16 0 45.62 18.03
 10 -16 0 32.96 17.35
 10 -16 0 40.47 4.06
 10 -16 0 32.96 17.35
 10 16 0 58.27 20.98
 10 16 0 44.22 3.97
 10 16 0 58.27 20.98
 -10 -18 0 17.06 16.42
 -10 -18 0 20.85 3.13
 -10 -18 0 21.07 3.56
 -10 -18 0 17.06 16.42
 -10 18 0 2.82 17.06
 -10 18 0 20.42 2.61
 -10 18 0 2.82 17.06
 10 -18 0 15.8 18.23
 10 -18 0 15.79 18.23
 10 18 0 20.18 21.57
 10 18 0 23.25 3.4
 10 18 0 20.18 21.57
 -10 -20 0 -0.99 16.03
 -10 -20 0 3.69 2.98
 -10 -20 0 1.23 3.15
 -10 -20 0 -0.99 16.03
 -10 20 0 2.45 18.54
 -10 20 0 4.18 2.29
 -10 20 0 2.45 18.55
 10 -20 0 7.58 18.18
 10 -20 0 7.58 18.18
 10 20 0 -5.64 22.62
 10 20 0 0.46 2.73
 10 20 0 -5.64 22.62
 -10 -22 0 5.65 20.87
 -10 -22 0 6.88 3.59
 -10 -22 0 5.65 20.87
 -10 22 0 15.34 20.76
 -10 22 0 1.67 2.42
 -10 22 0 15.34 20.76
 10 -22 0 8.14 20.9
 10 -22 0 8.23 20.9
 10 22 0 5.98 23.99
 10 22 0 3.67 3.05
 10 22 0 6.01 23.99
 -10 -24 0 105.26 25.9
 -10 -24 0 162 7.18
 -10 -24 0 105.26 25.9
 -10 24 0 177 30.78
 -10 24 0 176.99 30.78
 10 -24 0 132.61 29.87
 10 -24 0 132.58 29.87
 10 24 0 187.6 36.15
 10 24 0 155.16 6.48
 10 24 0 187.59 36.15
 -10 -26 0 10.99 24.61
 -10 -26 0 13.63 4.45
 -10 -26 0 10.99 24.61
 -10 26 0 -2.64 26.96
 -10 26 0 15.99 3.21
 -10 26 0 -2.64 26.96
 10 -26 0 2.41 24.24
 10 -26 0 2.41 24.24
 10 26 0 10.39 29.72
 10 26 0 13.41 3.79
 10 26 0 10.42 29.74
 -10 -28 0 -1.45 24.01
 -10 -28 0 0.82 4.18
 -10 -28 0 -1.45 24.01
 -10 28 0 6.11 27.66
 -10 28 0 -1.21 2.99
 -10 28 0 6.11 27.66
 10 -28 0 -8.42 33.23
 10 -28 0 -8.41 33.23
 10 28 0 -8.31 33.83
 10 28 0 -0.03 3.54
 10 28 0 -8.3 33.83
 -10 -30 0 2.79 30.31
 -10 -30 0 2.79 30.31
 -10 30 0 -7.47 30.17
 -10 30 0 2.24 3.5
 -10 30 0 -7.47 30.17
 10 -30 0 7.79 30.63
 10 -30 0 7.79 30.63
 10 30 0 -2.27 40.45
 10 30 0 1.21 4.06
 10 30 0 -2.27 40.45
 -10 -32 0 3.24 33.96
 -10 -32 0 8.45 5.05
 -10 -32 0 3.24 33.96
 -10 32 0 9.61 3.88
 10 -32 0 1.04 35.02
 10 -32 0 1.06 35.04
 10 32 0 9.63 44.48
 10 32 0 4.7 4.2
 10 32 0 9.67 44.48
 -10 -34 0 -5.44 41.09
 -10 -34 0 1.39 5.09
 -10 -34 0 -5.44 41.09
 -10 34 0 -2.75 3.87
 10 34 0 -11.55 49.02
 10 34 0 0.02 4.35
 10 34 0 -11.39 49.02
 -10 -36 0 -11.09 42.4
 -10 -36 0 2.31 5.51
 -10 -36 0 -11.08 42.4
 -10 36 0 2.01 4.25
 10 36 0 -22.73 57.02
 10 36 0 -0.12 4.58
 10 36 0 -22.73 57.05
 -10 -38 0 12.55 47.67
 -10 -38 0 11.03 6.19
 -10 -38 0 12.56 47.68
 -10 38 0 10.62 4.84
 10 -38 0 22.7 5.61
 10 38 0 2.25 63.41
 10 38 0 17.45 5.55
 10 38 0 2.24 63.41
 -10 -40 0 -0.11 56.35
 -10 -40 0 6.67 6.64
 -10 -40 0 -0.1 56.36
 -10 40 0 4.49 5.06
 10 -40 0 8.72 5.92
 10 40 0 2.35 5.55
 -10 42 0 -0.2 5.52
 10 -42 0 6.82 6.32
 10 42 0 1.94 10.57
 -10 -44 0 31.65 8.29
 -10 44 0 18.59 6.51
 10 -44 0 26.66 7.31
 10 44 0 15.87 6.85
 -12 0 0 14.66 13.48
 -12 0 0 14.65 13.48
 12 0 0 20.58 16.57
 12 0 0 13.73 2.49
 12 0 0 14.95 2.37
 12 0 0 20.59 16.57
 -12 -2 0 36.67 15.16
 -12 -2 0 36.68 15.16
 12 -2 0 23.74 2.75
 12 -2 0 19.19 2.52
 12 2 0 19.26 14.54
 12 2 0 21.21 2.68
 12 2 0 22.3 2.64
 12 2 0 19.25 14.54
 -12 -4 0 7.28 14.14
 -12 -4 0 7.28 14.14
 12 -4 0 7.23 13.86
 12 -4 0 12.31 17
 12 -4 0 3.55 2.18
 12 -4 0 3.66 2.05
 12 -4 0 7.26 13.86
 12 -4 0 12.31 17
 12 4 0 -0.93 13.97
 12 4 0 3.58 2.28
 12 4 0 4.5 2.12
 12 4 0 -0.94 13.96
 12 -6 0 19.26 15.23
 12 -6 0 12.89 21.15
 12 -6 0 11.06 2.44
 12 -6 0 10.99 2.36
 12 -6 0 19.33 15.22
 12 -6 0 13 21.15
 12 6 0 13.96 15.35
 12 6 0 13.74 2.51
 12 6 0 14.19 2.92
 12 6 0 13.96 15.35
 -12 -8 0 -2.39 14.7
 -12 -8 0 -2.41 14.7
 12 -8 0 1.43 14.55
 12 -8 0 7.55 21.2
 12 -8 0 2.74 2.28
 12 -8 0 1.45 14.56
 12 -8 0 7.54 21.2
 12 8 0 8.63 16.09
 12 8 0 7.1 2.42
 12 8 0 8.66 16.09
 -12 -10 0 26.23 16.51
 -12 -10 0 39.61 3.37
 -12 -10 0 41.94 4.19
 -12 -10 0 26.23 16.51
 12 -10 0 26.35 16.34
 12 -10 0 36.58 3.91
 12 -10 0 26.37 16.33
 12 10 0 25.85 17.28
 12 10 0 41.55 3.82
 12 10 0 40.75 4.67
 12 10 0 25.85 17.28
 -12 -12 0 26.74 18.9
 -12 -12 0 17.03 2.58
 -12 -12 0 20.35 3.39
 -12 -12 0 26.74 18.9
 12 -12 0 17.23 16.35
 12 -12 0 11.11 18.9
 12 -12 0 17.1 3.1
 12 -12 0 17.22 16.35
 12 -12 0 11.13 18.9
 12 12 0 14.26 17.54
 12 12 0 23.25 3.33
 12 12 0 19.75 3.74
 12 12 0 14.25 17.54
 -12 -14 0 71 21.01
 -12 -14 0 77.69 4.25
 -12 -14 0 79.81 5.18
 -12 -14 0 71 21.01
 12 -14 0 81.47 21.75
 12 -14 0 74.42 20.58
 12 -14 0 81.52 21.75
 12 -14 0 74.38 20.57
 12 14 0 63.84 21.62
 12 14 0 68.85 4.55
 12 14 0 63.85 21.62
 -12 -16 0 -3.89 18.59
 -12 -16 0 10.25 2.84
 -12 -16 0 7.2 3.35
 -12 -16 0 -3.89 18.59
 12 -16 0 -1.69 18.26
 12 -16 0 12.5 18.19
 12 -16 0 -1.69 18.26
 12 -16 0 12.5 18.18
 12 16 0 -0.54 21.93
 12 16 0 11.16 2.94
 12 16 0 -0.57 21.93
 -12 -18 0 8.56 22.57
 -12 -18 0 18.64 3.33
 -12 -18 0 26.67 4.2
 -12 -18 0 8.56 22.57
 12 -18 0 17.85 20.53
 12 -18 0 17.85 20.53
 12 18 0 22.21 24.63
 12 18 0 20.36 3.46
 12 18 0 22.21 24.64
 -12 -20 0 -1.69 3.48
 -12 20 0 4.05 2.38
 12 -20 0 -4.22 21.11
 12 -20 0 -4.22 21.11
 12 20 0 6.43 24.83
 12 20 0 -0.71 2.99
 12 20 0 6.4 24.83
 -12 -22 0 117.67 31.52
 -12 -22 0 125.34 6.9
 -12 -22 0 117.68 31.52
 -12 22 0 116.34 29.06
 -12 22 0 117.85 4.71
 -12 22 0 116.33 29.06
 12 -22 0 134.11 41.69
 12 -22 0 134.03 41.68
 12 22 0 128.68 35.73
 12 22 0 122.66 6.37
 12 22 0 128.7 35.73
 -12 -24 0 16.81 25.89
 -12 -24 0 22.69 4.74
 -12 -24 0 16.81 25.89
 -12 24 0 7.07 26.82
 -12 24 0 17.04 3.21
 -12 24 0 7.1 26.83
 12 -24 0 20.25 27.85
 12 -24 0 20.25 27.85
 12 24 0 30.96 32.36
 12 24 0 19.16 4.15
 12 24 0 30.96 32.36
 -12 -26 0 -11.86 29.01
 -12 -26 0 3.33 4.4
 -12 -26 0 -11.86 29.01
 -12 26 0 -7.11 28.5
 -12 26 0 3.89 3.19
 -12 26 0 -7.1 28.5
 12 -26 0 -3.64 29.11
 12 -26 0 -3.64 29.11
 12 26 0 4.93 36.14
 12 26 0 4.24 3.86
 12 26 0 4.9 36.14
 -12 -28 0 -5.22 32.77
 -12 -28 0 -3.02 7.16
 -12 -28 0 -5.23 32.77
 -12 28 0 1.49 3.3
 12 -28 0 -8.01 34.26
 12 -28 0 -7.97 34.26
 12 28 0 -15.86 35.99
 12 28 0 1.79 5.22
 12 28 0 -15.85 35.99
 -12 -30 0 16.8 37.41
 -12 -30 0 1.93 4.91
 -12 -30 0 16.8 37.41
 -12 30 0 4.95 3.51
 12 30 0 -9.98 57.88
 12 30 0 4.02 4.48
 12 30 0 -10 57.88
 -12 -32 0 15.58 39.39
 -12 -32 0 0.95 5.24
 -12 -32 0 15.58 39.38
 -12 32 0 -1.34 3.76
 12 32 0 15.41 48.94
 12 32 0 -1.01 4.61
 12 32 0 15.43 48.94
 -12 -34 0 11.15 44.02
 -12 -34 0 16.11 6.13
 -12 -34 0 11.16 44.02
 -12 34 0 14.09 4.44
 12 34 0 12.89 55.12
 12 34 0 9.08 5.1
 12 34 0 12.89 55.14
 -12 -36 0 -7.48 43.67
 -12 -36 0 5.41 6.21
 -12 -36 0 -7.45 43.66
 -12 36 0 3.06 4.49
 12 36 0 10.78 97.45
 12 36 0 4.79 5.28
 12 36 0 11.5 97.44
 -12 -38 0 1.07 6.49
 -12 38 0 2.31 4.9
 12 38 0 -0.2 5.55
 12 40 0 -1.89 10.81
 -12 -42 0 4.25 7.74
 -12 42 0 2.17 5.66
 12 42 0 -0.49 6.33
 14 0 0 -7 16.56
 14 0 0 0.82 2.36
 14 0 0 -7.01 16.56
 -14 -2 0 -7.33 16.15
 -14 -2 0 -7.33 16.15
 14 -2 0 3.85 17.5
 14 -2 0 -0.94 17.86
 14 -2 0 -0.03 2.35
 14 -2 0 3.87 17.5
 14 -2 0 -0.95 17.86
 14 2 0 -4.43 16.77
 14 2 0 -0.36 2.43
 14 2 0 -4.5 16.77
 -14 -4 0 51.74 19.6
 -14 -4 0 51.74 19.6
 14 -4 0 69.15 21
 14 -4 0 52.99 19.66
 14 -4 0 53.13 4.24
 14 -4 0 69.29 21.05
 14 -4 0 52.93 19.66
 14 4 0 33.82 18.73
 14 4 0 51.61 4.38
 14 4 0 33.84 18.73
 -14 -6 0 23.41 19.87
 -14 -6 0 23.41 19.87
 14 -6 0 9.11 17.76
 14 -6 0 17.37 18.9
 14 -6 0 12.56 2.74
 14 -6 0 9.13 17.77
 14 -6 0 17.42 18.9
 14 6 0 11.27 18.63
 14 6 0 10.89 3.61
 14 6 0 11.2 18.63
 -14 -8 0 85.29 23.66
 -14 -8 0 85.29 23.66
 14 -8 0 71.64 21.58
 14 -8 0 93.77 22.42
 14 -8 0 75.25 4.64
 14 -8 0 71.77 21.6
 14 -8 0 93.76 22.42
 14 8 0 81.65 30.41
 14 8 0 77.39 4.83
 14 8 0 83.23 5.48
 14 8 0 81.75 30.41
 -14 -10 0 37.3 20.27
 -14 -10 0 37.31 20.27
 14 -10 0 37.53 20.74
 14 -10 0 49.91 21.54
 14 -10 0 37.55 20.75
 14 -10 0 49.83 21.54
 14 10 0 36.88 22.85
 14 10 0 40.05 4.49
 14 10 0 34.11 4.35
 14 10 0 36.86 22.85
 -14 -12 0 21.92 26.94
 -14 -12 0 21.94 26.94
 14 -12 0 12.76 19.36
 14 -12 0 19.39 21.17
 14 -12 0 12.78 19.36
 14 -12 0 19.39 21.17
 14 12 0 12.12 20.95
 14 12 0 26.37 3.65
 14 12 0 12.16 20.94
 -14 -14 0 15.96 21.44
 -14 -14 0 18.45 3.02
 -14 -14 0 23.81 4.17
 -14 -14 0 15.96 21.44
 14 -14 0 29.7 34.25
 14 -14 0 27.91 23.03
 14 -14 0 29.66 34.24
 14 -14 0 27.9 23.03
 14 14 0 11.23 23.92
 14 14 0 18.1 3.51
 14 14 0 11.23 23.92
 -14 -16 0 103.74 26.36
 -14 -16 0 116.64 6.61
 -14 -16 0 146.59 6.78
 -14 -16 0 103.74 26.36
 14 -16 0 134.34 27.39
 14 -16 0 152.44 28.62
 14 -16 0 134.32 27.39
 14 -16 0 152.42 28.62
 14 16 0 145.75 33.32
 14 16 0 131.85 6.12
 14 16 0 145.75 33.32
 -14 -18 0 16.54 24.04
 -14 -18 0 13.13 3.46
 -14 -18 0 14.27 4.4
 -14 -18 0 16.56 24.04
 14 -18 0 7.27 23.84
 14 -18 0 8.58 23.21
 14 -18 0 7.28 23.84
 14 -18 0 8.52 23.22
 14 18 0 18.48 30.01
 14 18 0 5.97 3.47
 14 18 0 18.48 30.01
 -14 -20 0 3.15 26.54
 -14 -20 0 23.51 4.94
 -14 -20 0 3.2 26.54
 14 -20 0 -16.03 25.49
 14 -20 0 12.05 25.39
 14 -20 0 -16.03 25.48
 14 -20 0 12.08 25.37
 14 20 0 9.34 33.24
 14 20 0 18.9 4.07
 14 20 0 9.33 33.24
 -14 -22 0 -2.99 29.18
 -14 -22 0 18.08 4.84
 -14 -22 0 -2.99 29.18
 14 -22 0 26.79 26.79
 14 -22 0 6.65 27.32
 14 -22 0 26.81 26.79
 14 -22 0 6.61 27.3
 14 22 0 25.8 33.05
 14 22 0 14.29 4.11
 14 22 0 25.8 33.05
 -14 -24 0 48.52 5.93
 14 24 0 35.83 41.12
 14 24 0 52.78 6.48
 14 24 0 35.82 41.12
 -14 -26 0 14.72 38.47
 -14 -26 0 2.54 4.87
 -14 -26 0 14.71 38.47
 14 26 0 -1.92 36.77
 14 26 0 0.5 4.37
 14 26 0 -1.92 36.77
 -14 -28 0 21.22 35.7
 -14 -28 0 13.05 5.53
 -14 -28 0 21.21 35.69
 14 28 0 -5.97 45.96
 14 28 0 7.04 4.75
 14 28 0 -5.91 45.96
 -14 -30 0 -7.46 40.59
 -14 -30 0 8.39 5.76
 -14 -30 0 -7.47 40.59
 14 30 0 15.34 53.65
 14 30 0 10.37 5.41
 14 30 0 15.57 53.65
 -14 -32 0 -11.12 42.86
 -14 -32 0 23.09 6.6
 -14 -32 0 -11.12 42.85
 14 32 0 11.39 5.47
 -14 -34 0 3.4 6.32
 14 34 0 3.27 5.78
 -14 -36 0 21.05 7.24
 14 36 0 20.59 6.78
 -14 -38 0 -1.18 8.03
 -14 38 0 2.71 5.25
 14 38 0 5.33 8.25
 16 0 0 11.11 21.47
 16 0 0 0.6 2.95
 16 0 0 11.14 21.47
 16 -2 0 8.09 22.24
 16 -2 0 6.5 21.48
 16 -2 0 12.64 3.39
 16 -2 0 8.09 22.24
 16 -2 0 6.53 21.48
 16 2 0 22.02 23.76
 16 2 0 12.73 3.32
 16 2 0 22.03 23.76
 -16 -4 0 11.16 23.13
 -16 -4 0 11.16 23.13
 16 -4 0 4.11 22.3
 16 -4 0 23.07 23.21
 16 -4 0 20.48 3.57
 16 -4 0 4.11 22.31
 16 -4 0 23.05 23.23
 16 4 0 19.28 22.91
 16 4 0 22.45 3.75
 16 4 0 19.26 22.91
 -16 -6 0 33.73 25.14
 -16 -6 0 33.72 25.14
 16 -6 0 36.72 24.23
 16 -6 0 30.77 23.48
 16 -6 0 39.94 4.05
 16 -6 0 36.73 24.27
 16 -6 0 30.7 23.44
 16 6 0 24.13 23.61
 16 6 0 38.27 4.17
 16 6 0 24.03 23.61
 -16 -8 0 5.15 22.66
 -16 -8 0 5.23 22.65
 16 -8 0 -0.4 22.8
 16 -8 0 3.99 22.79
 16 -8 0 1.21 3.04
 16 -8 0 -0.45 22.8
 16 -8 0 3.96 22.81
 16 8 0 -6.46 23.19
 16 8 0 1.42 3.3
 16 8 0 -6.44 23.19
 -16 -10 0 8.94 25.79
 -16 -10 0 8.94 25.8
 16 -10 0 8.44 24.17
 16 -10 0 9.63 24.85
 16 -10 0 16.22 3.61
 16 -10 0 8.47 24.18
 16 -10 0 9.56 24.85
 16 10 0 13.85 25.99
 16 10 0 17.89 3.77
 16 10 0 13.86 25.99
 -16 -12 0 1.14 25.52
 -16 -12 0 1.14 25.52
 16 -12 0 4.88 23.72
 16 -12 0 -0.08 24.17
 16 -12 0 3.46 3.38
 16 -12 0 4.88 23.72
 16 -12 0 -0.12 24.17
 16 12 0 2.9 24.59
 16 12 0 4.11 3.5
 16 12 0 2.9 24.59
 -16 -14 0 67.68 28.38
 -16 -14 0 67.68 28.39
 16 -14 0 73.89 45.16
 16 -14 0 68.68 28.52
 16 -14 0 66.95 5.84
 16 -14 0 74.17 45.15
 16 -14 0 68.65 28.52
 16 14 0 80.85 41.61
 16 14 0 67.1 5.91
 16 14 0 80.93 41.65
 -16 -16 0 12.24 28.12
 -16 -16 0 12.24 28.11
 16 -16 0 1.53 26.57
 16 -16 0 1.56 26.57
 16 16 0 -4.87 33.99
 16 16 0 0.77 3.67
 16 16 0 -4.87 33.99
 -16 -18 0 60 5.71
 16 -18 0 52.56 32.28
 16 -18 0 52.49 32.25
 16 18 0 77.98 38.71
 16 18 0 60.67 6.41
 16 18 0 77.91 38.72
 -16 -20 0 -8.07 33.82
 -16 -20 0 0.3 3.84
 -16 -20 0 0.83 4.81
 -16 -20 0 -8.08 33.83
 16 -20 0 3.72 33.28
 16 -20 0 3.73 33.28
 16 20 0 -7.06 41.01
 16 20 0 1.29 4.04
 16 20 0 -7.05 41.01
 -16 -22 0 6.73 35.88
 -16 -22 0 18.35 5.52
 -16 -22 0 6.71 35.88
 16 -22 0 32.93 35.39
 16 -22 0 32.95 35.42
 16 22 0 8.17 41.53
 16 22 0 13.23 7.88
 16 22 0 8.19 41.53
 -16 -24 0 10.02 39.21
 -16 -24 0 5.04 5.35
 -16 -24 0 10.03 39.21
 16 -24 0 -8.78 33.41
 16 -24 0 -8.8 33.41
 16 24 0 14.23 48.98
 16 24 0 -0.73 4.56
 16 24 0 14.24 48.98
 -16 -26 0 8.51 41.58
 -16 -26 0 19.58 6.13
 -16 -26 0 8.48 41.57
 16 -26 0 2.67 36.85
 16 -26 0 2.67 36.85
 16 26 0 -3.79 47.14
 16 26 0 17.73 5.44
 16 26 0 -3.8 47.14
 -16 -28 0 3.95 5.94
 16 28 0 4.99 5.35
 -16 -30 0 2.28 6.3
 16 30 0 0.41 5.6
 -16 -32 0 2.54 6.67
 16 32 0 2.4 5.99
 -16 -34 0 8.64 7.42
 16 34 0 10.42 6.69
 18 0 0 -6.02 26.65
 18 0 0 1.12 3.58
 18 0 0 -5.8 26.63
 18 -2 0 8.66 26.72
 18 -2 0 10.81 3.86
 18 -2 0 8.67 26.7
 18 2 0 10.08 27.57
 18 2 0 8.19 3.7
 18 2 0 10.07 27.57
 18 -4 0 11.27 27.37
 18 -4 0 7.86 3.67
 18 -4 0 11.28 27.37
 18 4 0 10.28 27.62
 18 4 0 7.11 3.82
 18 4 0 10.29 27.62
 -18 -6 0 -7.36 28.11
 -18 -6 0 -7.37 28.11
 18 -6 0 -3.8 27.61
 18 -6 0 -0.54 3.56
 18 -6 0 -3.79 27.61
 18 6 0 1.71 28.58
 18 6 0 -1.46 3.64
 18 6 0 1.53 28.58
 -18 -8 0 -3.43 29.82
 -18 -8 0 -3.43 29.82
 18 -8 0 5.17 29.36
 18 -8 0 4.48 3.83
 18 -8 0 5.16 29.36
 18 8 0 -4.84 29.9
 18 8 0 2.32 3.85
 18 8 0 -4.84 29.9
 -18 -10 0 2.4 30.85
 -18 -10 0 2.4 30.85
 18 -10 0 6.7 30.08
 18 -10 0 2.05 3.97
 18 -10 0 6.71 30.08
 18 10 0 13.35 32.54
 18 10 0 3.81 4.02
 18 10 0 13.34 32.54
 -18 -12 0 1.79 32.32
 -18 -12 0 1.79 32.32
 18 -12 0 8.9 31.74
 18 -12 0 0.58 3.93
 18 -12 0 8.89 31.77
 18 12 0 7.08 31.35
 18 12 0 0.17 4.04
 18 12 0 7.06 31.35
 -18 -14 0 -3.95 32.62
 -18 -14 0 -3.94 32.62
 18 -14 0 -11.75 31.57
 18 -14 0 0.33 4.1
 18 -14 0 -11.74 31.54
 18 14 0 10.34 41.58
 18 14 0 1.35 4.22
 18 14 0 10.37 41.58
 -18 -16 0 52.11 38.49
 -18 -16 0 52.11 38.49
 18 -16 0 36.06 34.03
 18 -16 0 60.04 6.89
 18 -16 0 36.05 34.03
 18 16 0 89.75 47
 18 16 0 67.42 7.07
 18 16 0 89.74 47
 -18 -18 0 13.69 37.88
 -18 -18 0 13.68 37.88
 18 -18 0 34.18 36.52
 18 -18 0 31.97 5.33
 18 -18 0 34.17 36.53
 18 18 0 3.37 46.31
 18 18 0 31.03 5.44
 18 18 0 3.35 46.31
 -18 -20 0 14.7 42.22
 -18 -20 0 14.7 42.22
 18 -20 0 -10.29 38.44
 18 -20 0 3.51 4.77
 18 -20 0 -10.31 38.44
 18 20 0 -41.18 63.15
 18 20 0 0.42 4.72
 18 20 0 -41.18 63.18
 18 -22 0 22.13 67.59
 18 -22 0 22.11 67.59
 18 22 0 -0.64 5.09
 18 24 0 12.05 5.65
 18 26 0 -3.75 5.55
 18 28 0 1.85 5.99
 18 30 0 -0.83 6.36
 20 0 0 21.59 35.63
 20 0 0 13.92 4.81
 20 0 0 21.65 35.63
 20 -2 0 9.14 34.79
 20 -2 0 5.2 4.51
 20 -2 0 9.26 34.79
 20 2 0 9.27 35.32
 20 2 0 5.48 4.55
 20 2 0 9.28 35.32
 20 -4 0 -11.8 35.07
 20 -4 0 1.42 4.44
 20 -4 0 -11.59 35.08
 20 4 0 7.56 35.84
 20 4 0 2.6 4.41
 20 4 0 7.6 35.88
 20 -6 0 34.43 55.16
 20 -6 0 14.3 4.71
 20 -6 0 34.58 55.17
 20 6 0 -0.07 36.39
 20 6 0 15.13 4.95
 20 6 0 -0.07 36.39
 -20 -8 0 11.31 39.84
 -20 -8 0 11.32 39.84
 20 -8 0 -8.92 62.02
 20 -8 0 7.24 4.69
 20 -8 0 -8.93 62.03
 20 8 0 -2.5 37.14
 20 8 0 3.34 4.63
 20 8 0 -2.51 37.14
 -20 -10 0 12.84 41.25
 -20 -10 0 12.84 41.25
 20 -10 0 0.86 4.65
 20 10 0 7.77 40.12
 20 10 0 0.76 8.84
 20 10 0 7.71 40.12
 -20 -12 0 -10.74 45.25
 -20 -12 0 -10.74 45.29
 20 -12 0 10.86 58.94
 20 -12 0 2.3 4.81
 20 -12 0 11.11 58.93
 20 12 0 3.22 4.97
 20 -14 0 34.74 6.9
 20 14 0 36.19 6.03
 20 -16 0 0.85 5.24
 20 16 0 0.09 5.12
 20 -18 0 3.41 5.43
 20 18 0 5.3 5.53
 20 -20 0 6.69 5.91
 20 20 0 1.9 5.71
 20 -22 0 8.65 6.11
 20 22 0 14.37 6.45
 22 0 0 1.7 5.62
 22 -2 0 4.89 5.43
 22 2 0 4.2 5.41
 22 -4 0 9.08 5.54
 22 4 0 8.36 5.74
 22 -6 0 6.17 5.46
 22 6 0 3.12 5.73
 22 -8 0 4.3 5.53
 22 8 0 10.21 5.82
 22 -10 0 0.64 5.56
 22 10 0 1.18 5.86
 22 -12 0 21.49 6.23
 22 12 0 14.23 6.26
 1 49 -1 5.14 6.6
 -1 -49 1 10.44 7.95
 1 -49 1 12.46 8.17
 -1 47 -1 6.84 6.29
 1 47 -1 11.7 6.21
 -1 -47 1 21.87 76.12
 -1 -47 1 10.55 7.13
 -1 -47 1 21.88 76.13
 1 -47 1 11.88 7.21
 -1 45 -1 -0.04 5.36
 1 45 -1 -7.27 60.69
 1 45 -1 3.04 5.47
 1 45 -1 -7.27 60.69
 -1 -45 1 -3.35 67.79
 -1 -45 1 5.22 6.32
 -1 -45 1 -3.34 67.79
 1 -45 1 6.25 53.44
 1 -45 1 8.79 6.5
 1 -45 1 6.25 53.44
 -1 43 -1 12.06 58.94
 -1 43 -1 9.98 5.21
 -1 43 -1 12.07 58.94
 1 43 -1 15.94 60.46
 1 43 -1 5.23 5.21
 1 43 -1 15.93 60.46
 -1 -43 1 6.24 57.89
 -1 -43 1 11.06 6.12
 -1 -43 1 6.23 57.89
 1 -43 1 -4.72 46.7
 1 -43 1 9.86 6.05
 1 -43 1 -4.79 46.71
 -1 41 -1 34.57 47.66
 -1 41 -1 18.82 5.24
 -1 41 -1 34.56 47.66
 1 41 -1 -9.62 43.79
 1 41 -1 17.67 5.3
 1 41 -1 -9.61 43.8
 -1 -41 1 32.16 59.47
 -1 -41 1 18.14 5.86
 -1 -41 1 32.13 59.47
 1 -41 1 30.21 48.85
 1 -41 1 19.74 5.99
 1 -41 1 30.21 48.85
 -1 39 -1 15.71 38.67
 -1 39 -1 6.05 4.36
 -1 39 -1 15.72 38.67
 1 39 -1 -8.07 46.2
 1 39 -1 6.49 4.68
 1 39 -1 -8.05 46.2
 -1 -39 1 28.93 55.66
 -1 -39 1 6.76 5.14
 -1 -39 1 28.94 55.66
 1 -39 1 -9.47 38.61
 1 -39 1 15.39 5.76
 1 -39 1 -9.46 38.62
 -1 37 -1 43.48 47.29
 -1 37 -1 15.73 4.51
 -1 37 -1 43.49 47.29
 1 37 -1 -12.73 35.37
 1 37 -1 -12.73 35.37
 -1 -37 1 4.59 34.39
 -1 -37 1 16.74 5.94
 -1 -37 1 4.59 34.4
 1 -37 1 6.53 34.82
 1 -37 1 15.71 5.09
 1 -37 1 6.54 34.82
 -1 35 -1 17.43 35.44
 -1 35 -1 30.97 4.37
 -1 35 -1 17.43 35.44
 1 35 -1 19.53 35.79
 1 35 -1 30.93 4.5
 1 35 -1 19.53 35.79
 -1 -35 1 23.88 29.27
 -1 -35 1 30.04 5.26
 -1 -35 1 23.86 29.26
 1 -35 1 37.23 32.06
 1 -35 1 36.38 5.43
 1 -35 1 37.24 32.06
 -1 33 -1 11.3 28.49
 -1 33 -1 17.12 3.96
 -1 33 -1 11.3 28.49
 1 33 -1 21.14 29.26
 1 33 -1 20.55 3.98
 1 33 -1 21.13 29.26
 -1 -33 1 4.73 37.61
 -1 -33 1 16.27 4.61
 -1 -33 1 4.78 37.61
 1 -33 1 16.33 27.63
 1 -33 1 21.04 4.72
 1 -33 1 16.33 27.64
 -1 31 -1 108.67 31.48
 -1 31 -1 111.35 5.81
 -1 31 -1 108.67 31.48
 1 31 -1 125.04 33.97
 1 31 -1 110.63 6.05
 1 31 -1 125.04 33.97
 -1 -31 1 116.14 6.8
 1 -31 1 147.98 47.92
 1 -31 1 124.38 6.85
 1 -31 1 147.98 47.92
 -1 29 -1 54.97 26.32
 -1 29 -1 63.12 4.85
 -1 29 -1 54.97 26.32
 1 29 -1 73.81 46.19
 1 29 -1 58.08 4.96
 1 29 -1 73.82 46.19
 -1 -29 1 57.39 25.22
 -1 -29 1 60.82 5.82
 -1 -29 1 57.15 25.22
 1 -29 1 53.01 22.54
 1 -29 1 61.02 5.88
 1 -29 1 53 22.54
 -1 27 -1 70.19 21.3
 -1 27 -1 94.39 4.88
 -1 27 -1 70.18 21.3
 1 27 -1 110.04 25.42
 1 27 -1 90.85 4.94
 1 27 -1 110.05 25.42
 -1 -27 1 100.07 24.6
 -1 -27 1 97.7 5.91
 -1 -27 1 100.07 24.6
 1 -27 1 82.67 23.79
 1 -27 1 101.26 5.81
 1 -27 1 82.67 23.79
 -1 25 -1 13.73 26.23
 -1 25 -1 5.08 2.47
 -1 25 -1 13.72 26.23
 1 25 -1 -0.73 18.03
 1 25 -1 5.08 2.5
 1 25 -1 -0.73 18.03
 -1 -25 1 10.94 18.77
 -1 -25 1 8.73 3.26
 -1 -25 1 10.96 18.77
 1 -25 1 -3.4 18.4
 1 -25 1 8.71 3.2
 1 -25 1 -3.41 18.4
 -1 23 -1 35.76 18.46
 -1 23 -1 20.99 2.83
 -1 23 -1 23.63 3.57
 -1 23 -1 35.76 18.46
 1 23 -1 29.95 26.74
 1 23 -1 22.17 2.93
 1 23 -1 29.96 26.74
 -1 -23 1 11.27 16.22
 -1 -23 1 19.5 3.56
 -1 -23 1 11.28 16.22
 1 -23 1 38.49 18.34
 1 -23 1 24.09 3.47
 1 -23 1 38.5 18.34
 -1 21 -1 29.31 15.29
 -1 21 -1 23.61 2.68
 -1 21 -1 22.72 3.27
 -1 21 -1 29.31 15.29
 1 21 -1 26.46 16.12
 1 21 -1 26.24 2.96
 1 21 -1 22.53 3.33
 1 21 -1 26.46 16.12
 -1 -21 1 25.95 15.15
 -1 -21 1 26.81 3.03
 -1 -21 1 23.08 3.26
 -1 -21 1 25.95 15.15
 1 -21 1 21.26 14.74
 1 -21 1 27.67 2.98
 1 -21 1 22.52 3.26
 1 -21 1 21.26 14.74
 -1 19 -1 361.91 27.18
 -1 19 -1 325.44 5.58
 -1 19 -1 330.3 6.27
 -1 19 -1 361.91 27.18
 1 19 -1 424.92 35.55
 1 19 -1 314.04 5.68
 1 19 -1 331.65 6.51
 1 19 -1 424.92 35.55
 -1 -19 1 436.31 34.71
 -1 -19 1 314.39 5.72
 -1 -19 1 333.4 6.59
 -1 -19 1 436.32 34.71
 1 -19 1 453.72 34.25
 1 -19 1 312.78 5.62
 1 -19 1 335.81 6.44
 1 -19 1 454.2 34.29
 -1 17 -1 29.7 16.93
 -1 17 -1 18.35 2.15
 -1 17 -1 21.71 2.82
 -1 17 -1 29.7 16.93
 1 17 -1 16.29 11.49
 1 17 -1 18.98 2.26
 1 17 -1 20.08 2.91
 1 17 -1 16.29 11.49
 -1 -17 1 16.01 11.62
 -1 -17 1 17.21 2.15
 -1 -17 1 19.13 2.96
 -1 -17 1 16.01 11.62
 1 -17 1 16.46 11.56
 1 -17 1 16.74 2.15
 1 -17 1 20.68 2.89
 1 -17 1 16.46 11.56
 -1 15 -1 272.09 20.68
 -1 15 -1 254.99 4.43
 -1 15 -1 269.19 5.05
 -1 15 -1 272.09 20.68
 1 15 -1 262.54 21.44
 1 15 -1 258.36 4.6
 1 15 -1 257.84 5.23
 1 15 -1 262.54 21.44
 -1 -15 1 355.8 27.53
 -1 -15 1 253.85 4.58
 -1 -15 1 267.31 5.39
 -1 -15 1 355.79 27.53
 1 -15 1 390.1 29.81
 1 -15 1 261.66 4.52
 1 -15 1 271.45 5.25
 1 -15 1 390.09 29.81
 -1 13 -1 414.65 21.08
 -1 13 -1 428.72 5.04
 -1 13 -1 434.58 5.56
 -1 13 -1 414.64 21.08
 1 13 -1 443.28 22.62
 1 13 -1 410.42 5.17
 1 13 -1 428.04 5.79
 1 13 -1 443.28 22.62
 -1 -13 1 686.28 34.16
 -1 -13 1 407.13 5.17
 -1 -13 1 432.74 5.94
 -1 -13 1 686.26 34.16
 1 -13 1 426.65 21.2
 1 -13 1 422.39 5.05
 1 -13 1 433.95 5.65
 1 -13 1 426.65 21.2
 -1 11 -1 957.3 30.53
 -1 11 -1 714.12 5.75
 -1 11 -1 735.23 6.37
 -1 11 -1 957.3 30.53
 1 11 -1 927.07 31.26
 1 11 -1 704.66 6.09
 1 11 -1 734.71 6.69
 1 11 -1 927.07 31.26
 -1 -11 1 759.23 25.98
 -1 -11 1 700.04 6.09
 -1 -11 1 735.64 6.79
 -1 -11 1 759.21 25.98
 1 -11 1 742.34 23.12
 1 -11 1 690.65 5.71
 1 -11 1 742.92 6.49
 1 -11 1 742.34 23.12
 -1 9 -1 897.55 22.2
 -1 9 -1 863.36 5.61
 -1 9 -1 882.51 6.32
 -1 9 -1 897.55 22.2
 1 9 -1 907.44 24.17
 1 9 -1 840.07 6.06
 1 9 -1 873.28 6.63
 1 9 -1 907.44 24.17
 -1 -9 1 879.93 23.75
 -1 -9 1 844.37 6.06
 -1 -9 1 876.94 6.75
 -1 -9 1 879.92 23.75
 1 -9 1 883 22.15
 1 -9 1 853.78 5.66
 1 -9 1 894.43 6.46
 1 -9 1 883 22.15
 -1 7 -1 1078.91 20.87
 -1 7 -1 1032.33 5.28
 -1 7 -1 1064.61 6.34
 -1 7 -1 1078.9 20.87
 1 7 -1 1055.32 22.98
 1 7 -1 1006.61 5.97
 1 7 -1 1059.03 6.56
 1 7 -1 1055.31 22.98
 -1 -7 1 1055.33 23.01
 -1 -7 1 990.27 5.91
 -1 -7 1 1059.67 6.68
 -1 -7 1 1055.32 23.01
 1 -7 1 1076.07 20.9
 1 -7 1 1135.28 7.2
 1 -7 1 1076.06 20.9
 -1 5 -1 169.19 10.68
 -1 5 -1 179.54 2.06
 -1 5 -1 178.37 2.76
 -1 5 -1 169.18 10.68
 1 5 -1 187.44 10.64
 1 5 -1 172.39 2.49
 1 5 -1 190.46 3.04
 1 5 -1 187.44 10.64
 -1 -5 1 238.41 13.86
 -1 -5 1 171.05 2.52
 -1 -5 1 187.58 3.09
 -1 -5 1 238.41 13.86
 1 -5 1 183 8.83
 1 -5 1 177.72 2.11
 1 -5 1 182.24 2.76
 1 -5 1 183 8.83
 -1 3 -1 5.07 2.49
 -1 3 -1 471.12 3.47
 -1 3 -1 5.07 2.49
 1 3 -1 -0.42 3.22
 1 3 -1 447.17 3.25
 1 3 -1 482.04 3.53
 1 3 -1 -0.42 3.22
 -1 -3 1 489.92 12.96
 -1 -3 1 451.37 3.27
 -1 -3 1 489.92 12.96
 1 -3 1 482.51 9.61
 1 -3 1 488.86 2.37
 1 -3 1 0.51 0.68
 1 -3 1 482.51 9.61
 -1 1 -1 -0.42 1.55
 -1 1 -1 932.67 4.34
 -1 1 -1 -0.42 1.55
 1 1 -1 0.33 2.63
 1 1 -1 867.56 4.05
 1 1 -1 0.21 0.45
 1 1 -1 950.57 4.07
 1 1 -1 0.33 2.63
 -1 -1 1 972.57 15.95
 -1 -1 1 0.43 0.45
 -1 -1 1 923.55 4.18
 -1 -1 1 -0.14 0.55
 -1 -1 1 972.57 15.95
 1 -1 1 939.39 9.6
 1 -1 1 0.03 0.49
 1 -1 1 939.39 9.6
 -1 -1 -1 2.28 1.83
 -1 -1 -1 2.28 1.83
 1 -1 -1 3.81 4.31
 1 -1 -1 892.02 4.14
 1 -1 -1 2.38 0.54
 1 -1 -1 941.59 3.73
 1 -1 -1 3.81 4.31
 -1 1 1 0.32 0.44
 -1 1 1 910.34 4.18
 1 1 1 965.66 10.84
 1 1 1 964.66 10.83
 -1 -3 -1 59.08 5.8
 -1 -3 -1 500.21 2.69
 -1 -3 -1 59.08 5.8
 1 -3 -1 498.75 13.22
 1 -3 -1 468.86 3.36
 1 -3 -1 498.74 13.22
 -1 3 1 -0.3 3.39
 -1 3 1 -0.01 0.58
 -1 3 1 -0.31 3.4
 1 3 1 487.15 10.69
 1 3 1 -0.01 0.46
 1 3 1 487.15 10.69
 -1 -5 -1 182.23 2.29
 -1 -5 -1 176.81 2.75
 1 -5 -1 177.01 10.59
 1 -5 -1 177.05 2.61
 1 -5 -1 177.01 10.59
 -1 5 1 277.83 15.76
 -1 5 1 175.85 2.56
 -1 5 1 173.67 2.37
 -1 5 1 277.92 15.76
 1 5 1 181.57 9.56
 1 5 1 179.93 2.31
 1 5 1 173.48 2.75
 1 5 1 181.57 9.56
 -1 -7 -1 1060.05 22.08
 -1 -7 -1 1017.56 6.33
 -1 -7 -1 1060.04 22.08
 1 -7 -1 1631.4 35.82
 1 -7 -1 1001.86 5.98
 1 -7 -1 1032.2 5.59
 1 -7 -1 1631.52 35.83
 -1 7 1 1061.44 23.09
 -1 7 1 1014.25 6.06
 -1 7 1 982.05 5.44
 -1 7 1 1061.43 23.09
 1 7 1 1109.75 22.42
 1 7 1 1055.27 6.92
 1 7 1 1015.16 6.32
 1 7 1 1109.74 22.42
 -1 -9 -1 879.85 23.06
 -1 -9 -1 859.54 5.88
 -1 -9 -1 868.63 6.49
 -1 -9 -1 879.85 23.06
 1 -9 -1 1421.79 37.61
 1 -9 -1 861.18 6.16
 1 -9 -1 868.13 5.82
 1 -9 -1 1421.84 37.61
 -1 9 1 869.78 23.68
 -1 9 1 866.29 6.21
 -1 9 1 818.47 5.59
 -1 9 1 869.78 23.68
 1 9 1 893.71 23.36
 1 9 1 865.58 6.05
 1 9 1 835.62 6.29
 1 9 1 893.7 23.35
 -1 -11 -1 733.46 24.03
 -1 -11 -1 698.13 5.92
 -1 -11 -1 729.35 6.53
 -1 -11 -1 733.46 24.03
 1 -11 -1 729.13 24.44
 1 -11 -1 690.03 6.04
 1 -11 -1 724.47 5.96
 1 -11 -1 729.12 24.44
 -1 11 1 719.57 24.27
 -1 11 1 713.9 6.19
 -1 11 1 693.41 5.81
 -1 11 1 719.57 24.27
 1 11 1 1092.26 36.12
 1 11 1 704.33 6.06
 1 11 1 693.57 6.32
 1 11 1 1092.26 36.12
 -1 -13 -1 429.89 21.86
 -1 -13 -1 419.7 5.15
 -1 -13 -1 424.34 5.58
 -1 -13 -1 429.88 21.86
 1 -13 -1 449.61 23.99
 1 -13 -1 409.64 5.21
 1 -13 -1 415.77 5.09
 1 -13 -1 449.6 23.99
 -1 13 1 544.94 28.32
 -1 13 1 422.39 5.31
 -1 13 1 413.63 5.18
 -1 13 1 544.95 28.32
 1 13 1 428.31 21.91
 1 13 1 428.15 5.33
 1 13 1 413.97 5.5
 1 13 1 428.3 21.91
 -1 -15 -1 268.48 21.04
 -1 -15 -1 255.09 4.56
 -1 -15 -1 262.8 4.98
 -1 -15 -1 268.48 21.04
 1 -15 -1 323.45 26.11
 1 -15 -1 250.86 4.58
 1 -15 -1 268.64 4.67
 1 -15 -1 323.44 26.11
 -1 15 1 379.27 31.63
 -1 15 1 258.36 4.68
 -1 15 1 251.66 4.68
 -1 15 1 379.28 31.63
 1 15 1 277.69 33.67
 1 15 1 264.46 4.74
 1 15 1 257.5 5.02
 1 15 1 277.68 33.67
 -1 -17 -1 20.13 11.98
 -1 -17 -1 20.18 2.37
 -1 -17 -1 17.46 2.52
 -1 -17 -1 20.13 11.98
 1 -17 -1 26.93 13.66
 1 -17 -1 19.3 2.35
 1 -17 -1 17.66 2.37
 1 -17 -1 26.93 13.66
 -1 17 1 26.17 13.05
 -1 17 1 20.53 2.36
 -1 17 1 16.22 2.63
 -1 17 1 26.17 13.05
 1 17 1 31.05 12.39
 1 17 1 20.78 2.48
 1 17 1 19.25 2.7
 1 17 1 31.05 12.39
 -1 -19 -1 432.15 34.56
 -1 -19 -1 313.05 5.72
 -1 -19 -1 331.86 6.14
 -1 -19 -1 432.16 34.56
 1 -19 -1 534.83 42.94
 1 -19 -1 307.77 5.67
 1 -19 -1 333.08 5.83
 1 -19 -1 534.84 42.94
 -1 19 1 334.21 27.56
 -1 19 1 332.81 5.86
 -1 19 1 330.05 6.12
 -1 19 1 334.19 27.56
 1 19 1 329.06 26.91
 1 19 1 327.98 5.91
 1 19 1 329.07 26.91
 -1 -21 -1 21.46 14.14
 -1 -21 -1 25.21 2.84
 -1 -21 -1 25.36 3.02
 -1 -21 -1 21.46 14.14
 1 -21 -1 15.07 14.2
 1 -21 -1 20.93 2.68
 1 -21 -1 21.45 2.79
 1 -21 -1 15.07 14.2
 -1 21 1 25.8 22.21
 -1 21 1 23.65 2.83
 -1 21 1 26.23 3.97
 -1 21 1 25.8 22.21
 1 21 1 27.52 16.06
 1 21 1 21.05 2.53
 1 21 1 23.2 3.31
 1 21 1 27.53 16.05
 -1 -23 -1 24.26 17.07
 -1 -23 -1 19.28 4.09
 -1 -23 -1 24.26 17.07
 1 -23 -1 18.67 16.22
 1 -23 -1 20.46 3.01
 1 -23 -1 18.66 16.22
 -1 23 1 23.03 16.28
 -1 23 1 25.74 2.94
 -1 23 1 24.53 3.48
 -1 23 1 23.03 16.28
 1 23 1 15.66 16.19
 1 23 1 25.78 2.94
 1 23 1 27.25 3.81
 1 23 1 15.66 16.19
 -1 -25 -1 -0.46 23.22
 -1 -25 -1 4.99 2.88
 -1 -25 -1 -0.46 23.22
 1 -25 -1 1.7 17.25
 1 -25 -1 1.7 17.25
 -1 25 1 2.21 16.88
 -1 25 1 7 2.64
 -1 25 1 7.66 3.63
 -1 25 1 2.21 16.88
 1 25 1 33.86 29.06
 1 25 1 10.66 2.86
 1 25 1 33.85 29.06
 -1 -27 -1 74.75 22.72
 -1 -27 -1 102.32 5.55
 -1 -27 -1 74.76 22.72
 1 -27 -1 126.27 40.67
 1 -27 -1 98.39 5.33
 1 -27 -1 126.26 40.67
 -1 27 1 118.67 28.01
 -1 27 1 95.45 5.01
 -1 27 1 118.67 28.01
 1 27 1 121.12 32.84
 1 27 1 94.52 5.07
 1 27 1 121.12 32.84
 -1 -29 -1 54.23 24.29
 -1 -29 -1 60.16 5.47
 -1 -29 -1 54.24 24.29
 1 -29 -1 56.9 24.54
 1 -29 -1 66.15 5.36
 1 -29 -1 56.89 24.54
 -1 29 1 59.9 23.7
 -1 29 1 61.16 4.91
 -1 29 1 59.91 23.7
 1 29 1 73.32 29.59
 1 29 1 62.04 4.98
 1 29 1 73.32 29.59
 -1 -31 -1 117.48 32.45
 -1 -31 -1 114 6.58
 -1 -31 -1 117.49 32.45
 1 -31 -1 135.17 41.19
 1 -31 -1 122.82 6.53
 1 -31 -1 135.17 41.19
 -1 31 1 143.46 35.97
 -1 31 1 113.9 5.94
 -1 31 1 143.46 35.97
 1 31 1 103.19 32.68
 1 31 1 110.85 5.99
 1 31 1 103.2 32.69
 -1 -33 -1 26.15 29.59
 -1 -33 -1 21.94 4.69
 -1 -33 -1 26.15 29.59
 1 -33 -1 39.26 48.07
 1 -33 -1 18.81 4.36
 1 -33 -1 39.26 48.07
 -1 33 1 7.39 26.28
 -1 33 1 20.37 4.01
 -1 33 1 7.4 26.28
 1 33 1 22.36 48.08
 1 33 1 17.48 3.81
 1 33 1 22.36 48.08
 -1 -35 -1 22.07 28.34
 -1 -35 -1 36.35 5.39
 -1 -35 -1 22.07 28.34
 1 -35 -1 31.74 33.94
 1 -35 -1 35.39 5.2
 1 -35 -1 31.74 33.94
 -1 35 1 30.88 54.47
 -1 35 1 38.94 5.12
 -1 35 1 30.88 54.47
 1 35 1 54.58 53.92
 1 35 1 39.32 5.03
 1 35 1 54.59 53.92
 -1 -37 -1 -4.41 33.86
 -1 -37 -1 18.59 5.2
 -1 -37 -1 -4.4 33.86
 1 -37 -1 27.39 60.37
 1 -37 -1 15.85 5.04
 1 -37 -1 27.44 60.36
 -1 37 1 -2.85 40.58
 -1 37 1 15.17 4.94
 -1 37 1 -2.85 40.58
 1 37 1 -2.84 37.61
 1 37 1 20.03 4.57
 1 37 1 -2.84 37.61
 -1 -39 -1 -8.5 42.81
 -1 -39 -1 7.92 5.18
 -1 -39 -1 -8.52 42.81
 1 -39 -1 -13.18 40.62
 1 -39 -1 7.79 6.47
 1 -39 -1 -13.18 40.62
 -1 39 1 11.03 48.04
 -1 39 1 7.66 4.49
 -1 39 1 11.03 48.04
 1 39 1 22.79 41.56
 1 39 1 4.64 4.5
 1 39 1 22.8 41.55
 -1 -41 -1 4.73 45.02
 -1 -41 -1 19.58 5.96
 -1 -41 -1 4.72 45.02
 1 -41 -1 26.7 77.39
 1 -41 -1 18.55 5.86
 1 -41 -1 26.75 77.38
 -1 41 1 15.39 48.55
 -1 41 1 19.46 5.12
 -1 41 1 15.38 48.53
 1 41 1 25.3 47.27
 1 41 1 18.86 5.17
 1 41 1 25.3 47.27
 -1 -43 -1 -3.05 45.34
 -1 -43 -1 8.29 6.08
 -1 -43 -1 -3.06 45.37
 1 -43 -1 18.58 71.6
 1 -43 -1 8.84 5.97
 1 -43 -1 18.63 71.59
 -1 43 1 -2.43 62.3
 -1 43 1 7.53 5.14
 -1 43 1 -2.47 62.3
 1 43 1 16.77 86.09
 1 43 1 8.44 5.37
 1 43 1 16.79 86.1
 -1 -45 -1 -1.93 57.77
 -1 -45 -1 8.75 6.53
 -1 -45 -1 -1.91 57.77
 1 -45 -1 -6.78 59.62
 1 -45 -1 5.64 6.44
 1 -45 -1 -6.79 59.63
 -1 45 1 14.68 57.69
 -1 45 1 -0.95 5.35
 -1 45 1 14.69 57.73
 1 45 1 -11 68.36
 1 45 1 1.13 5.38
 1 45 1 -11 68.36
 -1 -47 -1 21.61 128.88
 -1 -47 -1 10.22 7.14
 -1 -47 -1 21.63 128.88
 1 -47 -1 -17.3 65.67
 1 -47 -1 14.73 7.29
 1 -47 -1 -17.54 65.67
 -1 47 1 -11.95 114.85
 -1 47 1 7.35 6.25
 -1 47 1 -11.94 114.85
 1 47 1 32.29 85.09
 1 47 1 10.03 6.56
 1 47 1 32.25 85.1
 -1 -49 -1 0.05 76.88
 -1 -49 -1 0.04 76.88
 1 -49 -1 16.02 7.94
 -1 49 1 5.74 6.72
 1 49 1 7.72 6.74
 -3 49 -1 13.8 6.92
 3 49 -1 4.98 6.76
 -3 -49 1 28.93 107.67
 -3 -49 1 18.25 8.17
 -3 -49 1 28.94 107.67
 3 -49 1 18.47 8.15
 -3 47 -1 0.19 5.95
 3 47 -1 -24.21 69.64
 3 47 -1 4.76 7.85
 3 47 -1 -24.27 69.64
 -3 -47 1 16.12 75.17
 -3 -47 1 -0.86 8.48
 -3 -47 1 16.12 75.17
 3 -47 1 11.15 7.17
 -3 45 -1 -1.63 5.32
 3 45 -1 -23.61 72.32
 3 45 -1 3.48 5.54
 3 45 -1 -23.59 72.32
 -3 -45 1 25.58 62.67
 -3 -45 1 7.24 6.58
 -3 -45 1 25.62 62.67
 3 -45 1 3.88 6.36
 -3 43 -1 7.52 5.2
 3 43 -1 -30.25 83.97
 3 43 -1 6.13 5.53
 3 43 -1 -30.25 83.97
 -3 -43 1 -1.77 92.66
 -3 -43 1 4.81 5.97
 -3 -43 1 -1.75 92.66
 3 -43 1 0.5 66.09
 3 -43 1 8.57 6.06
 3 -43 1 0.53 66.1
 -3 41 -1 -5.46 42.97
 -3 41 -1 2.92 4.67
 -3 41 -1 -5.46 42.97
 3 41 -1 -30.47 81.69
 3 41 -1 -0.44 4.58
 3 41 -1 -30.39 81.69
 -3 -41 1 0.88 47.56
 -3 -41 1 5.14 5.55
 -3 -41 1 0.86 47.56
 3 -41 1 13.4 45.38
 3 -41 1 5.23 5.49
 3 -41 1 13.41 45.38
 -3 39 -1 2.93 37.58
 -3 39 -1 8.39 4.77
 -3 39 -1 2.93 37.58
 3 39 -1 15.25 56.18
 3 39 -1 6.22 4.64
 3 39 -1 15.24 56.18
 -3 -39 1 -9.97 39.36
 -3 -39 1 9.69 5.26
 -3 -39 1 -9.95 39.36
 3 -39 1 24.61 51.64
 3 -39 1 10.18 5.23
 3 -39 1 24.6 51.63
 -3 37 -1 -12.61 49.42
 -3 37 -1 15.53 4.43
 -3 37 -1 -12.59 49.42
 3 37 -1 6.29 38.62
 3 37 -1 12.36 4.61
 3 37 -1 6.33 38.62
 -3 -37 1 7.54 38.44
 -3 -37 1 20.63 5.34
 -3 -37 1 7.55 38.44
 3 -37 1 12.8 34.3
 3 -37 1 16.3 5.08
 3 -37 1 12.81 34.3
 -3 35 -1 7.28 31.2
 -3 35 -1 19.34 4.17
 -3 35 -1 7.29 31.2
 3 35 -1 20.64 53.44
 3 35 -1 11.57 4.15
 3 35 -1 20.63 53.44
 -3 -35 1 -2.85 50.03
 -3 -35 1 14.72 4.93
 -3 -35 1 -2.86 50.03
 3 -35 1 16.76 29.12
 3 -35 1 15.54 4.77
 3 -35 1 16.78 29.12
 -3 33 -1 58.13 30.36
 -3 33 -1 47.29 5.51
 -3 33 -1 58.13 30.36
 3 33 -1 38.31 35.41
 3 33 -1 50.77 5.8
 3 33 -1 38.31 35.41
 -3 -33 1 55.6 35.58
 -3 -33 1 48.25 5.56
 -3 -33 1 55.56 35.58
 3 -33 1 50.42 30.56
 3 -33 1 54.89 5.65
 3 -33 1 50.42 30.56
 -3 31 -1 91.9 29.61
 -3 31 -1 102.29 5.64
 -3 31 -1 91.85 29.61
 3 31 -1 109.8 40.7
 3 31 -1 94.8 5.94
 3 31 -1 109.81 40.7
 -3 -31 1 72.05 28.39
 -3 -31 1 110.82 6.84
 -3 -31 1 72.05 28.39
 3 -31 1 114.79 31.39
 3 -31 1 113.1 6.72
 3 -31 1 114.8 31.39
 -3 29 -1 145.3 28.83
 -3 29 -1 150.61 5.86
 -3 29 -1 145.29 28.83
 3 29 -1 176.72 33.63
 3 29 -1 141.67 6.05
 3 29 -1 176.72 33.63
 -3 -29 1 224.49 45.84
 -3 -29 1 149.16 6.86
 -3 -29 1 224.64 45.87
 3 -29 1 151.73 30.07
 3 -29 1 154.09 6.65
 3 -29 1 151.75 30.07
 -3 27 -1 15.07 21.26
 -3 27 -1 7.97 2.75
 -3 27 -1 15.1 21.27
 3 27 -1 2.4 22.05
 3 27 -1 5.63 2.7
 3 27 -1 2.4 22.05
 -3 -27 1 25.81 33.64
 -3 -27 1 4.82 3.45
 -3 -27 1 25.77 33.64
 3 -27 1 12.9 21.15
 3 -27 1 7.98 3.41
 3 -27 1 12.91 21.15
 -3 25 -1 10.31 18.73
 -3 25 -1 -1.34 2.27
 -3 25 -1 0.32 3.23
 -3 25 -1 10.31 18.73
 3 25 -1 2.24 20.3
 3 25 -1 1.33 2.29
 3 25 -1 2.25 20.3
 -3 -25 1 0.94 26.86
 -3 -25 1 0.32 3.07
 -3 -25 1 0.93 26.86
 3 -25 1 -1.72 30.56
 3 -25 1 2.14 3.62
 3 -25 1 -1.71 30.56
 -3 23 -1 24.22 17.18
 -3 23 -1 19.74 2.68
 -3 23 -1 17.57 3.34
 -3 23 -1 24.22 17.18
 3 23 -1 28.89 29.34
 3 23 -1 21.19 2.84
 3 23 -1 28.89 29.34
 -3 -23 1 9.01 16.36
 -3 -23 1 16.84 3.42
 -3 -23 1 9 16.36
 3 -23 1 20.9 17.95
 3 -23 1 18.97 3.38
 3 -23 1 20.9 17.94
 -3 21 -1 79.62 17.65
 -3 21 -1 88.7 3.8
 -3 21 -1 79.62 17.65
 3 21 -1 144.3 29.29
 3 21 -1 85.05 5.19
 3 21 -1 86.93 5.07
 3 21 -1 144.33 29.29
 -3 -21 1 143.77 27.41
 -3 -21 1 85.84 4.19
 -3 -21 1 90.8 6.53
 -3 -21 1 143.78 27.41
 3 -21 1 88.4 18.45
 3 -21 1 86.15 4.11
 3 -21 1 91.57 4.74
 3 -21 1 88.39 18.45
 -3 19 -1 34.9 14.57
 -3 19 -1 25.39 2.88
 -3 19 -1 24.8 3.01
 -3 19 -1 34.9 14.57
 3 19 -1 25.06 21.05
 3 19 -1 28.8 3.15
 3 19 -1 28.78 3.46
 3 19 -1 25.06 21.05
 -3 -19 1 32.13 15.71
 -3 -19 1 26.51 2.74
 -3 -19 1 25.7 3.23
 -3 -19 1 32.13 15.71
 3 -19 1 34.31 14.71
 3 -19 1 25.53 2.62
 3 -19 1 28.88 3.19
 3 -19 1 34.3 14.71
 -3 17 -1 221.58 22.04
 -3 17 -1 224.54 4.4
 -3 17 -1 226.81 5.06
 -3 17 -1 221.58 22.04
 3 17 -1 222.2 23.92
 3 17 -1 220.36 4.88
 3 17 -1 222.21 23.92
 -3 -17 1 309.08 30.28
 -3 -17 1 227.49 5.55
 -3 -17 1 309.09 30.28
 3 -17 1 231.67 21.49
 3 -17 1 215.81 4.58
 3 -17 1 237.57 5.31
 3 -17 1 231.66 21.49
 -3 15 -1 70.77 13.36
 -3 15 -1 54.26 2.79
 -3 15 -1 62.97 3.49
 -3 15 -1 70.77 13.36
 3 15 -1 66.18 13.89
 3 15 -1 56.4 3.17
 3 15 -1 53.21 3.86
 3 15 -1 66.18 13.89
 -3 -15 1 81.99 22.83
 -3 -15 1 56.34 3.13
 -3 -15 1 53.81 3.94
 -3 -15 1 81.99 22.83
 3 -15 1 66.37 13.27
 3 -15 1 56.31 2.91
 3 -15 1 60.06 3.59
 3 -15 1 66.37 13.27
 -3 13 -1 44.97 10.74
 -3 13 -1 46.19 2.39
 -3 13 -1 42.42 2.94
 -3 13 -1 44.97 10.74
 3 13 -1 50.88 12.99
 3 13 -1 44.49 2.74
 3 13 -1 44.57 3.47
 3 13 -1 50.88 12.99
 -3 -13 1 60.54 15.62
 -3 -13 1 41.17 2.77
 -3 -13 1 42.7 3.53
 -3 -13 1 60.55 15.62
 3 -13 1 43.99 10.16
 3 -13 1 44.97 2.55
 3 -13 1 52.5 3.12
 3 -13 1 43.99 10.16
 -3 11 -1 38.97 9.05
 -3 11 -1 37.1 2.12
 -3 11 -1 42.91 2.67
 -3 11 -1 38.97 9.05
 3 11 -1 36.66 12.97
 3 11 -1 38.53 2.5
 3 11 -1 42.75 3.16
 3 11 -1 36.66 12.97
 -3 -11 1 52.82 14.44
 -3 -11 1 36.61 2.48
 -3 -11 1 36.15 3.23
 -3 -11 1 52.81 14.44
 3 -11 1 48.68 9.91
 3 -11 1 35.22 2.16
 3 -11 1 48.12 2.8
 3 -11 1 48.68 9.91
 -3 9 -1 106.66 10.93
 -3 9 -1 94.02 2.79
 -3 9 -1 106.66 10.93
 3 9 -1 145.55 18.25
 3 9 -1 99.58 2.91
 3 9 -1 94.6 3.34
 3 9 -1 145.56 18.25
 -3 -9 1 148.32 19.22
 -3 -9 1 92.59 2.84
 -3 -9 1 100.34 3.44
 -3 -9 1 148.32 19.22
 3 -9 1 94.28 11.05
 3 -9 1 94.23 2.4
 3 -9 1 98.99 2.83
 3 -9 1 94.28 11.05
 -3 7 -1 560.73 15.54
 -3 7 -1 560.72 15.54
 3 7 -1 838.54 30
 3 7 -1 536.93 5.08
 3 7 -1 562.84 5.38
 3 7 -1 838.49 30
 -3 -7 1 556.14 20.16
 -3 -7 1 531.49 4.99
 -3 -7 1 572.27 5.52
 -3 -7 1 556.14 20.16
 3 -7 1 571.7 15.64
 3 -7 1 548.7 3.87
 3 -7 1 534.76 5.75
 3 -7 1 571.7 15.64
 -3 5 -1 555.51 12.67
 -3 5 -1 539.3 4.17
 -3 5 -1 555.5 12.67
 3 5 -1 539.55 18.26
 3 5 -1 520.35 4.66
 3 5 -1 555.67 4.85
 3 5 -1 539.54 18.26
 -3 -5 1 720.59 24.42
 -3 -5 1 521.98 4.61
 -3 -5 1 565.96 4.96
 -3 -5 1 720.58 24.42
 3 -5 1 564.81 12.89
 3 -5 1 541.15 4.15
 3 -5 1 564.8 12.89
 -3 3 -1 80.99 5.23
 -3 3 -1 78.29 2.11
 -3 3 -1 80.98 5.23
 3 3 -1 88.12 10.18
 3 3 -1 77.4 2.22
 3 3 -1 76.45 2.17
 3 3 -1 87.95 2.4
 3 3 -1 88.12 10.18
 -3 -3 1 68.25 7.89
 -3 -3 1 78.9 2.25
 -3 -3 1 90.71 2.53
 -3 -3 1 68.25 7.89
 3 -3 1 83.82 5.31
 3 -3 1 78.71 2.08
 3 -3 1 83.82 5.31
 3 1 -1 141.15 12.65
 3 1 -1 104.43 2.33
 3 1 -1 126.79 2.15
 3 1 -1 141.15 12.65
 -3 -1 1 103.87 10.29
 -3 -1 1 128.01 2.29
 -3 -1 1 103.87 10.29
 3 -1 1 108.87 2.26
 -3 -1 -1 115.64 5.24
 -3 -1 -1 115.64 5.24
 3 -1 -1 119.07 10.3
 3 -1 -1 106.24 2.38
 3 -1 -1 119.07 10.3
 -3 1 1 109.1 9.95
 -3 1 1 109.1 9.95
 3 1 1 123.94 5.33
 3 1 1 123.94 5.33
 -3 -3 -1 85.55 6.81
 -3 -3 -1 85.55 6.81
 3 -3 -1 80.87 10.06
 3 -3 -1 97.15 11.74
 3 -3 -1 74.45 2.17
 3 -3 -1 80.87 10.06
 3 -3 -1 97.16 11.74
 -3 3 1 77.47 2.2
 3 3 1 77.61 6.85
 3 3 1 83.84 2.82
 3 3 1 77.61 6.85
 -3 -5 -1 225.87 10.4
 -3 -5 -1 530.34 3.36
 -3 -5 -1 547.94 4.95
 -3 -5 -1 225.87 10.4
 3 -5 -1 803.52 26.86
 3 -5 -1 525.17 4.58
 3 -5 -1 804.66 26.9
 -3 5 1 514.92 17.73
 -3 5 1 521.84 4.54
 -3 5 1 514.92 17.73
 3 5 1 555.8 14.9
 3 5 1 538.15 3.71
 3 5 1 534.99 4.83
 3 5 1 555.8 14.9
 -3 -7 -1 543.07 4.21
 -3 -7 -1 563.53 5.47
 3 -7 -1 703.85 25.97
 3 -7 -1 533.93 4.96
 3 -7 -1 704.09 25.97
 -3 7 1 558.65 19.7
 -3 7 1 534.28 4.93
 -3 7 1 558.64 19.7
 3 7 1 546 17.28
 3 7 1 567.8 5.29
 3 7 1 538.64 5.3
 3 7 1 546.37 17.29
 -3 -9 -1 93.21 2.5
 -3 -9 -1 92.17 3.07
 3 -9 -1 98.36 12.75
 3 -9 -1 90.62 2.81
 3 -9 -1 98.38 12.75
 -3 9 1 120.26 13.84
 -3 9 1 94.62 2.81
 -3 9 1 120.3 13.85
 3 9 1 90.32 10.32
 3 9 1 95.12 2.61
 3 9 1 88.45 3.03
 3 9 1 90.32 10.32
 -3 -11 -1 52.42 10.75
 -3 -11 -1 37.21 2.31
 -3 -11 -1 38.59 2.86
 -3 -11 -1 52.42 10.75
 3 -11 -1 26.96 8.24
 3 -11 -1 39.7 2.55
 3 -11 -1 35.11 2.16
 3 -11 -1 26.95 8.24
 -3 11 1 32.75 9.71
 -3 11 1 39.21 2.53
 -3 11 1 32.8 2.25
 -3 11 1 32.76 9.71
 3 11 1 47.84 10.52
 3 11 1 39.31 2.33
 3 11 1 34.84 2.64
 3 11 1 47.84 10.52
 -3 -13 -1 59.46 12.22
 -3 -13 -1 44.02 2.61
 -3 -13 -1 41.85 3.12
 -3 -13 -1 59.46 12.22
 3 -13 -1 62.36 13.08
 3 -13 -1 39.94 2.72
 3 -13 -1 41.26 2.47
 3 -13 -1 62.35 13.08
 -3 13 1 49.65 12.22
 -3 13 1 43.31 2.75
 -3 13 1 40.88 2.77
 -3 13 1 49.65 12.22
 3 13 1 54.01 12.17
 3 13 1 43.84 2.59
 3 13 1 39.63 3.17
 3 13 1 54.01 12.17
 -3 -15 -1 87.22 15.57
 -3 -15 -1 54.24 2.94
 -3 -15 -1 53.49 3.48
 -3 -15 -1 87.23 15.57
 3 -15 -1 53.79 13.7
 3 -15 -1 56.41 3.14
 3 -15 -1 50.87 2.78
 3 -15 -1 53.79 13.7
 -3 15 1 58.58 13.42
 -3 15 1 55.15 3.08
 -3 15 1 58.76 3.3
 -3 15 1 58.58 13.42
 3 15 1 62.5 13.79
 3 15 1 56.6 2.99
 3 15 1 51.4 3.58
 3 15 1 62.5 13.79
 -3 -17 -1 227.75 22.7
 -3 -17 -1 215.99 4.61
 -3 -17 -1 231.15 5.42
 -3 -17 -1 227.75 22.7
 3 -17 -1 208.41 22.71
 3 -17 -1 217 4.4
 3 -17 -1 208.41 22.71
 -3 17 1 219.58 23.57
 -3 17 1 221.21 4.83
 -3 17 1 225.47 4.78
 -3 17 1 219.59 23.57
 3 17 1 227.1 24.11
 3 17 1 220.62 4.81
 3 17 1 227.1 24.11
 -3 -19 -1 35.37 15.48
 -3 -19 -1 25.59 3.04
 -3 -19 -1 27.6 3.09
 -3 -19 -1 35.37 15.47
 3 -19 -1 31.34 15.23
 3 -19 -1 26.87 2.84
 3 -19 -1 28.78 2.79
 3 -19 -1 31.34 15.23
 -3 19 1 38.82 20.51
 -3 19 1 23.99 2.57
 -3 19 1 28.95 2.97
 -3 19 1 38.82 20.51
 3 19 1 23.46 17.69
 3 19 1 24.09 2.66
 3 19 1 25.36 3.24
 3 19 1 23.46 17.69
 -3 -21 -1 63.95 16.19
 -3 -21 -1 82.2 4.03
 -3 -21 -1 94.93 5.72
 -3 -21 -1 63.94 16.19
 3 -21 -1 120.61 25.41
 3 -21 -1 83.81 4.29
 3 -21 -1 89.68 4
 3 -21 -1 120.62 25.41
 -3 21 1 94.19 18.73
 -3 21 1 84.87 4.07
 -3 21 1 88.86 4.41
 -3 21 1 94.19 18.73
 3 21 1 130.87 22.48
 3 21 1 88.47 4.15
 3 21 1 95.44 5.11
 3 21 1 130.86 22.48
 -3 -23 -1 13.09 16.64
 -3 -23 -1 19.82 3.32
 -3 -23 -1 13.09 16.64
 3 -23 -1 11.56 16.12
 3 -23 -1 14.59 2.74
 3 -23 -1 11.56 16.12
 -3 23 1 36.32 18.88
 -3 23 1 17.62 2.71
 -3 23 1 15.76 3.2
 -3 23 1 36.32 18.88
 3 23 1 14.45 17.49
 3 23 1 21.18 3.02
 3 23 1 14.45 17.49
 -3 -25 -1 -1.7 19.15
 -3 -25 -1 -0.81 2.84
 -3 -25 -1 -1.7 19.15
 3 -25 -1 7.62 23.39
 3 -25 -1 -0.41 2.55
 3 -25 -1 7.63 23.39
 -3 25 1 2.52 15.87
 -3 25 1 -0.35 2.29
 -3 25 1 0.88 3.18
 -3 25 1 2.52 15.87
 3 25 1 6.67 17.24
 3 25 1 2.32 2.39
 3 25 1 6.67 17.24
 -3 -27 -1 -3.66 25.38
 -3 -27 -1 3.43 3.33
 -3 -27 -1 -3.66 25.38
 3 -27 -1 -3.53 20.36
 3 -27 -1 7.43 3.34
 3 -27 -1 -3.53 20.36
 -3 27 1 9.97 22.49
 -3 27 1 11.11 3.06
 -3 27 1 9.97 22.49
 3 27 1 9.56 22.12
 3 27 1 7.89 2.9
 3 27 1 9.56 22.12
 -3 -29 -1 122.21 26.84
 -3 -29 -1 162.6 6.96
 -3 -29 -1 122.21 26.84
 3 -29 -1 134.94 42.61
 3 -29 -1 146.28 6.13
 3 -29 -1 134.94 42.63
 -3 29 1 119.31 26.55
 -3 29 1 141.52 6.01
 -3 29 1 119.32 26.54
 3 29 1 162.69 33.54
 3 29 1 149.53 6.19
 3 29 1 162.8 33.57
 -3 -31 -1 59.53 24.32
 -3 -31 -1 112.59 6.91
 -3 -31 -1 59.54 24.32
 3 -31 -1 84.21 29.31
 3 -31 -1 110.01 6.26
 3 -31 -1 84.22 29.31
 -3 31 1 150.88 53.7
 -3 31 1 102.89 5.91
 -3 31 1 150.88 53.7
 3 31 1 85.92 31.98
 3 31 1 101.42 6.01
 3 31 1 85.93 31.98
 -3 -33 -1 20.33 24.63
 -3 -33 -1 53.41 5.71
 -3 -33 -1 20.38 24.63
 3 -33 -1 51.32 31.28
 3 -33 -1 53.52 6.18
 3 -33 -1 51.35 31.28
 -3 33 1 65.83 34.65
 -3 33 1 50.95 5.68
 -3 33 1 65.82 34.66
 3 33 1 35.51 29.53
 3 33 1 49.49 5.72
 3 33 1 35.51 29.53
 -3 -35 -1 10.09 58
 -3 -35 -1 13.65 4.82
 -3 -35 -1 10.09 58
 3 -35 -1 9.82 33.56
 3 -35 -1 13.34 4.61
 3 -35 -1 9.82 33.56
 -3 35 1 12.21 31.63
 -3 35 1 12 4.15
 -3 35 1 12.2 31.63
 3 35 1 3.41 34.45
 3 35 1 11.9 4.04
 3 35 1 3.41 34.45
 -3 -37 -1 34.11 65.61
 -3 -37 -1 13.72 5.13
 -3 -37 -1 34.1 65.61
 3 -37 -1 7.2 37.07
 3 -37 -1 13.69 4.92
 3 -37 -1 7.19 37.09
 -3 37 1 6.36 38.84
 -3 37 1 11.29 7.98
 -3 37 1 6.35 38.84
 3 37 1 -5.47 43.81
 3 37 1 12.2 4.38
 3 37 1 -5.48 43.8
 -3 -39 -1 -7.27 74.87
 -3 -39 -1 10.93 5.38
 -3 -39 -1 -7.26 74.92
 3 -39 -1 8.01 42.77
 3 -39 -1 8.98 5.16
 3 -39 -1 8.02 42.77
 -3 39 1 -0.45 39.02
 -3 39 1 7.57 4.54
 -3 39 1 -0.44 39.02
 3 39 1 -5.66 49.5
 3 39 1 10.92 4.73
 3 39 1 -5.68 49.5
 -3 -41 -1 -22.12 84.03
 -3 -41 -1 3.15 5.55
 -3 -41 -1 -22.15 84.03
 3 -41 -1 12.06 47.51
 3 -41 -1 1.78 5.77
 3 -41 -1 12.05 47.51
 -3 41 1 -9.13 57.08
 -3 41 1 -0.56 4.69
 -3 41 1 -9.13 57.08
 3 41 1 -11.01 53.11
 3 41 1 2.04 4.69
 3 41 1 -11.04 53.1
 -3 -43 -1 -18.09 43.03
 -3 -43 -1 7.73 6.15
 -3 -43 -1 -18.1 43.03
 3 -43 -1 12.01 53.32
 3 -43 -1 12.84 6.21
 3 -43 -1 12.01 53.32
 -3 43 1 -8.09 47.72
 -3 43 1 9.25 5.31
 -3 43 1 -8.07 47.72
 3 43 1 -8.55 88.64
 3 43 1 3.55 5.22
 3 43 1 -8.54 88.63
 -3 -45 -1 -0.98 53.08
 -3 -45 -1 1.5 6.53
 -3 -45 -1 -0.96 53.07
 3 -45 -1 -6.04 61.46
 3 -45 -1 1.05 6.47
 3 -45 -1 -6.02 61.46
 -3 45 1 3.9 5.85
 3 45 1 8.52 60.31
 3 45 1 0.22 5.57
 3 45 1 8.52 60.31
 -3 -47 -1 -5.9 67.11
 -3 -47 -1 5.7 7.23
 -3 -47 -1 -5.9 67.11
 3 -47 -1 8.31 7.18
 -3 47 1 4.76 6.19
 3 47 1 -27.05 83.94
 3 47 1 7.23 11.14
 3 47 1 -27.07 83.95
 -3 -49 -1 14.82 8.18
 3 -49 -1 20.53 8
 -3 49 1 9.34 6.75
 3 49 1 16.37 7.2
 -5 47 -1 4.17 6.24
 5 47 -1 -9.91 83.43
 5 47 -1 3.98 6.56
 5 47 -1 -9.86 83.43
 -5 -47 1 36.86 100.73
 -5 -47 1 7.21 7.46
 -5 -47 1 36.89 100.73
 5 -47 1 9.42 7.3
 -5 45 -1 4.15 5.76
 5 45 -1 -2.25 75.31
 5 45 -1 0.92 5.91
 5 45 -1 -2.44 75.31
 -5 -45 1 -25.59 66.33
 -5 -45 1 7.85 6.83
 -5 -45 1 -25.59 66.33
 5 -45 1 14.14 6.75
 -5 43 -1 -2.23 5.17
 5 43 -1 8.09 88.51
 5 43 -1 3.96 5.42
 5 43 -1 8.06 88.51
 -5 -43 1 -3.19 99.74
 -5 -43 1 0.76 6.12
 -5 -43 1 -3.23 99.74
 5 -43 1 7.39 6.31
 -5 41 -1 9.6 4.98
 5 41 -1 47.95 59.65
 5 41 -1 5.87 5.08
 5 41 -1 47.92 59.65
 -5 -41 1 19.76 53.35
 -5 -41 1 14.37 5.99
 -5 -41 1 19.77 53.35
 5 -41 1 12.72 6.87
 -5 39 -1 37.53 6.17
 5 39 -1 42.85 56.03
 5 39 -1 45.53 5.84
 5 39 -1 42.9 56.03
 -5 -39 1 57.71 79.99
 -5 -39 1 41.03 6.43
 -5 -39 1 57.72 79.99
 5 -39 1 35.89 44.02
 5 -39 1 55.67 6.57
 5 -39 1 35.89 44.02
 -5 37 -1 14.21 39.44
 -5 37 -1 6.66 4.13
 -5 37 -1 14.2 39.44
 5 37 -1 18.39 54.94
 5 37 -1 9.84 4.56
 5 37 -1 18.4 54.95
 -5 -37 1 21.29 39.39
 -5 -37 1 8.09 5.2
 -5 -37 1 21.29 39.39
 5 -37 1 5.49 36.41
 5 -37 1 12.58 4.92
 5 -37 1 5.53 36.4
 -5 35 -1 15.79 33.52
 -5 35 -1 10.85 3.95
 -5 35 -1 15.78 33.52
 5 35 -1 13.3 36.81
 5 35 -1 11.81 4.24
 5 35 -1 13.34 36.81
 -5 -35 1 22.4 46.3
 -5 -35 1 7.64 4.8
 -5 -35 1 22.3 46.3
 5 -35 1 8.52 33.31
 5 -35 1 12.98 4.75
 5 -35 1 8.33 33.31
 -5 33 -1 16.57 31.9
 -5 33 -1 15.8 3.81
 -5 33 -1 16.56 31.91
 5 33 -1 18.27 31.55
 5 33 -1 13.46 3.92
 5 33 -1 18.29 31.54
 -5 -33 1 12.56 31.1
 -5 -33 1 16.04 4.66
 -5 -33 1 12.57 31.1
 5 -33 1 17.88 30.66
 5 -33 1 18.85 4.69
 5 -33 1 17.9 30.66
 -5 31 -1 27.92 26.52
 -5 31 -1 47.16 5.17
 -5 31 -1 27.91 26.52
 5 31 -1 44.88 30.32
 5 31 -1 41.16 4.42
 5 31 -1 44.87 30.32
 -5 -31 1 44.72 29.12
 -5 -31 1 49.93 5.64
 -5 -31 1 44.74 29.12
 5 -31 1 51.33 29.3
 5 -31 1 47.34 5.05
 5 -31 1 51.3 29.3
 -5 29 -1 78.55 28.16
 -5 29 -1 70.76 5.05
 -5 29 -1 78.55 28.16
 5 29 -1 93.83 39.33
 5 29 -1 72.27 5.43
 5 29 -1 93.83 39.33
 -5 -29 1 66.9 27.59
 -5 -29 1 77.27 6.23
 -5 -29 1 66.9 27.59
 5 -29 1 46.29 25.25
 5 -29 1 80.19 6
 5 -29 1 46.29 25.25
 -5 27 -1 -1.64 20.8
 -5 27 -1 4.43 2.75
 -5 27 -1 -1.64 20.8
 5 27 -1 7.68 25.85
 5 27 -1 3.37 2.84
 5 27 -1 7.68 25.85
 -5 -27 1 -2.37 22.71
 -5 -27 1 4.98 3.54
 -5 -27 1 -2.36 22.71
 5 -27 1 2.83 21.44
 5 -27 1 7.32 3.45
 5 -27 1 2.83 21.44
 -5 25 -1 30.77 20.16
 -5 25 -1 42.51 4.14
 -5 25 -1 30.77 20.16
 5 25 -1 33.82 23.36
 5 25 -1 43.92 4.38
 5 25 -1 33.82 23.36
 -5 -25 1 35.63 36.03
 -5 -25 1 42.99 4.58
 -5 -25 1 35.68 36.03
 5 -25 1 68.73 23.07
 5 -25 1 42.18 4.16
 5 -25 1 68.73 23.07
 -5 23 -1 36.77 18.14
 -5 23 -1 46.4 3.73
 -5 23 -1 42.4 4.54
 -5 23 -1 36.77 18.14
 5 23 -1 56.19 23.35
 5 23 -1 47.67 4.18
 5 23 -1 56.19 23.35
 -5 -23 1 81.83 28.6
 -5 -23 1 44.08 4.74
 -5 -23 1 81.83 28.6
 5 -23 1 39.18 18.85
 5 -23 1 45.72 4.64
 5 -23 1 39.16 18.85
 -5 21 -1 187.85 21.87
 -5 21 -1 239.87 5.12
 -5 21 -1 226.74 5.58
 -5 21 -1 187.86 21.87
 5 21 -1 308.04 37.23
 5 21 -1 221.12 5.76
 5 21 -1 308.05 37.23
 -5 -21 1 344.38 38.38
 -5 -21 1 243.72 6.53
 -5 -21 1 344.37 38.38
 5 -21 1 247.43 32.97
 5 -21 1 207.81 5.39
 5 -21 1 246.58 5.88
 5 -21 1 247.44 32.96
 -5 19 -1 2.91 16.93
 -5 19 -1 2.73 1.88
 -5 19 -1 3.37 2.39
 -5 19 -1 2.91 16.93
 5 19 -1 6.18 16.45
 5 19 -1 2.66 2.08
 5 19 -1 2.12 2.92
 5 19 -1 6.18 16.44
 -5 -19 1 1.25 13.58
 -5 -19 1 1.5 2.15
 -5 -19 1 -0.32 2.59
 -5 -19 1 1.25 13.58
 5 -19 1 -0.59 13
 5 -19 1 3.37 2.18
 5 -19 1 7.09 2.5
 5 -19 1 -0.59 13
 -5 17 -1 76.48 15.89
 -5 17 -1 52.36 2.94
 -5 17 -1 54.86 3.52
 -5 17 -1 76.48 15.89
 5 17 -1 54.95 16.52
 5 17 -1 52.78 3.51
 5 17 -1 54.49 4.37
 5 17 -1 54.95 16.52
 -5 -17 1 58.66 23.75
 -5 -17 1 50.1 3.56
 -5 -17 1 51.71 4.11
 -5 -17 1 58.67 23.75
 5 -17 1 71.15 15.63
 5 -17 1 53.74 3.3
 5 -17 1 64.79 3.93
 5 -17 1 71.16 15.63
 -5 15 -1 35.89 11.88
 -5 15 -1 34.78 2.54
 -5 15 -1 38.57 3.11
 -5 15 -1 35.89 11.88
 5 15 -1 45.53 13.92
 5 15 -1 34.44 3.08
 5 15 -1 40.64 4.26
 5 15 -1 45.53 13.92
 -5 -15 1 33.05 12.85
 -5 -15 1 36.85 3.16
 -5 -15 1 33.16 3.18
 -5 -15 1 33.05 12.85
 5 -15 1 32.88 11.39
 5 -15 1 33.57 2.8
 5 -15 1 41.39 3.31
 5 -15 1 32.88 11.39
 -5 13 -1 43.21 10.6
 -5 13 -1 42.49 2.31
 -5 13 -1 47.36 2.84
 -5 13 -1 43.21 10.61
 5 13 -1 57.34 15.64
 5 13 -1 41.3 2.94
 5 13 -1 46.84 3.83
 5 13 -1 57.34 15.64
 -5 -13 1 43.62 13.23
 -5 -13 1 41.41 2.98
 -5 -13 1 36.92 3.48
 -5 -13 1 43.62 13.23
 5 -13 1 52.82 11.7
 5 -13 1 42.12 2.58
 5 -13 1 58.51 3.17
 5 -13 1 52.82 11.7
 -5 11 -1 173.73 15.34
 -5 11 -1 187.97 2.98
 -5 11 -1 194.05 3.61
 -5 11 -1 173.73 15.34
 5 11 -1 235.77 24.67
 5 11 -1 192.82 4.19
 5 11 -1 202.85 4.69
 5 11 -1 235.77 24.67
 -5 -11 1 186.56 18.85
 -5 -11 1 197.03 4.16
 -5 -11 1 194.49 4.56
 -5 -11 1 186.56 18.85
 5 -11 1 183.84 15.43
 5 -11 1 187.84 3.39
 5 -11 1 206.22 3.7
 5 -11 1 183.84 15.43
 -5 9 -1 4.07 6.62
 -5 9 -1 8.07 1.59
 -5 9 -1 4.07 6.62
 5 9 -1 18.28 12.77
 5 9 -1 8.98 1.84
 5 9 -1 7.99 2.1
 5 9 -1 18.28 12.77
 -5 -9 1 5.96 8.99
 -5 -9 1 7.37 1.7
 -5 -9 1 4.03 1.93
 -5 -9 1 5.94 8.99
 5 -9 1 7.01 6.89
 5 -9 1 7.38 1.33
 5 -9 1 7.01 6.89
 -5 7 -1 89.64 10.26
 -5 7 -1 89.64 10.26
 5 7 -1 103.09 13.58
 5 7 -1 100.23 3.04
 5 7 -1 104.33 3.36
 5 7 -1 103.09 13.58
 -5 -7 1 112.66 13.58
 -5 -7 1 96.8 2.98
 -5 -7 1 102.64 3.23
 -5 -7 1 112.66 13.58
 5 -7 1 108.81 10.82
 5 -7 1 104.23 2.86
 5 -7 1 108.81 10.82
 -5 5 -1 311.89 11.9
 -5 5 -1 308.04 3.48
 -5 5 -1 311.89 11.9
 5 5 -1 313.64 18.1
 5 5 -1 316.21 4.38
 5 5 -1 324.6 4.23
 5 5 -1 313.77 18.08
 -5 -5 1 322.31 18.25
 -5 -5 1 303.93 4.18
 -5 -5 1 318.98 4.17
 -5 -5 1 322.31 18.25
 5 -5 1 311.15 11.87
 5 -5 1 311.15 11.87
 5 3 -1 671.99 22.4
 5 3 -1 617.32 5.53
 5 3 -1 637.32 5.62
 5 3 -1 671.98 22.4
 -5 -3 1 659 22.3
 -5 -3 1 636.38 5.41
 -5 -3 1 658.99 22.3
 5 -3 1 631.49 13.58
 5 -3 1 652.19 13.94
 5 -3 1 654.03 4.72
 5 -3 1 631.49 13.58
 5 -3 1 652.19 13.94
 5 1 -1 121.35 12.82
 5 1 -1 90.15 2.68
 5 1 -1 95.25 2.74
 5 1 -1 121.35 12.82
 -5 -1 1 106.15 12.78
 -5 -1 1 95.56 2.62
 -5 -1 1 106.14 12.78
 5 -1 1 108.34 7.87
 5 -1 1 108.33 7.87
 -5 -1 -1 111.32 8.35
 -5 -1 -1 111.32 8.35
 5 -1 -1 109.21 12.14
 5 -1 -1 91.34 2.67
 5 -1 -1 95.75 2.68
 5 -1 -1 109.26 12.14
 -5 1 1 93.44 2.68
 5 1 1 105.82 8.17
 5 1 1 105.81 8.17
 -5 -3 -1 689.75 16.18
 -5 -3 -1 689.74 16.18
 5 -3 -1 681.1 22.17
 5 -3 -1 634.45 5.5
 5 -3 -1 650.83 5.64
 5 -3 -1 681.1 22.17
 -5 3 1 635.22 5.35
 5 3 1 697.6 16.47
 5 3 1 653.14 5.48
 5 3 1 697.6 16.47
 -5 -5 -1 322.97 14.09
 -5 -5 -1 322.98 14.09
 5 -5 -1 307.46 17.43
 5 -5 -1 302.72 17.07
 5 -5 -1 308.14 4.16
 5 -5 -1 307.51 17.42
 5 -5 -1 302.71 17.07
 -5 5 1 310.74 4.11
 5 5 1 345.42 14.57
 5 5 1 316.35 3.33
 5 5 1 308.77 4.31
 5 5 1 345.42 14.57
 -5 -7 -1 113.85 11.93
 -5 -7 -1 102.6 2.26
 -5 -7 -1 107.24 3.32
 -5 -7 -1 113.85 11.93
 5 -7 -1 132.9 14.3
 5 -7 -1 98.75 2.99
 5 -7 -1 133.14 14.33
 -5 7 1 102.32 12.31
 -5 7 1 102.9 2.98
 -5 7 1 102.32 12.31
 5 7 1 111.25 12.81
 5 7 1 101.71 2.56
 5 7 1 102.16 3.2
 5 7 1 111.25 12.8
 -5 -9 -1 0.28 6.55
 -5 -9 -1 8.98 1.45
 -5 -9 -1 11.07 2.06
 -5 -9 -1 0.28 6.55
 5 -9 -1 9.37 8.98
 5 -9 -1 7.76 1.72
 5 -9 -1 9.38 8.99
 -5 9 1 5.2 9.17
 -5 9 1 9.07 1.73
 -5 9 1 5.19 9.15
 5 9 1 8.51 7.98
 5 9 1 9.27 1.51
 5 9 1 6.13 1.84
 5 9 1 8.51 7.98
 -5 -11 -1 193.07 3.52
 -5 -11 -1 194.08 4.46
 5 -11 -1 214.55 19.4
 5 -11 -1 185.42 4.04
 5 -11 -1 214.55 19.4
 -5 11 1 193.42 18.82
 -5 11 1 189.69 3.95
 -5 11 1 193.42 18.82
 5 11 1 210.6 17.95
 5 11 1 194.63 3.84
 5 11 1 186.74 4.35
 5 11 1 210.6 17.95
 -5 -13 -1 40.87 2.64
 -5 -13 -1 43.71 3.27
 5 -13 -1 42.78 12.52
 5 -13 -1 44.67 3.04
 5 -13 -1 42.78 12.52
 -5 13 1 48.64 13.6
 -5 13 1 44.23 2.91
 -5 13 1 48.7 13.62
 5 13 1 43.56 12.6
 5 13 1 46.78 2.79
 5 13 1 41.4 3.55
 5 13 1 43.56 12.6
 -5 -15 -1 40.75 12.67
 -5 -15 -1 33.96 2.81
 -5 -15 -1 33.27 3.51
 -5 -15 -1 40.75 12.67
 5 -15 -1 46.36 14.07
 5 -15 -1 31.67 3.02
 5 -15 -1 46.37 14.07
 -5 15 1 41.8 13.78
 -5 15 1 33.58 2.95
 -5 15 1 41.8 13.78
 5 15 1 34.68 13.69
 5 15 1 34.44 2.95
 5 15 1 34.68 13.69
 -5 -17 -1 61.4 15.93
 -5 -17 -1 52.19 3.25
 -5 -17 -1 55.99 3.99
 -5 -17 -1 61.4 15.93
 5 -17 -1 42.4 13.26
 5 -17 -1 49.72 3.53
 5 -17 -1 42.4 13.26
 -5 17 1 54.45 15.69
 -5 17 1 51.81 3.33
 -5 17 1 54.46 15.69
 5 17 1 67.77 16.86
 5 17 1 54.73 3.41
 5 17 1 53.96 4.28
 5 17 1 67.77 16.86
 -5 -19 -1 -1.43 12.35
 -5 -19 -1 3.53 2.38
 -5 -19 -1 1.52 2.97
 -5 -19 -1 -1.43 12.35
 5 -19 -1 1.5 13.81
 5 -19 -1 3.1 2.36
 5 -19 -1 2.47 1.96
 5 -19 -1 1.48 13.81
 -5 19 1 4.73 13.83
 -5 19 1 4.07 2.13
 -5 19 1 3.27 2.27
 -5 19 1 4.73 13.83
 5 19 1 3 15.07
 5 19 1 1.2 1.99
 5 19 1 4.79 2.84
 5 19 1 3 15.07
 -5 -21 -1 238.17 28.46
 -5 -21 -1 215.92 5.43
 -5 -21 -1 240.61 6.45
 -5 -21 -1 238.17 28.46
 5 -21 -1 275.87 30.76
 5 -21 -1 240.31 5.07
 5 -21 -1 275.87 30.76
 -5 21 1 250.53 29.95
 -5 21 1 221.83 5.51
 -5 21 1 218.29 5.24
 -5 21 1 250.53 29.95
 5 21 1 227.41 26
 5 21 1 240.2 8.99
 5 21 1 227.41 26
 -5 -23 -1 34.92 18.75
 -5 -23 -1 43.86 4.67
 -5 -23 -1 34.92 18.75
 5 -23 -1 23.33 16.22
 5 -23 -1 42.64 3.79
 5 -23 -1 23.33 16.22
 -5 23 1 35.56 17.94
 -5 23 1 40.64 4.03
 -5 23 1 40.88 4.31
 -5 23 1 35.56 17.94
 5 23 1 48.32 19.87
 5 23 1 46.98 4.07
 5 23 1 48.33 19.87
 -5 -25 -1 22.97 22.46
 -5 -25 -1 40.8 4.3
 -5 -25 -1 22.97 22.46
 5 -25 -1 58.87 26.92
 5 -25 -1 39.12 4.12
 5 -25 -1 58.87 26.93
 -5 25 1 35.56 22.33
 -5 25 1 37.19 4.25
 -5 25 1 36.9 3.92
 -5 25 1 35.58 22.35
 5 25 1 31.38 23.7
 5 25 1 39.98 4.28
 5 25 1 31.38 23.7
 -5 -27 -1 9.48 20.01
 -5 -27 -1 3.7 3.42
 -5 -27 -1 9.48 20.01
 5 -27 -1 6.21 21.31
 5 -27 -1 4.43 2.97
 5 -27 -1 6.2 21.31
 -5 27 1 4.08 21.41
 -5 27 1 7.34 3.01
 -5 27 1 1.97 3.54
 -5 27 1 4.08 21.41
 5 27 1 2.75 22.12
 5 27 1 8.51 3.16
 5 27 1 2.76 22.12
 -5 -29 -1 78.53 29.01
 -5 -29 -1 76.07 6.18
 -5 -29 -1 78.53 29.01
 5 -29 -1 99.78 30.85
 5 -29 -1 80.25 5.44
 5 -29 -1 99.75 30.85
 -5 29 1 75.87 29.72
 -5 29 1 74.76 5.45
 -5 29 1 75.87 29.72
 5 29 1 84.6 32.53
 5 29 1 70.36 5.51
 5 29 1 84.59 32.53
 -5 -31 -1 39.23 24.08
 -5 -31 -1 40.78 5.17
 -5 -31 -1 39.24 24.08
 5 -31 -1 41.17 27.75
 5 -31 -1 45.95 5.61
 5 -31 -1 41.17 27.75
 -5 31 1 17.49 27.88
 -5 31 1 42.14 4.5
 -5 31 1 17.49 27.88
 5 31 1 42.34 30.95
 5 31 1 43.64 4.75
 5 31 1 42.34 30.95
 -5 -33 -1 12.37 30.03
 -5 -33 -1 14.03 4.61
 -5 -33 -1 12.37 30.03
 5 -33 -1 31.94 53.66
 5 -33 -1 18.26 4.48
 5 -33 -1 31.93 53.66
 -5 33 1 1.69 30.18
 -5 33 1 18.55 4.11
 -5 33 1 1.7 30.18
 5 33 1 13.75 53.32
 5 33 1 16.24 4.3
 5 33 1 13.76 53.33
 -5 -35 -1 25.75 33.92
 -5 -35 -1 3.37 5.06
 -5 -35 -1 25.75 33.92
 5 -35 -1 21.76 59.6
 5 -35 -1 10.97 4.58
 5 -35 -1 21.75 59.6
 -5 35 1 5.44 35.95
 -5 35 1 9.94 4.06
 -5 35 1 5.44 35.95
 5 35 1 20.59 46.19
 5 35 1 8.22 4.86
 5 35 1 20.56 46.19
 -5 -37 -1 8.49 69.75
 -5 -37 -1 8.56 5.14
 -5 -37 -1 8.65 69.74
 5 -37 -1 12.78 34.84
 5 -37 -1 13.55 5
 5 -37 -1 12.77 34.84
 -5 37 1 13.12 50.54
 -5 37 1 13.13 50.54
 5 37 1 2.26 39.06
 5 37 1 6.63 4.33
 5 37 1 2.29 39.06
 -5 -39 -1 40.6 42.38
 -5 -39 -1 37.49 6.42
 -5 -39 -1 40.6 42.39
 5 -39 -1 11.14 58.05
 5 -39 -1 44.09 6.06
 5 -39 -1 11.15 58.04
 -5 39 1 16.88 41.7
 -5 39 1 38.61 5.59
 -5 39 1 16.89 41.7
 5 39 1 27.21 53.21
 5 39 1 41.35 6.15
 5 39 1 27.15 53.21
 -5 -41 -1 -4.85 58.81
 -5 -41 -1 11.18 6.02
 -5 -41 -1 -4.87 58.81
 5 -41 -1 18.08 65.34
 5 -41 -1 13.53 5.89
 5 -41 -1 18.11 65.34
 -5 41 1 -21.01 50.31
 -5 41 1 9.52 5.28
 -5 41 1 -21.05 50.32
 5 41 1 -7.42 64.72
 5 41 1 7.17 5.04
 5 41 1 -7.42 64.72
 -5 -43 -1 -11.38 71.74
 -5 -43 -1 3.97 6.18
 -5 -43 -1 -11.39 71.74
 5 -43 -1 1.33 58.83
 5 -43 -1 2.26 6.11
 5 -43 -1 1.35 58.82
 -5 43 1 3.32 5.45
 5 43 1 -2.19 57.97
 5 43 1 -1.44 5.3
 5 43 1 -2.21 57.94
 -5 -45 -1 -13.05 64.34
 -5 -45 -1 6.16 6.85
 -5 -45 -1 -13.04 64.34
 5 -45 -1 2.25 6.46
 -5 45 1 5.68 5.83
 5 45 1 -16.75 87.27
 5 45 1 2.02 5.98
 5 45 1 -16.87 87.27
 -5 -47 -1 4.54 7.46
 5 -47 -1 8.86 7.29
 -5 47 1 4.53 6.39
 5 47 1 7.09 6.34
 -7 47 -1 7.03 6.58
 7 47 -1 -0.57 6.95
 -7 -47 1 4.86 7.7
 7 -47 1 11.17 7.7
 -7 45 -1 4.65 5.88
 7 45 -1 0.51 6.69
 -7 -45 1 20.64 91.48
 -7 -45 1 2.84 7.94
 -7 -45 1 20.65 91.47
 7 -45 1 9.94 6.93
 -7 43 -1 13.98 5.66
 7 43 -1 60.35 77.79
 7 43 -1 9.55 5.96
 7 43 -1 60.35 77.79
 -7 -43 1 32.48 58.33
 -7 -43 1 16.86 6.93
 -7 -43 1 32.5 58.34
 7 -43 1 25.57 6.8
 -7 41 -1 16.23 5.24
 7 41 -1 37.06 75.73
 7 41 -1 12.02 5.42
 7 41 -1 37.09 75.73
 -7 -41 1 36.67 51.27
 -7 -41 1 23.87 6.8
 -7 -41 1 36.67 51.27
 7 -41 1 23.37 6.13
 -7 39 -1 7.06 4.72
 7 39 -1 26 49.18
 7 39 -1 4.85 5.06
 7 39 -1 26.02 49.18
 -7 -39 1 27.14 61.98
 -7 -39 1 7.27 5.72
 -7 -39 1 27.15 61.97
 7 -39 1 11.14 5.48
 -7 37 -1 12.02 4.48
 7 37 -1 5.54 72.08
 7 37 -1 13.75 4.71
 7 37 -1 5.58 72.08
 -7 -37 1 21.29 44.89
 -7 -37 1 14.93 5.44
 -7 -37 1 21.28 44.89
 7 -37 1 31.31 39.64
 7 -37 1 22.7 5.48
 7 -37 1 31.31 39.64
 -7 35 -1 1.48 35.75
 -7 35 -1 10.37 4.16
 -7 35 -1 1.5 35.75
 7 35 -1 0.41 37.75
 7 35 -1 12.19 4.74
 7 35 -1 0.41 37.75
 -7 -35 1 4.86 50.42
 -7 -35 1 15.74 5.21
 -7 -35 1 4.81 50.43
 7 -35 1 5.88 36.43
 7 -35 1 20.62 5.08
 7 -35 1 5.89 36.43
 -7 33 -1 5.55 30.69
 -7 33 -1 5.28 3.63
 -7 33 -1 5.56 30.69
 7 33 -1 26.54 56.02
 7 33 -1 5.11 7.28
 7 33 -1 26.57 56.02
 -7 -33 1 8.14 34.83
 -7 -33 1 8.14 34.83
 7 -33 1 14.57 34.07
 7 -33 1 4.81 4.37
 7 -33 1 14.6 34.07
 -7 31 -1 2.96 27.17
 -7 31 -1 10.91 3.53
 -7 31 -1 2.97 27.17
 7 31 -1 2.25 32.79
 7 31 -1 3.73 3.8
 7 31 -1 2.25 32.79
 -7 -31 1 13.48 30.23
 -7 -31 1 6.18 4.31
 -7 -31 1 13.49 30.23
 7 -31 1 4.19 26.83
 7 -31 1 8.65 4.07
 7 -31 1 4.35 26.82
 -7 29 -1 -3.24 23.83
 -7 29 -1 7.92 3.17
 -7 29 -1 -3.23 23.83
 7 29 -1 -4.79 31.95
 7 29 -1 6.23 3.49
 7 29 -1 -4.78 31.95
 -7 -29 1 6.2 23.15
 -7 -29 1 6.22 4.2
 -7 -29 1 6.2 23.16
 7 -29 1 12.05 24.73
 7 -29 1 9.17 3.93
 7 -29 1 12.05 24.73
 -7 27 -1 10.57 22.84
 -7 27 -1 24.99 3.38
 -7 27 -1 25.32 4.37
 -7 27 -1 10.57 22.84
 7 27 -1 27.22 28.63
 7 27 -1 24.03 3.94
 7 27 -1 27.22 28.63
 -7 -27 1 40.8 33.57
 -7 -27 1 27.22 4.43
 -7 -27 1 40.79 33.57
 7 -27 1 16.43 21.65
 7 -27 1 28.32 4.06
 7 -27 1 16.43 21.65
 -7 25 -1 38.92 21.07
 -7 25 -1 34.64 3.96
 -7 25 -1 35.6 4.05
 -7 25 -1 38.92 21.07
 7 25 -1 35.48 26.83
 7 25 -1 33.68 3.84
 7 25 -1 35.48 26.83
 -7 -25 1 36.65 23.57
 -7 -25 1 31.37 4.32
 -7 -25 1 36.65 23.57
 7 -25 1 27.4 20.25
 7 -25 1 38.2 4.13
 7 -25 1 27.4 20.25
 -7 23 -1 109.08 23.59
 -7 23 -1 88.13 4.16
 -7 23 -1 87.09 4.82
 -7 23 -1 109.08 23.59
 7 23 -1 102.62 26.52
 7 23 -1 84.44 5.03
 7 23 -1 102.63 26.52
 -7 -23 1 127.37 32.88
 -7 -23 1 87.31 5.6
 -7 -23 1 127.38 32.89
 7 -23 1 70.97 20.73
 7 -23 1 105.19 5.2
 7 -23 1 70.97 20.73
 -7 21 -1 22.58 16.88
 -7 21 -1 31.26 3.24
 -7 21 -1 35.69 3.32
 -7 21 -1 22.58 16.88
 7 21 -1 53.83 30.59
 7 21 -1 35.66 3.69
 7 21 -1 53.82 30.59
 -7 -21 1 33.96 19.89
 -7 -21 1 28.83 3.71
 -7 -21 1 33.96 19.89
 7 -21 1 29.64 18.26
 7 -21 1 33.64 4.02
 7 -21 1 34.7 4.28
 7 -21 1 29.65 18.26
 -7 19 -1 10.93 14.17
 -7 19 -1 13.07 2.09
 -7 19 -1 12.11 2.58
 -7 19 -1 10.93 14.17
 7 19 -1 20.76 23.63
 7 19 -1 11.11 2.71
 7 19 -1 20.74 23.63
 -7 -19 1 6.21 15.89
 -7 -19 1 12.17 2.75
 -7 -19 1 12.11 3.1
 -7 -19 1 6.21 15.89
 7 -19 1 7.92 13.41
 7 -19 1 10.42 2.47
 7 -19 1 7.92 13.41
 -7 17 -1 69.59 15.37
 -7 17 -1 58.73 2.93
 -7 17 -1 69.59 15.37
 7 17 -1 59.92 31.55
 7 17 -1 66.62 4.44
 7 17 -1 61.32 4.74
 7 17 -1 59.92 31.55
 -7 -17 1 93.79 20.77
 -7 -17 1 58.19 4
 -7 -17 1 59.46 4.23
 -7 -17 1 93.8 20.77
 7 -17 1 85.66 21.88
 7 -17 1 85.66 21.88
 -7 15 -1 13.36 11.6
 -7 15 -1 13.17 1.73
 -7 15 -1 13.36 11.6
 7 15 -1 18.01 13.7
 7 15 -1 12.93 2.35
 7 15 -1 12.61 3.01
 7 15 -1 18.01 13.7
 -7 -15 1 26.47 25.13
 -7 -15 1 16.09 2.53
 -7 -15 1 12.46 2.77
 -7 -15 1 26.5 25.13
 7 -15 1 6.17 11.36
 7 -15 1 13.62 2.12
 7 -15 1 6.17 11.36
 -7 13 -1 27.03 11.02
 -7 13 -1 27.03 11.02
 7 13 -1 23.91 14.42
 7 13 -1 25.67 3.05
 7 13 -1 29.06 3.17
 7 13 -1 23.92 14.41
 -7 -13 1 29.46 13.83
 -7 -13 1 29.45 3.15
 -7 -13 1 29.4 3.05
 -7 -13 1 29.46 13.83
 7 -13 1 31.52 11.45
 7 -13 1 23.68 2.57
 7 -13 1 31.52 11.45
 -7 11 -1 19.53 9.47
 -7 11 -1 19.53 9.47
 7 11 -1 13.79 13.02
 7 11 -1 17.73 2.39
 7 11 -1 18.07 2.78
 7 11 -1 13.78 13.02
 -7 -11 1 16.12 11.61
 -7 -11 1 19.51 2.36
 -7 -11 1 16.43 2.7
 -7 -11 1 16.13 11.61
 7 -11 1 23.75 10.39
 7 -11 1 18 1.96
 7 -11 1 23.75 10.39
 -7 9 -1 150.3 14.74
 -7 9 -1 150.38 14.76
 7 9 -1 178.87 21.16
 7 9 -1 153.34 4.05
 7 9 -1 157.55 4.35
 7 9 -1 178.86 21.16
 -7 -9 1 174.16 20.33
 -7 -9 1 154.27 4
 -7 -9 1 149.46 4.21
 -7 -9 1 174.16 20.33
 7 -9 1 163.65 15.29
 7 -9 1 143.92 3.06
 7 -9 1 163.67 15.29
 7 7 -1 389.73 23.35
 7 7 -1 382.91 5.5
 7 7 -1 377.83 5.3
 7 7 -1 389.72 23.35
 -7 -7 1 391.64 23.25
 -7 -7 1 372.92 5.12
 -7 -7 1 390.54 5.3
 -7 -7 1 391.64 23.25
 7 -7 1 386.8 16.95
 7 -7 1 374.03 3.96
 7 -7 1 386.8 16.95
 7 5 -1 11.15 10.22
 7 5 -1 6.03 1.76
 7 5 -1 6.24 1.89
 7 5 -1 11.15 10.22
 -7 -5 1 12.57 12.18
 -7 -5 1 3.55 1.57
 -7 -5 1 3.77 1.72
 -7 -5 1 12.57 12.18
 7 -5 1 0.91 6.79
 7 -5 1 3.1 6.94
 7 -5 1 0.91 6.8
 7 -5 1 3.1 6.94
 7 3 -1 296.57 20.3
 7 3 -1 278.95 4.51
 7 3 -1 291.76 4.65
 7 3 -1 296.42 20.3
 -7 -3 1 289.73 4.3
 7 -3 1 301.17 13.89
 7 -3 1 314.15 15.38
 7 -3 1 301.42 13.94
 7 -3 1 314.15 15.38
 7 1 -1 237.82 18.68
 7 1 -1 218.77 4.07
 7 1 -1 228.94 4.15
 7 1 -1 237.81 18.68
 -7 -1 1 227.72 3.91
 7 -1 1 246.77 13.44
 7 -1 1 246.77 13.44
 -7 -1 -1 236.2 13.26
 -7 -1 -1 236.2 13.26
 7 -1 -1 238.53 18.77
 7 -1 -1 216.69 4.03
 7 -1 -1 223.82 4.16
 7 -1 -1 238.53 18.77
 7 1 1 238.69 13.29
 7 1 1 238.27 3.75
 7 1 1 238.69 13.29
 -7 -3 -1 319.78 15.39
 -7 -3 -1 319.77 15.39
 7 -3 -1 308.33 20.12
 7 -3 -1 285.64 4.52
 7 -3 -1 303.98 4.71
 7 -3 -1 308.33 20.12
 -7 3 1 296.65 4.32
 7 3 1 316.53 15.59
 7 3 1 302.1 4.36
 7 3 1 316.52 15.59
 -7 -5 -1 3.54 7.34
 -7 -5 -1 3.52 7.34
 7 -5 -1 2.99 9.02
 7 -5 -1 7.25 9.59
 7 -5 -1 6.29 1.68
 7 -5 -1 2.99 9.02
 7 -5 -1 7.24 9.59
 -7 5 1 5.1 1.58
 7 5 1 4.7 8.16
 7 5 1 5.96 1.39
 7 5 1 2.47 1.82
 7 5 1 4.71 8.16
 -7 -7 -1 429.11 19.65
 -7 -7 -1 429.1 19.64
 7 -7 -1 372.9 22.35
 7 -7 -1 404.51 22.68
 7 -7 -1 365.94 5.15
 7 -7 -1 372.81 22.3
 7 -7 -1 404.51 22.68
 -7 7 1 383.38 4.95
 7 7 1 385.85 19.53
 7 7 1 391.21 4.61
 7 7 1 382.02 5.44
 7 7 1 385.85 19.53
 -7 -9 -1 169.83 16.77
 -7 -9 -1 151.49 3.07
 -7 -9 -1 163.91 4.36
 -7 -9 -1 169.83 16.77
 7 -9 -1 173.17 18.39
 7 -9 -1 145.69 3.88
 7 -9 -1 173.48 18.41
 -7 9 1 153.91 3.75
 7 9 1 173.08 17.71
 7 9 1 155.21 3.51
 7 9 1 144.5 4.17
 7 9 1 173.08 17.7
 -7 -11 -1 17.07 10.73
 -7 -11 -1 18.33 1.86
 -7 -11 -1 19.54 2.67
 -7 -11 -1 17.07 10.73
 7 -11 -1 15.62 11.2
 7 -11 -1 16.03 2.23
 7 -11 -1 15.62 11.2
 -7 11 1 27.78 12.37
 -7 11 1 17.08 2.13
 -7 11 1 27.78 12.37
 7 11 1 13.02 11.46
 7 11 1 18.13 2.07
 7 11 1 17.05 2.64
 7 11 1 13.02 11.46
 -7 -13 -1 -1.25 9.05
 -7 -13 -1 24.12 2.62
 -7 -13 -1 29.17 3.39
 -7 -13 -1 -1.25 9.05
 7 -13 -1 35.31 14.39
 7 -13 -1 35.32 14.4
 -7 13 1 29.67 12.74
 -7 13 1 26.35 2.8
 -7 13 1 29.63 12.72
 7 13 1 38.49 13.69
 7 13 1 26.66 2.78
 7 13 1 30.15 3.2
 7 13 1 38.49 13.69
 -7 -15 -1 15.76 2.24
 -7 -15 -1 11.83 2.62
 7 -15 -1 7.22 13.6
 7 -15 -1 13.72 2.49
 7 -15 -1 7.22 13.6
 -7 15 1 15.9 13.73
 -7 15 1 15.8 2.3
 -7 15 1 15.89 13.72
 7 15 1 13.4 14.12
 7 15 1 14.81 2.39
 7 15 1 14.78 2.97
 7 15 1 13.41 14.12
 -7 -17 -1 54.07 3.41
 7 -17 -1 66.11 16.51
 7 -17 -1 56.2 3.92
 7 -17 -1 66.13 16.52
 -7 17 1 47.63 19.69
 -7 17 1 62.7 3.6
 -7 17 1 47.63 19.7
 7 17 1 67.84 17.91
 7 17 1 61.95 3.68
 7 17 1 67.44 4.64
 7 17 1 67.85 17.91
 -7 -19 -1 11.34 15.45
 -7 -19 -1 11.38 2.79
 -7 -19 -1 12.25 3.03
 -7 -19 -1 11.35 15.45
 7 -19 -1 15.56 15.26
 7 -19 -1 15.56 15.26
 -7 19 1 11.54 16.17
 -7 19 1 13.8 2.53
 -7 19 1 11.53 16.18
 7 19 1 15.5 17.58
 7 19 1 10.92 2.5
 7 19 1 15.5 17.58
 -7 -21 -1 24.95 18.06
 -7 -21 -1 29.35 3.2
 -7 -21 -1 40.13 4.25
 -7 -21 -1 24.95 18.06
 7 -21 -1 33.63 19.66
 7 -21 -1 33.64 19.66
 -7 21 1 44.46 19.85
 -7 21 1 44.45 19.85
 7 21 1 36.62 19.57
 7 21 1 31.59 3.35
 7 21 1 36.62 19.57
 -7 -23 -1 74.96 21.9
 -7 -23 -1 93.02 5.58
 -7 -23 -1 74.96 21.9
 7 -23 -1 76.12 20.81
 7 -23 -1 76.12 20.81
 -7 23 1 61.05 19.66
 -7 23 1 84.46 4.62
 -7 23 1 61.05 19.66
 7 23 1 98.61 25.2
 7 23 1 86.39 4.85
 7 23 1 98.61 25.2
 -7 -25 -1 33.67 22.38
 -7 -25 -1 40.27 4.75
 -7 -25 -1 33.68 22.38
 7 -25 -1 24.82 21.47
 7 -25 -1 35.37 4.12
 7 -25 -1 24.82 21.47
 -7 25 1 16.72 21.82
 -7 25 1 36.52 4.4
 -7 25 1 16.72 21.82
 7 25 1 23.26 25.49
 7 25 1 37.17 3.86
 7 25 1 23.27 25.49
 -7 -27 -1 33.6 24.28
 -7 -27 -1 32.31 4.78
 -7 -27 -1 33.61 24.28
 7 -27 -1 26.77 26.09
 7 -27 -1 26.69 3.49
 7 -27 -1 26.74 26.09
 -7 27 1 18.06 23.72
 -7 27 1 26.99 3.79
 -7 27 1 21.95 3.96
 -7 27 1 18.06 23.73
 7 27 1 33.33 29.14
 7 27 1 29.85 3.99
 7 27 1 33.36 29.14
 -7 -29 -1 3.56 25.18
 -7 -29 -1 10.19 4.25
 -7 -29 -1 3.57 25.18
 7 -29 -1 -3.38 25.52
 7 -29 -1 8.16 3.46
 7 -29 -1 -3.33 25.52
 -7 29 1 -0.35 25.84
 -7 29 1 10.05 3.47
 -7 29 1 4.74 4.07
 -7 29 1 -0.35 25.85
 7 29 1 2.37 27.59
 7 29 1 8.31 3.47
 7 29 1 2.35 27.59
 -7 -31 -1 16.69 29.48
 -7 -31 -1 8.13 4.32
 -7 -31 -1 16.69 29.48
 7 -31 -1 -1.11 30.93
 7 -31 -1 8.03 3.87
 7 -31 -1 -1.1 30.93
 -7 31 1 19.56 30.11
 -7 31 1 3.93 3.61
 -7 31 1 19.58 30.11
 7 31 1 8.86 32.84
 7 31 1 7.58 3.64
 7 31 1 8.76 32.84
 -7 -33 -1 3.75 33.26
 -7 -33 -1 -0.23 7.39
 -7 -33 -1 3.75 33.26
 7 -33 -1 11.21 30.52
 7 -33 -1 8.24 4.01
 7 -33 -1 11.22 30.52
 -7 33 1 2.36 34.09
 -7 33 1 3.05 3.84
 -7 33 1 2.37 34.09
 7 33 1 -4.48 37.69
 7 33 1 5 3.92
 7 33 1 -4.49 37.69
 -7 -35 -1 17.91 32.25
 -7 -35 -1 12.74 5.11
 -7 -35 -1 17.91 32.25
 7 -35 -1 30.35 52.9
 7 -35 -1 17.9 4.73
 7 -35 -1 30.36 52.9
 -7 35 1 8.05 35.61
 -7 35 1 10.38 4.29
 -7 35 1 8.08 35.61
 7 35 1 31.38 43
 7 35 1 13.05 4.72
 7 35 1 31.26 43
 -7 -37 -1 13.21 40.67
 -7 -37 -1 21.44 5.66
 -7 -37 -1 13.16 40.68
 7 -37 -1 -5.05 40.69
 7 -37 -1 20.06 5.23
 7 -37 -1 -5.03 40.69
 -7 37 1 9.31 38.61
 -7 37 1 12.15 6.08
 -7 37 1 9.31 38.61
 7 37 1 15.73 43.56
 7 37 1 15.37 5.14
 7 37 1 15.74 43.56
 -7 -39 -1 -11.63 40.13
 -7 -39 -1 4.19 5.58
 -7 -39 -1 -11.63 40.12
 7 -39 -1 16.52 45.59
 7 -39 -1 4.37 5.27
 7 -39 -1 16.53 45.58
 -7 39 1 -1.27 4.73
 7 39 1 10.35 54
 7 39 1 6.04 5.19
 7 39 1 10.36 54
 -7 -41 -1 18.37 55.88
 -7 -41 -1 18.81 6.56
 -7 -41 -1 18.37 55.88
 7 -41 -1 20.12 6.06
 -7 41 1 10.54 5.51
 7 41 1 13.05 57.96
 7 41 1 13.32 5.54
 7 41 1 13.07 57.96
 -7 -43 -1 11.3 47.87
 -7 -43 -1 16.5 6.96
 -7 -43 -1 11.32 47.87
 7 -43 -1 21.78 7.82
 -7 43 1 11.87 5.83
 7 43 1 20.42 109.86
 7 43 1 16.16 6.11
 7 43 1 20.43 109.85
 -7 -45 -1 0.05 8.15
 7 -45 -1 10.2 6.88
 -7 45 1 -0.56 5.96
 7 45 1 5.12 7.81
 -7 -47 -1 1.45 7.61
 7 -47 -1 8.8 7.53
 -7 47 1 0.67 6.58
 7 47 1 2.13 6.53
 -9 45 -1 0.25 6.13
 9 45 -1 1.62 6.85
 -9 -45 1 6.27 7.65
 9 -45 1 16.32 7.44
 -9 43 -1 8.13 5.7
 9 43 -1 3.71 10.09
 9 41 -1 6.27 82.56
 9 41 -1 -0.9 5.31
 9 41 -1 6.28 82.56
 -9 -41 1 -1.33 62.36
 -9 -41 1 0.9 6.5
 -9 -41 1 -1.33 62.36
 9 -41 1 12.61 5.99
 -9 39 -1 18.7 5.2
 9 39 -1 22.2 57.14
 9 39 -1 15.9 5.37
 9 39 -1 22.11 57.14
 -9 -39 1 11.19 52.76
 -9 -39 1 19.45 6.64
 -9 -39 1 11.2 52.76
 9 -39 1 30.13 5.94
 -9 37 -1 10.75 4.52
 9 37 -1 26.92 48.84
 9 37 -1 11.73 5.22
 9 37 -1 26.94 48.83
 -9 -37 1 -3.16 59.14
 -9 -37 1 14.01 5.97
 -9 -37 1 -3.19 59.14
 9 -37 1 22.17 5.37
 -9 35 -1 9.47 4.24
 9 35 -1 -4.51 43.23
 9 35 -1 11.37 4.96
 9 35 -1 -4.55 43.23
 -9 -35 1 20.59 44.77
 -9 -35 1 8.9 5.4
 -9 -35 1 20.59 44.77
 9 -35 1 17.85 4.91
 -9 33 -1 2.9 3.58
 9 33 -1 3.83 42.73
 9 33 -1 4.19 4.25
 9 33 -1 3.83 42.73
 -9 -33 1 -2.59 33.79
 -9 -33 1 8.22 5.03
 -9 -33 1 -2.6 33.79
 9 -33 1 9.72 35.12
 9 -33 1 10.92 4.37
 9 -33 1 9.73 35.12
 -9 31 -1 6.41 29.27
 -9 31 -1 9.41 3.46
 -9 31 -1 6.41 29.27
 9 31 -1 3.87 40.99
 9 31 -1 3.87 40.99
 -9 -31 1 -3.01 30.27
 -9 -31 1 -3.03 30.27
 9 -31 1 17.44 30.26
 9 -31 1 17.32 4.47
 9 -31 1 17.44 30.26
 -9 29 -1 10.85 27.45
 -9 29 -1 12.75 3.3
 -9 29 -1 11.41 4.49
 -9 29 -1 10.79 27.46
 9 29 -1 27.81 35.99
 9 29 -1 12.25 4.04
 9 29 -1 27.85 36.01
 -9 -29 1 14.47 26.5
 -9 -29 1 12.94 4.55
 -9 -29 1 14.47 26.5
 9 -29 1 13.52 33.13
 9 -29 1 13.53 33.13
 -9 27 -1 3.97 25.54
 -9 27 -1 5.88 3.99
 -9 27 -1 3.97 25.54
 9 27 -1 -5.57 30.47
 9 27 -1 7.52 3.59
 9 27 -1 -5.57 30.47
 -9 -27 1 6.09 27.2
 -9 -27 1 11.69 4.28
 -9 -27 1 6.09 27.2
 9 -27 1 16.14 25.53
 9 -27 1 16.09 25.53
 -9 25 -1 1.98 20.75
 -9 25 -1 4.85 2.64
 -9 25 -1 1.98 20.75
 9 25 -1 20.06 27.51
 9 25 -1 4.26 3.27
 9 25 -1 20.02 27.51
 -9 -25 1 3.8 24
 -9 -25 1 6.55 3.76
 -9 -25 1 3.81 24
 9 -25 1 0.39 22.1
 9 -25 1 0.39 22.1
 -9 23 -1 71.52 22.8
 -9 23 -1 73.86 4.02
 -9 23 -1 71.52 22.8
 9 23 -1 85.49 29.61
 9 23 -1 73.63 5.28
 9 23 -1 85.5 29.61
 -9 -23 1 69.92 5.61
 9 -23 1 54.1 21.64
 9 -23 1 54.09 21.64
 -9 21 -1 30 18.73
 -9 21 -1 26.45 2.62
 -9 21 -1 30 18.73
 9 21 -1 30.46 37.6
 9 21 -1 22.93 3.5
 9 21 -1 30.46 37.6
 -9 -21 1 18.62 21.68
 -9 -21 1 23.55 3.83
 -9 -21 1 18.63 21.68
 9 -21 1 18.8 19.05
 9 -21 1 18.8 19.05
 -9 19 -1 114.81 21.13
 -9 19 -1 114.81 21.13
 9 19 -1 90.47 24.74
 9 19 -1 119.72 5.26
 9 19 -1 90.47 24.74
 -9 -19 1 140.71 27.13
 -9 -19 1 112.7 5.46
 -9 -19 1 140.77 27.13
 9 -19 1 109.57 21.06
 9 -19 1 98.96 4.66
 9 -19 1 109.57 21.06
 -9 17 -1 0.69 14.25
 -9 17 -1 0.68 14.24
 9 17 -1 9.2 19.1
 9 17 -1 2.04 2.33
 9 17 -1 9.2 19.1
 -9 -17 1 12.27 17.26
 -9 -17 1 5.59 2.71
 -9 -17 1 2.31 2.73
 -9 -17 1 12.27 17.26
 9 -17 1 0.62 14.56
 9 -17 1 1.37 2.28
 9 -17 1 0.62 14.56
 -9 15 -1 89.04 16.96
 -9 15 -1 89.03 16.96
 9 15 -1 98.53 22.82
 9 15 -1 90.91 4.36
 9 15 -1 80.39 5.03
 9 15 -1 98.53 22.82
 -9 -15 1 91.69 20.55
 -9 -15 1 88.71 4.39
 -9 -15 1 90.09 4.59
 -9 -15 1 91.69 20.55
 9 -15 1 109.74 18.28
 9 -15 1 88.8 4.73
 9 -15 1 109.75 18.28
 -9 13 -1 61.67 14.24
 -9 13 -1 61.67 14.24
 9 13 -1 70.63 19.52
 9 13 -1 50.73 3.65
 9 13 -1 49.79 4.42
 9 13 -1 70.64 19.52
 -9 -13 1 44.31 16.18
 -9 -13 1 45.03 4.5
 -9 -13 1 50.29 3.89
 -9 -13 1 44.31 16.18
 9 -13 1 54.73 14.35
 9 -13 1 47.7 3.22
 9 -13 1 54.72 14.35
 9 11 -1 19.9 15.22
 9 11 -1 26.59 3.23
 9 11 -1 26.63 3.13
 9 11 -1 19.93 15.22
 -9 -11 1 21.96 14.47
 -9 -11 1 31.96 2.86
 -9 -11 1 28.72 2.88
 -9 -11 1 21.96 14.47
 9 -11 1 11.47 13.12
 9 -11 1 24.66 2.67
 9 -11 1 11.47 13.12
 9 9 -1 112.49 19.76
 9 9 -1 100.9 3.98
 9 9 -1 99.3 4.23
 9 9 -1 112.49 19.76
 -9 -9 1 100.94 20.01
 -9 -9 1 101.88 3.78
 -9 -9 1 105.1 3.89
 -9 -9 1 100.95 20.01
 9 -9 1 114.68 14.65
 9 -9 1 103.67 14.21
 9 -9 1 101.65 3.16
 9 -9 1 114.68 14.65
 9 -9 1 103.66 14.21
 9 7 -1 241.35 24.11
 9 7 -1 219.61 4.92
 9 7 -1 229.08 4.82
 9 7 -1 241.35 24.11
 -9 -7 1 219.25 4.55
 -9 -7 1 230.64 4.57
 9 -7 1 223.75 17.54
 9 -7 1 229.96 18.31
 9 -7 1 216.14 3.7
 9 -7 1 223.69 17.54
 9 -7 1 230.02 18.34
 9 5 -1 35.61 12.5
 9 5 -1 31.55 3.02
 9 5 -1 38.52 3.09
 9 5 -1 35.61 12.5
 -9 -5 1 30.18 2.78
 -9 -5 1 33.32 2.73
 9 -5 1 40.66 10.03
 9 -5 1 42.69 10.92
 9 -5 1 32.76 2.31
 9 -5 1 40.77 10.04
 9 -5 1 42.68 10.92
 9 3 -1 141.99 18.93
 9 3 -1 109.29 3.76
 9 3 -1 119.38 3.87
 9 3 -1 141.98 18.93
 -9 -3 1 119.9 3.59
 9 -3 1 138.29 13.69
 9 -3 1 128.34 15.14
 9 -3 1 137.83 13.66
 9 -3 1 128.35 15.14
 9 1 -1 115.72 17.58
 9 1 -1 88.48 3.54
 9 1 -1 93.01 3.52
 9 1 -1 115.72 17.58
 -9 -1 1 -2.06 9.38
 -9 -1 1 -2.06 9.38
 9 -1 1 126.2 13.52
 9 -1 1 91.4 2.66
 9 -1 1 126.23 13.52
 -9 -1 -1 121.23 13.6
 -9 -1 -1 121.23 13.6
 9 -1 -1 125.06 18.05
 9 -1 -1 92.39 3.54
 9 -1 -1 97.95 3.61
 9 -1 -1 125.07 18.05
 -9 1 1 -1.35 9.82
 -9 1 1 -1.36 9.82
 9 1 1 129.66 13.61
 9 1 1 99.3 2.74
 9 1 1 129.66 13.61
 -9 -3 -1 137.06 15.64
 -9 -3 -1 137.05 15.64
 9 -3 -1 146.78 19.06
 9 -3 -1 108.59 3.71
 9 -3 -1 125.98 3.83
 9 -3 -1 146.77 19.06
 9 3 1 143.02 16.05
 9 3 1 122.07 3.07
 9 3 1 123.44 3.64
 9 3 1 143.01 16.05
 -9 -5 -1 42.52 11.26
 -9 -5 -1 42.52 11.26
 9 -5 -1 37.47 13.73
 9 -5 -1 39.88 13.71
 9 -5 -1 35.78 3.04
 9 -5 -1 33.7 3.05
 9 -5 -1 37.47 13.73
 9 -5 -1 39.9 13.72
 -9 5 1 36.82 2.75
 9 5 1 49.41 12.28
 9 5 1 34.68 2.5
 9 5 1 37.87 3.06
 9 5 1 49.4 12.28
 -9 -7 -1 233.45 19.46
 -9 -7 -1 233.45 19.45
 9 -7 -1 216.62 22.71
 9 -7 -1 206.34 22.87
 9 -7 -1 206.83 4.63
 9 -7 -1 216.29 22.65
 9 -7 -1 206.21 22.87
 -9 7 1 221.67 4.27
 9 7 1 207.22 19.82
 9 7 1 218.82 4.16
 9 7 1 222.17 4.89
 9 7 1 207.22 19.82
 -9 -9 -1 118.11 16.74
 -9 -9 -1 118.11 16.74
 9 -9 -1 116.18 18.11
 9 -9 -1 130.83 19.24
 9 -9 -1 95.94 4.54
 9 -9 -1 116.43 18.12
 9 -9 -1 130.85 19.24
 -9 9 1 99.37 3.47
 9 9 1 115.34 16.88
 9 9 1 100.53 3.4
 9 9 1 103.46 4.32
 9 9 1 115.35 16.88
 -9 -11 -1 25.62 12.82
 -9 -11 -1 24.86 2.49
 -9 -11 -1 36.24 3.36
 -9 -11 -1 25.62 12.82
 9 -11 -1 24.97 14.64
 9 -11 -1 21.99 13.42
 9 -11 -1 26.36 3.25
 9 -11 -1 25.01 14.65
 9 -11 -1 21.99 13.42
 -9 11 1 24.38 2.8
 9 11 1 24.11 13.85
 9 11 1 24.29 2.78
 9 11 1 32.17 3.32
 9 11 1 24.11 13.85
 -9 -13 -1 48.65 14.56
 -9 -13 -1 50.62 3.08
 -9 -13 -1 54.32 4.15
 -9 -13 -1 48.65 14.56
 9 -13 -1 68.02 22.88
 9 -13 -1 48.17 3.76
 9 -13 -1 68.02 22.88
 -9 13 1 47.23 3.27
 9 13 1 53.82 17.12
 9 13 1 48.25 3.33
 9 13 1 57.91 4.44
 9 13 1 53.82 17.12
 -9 -15 -1 53.32 14.99
 -9 -15 -1 88.23 3.7
 -9 -15 -1 101.28 8.42
 -9 -15 -1 53.32 14.99
 9 -15 -1 82.68 19.01
 9 -15 -1 88.13 4.41
 9 -15 -1 82.65 19.01
 -9 15 1 87.56 19.58
 -9 15 1 87.38 3.85
 -9 15 1 87.55 19.58
 9 15 1 91.75 20.33
 9 15 1 94.64 4.1
 9 15 1 91.76 20.33
 -9 -17 -1 -2.99 14.22
 -9 -17 -1 1.83 2.2
 -9 -17 -1 3.03 2.86
 -9 -17 -1 -2.99 14.22
 9 -17 -1 4.3 17
 9 -17 -1 4.3 17
 -9 17 1 0.67 16.7
 -9 17 1 2.44 2.2
 -9 17 1 0.69 16.7
 9 17 1 5.23 18.06
 9 17 1 3.46 2.32
 9 17 1 5.24 18.07
 -9 -19 -1 102.83 5.11
 -9 -19 -1 124.41 5.72
 9 -19 -1 140.24 25.3
 9 -19 -1 140.25 25.3
 -9 19 1 108.52 23.89
 -9 19 1 112.91 4.57
 -9 19 1 108.47 23.88
 9 19 1 118.17 23.91
 9 19 1 111.14 4.87
 9 19 1 118.17 23.91
 -9 -21 -1 18.23 20.08
 -9 -21 -1 22.05 3.25
 -9 -21 -1 22.96 3.87
 -9 -21 -1 18.23 20.08
 9 -21 -1 22.08 21.43
 9 -21 -1 22.07 21.43
 -9 21 1 21.44 18.72
 -9 21 1 22.15 3.05
 -9 21 1 21.46 18.73
 9 21 1 15.76 22.11
 9 21 1 25.43 3.44
 9 21 1 15.76 22.11
 -9 -23 -1 59.87 21.3
 -9 -23 -1 70.26 5.79
 -9 -23 -1 59.86 21.3
 9 -23 -1 59.5 24.44
 9 -23 -1 59.51 24.44
 -9 23 1 46.5 21.86
 -9 23 1 71.91 4.71
 -9 23 1 46.5 21.86
 9 23 1 70.98 27.59
 9 23 1 65.31 5.08
 9 23 1 70.98 27.59
 -9 -25 -1 4.93 18.61
 -9 -25 -1 2.47 3.76
 -9 -25 -1 4.94 18.61
 9 -25 -1 13.13 22.65
 9 -25 -1 13.13 22.64
 -9 25 1 7.34 25.12
 -9 25 1 4.43 2.99
 -9 25 1 7.34 25.13
 9 25 1 -3.44 26.89
 9 25 1 8.12 3.36
 9 25 1 -3.45 26.89
 -9 -27 -1 2.95 25.17
 -9 -27 -1 8.82 4.17
 -9 -27 -1 2.96 25.17
 9 -27 -1 6.54 26.92
 9 -27 -1 6.54 26.92
 -9 27 1 12.46 25.59
 -9 27 1 8.82 3.34
 -9 27 1 12.46 25.59
 9 27 1 5.15 30.93
 9 27 1 9.58 3.6
 9 27 1 5.14 30.93
 -9 -29 -1 9.21 22.09
 -9 -29 -1 15.17 4.73
 -9 -29 -1 9.21 22.09
 9 -29 -1 2.07 31.17
 9 -29 -1 2.07 31.17
 -9 29 1 24.93 48.38
 -9 29 1 14.52 3.82
 -9 29 1 24.93 48.38
 9 29 1 -1.48 42.36
 9 29 1 12.76 4.07
 9 29 1 -1.49 42.35
 -9 -31 -1 24.77 30.95
 -9 -31 -1 12.4 5.34
 -9 -31 -1 24.77 30.95
 -9 31 1 17.14 33.55
 -9 31 1 12.14 3.89
 -9 31 1 17.17 33.55
 9 31 1 16.9 37.28
 9 31 1 11.07 4.21
 9 31 1 16.82 37.28
 -9 -33 -1 11.28 34.02
 -9 -33 -1 6.73 4.91
 -9 -33 -1 11.28 34.02
 9 -33 -1 -4.31 37.28
 9 -33 -1 -4.3 37.28
 -9 33 1 8.91 35.8
 -9 33 1 0.17 3.75
 -9 33 1 8.92 35.8
 9 33 1 7.86 36.86
 9 33 1 8.27 4.55
 9 33 1 7.85 36.86
 -9 -35 -1 6.88 37.02
 -9 -35 -1 11.88 5.72
 -9 -35 -1 6.81 37.03
 9 -35 -1 12.92 41.17
 9 -35 -1 12.96 41.17
 -9 35 1 4.89 4.22
 9 35 1 6.47 49.99
 9 35 1 9.71 4.5
 9 35 1 6.44 49.99
 -9 -37 -1 18.88 37.76
 -9 -37 -1 12.07 5.94
 -9 -37 -1 18.89 37.75
 9 -37 -1 17.6 5.17
 -9 37 1 8.39 5.59
 9 37 1 5.25 50.91
 9 37 1 9.78 5.23
 9 37 1 5.19 50.91
 -9 -39 -1 0.64 45.17
 -9 -39 -1 18.46 6.62
 -9 -39 -1 0.63 45.18
 9 -39 -1 22.21 5.65
 -9 39 1 17.03 5.31
 9 39 1 21.06 61.03
 9 39 1 17.55 5.77
 9 39 1 21.07 61.03
 -9 -41 -1 28.17 63.6
 -9 -41 -1 0.65 6.42
 -9 -41 -1 28.16 63.6
 9 -41 -1 2.34 5.87
 -9 41 1 -2.2 5.22
 9 41 1 1.93 5.53
 -9 -43 -1 7.22 12.47
 9 -43 -1 9.26 6.66
 -9 43 1 1.33 5.82
 9 43 1 1.61 10.6
 -9 -45 -1 3.61 7.6
 -9 45 1 1.56 6.21
 9 45 1 -0.18 6.76
 -11 43 -1 1.05 7.11
 11 43 -1 4.51 6.31
 -11 -43 1 4.88 7.5
 -11 41 -1 7.88 5.36
 11 41 -1 3.72 11.26
 -11 39 -1 3.38 4.84
 11 39 -1 3.6 5.67
 -11 -39 1 1.66 65.2
 -11 -39 1 5.69 6.52
 -11 -39 1 1.66 65.2
 11 -39 1 16.03 5.99
 -11 37 -1 1.96 4.2
 11 37 -1 39.85 86.5
 11 37 -1 2.3 5.19
 11 37 -1 39.87 86.5
 -11 -37 1 -3.97 55.19
 -11 -37 1 6.15 6.14
 -11 -37 1 -3.97 55.19
 -11 35 -1 13.55 4.11
 11 35 -1 2.8 58.04
 11 35 -1 7.74 5.06
 11 35 -1 2.81 58.04
 -11 -35 1 12.25 43.33
 -11 -35 1 15.13 6.13
 -11 -35 1 12.25 43.32
 -11 33 -1 6.17 3.68
 11 33 -1 11.89 49.19
 11 33 -1 6.53 5.01
 11 33 -1 11.91 49.19
 -11 -33 1 0.14 39.34
 -11 -33 1 11.62 5.58
 -11 -33 1 0.14 39.35
 -11 31 -1 6.35 3.37
 11 31 -1 17.33 42.55
 11 31 -1 5.94 4.37
 11 31 -1 17.17 42.54
 -11 -31 1 12.91 32.63
 -11 -31 1 11.31 5.18
 -11 -31 1 12.91 32.63
 11 29 -1 20.23 42.8
 11 29 -1 5.82 4.23
 11 29 -1 20.24 42.82
 -11 -29 1 3.09 32.8
 -11 -29 1 3.09 32.8
 11 -29 1 6.56 30.65
 11 -29 1 6.53 30.65
 -11 27 -1 10.9 24.81
 -11 27 -1 10.9 24.81
 11 27 -1 11.89 34
 11 27 -1 13.33 4.02
 11 27 -1 11.89 34
 -11 -27 1 1.34 30.02
 -11 -27 1 12.87 4.63
 -11 -27 1 1.34 30.02
 11 -27 1 4.44 27.7
 11 -27 1 4.35 27.7
 -11 25 -1 0.23 23.57
 -11 25 -1 0.23 23.57
 11 25 -1 24.01 35.58
 11 25 -1 8.26 3.89
 11 25 -1 24.02 35.58
 -11 -25 1 11.02 24.8
 -11 -25 1 13.86 4.5
 -11 -25 1 11 24.8
 11 -25 1 3.68 24.12
 11 -25 1 3.76 24.12
 -11 23 -1 37.12 23.69
 -11 23 -1 37.12 23.69
 11 23 -1 63.44 41.35
 11 23 -1 39.89 4.55
 11 23 -1 63.44 41.35
 -11 -23 1 30.08 28.26
 -11 -23 1 37.32 4.8
 -11 -23 1 30.08 28.26
 11 -23 1 25.56 24.15
 11 -23 1 25.57 24.15
 -11 21 -1 124.73 24.41
 -11 21 -1 124.72 24.41
 11 21 -1 153.39 34.1
 11 21 -1 122.14 6.07
 11 21 -1 153.41 34.1
 -11 -21 1 115.51 27.58
 -11 -21 1 137.13 6.56
 -11 -21 1 115.52 27.58
 11 -21 1 145.91 27.49
 11 -21 1 145.92 27.49
 -11 19 -1 -2.56 16.98
 -11 19 -1 -2.56 16.98
 11 19 -1 16.1 25.55
 11 19 -1 2.22 2.98
 11 19 -1 16.11 25.55
 -11 -19 1 -0.15 20.55
 -11 -19 1 3.83 3.32
 -11 -19 1 -0.16 20.55
 11 -19 1 -3.07 18.91
 11 -19 1 -3.07 18.91
 -11 17 -1 2.09 16.01
 -11 17 -1 2.09 16.01
 11 17 -1 -0.56 19.13
 11 17 -1 1.35 2.61
 11 17 -1 -0.55 19.11
 -11 -17 1 8.21 19.73
 -11 -17 1 2.69 3.07
 -11 -17 1 8.21 19.73
 11 -17 1 1.93 16.37
 11 -17 1 0.45 2.86
 11 -17 1 1.93 16.37
 11 15 -1 112.26 25.98
 11 15 -1 99.76 4.92
 11 15 -1 112.26 25.98
 -11 -15 1 100.63 24.19
 -11 -15 1 93.69 4.86
 -11 -15 1 97.62 5.15
 -11 -15 1 100.64 24.19
 11 -15 1 88.83 18.8
 11 -15 1 89.25 4.42
 11 -15 1 88.82 18.8
 11 13 -1 14.39 19.44
 11 13 -1 16.09 2.92
 11 13 -1 12.47 3.68
 11 13 -1 14.4 19.44
 -11 -13 1 12.18 17.52
 -11 -13 1 13.41 2.81
 -11 -13 1 17.62 3.12
 -11 -13 1 12.17 17.52
 11 -13 1 5.94 14.33
 11 -13 1 18.81 14.85
 11 -13 1 13.85 2.52
 11 -13 1 6.07 14.33
 11 -13 1 18.82 14.85
 11 11 -1 5.99 16.63
 11 11 -1 3.16 2.4
 11 11 -1 1.09 3.11
 11 11 -1 5.99 16.63
 -11 -11 1 0.96 2.43
 11 -11 1 0.73 12.78
 11 -11 1 4.37 13.36
 11 -11 1 2.33 2.01
 11 -11 1 0.72 12.78
 11 -11 1 4.37 13.36
 11 9 -1 106.17 22.84
 11 9 -1 91.5 4.39
 11 9 -1 85.36 4.63
 11 9 -1 106.17 22.84
 -11 -9 1 81.68 4.03
 -11 -9 1 93.76 4.21
 11 -9 1 94.28 16.5
 11 -9 1 105.2 17.38
 11 -9 1 80.74 3.52
 11 -9 1 94.32 16.51
 11 -9 1 105.17 17.38
 11 7 -1 29.6 17.46
 11 7 -1 19.18 2.84
 11 7 -1 24.59 2.9
 11 7 -1 29.6 17.45
 -11 -7 1 3.72 13.81
 -11 -7 1 23.9 2.66
 -11 -7 1 25.51 2.74
 -11 -7 1 3.75 13.81
 11 -7 1 18.68 12.76
 11 -7 1 27.54 13.7
 11 -7 1 22.04 2.74
 11 -7 1 18.68 12.76
 11 -7 1 27.54 13.7
 11 5 -1 24 16.26
 11 5 -1 15.87 2.67
 11 5 -1 22.33 2.75
 11 5 -1 24 16.26
 -11 -5 1 -1.37 12.19
 -11 -5 1 19.88 2.48
 -11 -5 1 -1.36 12.19
 11 -5 1 21.62 12.21
 11 -5 1 20.15 12.39
 11 -5 1 16.52 2.07
 11 -5 1 21.64 12.22
 11 -5 1 19.77 12.39
 11 3 -1 54.78 17.33
 11 3 -1 35.54 3.56
 11 3 -1 39.65 3.54
 11 3 -1 54.73 17.33
 -11 -3 1 9.92 13.55
 -11 -3 1 9.89 13.55
 11 -3 1 50.31 13.26
 11 -3 1 42.68 13.02
 11 -3 1 37.7 2.75
 11 -3 1 38.64 2.79
 11 -3 1 50.12 13.19
 11 -3 1 42.68 13.02
 11 1 -1 38.5 15.39
 11 1 -1 31.07 3.43
 11 1 -1 30.79 3.23
 11 1 -1 38.5 15.39
 -11 -1 1 34.67 14.78
 -11 -1 1 34.72 14.78
 11 -1 1 33.93 12.37
 11 -1 1 29.46 2.68
 11 -1 1 31.67 2.68
 11 -1 1 33.92 12.37
 -11 -1 -1 32.52 12.17
 -11 -1 -1 32.52 12.17
 11 -1 -1 34.1 14.94
 11 -1 -1 31.74 3.45
 11 -1 -1 32.81 3.25
 11 -1 -1 34.05 14.92
 -11 1 1 38.45 13.89
 -11 1 1 38.46 13.89
 11 1 1 38.95 12.96
 11 1 1 32.04 2.66
 11 1 1 38.97 12.97
 -11 -3 -1 47.92 13.27
 -11 -3 -1 47.92 13.27
 11 -3 -1 41.8 15.79
 11 -3 -1 34.64 3.48
 11 -3 -1 38.33 3.42
 11 -3 -1 41.79 15.78
 11 3 1 36.76 13.38
 11 3 1 40.21 2.9
 11 3 1 36.74 13.37
 -11 -5 -1 21.04 12.79
 -11 -5 -1 21.04 12.79
 11 -5 -1 12.77 13.83
 11 -5 -1 14.28 14.6
 11 -5 -1 18.94 2.67
 11 -5 -1 20.22 2.61
 11 -5 -1 12.75 13.83
 11 -5 -1 14.28 14.6
 11 5 1 19.06 12.84
 11 5 1 17.16 2.22
 11 5 1 18.7 2.68
 11 5 1 19.04 12.83
 -11 -7 -1 22.61 13.28
 -11 -7 -1 22.6 13.27
 11 -7 -1 17.04 15.57
 11 -7 -1 25.52 16.5
 11 -7 -1 19.55 2.78
 11 -7 -1 23.88 2.87
 11 -7 -1 16.96 15.52
 11 -7 -1 25.53 16.5
 11 7 1 35.13 14.94
 11 7 1 24.32 2.48
 11 7 1 27.58 3.11
 11 7 1 35.13 14.94
 -11 -9 -1 77.76 16.3
 -11 -9 -1 77.76 16.3
 11 -9 -1 89.16 20.15
 11 -9 -1 94.3 20.2
 11 -9 -1 80.62 4.3
 11 -9 -1 89.52 20.19
 11 -9 -1 94.3 20.2
 -11 9 1 84.65 3.61
 11 9 1 92.79 23.76
 11 9 1 84.47 3.72
 11 9 1 95.19 4.78
 11 9 1 92.8 23.76
 -11 -11 -1 1.51 14.34
 -11 -11 -1 1.51 14.34
 11 -11 -1 0.61 15.64
 11 -11 -1 1.77 16.56
 11 -11 -1 0.6 15.66
 11 -11 -1 1.84 16.56
 -11 11 1 3.84 1.97
 11 11 1 14.04 16.26
 11 11 1 2.92 2.09
 11 11 1 4.17 2.92
 11 11 1 14.04 16.26
 -11 -13 -1 15.2 15.52
 -11 -13 -1 17.97 3.39
 -11 -13 -1 15.17 15.52
 11 -13 -1 12.87 17.55
 11 -13 -1 7.77 16.7
 11 -13 -1 12.87 17.56
 11 -13 -1 7.77 16.7
 -11 13 1 15.53 2.45
 11 13 1 14.13 18
 11 13 1 15.98 2.67
 11 13 1 14.14 18
 -11 -15 -1 90.95 20.53
 -11 -15 -1 89.3 3.88
 -11 -15 -1 101.73 5.47
 -11 -15 -1 90.94 20.53
 11 -15 -1 92.45 22.47
 11 -15 -1 95.4 22.73
 11 -15 -1 92.41 22.47
 11 -15 -1 95.41 22.73
 -11 15 1 97.48 4.16
 11 15 1 107.8 23.17
 11 15 1 94.41 4.77
 11 15 1 107.8 23.17
 -11 -17 -1 -3.7 16.77
 -11 -17 -1 1.1 2.41
 -11 -17 -1 1.56 3.13
 -11 -17 -1 -3.69 16.77
 11 -17 -1 -4.62 19.42
 11 -17 -1 -4.62 19.41
 -11 17 1 0.82 2.32
 11 17 1 3.33 19.89
 11 17 1 2.81 2.6
 11 17 1 3.33 19.89
 -11 -19 -1 -3.47 18.47
 -11 -19 -1 2.96 3.47
 -11 -19 -1 -3.47 18.48
 11 -19 -1 3.14 21.61
 11 -19 -1 3.17 21.6
 -11 19 1 4.13 3
 11 19 1 7.37 22.78
 11 19 1 3.71 2.84
 11 19 1 7.38 22.78
 -11 -21 -1 6.41 20.65
 -11 -21 -1 117.21 5.41
 -11 -21 -1 134.95 6.87
 -11 -21 -1 6.41 20.65
 11 -21 -1 102.43 26.56
 11 -21 -1 102.42 26.56
 -11 21 1 126.96 28.29
 -11 21 1 128.05 5.3
 -11 21 1 126.93 28.3
 11 21 1 113.08 29.14
 11 21 1 129.34 5.86
 11 21 1 113.08 29.14
 -11 -23 -1 39.44 4.97
 11 -23 -1 41.9 28.39
 11 -23 -1 41.91 28.41
 -11 23 1 16.6 25.8
 -11 23 1 41.86 4.03
 -11 23 1 16.6 25.8
 11 23 1 28.6 29.16
 11 23 1 38.34 4.4
 11 23 1 28.62 29.16
 -11 -25 -1 2.1 34.16
 -11 -25 -1 12.8 4.53
 -11 -25 -1 2.1 34.16
 11 -25 -1 17.45 26.38
 11 -25 -1 17.45 26.38
 -11 25 1 -2.2 27.3
 -11 25 1 5.62 3.18
 -11 25 1 -2.2 27.3
 11 25 1 4.99 31.85
 11 25 1 8.33 3.68
 11 25 1 4.99 31.85
 -11 -27 -1 0.23 28.14
 -11 -27 -1 14.65 4.9
 -11 -27 -1 0.23 28.14
 11 -27 -1 21 31.55
 11 -27 -1 21 31.55
 -11 27 1 14.3 30.07
 -11 27 1 12.79 3.71
 -11 27 1 14.31 30.07
 11 27 1 6.46 35.06
 11 27 1 12.09 4.09
 11 27 1 6.47 35.06
 -11 -29 -1 1.73 27.4
 -11 -29 -1 2.23 4.71
 -11 -29 -1 1.73 27.39
 11 -29 -1 -3.49 33.37
 11 -29 -1 -3.49 33.37
 -11 29 1 15.44 33
 -11 29 1 2.1 3.46
 -11 29 1 15.44 33
 11 29 1 -6.29 38.86
 11 29 1 1.53 3.97
 11 29 1 -6.31 38.86
 -11 -31 -1 -8.62 34.13
 -11 -31 -1 6.82 5.18
 -11 -31 -1 -8.62 34.14
 11 -31 -1 8.54 35.22
 11 -31 -1 8.51 35.22
 -11 31 1 10.44 3.95
 11 31 1 -14.13 43.4
 11 31 1 3.65 4.25
 11 31 1 -14.11 43.4
 -11 -33 -1 -3.68 30.58
 -11 -33 -1 8.23 5.52
 -11 -33 -1 -3.71 30.57
 -11 33 1 7.62 4.37
 11 33 1 -6.52 70.27
 11 33 1 4.03 4.59
 11 33 1 -6.52 70.27
 -11 -35 -1 -0.09 66.93
 -11 -35 -1 13.64 6.09
 -11 -35 -1 -0.1 66.92
 -11 35 1 8.85 4.75
 11 35 1 10.68 47.79
 11 35 1 11.77 5.2
 11 35 1 10.67 47.8
 -11 -37 -1 -5.28 48.07
 -11 -37 -1 3.65 6.2
 -11 -37 -1 -5.27 48.07
 -11 37 1 -0.05 5.58
 11 37 1 -30.71 79.8
 11 37 1 1.66 5.15
 11 37 1 -30.71 79.84
 -11 -39 -1 4.7 6.72
 -11 39 1 2.78 5.17
 11 39 1 5.15 5.56
 -11 -41 -1 7.35 12.39
 -11 41 1 3.02 5.61
 11 41 1 9.04 6.96
 -11 -43 -1 2.49 7.66
 -11 43 1 2.44 6.09
 11 43 1 0.49 6.65
 13 39 -1 4.95 6.46
 -13 -39 1 15.04 12.48
 13 37 -1 5.9 5.9
 -13 -37 1 12.94 6.96
 13 35 -1 3.73 5.64
 -13 -35 1 -7.25 57.66
 -13 -35 1 2.54 6.22
 -13 -35 1 -7.24 57.67
 13 33 -1 12.24 59.32
 13 33 -1 11.21 5.58
 13 33 -1 12.38 59.32
 -13 -33 1 -7.22 45.8
 -13 -33 1 16.84 6.17
 -13 -33 1 -7.22 45.8
 13 31 -1 20.04 48.58
 13 31 -1 7.57 4.98
 13 31 -1 20.03 48.58
 -13 -31 1 0.22 44.66
 -13 -31 1 4.38 5.42
 -13 -31 1 0.2 44.7
 13 29 -1 18.91 48.7
 13 29 -1 3.38 4.42
 13 29 -1 18.65 48.7
 -13 -29 1 2.81 65.74
 -13 -29 1 3.7 5.04
 -13 -29 1 2.8 65.73
 13 27 -1 12.77 45.97
 13 27 -1 15.82 4.58
 13 27 -1 12.79 45.97
 -13 -27 1 45.87 37.32
 -13 -27 1 18.81 5.88
 -13 -27 1 45.87 37.32
 13 25 -1 26.56 40.96
 13 25 -1 40.91 5.58
 13 25 -1 26.56 40.96
 -13 -25 1 22.95 28.44
 -13 -25 1 48.23 5.79
 -13 -25 1 22.95 28.44
 13 23 -1 9.52 31.83
 13 23 -1 22.59 4.54
 13 23 -1 9.52 31.83
 -13 -23 1 20.82 30.63
 -13 -23 1 27.92 5.06
 -13 -23 1 20.83 30.63
 13 -23 1 2.64 25.67
 13 -23 1 2.55 25.67
 13 21 -1 52.49 33.31
 13 21 -1 49.21 5.12
 13 21 -1 52.41 33.32
 -13 -21 1 47.83 30.19
 -13 -21 1 51 6.1
 -13 -21 1 47.83 30.19
 13 -21 1 38.22 24.69
 13 -21 1 38.21 24.69
 13 19 -1 18.3 29.3
 13 19 -1 6.11 3.37
 13 19 -1 18.31 29.3
 -13 -19 1 8.63 24.67
 -13 -19 1 6.23 3.88
 -13 -19 1 8.61 24.67
 13 -19 1 9.43 22.86
 13 -19 1 9.43 22.86
 13 17 -1 15.69 27.27
 13 17 -1 7.87 3.32
 13 17 -1 15.69 27.27
 -13 -17 1 4.48 23.75
 -13 -17 1 8.77 3.69
 -13 -17 1 4.48 23.75
 13 -17 1 16.38 20.13
 13 -17 1 10.5 20.37
 13 -17 1 16.34 20.13
 13 -17 1 10.5 20.37
 13 15 -1 0.7 20.76
 13 15 -1 6.41 3.16
 13 15 -1 0.82 20.76
 -13 -15 1 2.81 3.14
 -13 -15 1 4.48 3.43
 13 -15 1 2.47 18.36
 13 -15 1 2.05 18.6
 13 -15 1 2.47 18.36
 13 -15 1 2.06 18.6
 13 13 -1 82.26 27.74
 13 13 -1 68.36 5.07
 13 13 -1 82.27 27.74
 -13 -13 1 67.2 4.85
 -13 -13 1 66.78 5.08
 13 -13 1 87.07 21.14
 13 -13 1 55.04 19.58
 13 -13 1 60.56 4.54
 13 -13 1 87.07 21.14
 13 -13 1 55.04 19.58
 13 11 -1 57.41 25.05
 13 11 -1 41.59 4.51
 13 11 -1 41.59 4.53
 13 11 -1 57.42 25.05
 -13 -11 1 -2.4 16.82
 -13 -11 1 41.33 4.3
 -13 -11 1 43.81 4.54
 -13 -11 1 -2.4 16.81
 13 -11 1 61.51 18.7
 13 -11 1 44.26 18.75
 13 -11 1 45.33 4.1
 13 -11 1 61.5 18.7
 13 -11 1 44.24 18.75
 13 9 -1 25.7 21.75
 13 9 -1 18.25 3.25
 13 9 -1 22.34 3.85
 13 9 -1 25.7 21.75
 -13 -9 1 -1.16 16.04
 -13 -9 1 23.27 3.32
 -13 -9 1 -1.16 16.04
 13 -9 1 34.89 16.19
 13 -9 1 18.99 16.08
 13 -9 1 16.43 2.74
 13 -9 1 34.9 16.19
 13 -9 1 19 16.08
 13 7 -1 65.82 19.98
 13 7 -1 88 4.82
 13 7 -1 76.7 4.82
 13 7 -1 65.82 19.98
 -13 -7 1 86.54 22.94
 -13 -7 1 86.54 22.94
 13 -7 1 92.93 18.57
 13 -7 1 98.13 19.11
 13 -7 1 73.27 3.9
 13 -7 1 92.94 18.57
 13 -7 1 97.8 19.1
 13 5 -1 67.75 21.96
 13 5 -1 50.68 4.22
 13 5 -1 67.63 21.96
 -13 -5 1 60.11 19.46
 -13 -5 1 60.08 19.46
 13 -5 1 56.46 16.81
 13 -5 1 63 17.31
 13 -5 1 58.27 3.68
 13 -5 1 56.6 16.84
 13 -5 1 62.91 17.31
 13 3 -1 10.93 19.02
 13 3 -1 16.99 3.2
 13 3 -1 10.92 19.01
 -13 -3 1 8.08 16.87
 -13 -3 1 8.08 16.87
 13 -3 1 32.33 15.77
 13 -3 1 21.4 14.67
 13 -3 1 15.79 2.75
 13 -3 1 17.37 2.49
 13 -3 1 32.62 15.82
 13 -3 1 21.41 14.68
 13 1 -1 7.01 18.27
 13 1 -1 7.01 18.27
 -13 -1 1 -5.59 16.48
 -13 -1 1 -5.59 16.48
 13 -1 1 1.09 14.23
 13 -1 1 1.13 13.6
 13 -1 1 5.46 2.51
 13 -1 1 5.16 2.11
 13 -1 1 1.09 14.23
 13 -1 1 1.15 13.6
 13 -1 -1 -0.31 17.61
 13 -1 -1 5.77 3.12
 13 -1 -1 -0.31 17.62
 13 1 1 -0.09 14.24
 13 1 1 3.94 2.09
 13 1 1 -0.1 14.24
 -13 -3 -1 20.14 15.28
 -13 -3 -1 20.13 15.28
 13 -3 -1 8.44 17.42
 13 -3 -1 20.58 17.81
 13 -3 -1 17.79 3.61
 13 -3 -1 8.44 17.42
 13 -3 -1 20.59 17.81
 13 3 1 7.29 14.79
 13 3 1 14.13 2.69
 13 3 1 19.64 2.64
 13 3 1 7.28 14.78
 -13 -5 -1 64.25 17.51
 -13 -5 -1 64.27 17.51
 13 -5 -1 57.65 21.76
 13 -5 -1 46.91 19.16
 13 -5 -1 57.65 21.76
 13 -5 -1 46.83 19.16
 13 5 1 77.32 19.09
 13 5 1 59.28 3.8
 13 5 1 77.32 19.09
 -13 -7 -1 86.31 19.87
 -13 -7 -1 86.3 19.87
 13 -7 -1 94.59 22.32
 13 -7 -1 91.47 22
 13 -7 -1 85.13 4.79
 13 -7 -1 94.43 22.28
 13 -7 -1 91.45 22
 13 7 1 105.96 21.52
 13 7 1 94.79 4.27
 13 7 1 94.45 5.07
 13 7 1 106.01 21.52
 -13 -9 -1 11.9 16.51
 -13 -9 -1 11.9 16.51
 13 -9 -1 17.45 19.63
 13 -9 -1 29.96 21.48
 13 -9 -1 20.24 3.24
 13 -9 -1 17.39 19.68
 13 -9 -1 29.81 21.48
 13 9 1 23.57 17.74
 13 9 1 19.59 2.9
 13 9 1 23.05 3.81
 13 9 1 23.55 17.74
 -13 -11 -1 39.96 18.91
 -13 -11 -1 39.96 18.91
 13 -11 -1 38.8 21.35
 13 -11 -1 28.73 21.15
 13 -11 -1 46.86 4.46
 13 -11 -1 38.8 21.36
 13 -11 -1 28.7 21.15
 13 11 1 52.95 22.21
 13 11 1 46.54 4.12
 13 11 1 52.95 22.21
 -13 -13 -1 68.08 21.84
 -13 -13 -1 68.08 21.84
 13 -13 -1 67.42 23.24
 13 -13 -1 54.06 23.04
 13 -13 -1 67.49 23.25
 13 -13 -1 54.08 23.04
 -13 13 1 64.41 4.02
 13 13 1 76.67 25.25
 13 13 1 69.87 4.6
 13 13 1 76.67 25.26
 -13 -15 -1 -6.42 19.77
 -13 -15 -1 -6.42 19.77
 13 -15 -1 5.9 22.06
 13 -15 -1 9 21.78
 13 -15 -1 5.89 22.07
 13 -15 -1 8.99 21.78
 -13 15 1 2.08 2.4
 13 15 1 -0.66 22.67
 13 15 1 1.69 2.8
 13 15 1 -0.68 22.67
 13 -17 -1 -2.58 23.3
 13 -17 -1 -1.22 22.4
 13 -17 -1 -2.58 23.3
 13 -17 -1 -1.23 22.4
 -13 17 1 6.41 2.69
 13 17 1 5.6 25.15
 13 17 1 9.54 3.22
 13 17 1 5.61 25.15
 -13 -19 -1 10.23 22.47
 -13 -19 -1 3.41 2.83
 -13 -19 -1 7.04 4.06
 -13 -19 -1 10.22 22.47
 13 -19 -1 18.1 28.46
 13 -19 -1 -2.1 23.22
 13 -19 -1 18.1 28.46
 13 -19 -1 -2.12 23.2
 13 19 1 9.49 28.14
 13 19 1 7.31 3.32
 13 19 1 9.49 28.14
 -13 -21 -1 46.95 27.67
 -13 -21 -1 43.22 5
 -13 -21 -1 60.19 6.61
 -13 -21 -1 46.96 27.67
 13 -21 -1 28.83 27.5
 13 -21 -1 28.7 26.81
 13 -21 -1 28.85 27.5
 13 -21 -1 28.73 26.83
 -13 21 1 47.13 4.61
 13 21 1 39.18 30.68
 13 21 1 49.42 5.52
 13 21 1 39.19 30.68
 -13 -23 -1 25.15 28.92
 -13 -23 -1 14.9 3.73
 -13 -23 -1 24.08 5.04
 -13 -23 -1 25.17 28.92
 13 -23 -1 2.78 29.62
 13 -23 -1 2.77 29.62
 -13 23 1 18.22 3.56
 13 23 1 18.44 32.46
 13 23 1 26.67 4.52
 13 23 1 18.44 32.46
 -13 -25 -1 6.13 25.73
 -13 -25 -1 53.18 6.12
 -13 -25 -1 6.13 25.73
 13 -25 -1 22.8 33.64
 13 -25 -1 22.81 33.64
 -13 25 1 38.08 4.1
 13 25 1 25.25 37.25
 13 25 1 33.62 4.76
 13 25 1 25.26 37.25
 -13 -27 -1 24.32 5.65
 -13 27 1 18.65 4.04
 13 27 1 12.69 41.08
 13 27 1 20.9 4.84
 13 27 1 12.69 41.08
 -13 -29 -1 8.17 5.31
 -13 29 1 -1.59 3.78
 13 29 1 13.8 44.45
 13 29 1 1.76 4.48
 13 29 1 13.83 44.45
 -13 -31 -1 8.5 33.49
 -13 -31 -1 7.66 5.68
 -13 -31 -1 8.5 33.49
 -13 31 1 5.67 4.12
 13 31 1 7.91 48.06
 13 31 1 8.62 5.1
 13 31 1 7.92 48.06
 -13 -33 -1 7.74 44.82
 -13 -33 -1 16.73 6.38
 -13 -33 -1 7.74 44.82
 -13 33 1 12.79 4.56
 13 33 1 -1.01 55.14
 13 33 1 19.4 5.61
 13 33 1 -0.92 55.14
 -13 -35 -1 7.63 6.44
 -13 35 1 4.72 4.88
 13 35 1 7.23 5.73
 -13 -37 -1 10.83 6.97
 13 37 1 8.24 6.08
 -13 -39 -1 5.85 7.41
 -13 39 1 5.53 5.49
 13 39 1 4.55 7.4
 15 37 -1 7.26 6.9
 -15 -37 1 8.96 7.68
 15 35 -1 20.99 8.31
 -15 -35 1 13.4 7.27
 15 33 -1 5.94 6.03
 -15 -33 1 7.79 6.66
 15 31 -1 0.18 5.38
 -15 -31 1 0.75 5.94
 15 29 -1 39.84 66.93
 15 29 -1 17.5 5.59
 15 29 -1 39.85 66.93
 -15 -29 1 14.39 47.25
 -15 -29 1 16.78 6.1
 -15 -29 1 14.38 47.25
 15 27 -1 27.12 45.57
 15 27 -1 17.87 5.31
 15 27 -1 27.05 45.57
 -15 -27 1 7.54 42.34
 -15 -27 1 15.11 5.76
 -15 -27 1 7.55 42.34
 15 25 -1 28.87 49.4
 15 25 -1 12.47 4.82
 15 25 -1 28.84 49.42
 -15 -25 1 7.01 35.76
 -15 -25 1 24.43 5.65
 -15 -25 1 7 35.76
 15 -25 1 11.26 31.28
 15 -25 1 11.24 31.28
 15 23 -1 26.9 41.29
 15 23 -1 16.45 4.85
 15 23 -1 26.9 41.29
 -15 -23 1 21.81 34.09
 -15 -23 1 12.17 5.08
 -15 -23 1 21.81 34.09
 15 -23 1 4.59 30.92
 15 -23 1 4.58 30.92
 15 21 -1 -5.44 37.83
 15 21 -1 11.53 4.48
 15 21 -1 -5.45 37.83
 -15 -21 1 15.06 4.9
 15 -21 1 11.04 28.44
 15 -21 1 10.99 28.49
 15 19 -1 10.65 35.72
 15 19 -1 5.28 3.88
 15 19 -1 10.65 35.72
 -15 -19 1 6.78 4.37
 15 -19 1 7.54 25.87
 15 -19 1 7.54 25.87
 15 17 -1 47.39 30.42
 15 17 -1 65.17 6.06
 15 17 -1 47.4 30.42
 -15 -17 1 64.44 32.81
 -15 -17 1 65.5 6.52
 -15 -17 1 64.42 32.81
 15 -17 1 67.65 26.66
 15 -17 1 35.2 25.73
 15 -17 1 67.65 26.66
 15 -17 1 35.22 25.73
 15 15 -1 74.33 33.61
 15 15 -1 75.06 6.03
 15 15 -1 74.34 33.61
 -15 -15 1 4.26 26.36
 -15 -15 1 83.85 6.37
 -15 -15 1 4.26 26.36
 15 -15 1 92.13 25.62
 15 -15 1 70.89 25.45
 15 -15 1 92.13 25.62
 15 -15 1 70.83 25.45
 15 13 -1 76.39 29.39
 15 13 -1 67.01 5.76
 15 13 -1 76.41 29.39
 -15 -13 1 58 28.79
 -15 -13 1 58.76 5.42
 -15 -13 1 68.78 5.95
 -15 -13 1 58.01 28.79
 15 -13 1 54.85 23.45
 15 -13 1 65.9 24.29
 15 -13 1 54.85 23.45
 15 -13 1 65.78 24.29
 15 11 -1 27.42 27.1
 15 11 -1 31.76 4.22
 15 11 -1 27.44 27.1
 -15 -11 1 20.99 23.03
 -15 -11 1 31.58 3.76
 -15 -11 1 35.9 4.26
 -15 -11 1 21 23.03
 15 -11 1 16.74 21.01
 15 -11 1 17.29 21.12
 15 -11 1 16.7 21.01
 15 -11 1 17.33 21.12
 15 9 -1 1.32 22.41
 15 9 -1 1.94 3.16
 15 9 -1 1.33 22.42
 -15 -9 1 12.18 23.07
 -15 -9 1 12.17 23.07
 15 -9 1 8.58 20.01
 15 -9 1 1.33 19.07
 15 -9 1 2.22 2.8
 15 -9 1 8.61 20.01
 15 -9 1 1.33 19.07
 15 7 -1 48.96 23.52
 15 7 -1 48.91 5.06
 15 7 -1 48.9 23.52
 -15 -7 1 47.03 23.59
 -15 -7 1 47.01 23.59
 15 -7 1 45.8 27.54
 15 -7 1 36.07 19.88
 15 -7 1 45.03 4.29
 15 -7 1 45.88 27.52
 15 -7 1 36.09 19.88
 15 5 -1 40.96 22.92
 15 5 -1 45.76 4.88
 15 5 -1 40.99 22.92
 -15 -5 1 46.39 22.52
 -15 -5 1 46.42 22.54
 15 -5 1 40.6 19.67
 15 -5 1 41.59 19.65
 15 -5 1 38.46 4.22
 15 -5 1 45.82 4.28
 15 -5 1 40.6 19.69
 15 -5 1 41.54 19.65
 15 3 -1 31.6 24.54
 15 3 -1 44.42 4.24
 15 3 -1 31.6 24.54
 -15 -3 1 34.97 28.95
 -15 -3 1 35.06 28.97
 15 -3 1 41.79 19.86
 15 -3 1 30.25 19.38
 15 -3 1 35.9 3.62
 15 -3 1 38.5 4.11
 15 -3 1 41.82 19.87
 15 -3 1 30.09 19.38
 15 1 -1 11.94 21.17
 15 1 -1 11.03 3.19
 15 1 -1 11.96 21.17
 -15 -1 1 15.37 24.92
 -15 -1 1 15.37 24.92
 15 -1 1 10.23 17.71
 15 -1 1 12.32 18.09
 15 -1 1 10.93 3.16
 15 -1 1 12.39 2.86
 15 -1 1 10.23 17.71
 15 -1 1 12.24 18.09
 15 -1 -1 3.06 21.38
 15 -1 -1 13.06 3.24
 15 -1 -1 3.08 21.38
 15 1 1 8.9 17.97
 15 1 1 9.95 2.91
 15 1 1 8.8 17.96
 -15 -3 -1 49.47 20.34
 -15 -3 -1 49.47 20.34
 15 -3 -1 54.2 24.49
 15 -3 -1 34.24 22.32
 15 -3 -1 44.67 4.69
 15 -3 -1 54.21 24.49
 15 -3 -1 34.25 22.32
 15 3 1 46.62 20.22
 15 3 1 40.52 4.24
 15 3 1 46.58 20.2
 -15 -5 -1 33.86 20.39
 -15 -5 -1 33.85 20.39
 15 -5 -1 51.24 25.21
 15 -5 -1 43.49 23.45
 15 -5 -1 39.94 4.76
 15 -5 -1 51.98 25.3
 15 -5 -1 43.49 23.45
 15 5 1 41.5 20.51
 15 5 1 43.47 4.37
 15 5 1 41.5 20.52
 -15 -7 -1 39.09 20.79
 -15 -7 -1 39.07 20.79
 15 -7 -1 49.46 31.47
 15 -7 -1 44.31 25.53
 15 -7 -1 50.68 5.05
 15 -7 -1 49.38 31.41
 15 -7 -1 44.32 25.53
 15 7 1 54.29 22.18
 15 7 1 59.32 5.57
 15 7 1 54.21 22.17
 -15 -9 -1 -0.13 19.49
 -15 -9 -1 -0.13 19.49
 15 -9 -1 4.59 27.49
 15 -9 -1 -7.92 21.69
 15 -9 -1 1.51 3.08
 15 -9 -1 4.6 27.53
 15 -9 -1 -7.94 21.67
 15 9 1 -0.68 20.24
 15 9 1 -1.02 2.78
 15 9 1 -0.65 20.24
 -15 -11 -1 29.7 22.44
 -15 -11 -1 29.67 22.44
 15 -11 -1 44.61 26.2
 15 -11 -1 31.28 24.39
 15 -11 -1 37.59 4.25
 15 -11 -1 44.68 26.22
 15 -11 -1 31.26 24.37
 15 11 1 28.33 26.01
 15 11 1 35.05 4.04
 15 11 1 28.34 26.01
 -15 -13 -1 63.48 25.84
 -15 -13 -1 63.44 25.84
 15 -13 -1 85.95 28.32
 15 -13 -1 66.19 27.39
 15 -13 -1 62.27 5.54
 15 -13 -1 85.92 28.3
 15 -13 -1 66.17 27.39
 15 13 1 64.34 29.26
 15 13 1 69.07 5.34
 15 13 1 64.34 29.26
 -15 -15 -1 52.43 25.11
 -15 -15 -1 52.44 25.11
 15 -15 -1 79.64 29.93
 15 -15 -1 91.25 31.7
 15 -15 -1 84.58 6.04
 15 -15 -1 79.64 29.93
 15 -15 -1 91.24 31.7
 15 15 1 79.16 32.47
 15 15 1 76.25 5.62
 15 15 1 79.16 32.47
 -15 -17 -1 43.9 28.71
 -15 -17 -1 43.9 28.71
 15 -17 -1 45.45 29.73
 15 -17 -1 47.39 32.35
 15 -17 -1 45.44 29.73
 15 -17 -1 47.39 32.35
 15 17 1 73.73 34.11
 15 17 1 59.63 5.67
 15 17 1 73.74 34.11
 -15 -19 -1 11.85 27.52
 -15 -19 -1 11.84 27.52
 15 -19 -1 6.62 33.11
 15 -19 -1 0.27 31.55
 15 -19 -1 6.61 33.1
 15 -19 -1 0.27 31.55
 15 19 1 7.98 35.71
 15 19 1 3.78 3.76
 15 19 1 7.96 35.71
 -15 -21 -1 14.64 30.59
 -15 -21 -1 14.64 30.59
 15 -21 -1 11.46 30.9
 15 -21 -1 11.46 30.9
 -15 21 1 12.19 4.02
 15 21 1 2.33 37.55
 15 21 1 9 4.18
 15 21 1 2.36 37.55
 -15 -23 -1 -3.52 48.31
 -15 -23 -1 -3.42 48.34
 15 -23 -1 13.35 36.48
 15 -23 -1 13.35 36.48
 -15 23 1 10.04 3.42
 15 23 1 13.99 40.18
 15 23 1 11.3 4.52
 15 23 1 14.04 40.18
 -15 -25 -1 10.32 37.23
 -15 -25 -1 10.33 37.23
 15 -25 -1 15.82 36.66
 15 -25 -1 15.82 36.66
 -15 25 1 17.75 3.86
 15 25 1 19.85 43.75
 15 25 1 16.03 8.47
 15 25 1 19.86 43.76
 -15 -27 -1 10.26 35.93
 -15 -27 -1 16.97 5.96
 -15 -27 -1 10.25 35.93
 15 -27 -1 25.57 42.67
 15 -27 -1 25.58 42.71
 -15 27 1 15.32 4.07
 15 27 1 7.24 45.41
 15 27 1 19.83 5.26
 15 27 1 7.26 45.41
 -15 -29 -1 5.58 42.38
 -15 -29 -1 14.26 6.26
 -15 -29 -1 5.56 42.38
 -15 29 1 13.36 4.19
 15 29 1 17.84 61
 15 29 1 12.68 5.43
 15 29 1 17.85 61
 -15 -31 -1 1.75 6.16
 -15 31 1 -0.05 4.21
 15 31 1 0.67 5.43
 -15 -33 -1 6.51 6.68
 -15 33 1 4.39 4.59
 15 33 1 8.41 5.96
 -15 -35 -1 19.72 7.58
 -15 35 1 14.5 5.25
 15 35 1 13.89 6.56
 -15 -37 -1 11.47 7.88
 -15 37 1 5.61 5.6
 15 37 1 5.74 11.12
 -17 -33 1 11.63 7.78
 17 31 -1 -1.63 6.13
 -17 -31 1 2.64 6.93
 17 29 -1 3.7 5.74
 -17 -29 1 2.06 6.48
 17 27 -1 20.9 5.99
 -17 -27 1 23.18 6.75
 17 25 -1 8.46 5.34
 -17 -25 1 6.64 5.82
 17 -25 1 -5.32 38.32
 17 -25 1 -5.3 38.32
 17 23 -1 -0.61 85.44
 17 23 -1 5.52 4.98
 17 23 -1 -0.61 85.44
 -17 -23 1 7.24 5.47
 17 -23 1 -6.42 35.49
 17 -23 1 -6.49 35.49
 17 21 -1 -3.36 47.29
 17 21 -1 3.13 4.62
 17 21 -1 -3.36 47.29
 -17 -21 1 19.62 36.89
 -17 -21 1 0.98 5.24
 -17 -21 1 19.62 36.88
 17 -21 1 1.45 33.14
 17 -21 1 1.44 33.13
 17 19 -1 -6.34 44.47
 17 19 -1 0.44 4.35
 17 19 -1 -6.3 44.47
 -17 -19 1 -8.47 33.73
 -17 -19 1 10.52 5.07
 -17 -19 1 -8.47 33.73
 17 -19 1 -2.18 30.82
 17 -19 1 -2.16 30.82
 17 17 -1 23.38 35.93
 17 17 -1 23.37 35.93
 -17 -17 1 2.84 35.25
 -17 -17 1 30.12 5.38
 -17 -17 1 2.83 35.25
 17 -17 1 21.45 29.68
 17 -17 1 21.45 29.68
 17 15 -1 20.23 33.12
 17 15 -1 45.7 5.39
 17 15 -1 20.24 33.12
 -17 -15 1 54.24 36.65
 -17 -15 1 54.22 36.65
 17 -15 1 35.66 28.43
 17 -15 1 35.81 28.42
 17 13 -1 8.49 32.85
 17 13 -1 0.82 3.85
 17 13 -1 8.63 32.85
 -17 -13 1 7.94 33.1
 -17 -13 1 7.94 33.1
 17 -13 1 3.16 26.13
 17 -13 1 3.18 3.78
 17 -13 1 3.16 26.13
 17 11 -1 8.18 32.98
 17 11 -1 3.91 3.88
 17 11 -1 8.22 32.98
 -17 -11 1 11 40.82
 -17 -11 1 10.99 40.82
 17 -11 1 8.25 24.96
 17 -11 1 7.55 3.7
 17 -11 1 8.24 24.96
 17 9 -1 -11.4 26.68
 17 9 -1 -0.09 3.65
 17 9 -1 -11.41 26.68
 -17 -9 1 -7 27.68
 -17 -9 1 -6.99 27.68
 17 -9 1 -7.13 23.5
 17 -9 1 0.21 3.22
 17 -9 1 -7.23 23.5
 17 7 -1 6.4 42.62
 17 7 -1 17.52 4.06
 17 7 -1 6.41 42.62
 -17 -7 1 5.67 27.01
 -17 -7 1 5.7 27.01
 17 -7 1 4.16 23.35
 17 -7 1 19.34 3.78
 17 -7 1 3.73 23.35
 17 5 -1 12.27 31.42
 17 5 -1 16.26 4
 17 5 -1 12.41 31.42
 -17 -5 1 3.5 26.01
 -17 -5 1 3.51 26.01
 17 -5 1 15.74 25.73
 17 -5 1 20.48 23.55
 17 -5 1 13.15 3.48
 17 -5 1 15.7 25.71
 17 -5 1 20.45 23.55
 17 3 -1 5.44 25.42
 17 3 -1 4.89 3.59
 17 3 -1 5.44 25.42
 -17 -3 1 -7.39 24.89
 -17 -3 1 -7.39 24.89
 17 -3 1 5.04 22.71
 17 -3 1 -5 22.02
 17 -3 1 1.88 3.12
 17 -3 1 5.04 22.74
 17 -3 1 -4.95 22.02
 17 1 -1 13.5 25.72
 17 1 -1 22.43 4.04
 17 1 -1 13.5 25.72
 17 -1 1 11.31 23.4
 17 -1 1 17.9 23.05
 17 -1 1 27.85 3.84
 17 -1 1 11.34 23.46
 17 -1 1 17.92 23.05
 17 -1 -1 -0.76 27.68
 17 -1 -1 29.59 26.64
 17 -1 -1 25.89 4.17
 17 -1 -1 -0.77 27.68
 17 -1 -1 29.57 26.64
 17 1 1 20.07 23.64
 17 1 1 25.15 23.69
 17 1 1 25.69 3.81
 17 1 1 20.08 23.65
 17 1 1 24.95 23.69
 17 -3 -1 3.96 27.38
 17 -3 -1 -0.58 25.45
 17 -3 -1 3.97 3.53
 17 -3 -1 3.92 27.38
 17 -3 -1 -0.59 25.45
 17 3 1 5 22.81
 17 3 1 2.91 3.29
 17 3 1 4.99 22.81
 -17 -5 -1 10.83 24.17
 -17 -5 -1 10.83 24.17
 17 -5 -1 -6.1 36.44
 17 -5 -1 22.11 26.63
 17 -5 -1 14.13 3.82
 17 -5 -1 -6.18 36.34
 17 -5 -1 22.1 26.63
 17 5 1 0.34 23.55
 17 5 1 16.71 3.67
 17 5 1 0.31 23.53
 -17 -7 -1 24.49 25.56
 -17 -7 -1 24.48 25.56
 17 -7 -1 20.98 27.51
 17 -7 -1 16.15 3.98
 17 -7 -1 20.99 27.51
 17 7 1 15.63 24.78
 17 7 1 22.49 3.9
 17 7 1 15.62 24.79
 -17 -9 -1 4.88 25.7
 -17 -9 -1 4.89 25.7
 17 -9 -1 4.79 29.38
 17 -9 -1 0.77 3.7
 17 -9 -1 4.73 29.38
 17 9 1 7.89 26.03
 17 9 1 2.28 3.48
 17 9 1 7.91 26.03
 -17 -11 -1 -11.05 27.56
 -17 -11 -1 -11.06 27.56
 17 -11 -1 6.9 30.49
 17 -11 -1 6.37 3.93
 17 -11 -1 6.9 30.49
 17 11 1 -6.13 32.4
 17 11 1 6.6 3.59
 17 11 1 -6.19 32.4
 -17 -13 -1 12.08 29.77
 -17 -13 -1 12.03 29.77
 17 -13 -1 6.81 29.26
 17 -13 -1 1.71 3.92
 17 -13 -1 6.8 29.26
 17 13 1 4.88 33.92
 17 13 1 1.38 3.66
 17 13 1 4.87 33.92
 -17 -15 -1 50 31.48
 -17 -15 -1 50 31.48
 17 -15 -1 42.4 33.08
 17 -15 -1 54.5 5.5
 17 -15 -1 42.39 33.07
 17 15 1 24.15 37.64
 17 15 1 52.41 5.28
 17 15 1 24.15 37.63
 -17 -17 -1 11.4 33.87
 -17 -17 -1 11.4 33.87
 17 -17 -1 23.42 35.94
 17 -17 -1 21.75 4.77
 17 -17 -1 23.45 35.91
 17 17 1 37.08 39.73
 17 17 1 24.7 4.74
 17 17 1 37.09 39.73
 -17 -19 -1 -12.51 35.09
 -17 -19 -1 -12.45 35.09
 17 -19 -1 -3.85 34.29
 17 -19 -1 4.18 4.46
 17 -19 -1 -3.84 34.29
 17 19 1 5.12 42.46
 17 19 1 2.64 4.27
 17 19 1 5.12 42.46
 -17 -21 -1 -14.57 35.88
 -17 -21 -1 -14.57 35.88
 17 -21 -1 -1.04 35.73
 17 -21 -1 -1.44 8.53
 17 -21 -1 -1.04 35.73
 17 21 1 -2.76 45.88
 17 21 1 -0.87 7.88
 17 21 1 -2.81 45.88
 -17 -23 -1 -1.79 41.9
 -17 -23 -1 -1.8 41.9
 17 -23 -1 1.74 40.74
 17 -23 -1 1.74 40.74
 17 23 1 -6 49.02
 17 23 1 3.48 4.81
 17 23 1 -5.98 49.02
 -17 -25 -1 12.88 57.71
 -17 -25 -1 12.87 57.7
 17 25 1 5.55 5.19
 17 27 1 19.69 5.91
 17 29 1 2.59 5.96
 17 31 1 -2.59 6.19
 19 27 -1 6.53 6.86
 -19 -27 1 11.25 7.44
 19 25 -1 7.27 6.4
 19 23 -1 11.13 6.01
 19 21 -1 5.19 5.52
 19 19 -1 3.47 5.28
 19 -19 1 -3 37.84
 19 -19 1 5.75 5.07
 19 -19 1 -3.01 37.87
 19 17 -1 4.86 5.01
 19 -17 1 8.13 35.55
 19 -17 1 1.33 4.67
 19 -17 1 8.09 35.52
 19 15 -1 20.79 5.43
 -19 -15 1 31.72 43.47
 -19 -15 1 31.72 43.47
 19 -15 1 16.43 34.4
 19 -15 1 24.17 5.09
 19 -15 1 16.47 34.4
 19 13 -1 9.88 41.03
 19 13 -1 24.99 5.34
 19 13 -1 9.91 41.03
 -19 -13 1 18.41 39.75
 -19 -13 1 18.41 39.75
 19 -13 1 3.83 31
 19 -13 1 18.9 4.81
 19 -13 1 3.86 31.03
 19 11 -1 3.95 37.96
 19 11 -1 4.86 4.75
 19 11 -1 3.97 37.96
 -19 -11 1 -3.17 38.99
 -19 -11 1 -3.2 39
 19 -11 1 18.86 31.42
 19 -11 1 8 4.25
 19 -11 1 18.93 31.42
 19 9 -1 15.87 39.5
 19 9 -1 5.94 8.29
 19 9 -1 15.89 39.5
 -19 -9 1 27.02 38.37
 -19 -9 1 26.96 38.37
 19 -9 1 1.45 29.66
 19 -9 1 9 4.21
 19 -9 1 1.63 29.66
 19 7 -1 5.84 37.9
 19 7 -1 10.91 4.68
 19 7 -1 5.84 37.9
 -19 -7 1 4.57 34.3
 -19 -7 1 4.56 34.31
 19 -7 1 12.29 28.82
 19 -7 1 8.7 4.15
 19 -7 1 12.48 28.82
 19 5 -1 18.84 33.46
 19 5 -1 14.52 4.6
 19 5 -1 18.94 33.45
 19 -5 1 12.02 28.72
 19 -5 1 15.37 4.17
 19 -5 1 11.97 28.72
 19 3 -1 14.05 35.55
 19 3 -1 7.64 4.39
 19 3 -1 14.05 35.55
 19 -3 1 12.9 28.24
 19 -3 1 9.46 4.08
 19 -3 1 12.84 28.24
 19 1 -1 3.78 31.89
 19 1 -1 10.64 4.41
 19 1 -1 3.79 31.9
 19 -1 1 5.26 28.85
 19 -1 1 5.64 3.86
 19 -1 1 5.28 28.85
 19 -1 -1 6.38 34.93
 19 -1 -1 7.65 4.34
 19 -1 -1 6.37 34.93
 19 1 1 3.7 28.84
 19 1 1 7.49 4.08
 19 1 1 3.75 28.86
 19 -3 -1 3.07 32.36
 19 -3 -1 10.14 4.35
 19 -3 -1 3.05 32.36
 19 3 1 8.4 30.09
 19 3 1 7.28 4
 19 3 1 8.38 30.09
 19 -5 -1 20.79 36.81
 19 -5 -1 9.99 4.44
 19 -5 -1 20.75 36.85
 19 5 1 12.4 4.26
 -19 -7 -1 1.25 32.97
 -19 -7 -1 1.24 32.97
 19 -7 -1 -2.19 32.76
 19 -7 -1 8.88 4.45
 19 -7 -1 -2.26 32.79
 19 7 1 1.14 31.71
 19 7 1 10.86 4.22
 19 7 1 1.14 31.71
 -19 -9 -1 -4.29 45.95
 -19 -9 -1 -4.23 45.95
 19 -9 -1 0.99 37.06
 19 -9 -1 5.9 4.46
 19 -9 -1 1.01 37.07
 19 9 1 14.58 40.57
 19 9 1 8.96 4.49
 19 9 1 14.76 40.57
 -19 -11 -1 5.21 35.83
 -19 -11 -1 5.25 35.83
 19 -11 -1 -0.56 34.66
 19 -11 -1 3.99 4.59
 19 -11 -1 -0.53 34.65
 19 11 1 -11.51 41.48
 19 11 1 8.88 4.41
 19 11 1 -11.38 41.49
 -19 -13 -1 12.31 36.4
 -19 -13 -1 12.31 36.41
 19 -13 -1 30.98 37.14
 19 -13 -1 15.72 6.03
 19 -13 -1 30.93 37.14
 19 13 1 -12.57 44.56
 19 13 1 17.39 4.83
 19 13 1 -12.73 44.56
 -19 -15 -1 9.41 39.34
 -19 -15 -1 9.4 39.34
 19 -15 -1 13.92 41.02
 19 -15 -1 18.04 5.4
 19 -15 -1 13.82 41.02
 19 15 1 34.42 48.12
 19 15 1 19.33 5.02
 19 15 1 34.4 48.12
 -19 -17 -1 4.91 41.46
 -19 -17 -1 4.91 41.46
 19 -17 -1 5.91 5.16
 19 17 1 20.88 69.58
 19 17 1 1.98 8.1
 19 17 1 20.77 69.57
 19 -19 -1 2.24 5.24
 19 19 1 9.15 5.23
 19 -21 -1 6.4 5.55
 19 21 1 4.34 5.44
 19 -23 -1 10.67 5.94
 19 23 1 12.97 5.96
 19 -25 -1 7.97 6.19
 19 25 1 4.59 6.18
 19 -27 -1 1.27 6.38
 19 27 1 15.18 6.66
 21 17 -1 8.64 6.11
 21 -17 1 9.74 5.96
 21 15 -1 11.22 6.04
 21 -15 1 20.97 9.54
 21 13 -1 6.38 5.67
 21 -13 1 8.29 5.6
 21 11 -1 5.69 5.71
 21 -11 1 -11.22 39.64
 21 -11 1 10.99 5.45
 21 -11 1 -11.21 39.65
 21 9 -1 2.82 5.4
 21 -9 1 6.36 36.84
 21 -9 1 3.47 4.82
 21 -9 1 6.34 36.84
 21 7 -1 8.62 5.46
 21 -7 1 16.11 36.47
 21 -7 1 7.36 5.06
 21 -7 1 16.09 36.48
 21 5 -1 7.9 5.31
 21 -5 1 -0.7 35.67
 21 -5 1 8.78 5.04
 21 -5 1 -0.69 35.67
 21 3 -1 12.57 5.38
 21 -3 1 -3.68 35.1
 21 -3 1 12.02 4.93
 21 -3 1 -3.68 35.1
 21 1 -1 5.4 5.11
 21 -1 1 16.79 36.56
 21 -1 1 6.53 4.88
 21 -1 1 16.79 36.56
 21 -1 -1 8.75 5.2
 21 1 1 4.81 35.79
 21 1 1 8.16 4.88
 21 1 1 4.8 35.8
 21 -3 -1 10.58 5.3
 21 3 1 31.45 38.35
 21 3 1 10.54 4.95
 21 3 1 31.61 38.35
 21 -5 -1 9.51 5.28
 21 5 1 0.43 38.75
 21 5 1 10.58 5.24
 21 5 1 0.59 38.75
 21 -7 -1 8.75 5.32
 21 7 1 8.01 80.15
 21 7 1 10.07 5.12
 21 7 1 7.9 80.15
 21 -9 -1 -0.52 5.18
 21 9 1 3.47 6.31
 21 -11 -1 5.66 5.35
 21 11 1 2.31 5.44
 21 -13 -1 8.67 5.69
 21 13 1 7.47 5.47
 21 -15 -1 14.81 6.06
 21 15 1 16.56 5.88
 21 -17 -1 7.26 6.13
 21 17 1 5.42 5.96
 0 48 -2 0.9 6.23
 0 -48 2 9.5 8.93
 0 46 -2 7.23 5.86
 0 -46 2 15.17 6.97
 0 44 -2 0.24 5.27
 0 -44 2 27.17 79.18
 0 -44 2 9.08 6.38
 0 -44 2 27.18 79.18
 0 42 -2 15.17 51.67
 0 42 -2 27.85 5.85
 0 42 -2 15.12 51.67
 0 -42 2 15.65 51.04
 0 -42 2 23.74 6.4
 0 -42 2 15.65 51.04
 0 40 -2 -17.68 47.42
 0 40 -2 -1.24 4.52
 0 40 -2 -17.56 47.43
 0 -40 2 8.76 52.91
 0 -40 2 4.01 5.43
 0 -40 2 8.79 52.91
 0 38 -2 45.54 40.84
 0 38 -2 58.02 6.69
 0 38 -2 45.54 40.84
 0 -38 2 51.45 39.41
 0 -38 2 54.4 6.58
 0 -38 2 51.5 39.41
 0 36 -2 5.28 34.61
 0 36 -2 -4.23 3.71
 0 36 -2 5.26 34.61
 0 -36 2 3.41 34.34
 0 -36 2 1.46 4.88
 0 -36 2 3.51 34.34
 0 34 -2 22.81 32.44
 0 34 -2 -0.79 3.43
 0 34 -2 22.81 32.44
 0 -34 2 6.78 32.79
 0 -34 2 0.13 4.56
 0 -34 2 6.78 32.79
 0 32 -2 4.21 27.54
 0 32 -2 -1.78 3.26
 0 32 -2 4.19 27.54
 0 -32 2 -2.63 27.95
 0 -32 2 -3.14 4.19
 0 -32 2 -2.63 27.95
 0 30 -2 43.79 27.43
 0 30 -2 49.36 5.04
 0 30 -2 43.79 27.43
 0 -30 2 33.59 25.09
 0 -30 2 52.84 6.55
 0 -30 2 33.59 25.09
 0 28 -2 -4.1 22.61
 0 28 -2 -0.2 2.7
 0 28 -2 -4.1 22.61
 0 -28 2 0.64 23.11
 0 -28 2 -1.7 3.73
 0 -28 2 0.63 23.11
 0 26 -2 120.21 25.61
 0 26 -2 119.32 5.12
 0 26 -2 120.21 25.61
 0 -26 2 153.36 29.04
 0 -26 2 119.09 6.45
 0 -26 2 153.37 29.05
 0 24 -2 11.5 18.6
 0 24 -2 0.45 2.27
 0 24 -2 11.5 18.6
 0 -24 2 7.78 18.44
 0 -24 2 -2.04 3.14
 0 -24 2 7.78 18.44
 0 22 -2 92.32 20.93
 0 22 -2 62.87 3.84
 0 22 -2 68.6 5.65
 0 22 -2 92.34 20.93
 0 -22 2 77.95 18.66
 0 -22 2 77.96 18.66
 0 20 -2 4.11 13.83
 0 20 -2 -0.87 1.84
 0 20 -2 0.17 2.71
 0 20 -2 4.12 13.83
 0 -20 2 1.69 14.78
 0 -20 2 0.93 2.1
 0 -20 2 3.22 2.87
 0 -20 2 1.69 14.78
 0 18 -2 856.63 34.72
 0 18 -2 827.72 8.26
 0 18 -2 838.94 9.26
 0 18 -2 856.62 34.72
 0 -18 2 881.92 35.44
 0 -18 2 792.01 8.25
 0 -18 2 866.67 9.59
 0 -18 2 881.91 35.44
 0 16 -2 -7.43 10.52
 0 16 -2 -0.54 1.59
 0 16 -2 0.32 2.33
 0 16 -2 -7.43 10.52
 0 -16 2 0.95 11.21
 0 -16 2 2.1 1.77
 0 -16 2 1.19 2.53
 0 -16 2 0.95 11.21
 0 14 -2 51.95 12.87
 0 14 -2 47.54 2.7
 0 14 -2 48.56 3.55
 0 14 -2 51.95 12.87
 0 -14 2 54.85 12.67
 0 -14 2 44 2.83
 0 -14 2 51.71 3.92
 0 -14 2 54.82 12.67
 0 12 -2 0.23 7.97
 0 12 -2 -0.53 1.35
 0 12 -2 0.01 1.87
 0 12 -2 0.23 7.97
 0 -12 2 -1.49 7.7
 0 -12 2 -1.03 1.39
 0 -12 2 -0.1 2.01
 0 -12 2 -1.49 7.7
 0 10 -2 88.32 12.23
 0 10 -2 73.83 2.6
 0 10 -2 73.81 3.26
 0 10 -2 88.32 12.23
 0 -10 2 77.86 11.27
 0 -10 2 72.15 2.65
 0 -10 2 80.05 3.48
 0 -10 2 77.86 11.27
 0 8 -2 -0.1 6.58
 0 8 -2 0.51 1.19
 0 8 -2 0.91 1.62
 0 8 -2 -0.1 6.58
 0 -8 2 -4.26 6.18
 0 -8 2 0.46 1.17
 0 -8 2 -1.23 1.69
 0 -8 2 -4.26 6.18
 0 6 -2 1419.62 26.18
 0 6 -2 1326.94 7.67
 0 6 -2 1392.86 6.72
 0 6 -2 1376.18 7.97
 0 6 -2 1419.61 26.18
 0 -6 2 1394.7 25.98
 0 -6 2 1346.08 6.79
 0 -6 2 1426.99 8.22
 0 -6 2 1394.68 25.98
 0 4 -2 6.49 4.9
 0 4 -2 0.28 0.96
 0 4 -2 -0.66 0.94
 0 4 -2 0.4 1.44
 0 4 -2 6.49 4.9
 0 -4 2 -0.1 5.06
 0 -4 2 0.43 0.99
 0 -4 2 0.08 1.5
 0 -4 2 -0.1 5.06
 0 2 -2 241.93 11.38
 0 2 -2 221.75 2.61
 0 2 -2 231.01 2.66
 0 2 -2 233.62 3.43
 0 2 -2 241.93 11.38
 0 -2 2 242.66 11.4
 0 -2 2 222.73 2.73
 0 -2 2 229.01 2.75
 0 -2 2 240.62 3.55
 0 -2 2 242.66 11.4
 0 0 -2 7.64 4.89
 0 0 -2 -0.07 0.93
 0 0 -2 -0.42 0.9
 0 0 -2 2.49 1.4
 0 0 -2 7.64 4.89
 0 0 2 2.05 4.24
 0 0 2 0.32 0.94
 0 0 2 -0.76 0.92
 0 0 2 2.33 1.38
 0 0 2 2.05 4.24
 0 -2 -2 255.11 11.77
 0 -2 -2 238.56 2.81
 0 -2 -2 220.1 2.69
 0 -2 -2 255.1 11.77
 0 2 2 232.9 2.84
 0 2 2 223.09 2.79
 0 2 2 233.21 3.44
 0 -4 -2 -0.08 1.81
 0 4 2 1.39 5.19
 0 4 2 1.38 5.15
 0 -6 -2 1431.79 27.3
 0 -6 -2 1382.99 7.05
 0 -6 -2 1431.78 27.3
 0 6 2 1419.29 27.36
 0 6 2 1381.77 7.26
 0 6 2 1419.28 27.36
 0 -8 -2 3.76 7.26
 0 -8 -2 0.07 1.25
 0 -8 -2 3.76 7.26
 0 8 2 7.25 7.37
 0 8 2 0.63 1.21
 0 8 2 0.84 1.5
 0 8 2 7.25 7.36
 0 -10 -2 87.88 12.6
 0 -10 -2 75.14 2.67
 0 -10 -2 87.89 12.61
 0 10 2 75.65 12.34
 0 10 2 75.23 2.74
 0 10 2 69.7 2.87
 0 10 2 75.65 12.34
 0 -12 -2 2.66 11.13
 0 -12 -2 -0.74 1.41
 0 -12 -2 2.66 11.13
 0 12 2 0.45 8.09
 0 12 2 -0.91 1.36
 0 12 2 -0.55 1.73
 0 12 2 0.45 8.08
 0 -14 -2 58.48 13.5
 0 -14 -2 42.76 2.8
 0 -14 -2 41.73 3.08
 0 -14 -2 58.48 13.5
 0 14 2 38.59 11.61
 0 14 2 43.63 2.89
 0 14 2 41.4 3.06
 0 14 2 38.6 11.61
 0 -16 -2 7.65 10.1
 0 -16 -2 -0.06 1.8
 0 -16 -2 -1.72 1.94
 0 -16 -2 7.64 10.1
 0 16 2 -1.8 10.52
 0 16 2 1.26 1.7
 0 16 2 -1.33 1.94
 0 16 2 -1.8 10.52
 0 -18 -2 837.92 43.62
 0 -18 -2 823.36 8.68
 0 -18 -2 872.95 8.98
 0 -18 -2 837.91 43.62
 0 18 2 847.23 35.43
 0 18 2 821.71 8.67
 0 18 2 837.14 8.77
 0 18 2 847.22 35.43
 0 -20 -2 3.85 14.36
 0 -20 -2 -0.54 2.14
 0 -20 -2 -2.07 2.22
 0 -20 -2 3.86 14.36
 0 20 2 -6.59 17.6
 0 20 2 0.82 1.96
 0 20 2 1 2.48
 0 20 2 -6.6 17.6
 0 -22 -2 51.3 15.63
 0 -22 -2 73.43 4.4
 0 -22 -2 51.3 15.62
 0 22 2 84.28 29.25
 0 22 2 66.39 4.02
 0 22 2 68.68 4.68
 0 22 2 84.29 29.25
 0 -24 -2 6.27 16.89
 0 -24 -2 2.55 2.71
 0 -24 -2 6.28 16.89
 0 24 2 -3.77 16.98
 0 24 2 2.41 2.33
 0 24 2 -3.77 16.99
 0 -26 -2 138.39 33.7
 0 -26 -2 118.85 5.56
 0 -26 -2 138.39 33.7
 0 26 2 94.34 23.88
 0 26 2 112.97 5.2
 0 26 2 94.35 23.88
 0 -28 -2 10.2 21.51
 0 -28 -2 -1.46 3.1
 0 -28 -2 10.21 21.51
 0 28 2 -13.32 34.14
 0 28 2 0 2.66
 0 28 2 -13.3 34.14
 0 -30 -2 21.88 22.33
 0 -30 -2 47.33 5.61
 0 -30 -2 21.88 22.33
 0 30 2 62.55 32.01
 0 30 2 48.42 5.12
 0 30 2 62.55 32
 0 -32 -2 13.33 25.9
 0 -32 -2 -1.56 3.71
 0 -32 -2 13.33 25.9
 0 32 2 7.19 45.61
 0 32 2 -0.37 3.25
 0 32 2 7.18 45.61
 0 -34 -2 11 32.77
 0 -34 -2 1.58 4.19
 0 -34 -2 11.03 32.77
 0 34 2 0.24 3.57
 0 -36 -2 -4.91 56.67
 0 -36 -2 -2.39 4.36
 0 -36 -2 -4.91 56.66
 0 36 2 9.49 49.99
 0 36 2 -0.22 4.25
 0 36 2 9.48 49.98
 0 -38 -2 36.11 40.46
 0 -38 -2 57.46 8.16
 0 -38 -2 36.11 40.46
 0 38 2 47.82 45.25
 0 38 2 45.7 5.57
 0 38 2 47.83 45.25
 0 -40 -2 6.45 43.61
 0 -40 -2 0.49 5.2
 0 -40 -2 6.45 43.61
 0 40 2 -13.8 37.44
 0 40 2 0.13 4.67
 0 40 2 -13.76 37.44
 0 -42 -2 12.9 50.08
 0 -42 -2 25.17 6.35
 0 -42 -2 12.91 50.08
 0 42 2 13.87 49.26
 0 42 2 21.42 5.77
 0 42 2 13.9 49.3
 0 -44 -2 18.42 56.27
 0 -44 -2 5.65 6.33
 0 -44 -2 18.44 56.27
 0 44 2 12.01 66.16
 0 44 2 -0.04 5.4
 0 44 2 12 66.16
 0 -46 -2 12.51 65.33
 0 -46 -2 6.92 7.07
 0 -46 -2 12.63 65.33
 0 46 2 -9.54 87.61
 0 46 2 9.23 6.12
 0 46 2 -9.53 87.61
 0 -48 -2 1.19 70.67
 0 -48 -2 3.12 7.47
 0 -48 -2 1.16 70.67
 0 48 2 -17.79 97.08
 0 48 2 -2.86 6.14
 0 48 2 -17.79 97.09
 -2 48 -2 20.99 6.76
 2 48 -2 20.06 11.94
 -2 -48 2 34.53 8.39
 2 -48 2 31.91 8.19
 -2 46 -2 3.43 5.8
 2 46 -2 5 6.05
 -2 -46 2 18.32 68.85
 -2 -46 2 12.99 7.09
 -2 -46 2 18.34 68.85
 2 -46 2 16.76 7.09
 -2 44 -2 3.41 5.29
 2 44 -2 -19.09 89.34
 2 44 -2 3.97 5.46
 2 44 -2 -19.07 89.34
 -2 -44 2 13.49 54.84
 -2 -44 2 10.8 6.44
 -2 -44 2 13.42 54.84
 2 -44 2 11.65 6.45
 -2 42 -2 20.87 5.5
 2 42 -2 -2.18 50.49
 2 42 -2 13.65 5.35
 2 42 -2 -2.18 50.49
 -2 -42 2 20.09 57.28
 -2 -42 2 23.62 6.5
 -2 -42 2 20.11 57.28
 2 -42 2 1.56 50.79
 2 -42 2 26.36 6.49
 2 -42 2 1.54 50.79
 -2 40 -2 23.46 46.22
 -2 40 -2 38.37 5.46
 -2 40 -2 23.46 46.22
 2 40 -2 46.13 53.93
 2 40 -2 44.6 6.12
 2 40 -2 46.12 53.93
 -2 -40 2 62.91 45.92
 -2 -40 2 49.91 6.89
 -2 -40 2 63 45.92
 2 -40 2 39.65 44.52
 2 -40 2 50.64 6.86
 2 -40 2 39.65 44.52
 -2 38 -2 16.13 59.08
 -2 38 -2 7.21 4.3
 -2 38 -2 16.14 59.08
 2 38 -2 2.51 41.19
 2 38 -2 2.96 4.3
 2 38 -2 2.52 41.19
 -2 -38 2 8.32 40.83
 -2 -38 2 8.83 5.29
 -2 -38 2 8.26 40.83
 -2 36 -2 -4.42 37.25
 -2 36 -2 2.3 3.88
 -2 36 -2 -4.41 37.25
 2 36 -2 -8.96 55.5
 2 36 -2 0.75 4.4
 2 36 -2 -9.01 55.5
 -2 -36 2 1.07 32.88
 -2 -36 2 1.07 32.88
 2 -36 2 4.21 34.1
 2 -36 2 0.36 4.86
 2 -36 2 4.23 34.1
 -2 34 -2 26.83 32.06
 -2 34 -2 16.05 3.96
 -2 34 -2 26.83 32.06
 2 34 -2 13.78 33.85
 2 34 -2 12.05 3.98
 2 34 -2 13.74 33.86
 -2 -34 2 19.01 33.46
 -2 -34 2 18.31 5.25
 -2 -34 2 19.01 33.46
 2 -34 2 21.04 31.91
 2 -34 2 15.53 5.03
 2 -34 2 21.04 31.91
 -2 32 -2 26.97 29.58
 -2 32 -2 36.11 4.27
 -2 32 -2 26.97 29.58
 2 32 -2 40.74 31.98
 2 32 -2 29.55 4.17
 2 32 -2 40.75 31.99
 -2 -32 2 45.37 30.87
 -2 -32 2 30.58 5.11
 -2 -32 2 45.37 30.87
 2 -32 2 40.48 28.59
 2 -32 2 39.54 5.39
 2 -32 2 40.48 28.59
 -2 30 -2 12.52 41.93
 -2 30 -2 0.98 2.96
 -2 30 -2 12.52 41.93
 2 30 -2 -3.3 25.44
 2 30 -2 -1.2 2.94
 2 30 -2 -3.29 25.44
 -2 -30 2 -5.51 25.39
 -2 -30 2 2.7 4.02
 -2 -30 2 -5.51 25.39
 2 -30 2 10.73 24.15
 2 -30 2 2.91 4.11
 2 -30 2 10.73 24.15
 -2 28 -2 153.9 28.78
 -2 28 -2 138.58 5.51
 -2 28 -2 153.95 28.8
 2 28 -2 145.56 29.76
 2 28 -2 146.19 5.92
 2 28 -2 145.56 29.76
 -2 -28 2 125.79 29.25
 -2 -28 2 148.64 7.09
 -2 -28 2 125.8 29.25
 2 -28 2 197.63 39.1
 2 -28 2 148.29 7.12
 2 -28 2 197.78 39.12
 -2 26 -2 49.19 33.41
 -2 26 -2 36.93 4.04
 -2 26 -2 49.2 33.41
 2 26 -2 27.27 22.88
 2 26 -2 40.17 4.25
 2 26 -2 27.28 22.88
 -2 -26 2 34.79 22.87
 -2 -26 2 36.23 4.52
 -2 -26 2 34.8 22.87
 2 -26 2 13.79 19.77
 2 -26 2 38.08 4.49
 2 -26 2 13.79 19.77
 -2 24 -2 18.28 17.91
 -2 24 -2 11.07 2.93
 -2 24 -2 18.27 17.91
 2 24 -2 2.17 19.52
 2 24 -2 14 2.82
 2 24 -2 2.17 19.52
 -2 -24 2 20.78 30.83
 -2 -24 2 12.61 3.8
 -2 -24 2 20.76 30.84
 2 -24 2 11.5 3.53
 -2 22 -2 93.13 22.08
 -2 22 -2 114.76 4.28
 -2 22 -2 107.32 5.32
 -2 22 -2 93.14 22.08
 2 22 -2 156.21 34.42
 2 22 -2 106.9 4.46
 2 22 -2 156.2 34.42
 -2 -22 2 165.32 30.65
 -2 -22 2 117.83 5.74
 -2 -22 2 165.32 30.65
 2 -22 2 123.03 21.35
 2 -22 2 97.85 4.56
 2 -22 2 118.55 5.48
 2 -22 2 123.03 21.35
 -2 20 -2 75.13 16.77
 -2 20 -2 92.25 3.78
 -2 20 -2 95.68 4.77
 -2 20 -2 75.13 16.77
 2 20 -2 89.21 18.98
 2 20 -2 94.72 4.11
 2 20 -2 91.06 5.03
 2 20 -2 89.22 18.98
 -2 -20 2 149.97 28.49
 -2 -20 2 90.22 4.17
 -2 -20 2 99.41 5.26
 -2 -20 2 149.95 28.49
 2 -20 2 91.8 18.57
 2 -20 2 85.41 3.92
 2 -20 2 102.5 5.13
 2 -20 2 91.8 18.57
 -2 18 -2 7.66 11.9
 -2 18 -2 10.4 2.03
 -2 18 -2 12.62 2.9
 -2 18 -2 7.66 11.9
 2 18 -2 1.12 13.43
 2 18 -2 11.24 2.24
 2 18 -2 11.77 2.92
 2 18 -2 1.12 13.43
 -2 -18 2 4.6 20.96
 -2 -18 2 7.79 2.24
 -2 -18 2 9.96 2.98
 -2 -18 2 4.6 20.96
 2 -18 2 13.77 12.53
 2 -18 2 11.11 2.35
 2 -18 2 12.77 2.92
 2 -18 2 13.78 12.53
 -2 16 -2 69.34 14.15
 -2 16 -2 67.09 2.97
 -2 16 -2 69.7 3.98
 -2 16 -2 69.34 14.15
 2 16 -2 48.92 12.9
 2 16 -2 69.08 3.41
 2 16 -2 78.23 4.95
 2 16 -2 48.91 12.9
 -2 -16 2 75.4 15.53
 -2 -16 2 68.3 3.87
 -2 -16 2 81.9 4.7
 -2 -16 2 75.39 15.53
 2 -16 2 81.39 14.89
 2 -16 2 69.28 3.15
 2 -16 2 78.29 4.41
 2 -16 2 81.39 14.89
 -2 14 -2 17.61 10.38
 -2 14 -2 19.48 1.93
 -2 14 -2 23.03 2.65
 -2 14 -2 17.61 10.38
 2 14 -2 19.03 15.49
 2 14 -2 20.57 2.32
 2 14 -2 19.14 2.69
 2 14 -2 19.03 15.49
 -2 -14 2 29.98 15.79
 -2 -14 2 16.6 2.11
 -2 -14 2 22.95 2.95
 -2 -14 2 29.99 15.79
 2 -14 2 18.57 10.41
 2 -14 2 21.15 2.36
 2 -14 2 22.01 2.71
 2 -14 2 18.57 10.41
 -2 12 -2 231.54 17.07
 -2 12 -2 206.31 3.42
 -2 12 -2 217.75 4.47
 -2 12 -2 231.54 17.07
 2 12 -2 222.12 19.45
 2 12 -2 214.75 4.22
 2 12 -2 222.31 4.79
 2 12 -2 222.12 19.45
 -2 -12 2 305.76 26.17
 -2 -12 2 207.59 4.17
 -2 -12 2 227.92 5.02
 -2 -12 2 305.76 26.17
 2 -12 2 219.59 16.67
 2 -12 2 199.8 3.6
 2 -12 2 225.86 4.72
 2 -12 2 219.59 16.67
 -2 10 -2 70.23 10.53
 -2 10 -2 61.71 2.12
 -2 10 -2 59.68 3.03
 -2 10 -2 70.24 10.53
 2 10 -2 77.98 13.77
 2 10 -2 57.93 2.71
 2 10 -2 61.21 3.29
 2 10 -2 77.97 13.77
 -2 -10 2 82.08 18.4
 -2 -10 2 60.51 2.77
 -2 -10 2 67.32 3.67
 -2 -10 2 82.08 18.4
 2 -10 2 73.06 10.58
 2 -10 2 61.43 2.3
 2 -10 2 64.63 3.16
 2 -10 2 73.06 10.58
 -2 8 -2 323.78 14.49
 -2 8 -2 308.89 3.06
 -2 8 -2 315.3 4.52
 -2 8 -2 323.77 14.49
 2 8 -2 305.75 18.23
 2 8 -2 306.68 4.31
 2 8 -2 318.79 4.7
 2 8 -2 305.75 18.23
 -2 -8 2 321.64 23.25
 -2 -8 2 292.51 4.21
 -2 -8 2 325.75 4.95
 -2 -8 2 321.67 23.25
 2 -8 2 324.05 14.63
 2 -8 2 299.42 3.37
 2 -8 2 316.54 4.57
 2 -8 2 324.05 14.63
 -2 6 -2 15.81 5.6
 -2 6 -2 16.34 1.9
 -2 6 -2 15.81 5.6
 2 6 -2 10.97 8.21
 2 6 -2 16.33 1.66
 2 6 -2 17.21 2.01
 2 6 -2 10.97 8.21
 -2 -6 2 16.96 7.85
 -2 -6 2 17.44 1.71
 -2 -6 2 18.69 2.1
 -2 -6 2 16.96 7.85
 2 -6 2 17.84 5.78
 2 -6 2 17.78 1.4
 2 -6 2 18.64 2.3
 2 -6 2 17.84 5.78
 -2 4 -2 146.65 8.35
 -2 4 -2 134.9 3.09
 -2 4 -2 146.65 8.35
 2 4 -2 206.5 19.15
 2 4 -2 126.34 2.82
 2 4 -2 130.22 2.86
 2 4 -2 137.34 3.07
 2 4 -2 206.5 19.15
 -2 -4 2 178.67 16.79
 -2 -4 2 128.04 2.9
 -2 -4 2 129.95 2.84
 -2 -4 2 144.02 3.2
 -2 -4 2 178.66 16.79
 2 -4 2 135.05 8.27
 2 -4 2 140.93 3.16
 2 -4 2 135.05 8.27
 -2 2 -2 595.27 11.56
 -2 2 -2 603.53 5.24
 -2 2 -2 595.26 11.56
 2 2 -2 594.34 30.91
 2 2 -2 581.48 4.92
 2 2 -2 596.54 4.99
 2 2 -2 617.99 4.92
 2 2 -2 594.3 30.91
 -2 -2 2 963.3 30.51
 -2 -2 2 569.43 4.96
 -2 -2 2 589.61 4.97
 -2 -2 2 643.96 5.1
 -2 -2 2 963.3 30.51
 2 -2 2 647.62 12.72
 2 -2 2 618.73 5.35
 2 -2 2 647.62 12.72
 -2 0 -2 827.13 13.06
 -2 0 -2 795.29 12.92
 -2 0 -2 827.13 13.06
 -2 0 -2 795.29 12.92
 2 0 -2 1228.69 31.68
 2 0 -2 798.82 5.62
 2 0 -2 813.29 5.69
 2 0 -2 1228.66 31.68
 -2 0 2 1081.98 27.93
 -2 0 2 798.99 5.72
 -2 0 2 788.01 5.6
 -2 0 2 848.97 5.47
 -2 0 2 1081.97 27.93
 2 0 2 828.03 6.03
 -2 -2 -2 632.3 13.38
 -2 -2 -2 632.49 13.39
 2 -2 -2 637.77 19.85
 2 -2 -2 586.99 5
 2 -2 -2 585.32 5.03
 2 -2 -2 601.41 4.51
 2 -2 -2 638.18 19.86
 -2 2 2 584.17 5.02
 -2 2 2 596.98 5.03
 -2 2 2 611.24 4.54
 2 2 2 621.42 13.27
 2 2 2 620.55 13.25
 -2 -4 -2 144.96 9.6
 -2 -4 -2 144.96 9.6
 2 -4 -2 228.56 20.29
 2 -4 -2 135.2 2.93
 2 -4 -2 131.39 2.95
 2 -4 -2 229.6 20.38
 -2 4 2 129.97 2.92
 -2 4 2 132.82 2.68
 2 4 2 141.96 9.67
 2 4 2 141 2.17
 2 4 2 141.96 9.67
 -2 -6 -2 -0.63 4.74
 -2 -6 -2 17.4 1.5
 -2 -6 -2 -0.63 4.74
 2 -6 -2 10.17 7.6
 2 -6 -2 18.26 1.75
 2 -6 -2 10.17 7.6
 -2 6 2 17.56 9.78
 -2 6 2 21.6 2.07
 -2 6 2 17.56 9.78
 2 6 2 26.95 6.93
 2 6 2 17.58 1.92
 2 6 2 26.95 6.93
 -2 -8 -2 304.72 3.56
 2 -8 -2 413.56 24.45
 2 -8 -2 301.86 4.31
 2 -8 -2 413.35 24.44
 -2 8 2 309.83 18.47
 -2 8 2 306.29 4.36
 -2 8 2 304.21 3.84
 -2 8 2 309.93 18.46
 2 8 2 331.38 16.26
 2 8 2 311.71 3.86
 2 8 2 302.81 4.57
 2 8 2 331.38 16.26
 -2 -10 -2 58.37 2.35
 2 -10 -2 113.56 17.37
 2 -10 -2 59.25 2.77
 2 -10 -2 113.55 17.37
 -2 10 2 78.88 17.08
 -2 10 2 58.49 2.81
 -2 10 2 58.08 2.53
 -2 10 2 78.88 17.08
 2 10 2 74.02 11.38
 2 10 2 64.5 2.58
 2 10 2 56.58 2.91
 2 10 2 74.03 11.38
 -2 -12 -2 211.59 17.92
 -2 -12 -2 204.2 3.75
 -2 -12 -2 221.62 4.65
 -2 -12 -2 211.59 17.92
 2 -12 -2 185.84 19.13
 2 -12 -2 212.16 4.25
 2 -12 -2 185.84 19.12
 -2 12 2 273.06 24.17
 -2 12 2 211.16 4.28
 -2 12 2 206.21 3.84
 -2 12 2 272.94 24.19
 2 12 2 209.77 18.04
 2 12 2 216.58 4.05
 2 12 2 210.78 4.54
 2 12 2 209.77 18.04
 -2 -14 -2 24.78 18.97
 -2 -14 -2 19.21 2.06
 -2 -14 -2 17.98 2.45
 -2 -14 -2 24.78 18.97
 2 -14 -2 28.68 16.21
 2 -14 -2 17.47 2.3
 2 -14 -2 18.69 2.17
 2 -14 -2 28.68 16.21
 -2 14 2 20.28 11.74
 -2 14 2 22.57 2.41
 -2 14 2 17.13 2.11
 -2 14 2 20.28 11.74
 2 14 2 30.37 12.37
 2 14 2 20.92 2.26
 2 14 2 20.77 2.56
 2 14 2 30.37 12.37
 -2 -16 -2 57.9 13.64
 -2 -16 -2 66.69 3.18
 -2 -16 -2 78.54 3.96
 -2 -16 -2 57.9 13.64
 2 -16 -2 123.11 22.03
 2 -16 -2 68.32 4.01
 2 -16 -2 72.43 3.41
 2 -16 -2 123.1 22.03
 -2 16 2 54.88 13.18
 -2 16 2 67.64 3.49
 -2 16 2 63.97 3.45
 -2 16 2 54.89 13.18
 2 16 2 74.34 15
 2 16 2 71.65 3.4
 2 16 2 63.61 3.68
 2 16 2 74.35 15
 -2 -18 -2 14.28 12.64
 -2 -18 -2 11.35 2.21
 -2 -18 -2 10.28 2.49
 -2 -18 -2 14.28 12.64
 2 -18 -2 9.99 16.34
 2 -18 -2 11.64 2.41
 2 -18 -2 11.53 2.39
 2 -18 -2 10 16.34
 -2 18 2 7.42 11.95
 -2 18 2 13.73 2.44
 -2 18 2 10 2.46
 -2 18 2 7.42 11.95
 2 18 2 13.45 13.73
 2 18 2 10.41 2.12
 2 18 2 11.48 2.72
 2 18 2 13.45 13.73
 -2 -20 -2 139.58 31.42
 -2 -20 -2 87.86 4.04
 -2 -20 -2 96.82 4.64
 -2 -20 -2 139.57 31.42
 2 -20 -2 148.59 26.97
 2 -20 -2 89.45 4.27
 2 -20 -2 98.35 4.19
 2 -20 -2 148.58 26.97
 -2 20 2 97.17 18.77
 -2 20 2 87.14 4.1
 -2 20 2 97.11 4.43
 -2 20 2 97.18 18.77
 2 20 2 139.15 26.33
 2 20 2 88.9 4.02
 2 20 2 93.46 4.76
 2 20 2 139.15 26.33
 -2 -22 -2 100.88 4.5
 -2 -22 -2 108.7 5.01
 2 -22 -2 163.92 26.67
 2 -22 -2 116.99 4.66
 2 -22 -2 163.92 26.67
 -2 22 2 77.66 18.32
 -2 22 2 112.5 4.63
 -2 22 2 115.06 4.98
 -2 22 2 77.67 18.32
 2 22 2 112.8 22.31
 2 22 2 112.55 4.52
 2 22 2 112.8 22.31
 -2 -24 -2 6.34 17
 -2 -24 -2 8.39 3.03
 -2 -24 -2 6.33 17
 2 -24 -2 1.8 18.06
 2 -24 -2 9.61 2.87
 2 -24 -2 1.8 18.06
 -2 24 2 23.98 19.95
 -2 24 2 8.09 2.65
 -2 24 2 11.66 3.33
 -2 24 2 23.98 19.95
 2 24 2 9.91 18.1
 2 24 2 9.33 2.61
 2 24 2 9.9 18.1
 -2 -26 -2 38.37 21.23
 -2 -26 -2 35.64 4.05
 -2 -26 -2 38.37 21.23
 2 -26 -2 29.79 26.36
 2 -26 -2 39.54 3.86
 2 -26 -2 29.8 26.36
 -2 26 2 27.15 20.15
 -2 26 2 35.88 4.29
 -2 26 2 27.15 20.16
 2 26 2 31.29 23.91
 2 26 2 35.82 3.67
 2 26 2 31.3 23.91
 -2 -28 -2 136.94 28.34
 -2 -28 -2 148.78 6.5
 -2 -28 -2 136.94 28.34
 2 -28 -2 112.25 24.28
 2 -28 -2 152 6.13
 2 -28 -2 112.26 24.28
 -2 28 2 237.48 46.51
 -2 28 2 144.92 5.96
 -2 28 2 237.46 46.51
 2 28 2 137.51 28.55
 2 28 2 138.6 5.92
 2 28 2 137.51 28.55
 -2 -30 -2 -11.91 23.83
 -2 -30 -2 -0.92 3.58
 -2 -30 -2 -11.9 23.83
 2 -30 -2 -11.5 21.22
 2 -30 -2 0.9 3.43
 2 -30 -2 -11.46 21.22
 -2 30 2 -1.08 30.62
 -2 30 2 0.62 3.05
 -2 30 2 -1.08 30.62
 2 30 2 2.14 30.59
 2 30 2 -0.26 3.15
 2 30 2 2.14 30.59
 -2 -32 -2 22.99 25.82
 -2 -32 -2 29.7 4.83
 -2 -32 -2 23 25.82
 2 -32 -2 32.45 30.46
 2 -32 -2 37.53 4.8
 2 -32 -2 32.45 30.46
 -2 32 2 21.1 41.36
 -2 32 2 29.99 4.14
 -2 32 2 21.11 41.36
 2 32 2 43.9 33.07
 2 32 2 37.18 4.39
 2 32 2 43.9 33.07
 -2 -34 -2 21.92 33.84
 -2 -34 -2 12.27 4.54
 -2 -34 -2 21.92 33.84
 2 -34 -2 4.76 28.05
 2 -34 -2 16.79 4.5
 2 -34 -2 4.76 28.05
 -2 34 2 23.98 28.82
 -2 34 2 18.18 4.31
 -2 34 2 23.99 28.82
 2 34 2 19.8 31.09
 2 34 2 14.22 3.96
 2 34 2 19.8 31.09
 -2 -36 -2 2.93 34.24
 -2 -36 -2 1.01 4.56
 -2 -36 -2 2.94 34.24
 2 -36 -2 4.3 30.91
 2 -36 -2 1.02 4.38
 2 -36 -2 4.3 30.91
 -2 36 2 0.02 37.48
 -2 36 2 -0.52 4.5
 -2 36 2 0.03 37.48
 2 36 2 -1.76 34.48
 2 36 2 1.78 3.99
 2 36 2 -1.81 34.48
 -2 -38 -2 0.31 35.4
 -2 -38 -2 8.83 5.14
 -2 -38 -2 0.31 35.41
 2 -38 -2 12.24 39.78
 2 -38 -2 17.73 5.34
 2 -38 -2 12.24 39.78
 -2 38 2 -12.58 60.28
 -2 38 2 3.2 4.31
 -2 38 2 -12.57 60.28
 2 38 2 -8.02 49.85
 2 38 2 5.18 4.36
 2 38 2 -8.02 49.85
 -2 -40 -2 55.36 50.19
 -2 -40 -2 45.45 6.59
 -2 -40 -2 55.28 50.19
 2 -40 -2 43.19 47.88
 2 -40 -2 45.7 7.64
 2 -40 -2 43.19 47.87
 -2 40 2 22.95 43.05
 -2 40 2 40.1 5.79
 -2 40 2 22.96 43.05
 2 40 2 27.07 55.41
 2 40 2 39.97 5.71
 2 40 2 27.07 55.41
 -2 -42 -2 18.5 49.04
 -2 -42 -2 20.23 6.35
 -2 -42 -2 18.5 49.04
 2 -42 -2 30.08 51.43
 2 -42 -2 20.57 6.22
 2 -42 -2 30.09 51.43
 -2 42 2 21.38 76.5
 -2 42 2 15.17 5.66
 -2 42 2 21.39 76.44
 2 42 2 -8.01 62.27
 2 42 2 21.67 5.73
 2 42 2 -8.03 62.27
 -2 -44 -2 -8.96 49.33
 -2 -44 -2 8.79 6.61
 -2 -44 -2 -8.96 49.33
 2 -44 -2 10.25 58
 2 -44 -2 6.88 6.44
 2 -44 -2 10.26 58
 -2 44 2 52.29 65.28
 -2 44 2 5.62 5.47
 -2 44 2 52.3 65.29
 2 44 2 -2.99 54.6
 2 44 2 3.11 5.38
 2 44 2 -2.95 54.61
 -2 -46 -2 34.62 88.98
 -2 -46 -2 2.88 7
 -2 -46 -2 34.62 88.98
 2 -46 -2 12.09 69.05
 2 -46 -2 9.22 7.04
 2 -46 -2 12.1 69.05
 -2 46 2 -1.39 57.92
 -2 46 2 4.13 5.91
 -2 46 2 -1.37 57.92
 2 46 2 38.33 124.64
 2 46 2 6.2 6.32
 2 46 2 38.16 124.64
 2 -48 -2 31.58 81.18
 2 -48 -2 29.97 8.08
 2 -48 -2 31.61 81.18
 -2 48 2 24.56 7.26
 2 48 2 17.31 6.8
 -4 48 -2 3.36 6.36
 4 48 -2 -1.75 6.59
 -4 -48 2 15.53 7.83
 -4 46 -2 2.86 5.79
 4 46 -2 -19.63 80.44
 4 46 -2 7.45 6.31
 4 46 -2 -19.67 80.44
 -4 -46 2 12.47 67.91
 -4 -46 2 12.49 67.95
 4 -46 2 21.64 7.39
 -4 44 -2 -0.39 5.3
 4 44 -2 42.44 82.29
 4 44 -2 2.27 5.64
 4 44 -2 42.42 82.29
 -4 -44 2 3.18 6.43
 4 -44 2 15.91 6.66
 -4 42 -2 10.89 5.18
 4 42 -2 26.64 88.11
 4 42 -2 8.11 5.56
 4 42 -2 26.65 88.11
 -4 -42 2 13.3 50.78
 -4 -42 2 10.9 6.11
 -4 -42 2 13.39 50.78
 4 -42 2 16.65 6.21
 -4 40 -2 1.07 5.27
 4 40 -2 5 51.1
 4 40 -2 0.03 4.9
 4 40 -2 4.98 51.1
 -4 -40 2 11.27 48.26
 -4 -40 2 4.41 5.61
 -4 -40 2 11.27 48.26
 4 -40 2 -0.49 51.83
 4 -40 2 4.2 5.65
 4 -40 2 -0.49 51.83
 -4 38 -2 15.5 41.99
 -4 38 -2 13.88 4.51
 -4 38 -2 15.51 41.99
 4 38 -2 8.86 46.93
 4 38 -2 9.87 4.59
 4 38 -2 8.84 46.95
 -4 -38 2 -8.82 41.08
 -4 -38 2 10.49 5.5
 -4 -38 2 -8.83 41.08
 4 -38 2 3.25 39.17
 4 -38 2 19.68 5.75
 4 -38 2 3.23 39.17
 -4 36 -2 26.97 36.07
 -4 36 -2 22.23 4.38
 -4 36 -2 26.97 36.07
 4 36 -2 34.33 43.31
 4 36 -2 21.68 4.6
 4 36 -2 34.38 43.31
 -4 -36 2 10.93 35.91
 -4 -36 2 18.66 5.46
 -4 -36 2 10.96 35.91
 4 -36 2 14.52 35.16
 4 -36 2 26.82 5.67
 4 -36 2 14.53 35.16
 -4 34 -2 -6.25 34.59
 -4 34 -2 1.85 3.49
 -4 34 -2 -6.24 34.59
 4 34 -2 12.82 37.31
 4 34 -2 5.37 4.08
 4 34 -2 12.85 37.31
 -4 -34 2 37.54 55.62
 -4 -34 2 2.1 4.75
 -4 -34 2 37.54 55.62
 4 -34 2 -2.43 30.09
 4 -34 2 0.93 4.64
 4 -34 2 -2.42 30.1
 -4 32 -2 13.86 28.18
 -4 32 -2 15.75 3.7
 -4 32 -2 13.88 28.18
 4 32 -2 9.77 31.08
 4 32 -2 13.3 3.78
 4 32 -2 9.77 31.08
 -4 -32 2 -8.11 54.85
 -4 -32 2 9.27 4.53
 -4 -32 2 -8.11 54.85
 4 -32 2 13.31 27.56
 4 -32 2 18.13 4.93
 4 -32 2 13.31 27.56
 -4 30 -2 69.14 27.35
 -4 30 -2 63.66 5.07
 -4 30 -2 69.14 27.35
 4 30 -2 75.62 34.04
 4 30 -2 64.09 5.53
 4 30 -2 75.61 34.04
 -4 -30 2 55.31 29.09
 -4 -30 2 72.68 6.9
 -4 -30 2 55.31 29.09
 4 -30 2 48.68 26.53
 4 -30 2 70.1 6.91
 4 -30 2 48.64 26.53
 -4 28 -2 19.43 22.83
 -4 28 -2 19.46 3.26
 -4 28 -2 19.43 22.83
 4 28 -2 17.25 26.42
 4 28 -2 15.33 3.39
 4 28 -2 17.25 26.42
 -4 -28 2 19.56 25.64
 -4 -28 2 21.17 4.45
 -4 -28 2 19.56 25.64
 4 -28 2 23.02 22.33
 4 -28 2 20.54 4.42
 4 -28 2 23.02 22.33
 -4 26 -2 -4.04 18.97
 -4 26 -2 8.62 2.76
 -4 26 -2 -4.04 18.97
 4 26 -2 0.76 23.2
 4 26 -2 10.41 3.04
 4 26 -2 0.77 23.2
 -4 -26 2 8.01 34.72
 -4 -26 2 10.71 3.8
 -4 -26 2 8.01 34.72
 4 -26 2 13.67 20.55
 4 -26 2 9.99 3.79
 4 -26 2 13.67 20.55
 -4 24 -2 79.84 20.79
 -4 24 -2 82.08 4.14
 -4 24 -2 89.71 5.95
 -4 24 -2 79.85 20.79
 4 24 -2 64.36 23.63
 4 24 -2 87.95 4.83
 4 24 -2 64.36 23.63
 -4 -24 2 71.1 23.05
 -4 -24 2 84.78 5.8
 -4 -24 2 71.1 23.05
 4 -24 2 88.11 22.36
 4 -24 2 88.11 22.36
 -4 22 -2 40.96 17.51
 -4 22 -2 41.52 3.37
 -4 22 -2 39.22 4.6
 -4 22 -2 40.96 17.51
 4 22 -2 43.82 20.37
 4 22 -2 44.16 3.99
 4 22 -2 43.83 20.37
 -4 -22 2 47.34 19.97
 -4 -22 2 45.53 4.99
 -4 -22 2 47.34 19.97
 4 -22 2 40.43 15.97
 4 -22 2 43.32 3.99
 4 -22 2 48.88 4.95
 4 -22 2 40.44 15.97
 -4 20 -2 95.8 18.29
 -4 20 -2 89.77 3.61
 -4 20 -2 86.91 4.66
 -4 20 -2 95.8 18.29
 4 20 -2 153.71 31.72
 4 20 -2 86.42 4.25
 4 20 -2 153.7 31.72
 -4 -20 2 82.57 18.74
 -4 -20 2 89.31 5.32
 -4 -20 2 82.58 18.74
 4 -20 2 95.43 18.47
 4 -20 2 83.45 4.02
 4 -20 2 99.77 5.04
 4 -20 2 95.43 18.47
 -4 18 -2 60.67 16.33
 -4 18 -2 52.16 2.92
 -4 18 -2 57.09 4.01
 -4 18 -2 60.67 16.33
 4 18 -2 79.99 28.29
 4 18 -2 55.66 3.62
 4 18 -2 54.04 4.5
 4 18 -2 79.99 28.29
 -4 -18 2 40.79 16.14
 -4 -18 2 54.55 3.75
 -4 -18 2 59.38 4.72
 -4 -18 2 40.79 16.14
 4 -18 2 71.27 15.41
 4 -18 2 51.67 3.32
 4 -18 2 66.08 4.46
 4 -18 2 71.28 15.41
 -4 16 -2 74.75 13.94
 -4 16 -2 75.53 2.87
 -4 16 -2 72.33 3.91
 -4 16 -2 74.75 13.94
 4 16 -2 70.28 15.05
 4 16 -2 80.39 3.77
 4 16 -2 80.86 4.54
 4 16 -2 70.28 15.05
 -4 -16 2 60.47 14.51
 -4 -16 2 69.88 3.72
 -4 -16 2 73.82 4.71
 -4 -16 2 60.47 14.51
 4 -16 2 84.06 14.74
 4 -16 2 72.06 3.24
 4 -16 2 86.79 4.29
 4 -16 2 84.06 14.74
 -4 14 -2 86.72 13.26
 -4 14 -2 77.68 2.61
 -4 14 -2 83.64 3.74
 -4 14 -2 86.72 13.26
 4 14 -2 83.53 17.73
 4 14 -2 80.4 3.56
 4 14 -2 79.92 4.25
 4 14 -2 83.52 17.73
 -4 -14 2 66.79 14.17
 -4 -14 2 83.7 4.67
 -4 -14 2 66.79 14.17
 4 -14 2 86.26 13.35
 4 -14 2 76.7 2.98
 4 -14 2 92.14 4
 4 -14 2 86.26 13.35
 -4 12 -2 176.28 15.58
 -4 12 -2 185.91 4.25
 -4 12 -2 176.27 15.58
 4 12 -2 199.49 20.98
 4 12 -2 190.21 4.34
 4 12 -2 188.21 4.84
 4 12 -2 199.49 20.98
 -4 -12 2 236.69 25.34
 -4 -12 2 178.68 4.28
 -4 -12 2 199.31 5.17
 -4 -12 2 236.69 25.34
 4 -12 2 177.37 15.92
 4 -12 2 181.63 3.42
 4 -12 2 195.47 4.36
 4 -12 2 177.37 15.92
 -4 10 -2 124.21 12.49
 -4 10 -2 133.57 3.65
 -4 10 -2 124.21 12.49
 4 10 -2 222.53 24.93
 4 10 -2 126.23 3.61
 4 10 -2 134.14 4.1
 4 10 -2 222.53 24.93
 -4 -10 2 155.69 19.31
 -4 -10 2 130.79 3.69
 -4 -10 2 137.43 4.33
 -4 -10 2 155.69 19.31
 4 -10 2 127.4 12.78
 4 -10 2 126.16 2.64
 4 -10 2 136.9 3.61
 4 -10 2 127.39 12.78
 -4 8 -2 155.24 11.22
 -4 8 -2 139.19 3.49
 -4 8 -2 155.24 11.22
 4 8 -2 141.5 17.51
 4 8 -2 140.91 3.59
 4 8 -2 142.76 3.85
 4 8 -2 141.5 17.51
 -4 -8 2 161.47 18.02
 -4 -8 2 135.64 3.55
 -4 -8 2 150.69 4.03
 -4 -8 2 161.47 18.02
 4 -8 2 143.74 11.04
 4 -8 2 152.81 3.49
 4 -8 2 143.74 11.04
 -4 6 -2 341.22 11.36
 -4 6 -2 344.3 4.51
 -4 6 -2 341.21 11.36
 4 6 -2 330.62 4.71
 4 6 -2 343.93 4.83
 4 6 -2 351.69 4.72
 -4 -6 2 380.8 21.01
 -4 -6 2 342.87 4.77
 -4 -6 2 370.16 5.04
 -4 -6 2 380.79 21.01
 4 -6 2 363.63 11.54
 4 -6 2 365.19 4.6
 4 -6 2 363.63 11.54
 -4 4 -2 127.78 6.28
 -4 4 -2 116.99 3.14
 -4 4 -2 127.8 6.28
 4 4 -2 162.04 19.56
 4 4 -2 108.45 3.05
 4 4 -2 117.54 3.18
 4 4 -2 120.96 3.09
 4 4 -2 162.04 19.56
 -4 -4 2 160.89 19.29
 -4 -4 2 111.07 3.13
 -4 -4 2 123.29 3.27
 -4 -4 2 160.89 19.29
 4 -4 2 118.65 3.06
 4 2 -2 192.08 16.11
 4 2 -2 169.28 3.48
 4 2 -2 175.91 3.57
 4 2 -2 181.04 3.12
 4 2 -2 192.04 16.11
 -4 -2 2 187.1 15.56
 -4 -2 2 168.37 3.51
 -4 -2 2 166.77 3.42
 -4 -2 2 189.18 3.35
 -4 -2 2 187.06 15.56
 4 -2 2 178.48 3.47
 4 0 -2 1.73 8.46
 4 0 -2 0.25 1.36
 4 0 -2 0.59 1.44
 4 0 -2 1.74 1.3
 4 0 -2 1.71 8.46
 -4 0 2 -1.72 7.09
 -4 0 2 0.52 1.39
 -4 0 2 1.14 1.33
 -4 0 2 -1.73 7.09
 4 0 2 0.97 1.5
 -4 -2 -2 192.59 7.66
 -4 -2 -2 192.59 7.66
 4 -2 -2 183.74 16.23
 4 -2 -2 168.58 3.46
 4 -2 -2 172.18 3.56
 4 -2 -2 183.71 16.23
 -4 2 2 175.51 3.58
 -4 2 2 173.87 3.51
 4 2 2 185.03 7.52
 4 2 2 185.03 7.52
 -4 -4 -2 116.88 9.32
 -4 -4 -2 116.88 9.32
 4 -4 -2 134.38 15.68
 4 -4 -2 120.41 15.03
 4 -4 -2 111.65 3.13
 4 -4 -2 120.15 3.23
 4 -4 -2 134.39 15.68
 4 -4 -2 176.04 21.98
 -4 4 2 117.9 3.21
 4 4 2 133.05 9.31
 4 4 2 133.05 9.31
 -4 -6 -2 381.24 14.71
 -4 -6 -2 381.24 14.71
 4 -6 -2 324.49 19.61
 4 -6 -2 345.26 4.74
 4 -6 -2 324.64 19.63
 -4 6 2 351.91 4.8
 4 6 2 353.73 14.42
 4 6 2 359.91 3.48
 4 6 2 354.41 5
 4 6 2 353.73 14.42
 -4 -8 -2 148.62 13.15
 -4 -8 -2 141.38 2.43
 -4 -8 -2 148.62 13.15
 4 -8 -2 165.4 17.85
 4 -8 -2 133.71 3.53
 4 -8 -2 165.39 17.85
 -4 8 2 145.21 17.35
 -4 8 2 140.95 3.6
 -4 8 2 145.21 17.35
 4 8 2 154.52 13.62
 4 8 2 144.33 2.86
 4 8 2 138.6 3.81
 4 8 2 154.52 13.62
 -4 -10 -2 45.14 9.55
 -4 -10 -2 127.54 2.79
 -4 -10 -2 45.1 9.55
 4 -10 -2 218 25.8
 4 -10 -2 129.24 3.68
 4 -10 -2 218.15 25.82
 -4 10 2 211.16 24.51
 -4 10 2 132.15 3.68
 -4 10 2 210.58 24.45
 4 10 2 121.31 14.77
 4 10 2 133.06 3.09
 4 10 2 136.73 4.02
 4 10 2 121.31 14.77
 -4 -12 -2 22.28 9.71
 -4 -12 -2 186.22 3.53
 -4 -12 -2 22.28 9.71
 4 -12 -2 177.6 20.68
 4 -12 -2 181.17 4.33
 4 -12 -2 177.6 20.68
 -4 12 2 187.59 20.81
 -4 12 2 187.64 4.32
 -4 12 2 187.7 20.83
 4 12 2 197.11 18.24
 4 12 2 186.12 3.79
 4 12 2 181.47 4.62
 4 12 2 197.11 18.24
 -4 -14 -2 77.74 3.03
 -4 -14 -2 81.2 3.99
 4 -14 -2 72.65 15.21
 4 -14 -2 76.75 4.05
 4 -14 -2 72.63 15.2
 -4 14 2 129.84 22.54
 -4 14 2 83.04 3.55
 -4 14 2 78.37 3.09
 -4 14 2 129.89 22.56
 4 14 2 97.62 15.13
 4 14 2 77.16 3.22
 4 14 2 80.44 4.23
 4 14 2 97.63 15.13
 -4 -16 -2 91.01 16.63
 -4 -16 -2 73.78 3.27
 -4 -16 -2 73.2 4.05
 -4 -16 -2 91.01 16.63
 4 -16 -2 70.9 14.44
 4 -16 -2 69.08 3.72
 4 -16 -2 75.11 3.23
 4 -16 -2 70.89 14.44
 -4 16 2 102.84 20.03
 -4 16 2 73.93 3.64
 -4 16 2 75.45 3.4
 -4 16 2 102.86 20.03
 4 16 2 81.73 15.5
 4 16 2 70.39 3.39
 4 16 2 67.71 4.01
 4 16 2 81.73 15.5
 -4 -18 -2 53.34 15.43
 -4 -18 -2 50.93 3.29
 -4 -18 -2 59.25 4.2
 -4 -18 -2 53.35 15.43
 4 -18 -2 99.44 29.52
 4 -18 -2 54.43 3.84
 4 -18 -2 53.6 3.33
 4 -18 -2 99.44 29.52
 -4 18 2 65.6 18.05
 -4 18 2 55.48 3.61
 -4 18 2 55.84 3.53
 -4 18 2 65.59 18.04
 4 18 2 62.88 17.04
 4 18 2 56.31 3.5
 4 18 2 56.36 4.35
 4 18 2 62.89 17.04
 -4 -20 -2 82.56 17.03
 -4 -20 -2 81.74 3.97
 -4 -20 -2 90.91 4.83
 -4 -20 -2 82.56 17.03
 4 -20 -2 71.01 19.94
 4 -20 -2 97.47 4.02
 4 -20 -2 71.02 19.94
 -4 20 2 124.09 26.25
 -4 20 2 89.34 4.28
 -4 20 2 124.19 26.27
 4 20 2 113.98 21.76
 4 20 2 92.99 4.17
 4 20 2 113.98 21.76
 -4 -22 -2 28.28 15.15
 -4 -22 -2 42.54 3.94
 -4 -22 -2 44.32 4.53
 -4 -22 -2 28.28 15.15
 4 -22 -2 69.96 36.78
 4 -22 -2 50.01 3.89
 4 -22 -2 69.96 36.78
 -4 22 2 39.73 32.39
 -4 22 2 40.19 3.95
 -4 22 2 48.67 4.39
 -4 22 2 39.73 32.4
 4 22 2 53.01 18.85
 4 22 2 46.19 3.88
 4 22 2 53.01 18.85
 -4 -24 -2 63.21 19.33
 -4 -24 -2 92.28 5.4
 -4 -24 -2 63.22 19.33
 4 -24 -2 108.2 39.18
 4 -24 -2 90.07 4.62
 4 -24 -2 108.21 39.18
 -4 24 2 64.25 18.96
 -4 24 2 82.1 4.75
 -4 24 2 85.02 5.15
 -4 24 2 64.25 18.96
 4 24 2 132.35 34.81
 4 24 2 86.47 4.71
 4 24 2 132.36 34.81
 -4 -26 -2 8.52 3.59
 4 -26 -2 0.89 20.55
 4 -26 -2 10.59 3.05
 4 -26 -2 0.9 20.55
 -4 26 2 9.32 3.06
 -4 26 2 9.19 3.56
 4 26 2 14.9 27.04
 4 26 2 12.66 3.1
 4 26 2 14.89 27.04
 -4 -28 -2 0.09 21.24
 -4 -28 -2 18.88 4.04
 -4 -28 -2 0.1 21.24
 4 -28 -2 18.85 38.39
 4 -28 -2 19.26 3.75
 4 -28 -2 18.84 38.39
 -4 28 2 18.04 36.41
 -4 28 2 22.69 3.8
 -4 28 2 18.04 36.41
 4 28 2 16.74 27.1
 4 28 2 16.49 3.37
 4 28 2 16.75 27.1
 -4 -30 -2 53.66 26.08
 -4 -30 -2 70 6.31
 -4 -30 -2 53.67 26.08
 4 -30 -2 32.34 28.63
 4 -30 -2 71.05 5.69
 4 -30 -2 32.34 28.63
 -4 30 2 62.73 30.81
 -4 30 2 71.43 5.67
 -4 30 2 62.83 30.85
 4 30 2 50.51 32.06
 4 30 2 60.9 5.52
 4 30 2 50.51 32.06
 -4 -32 -2 9.69 25.77
 -4 -32 -2 16.97 4.58
 -4 -32 -2 9.68 25.77
 4 -32 -2 4.87 24.63
 4 -32 -2 15.99 4.13
 4 -32 -2 4.88 24.63
 -4 32 2 7.92 26.47
 -4 32 2 13.24 3.89
 -4 32 2 7.92 26.47
 4 32 2 3.89 32.42
 4 32 2 12.81 3.69
 4 32 2 3.9 32.42
 -4 -34 -2 12.44 27.62
 -4 -34 -2 1.73 4.42
 -4 -34 -2 12.43 27.62
 4 -34 -2 -10.49 30.65
 4 -34 -2 2.35 4.13
 4 -34 -2 -10.49 30.65
 -4 34 2 -5.9 58.75
 -4 34 2 2.55 3.75
 -4 34 2 -5.9 58.75
 4 34 2 5.66 53.94
 4 34 2 2.47 3.63
 4 34 2 5.67 53.95
 -4 -36 -2 -3.07 28.99
 -4 -36 -2 24.55 5.55
 -4 -36 -2 -3.06 28.99
 4 -36 -2 18.15 36.34
 4 -36 -2 22.72 5.04
 4 -36 -2 18.14 36.34
 -4 36 2 5.3 34.83
 -4 36 2 26.06 4.86
 -4 36 2 5.28 34.83
 4 36 2 16.19 59.64
 4 36 2 18.34 4.55
 4 36 2 16.11 59.64
 -4 -38 -2 48.35 75.15
 -4 -38 -2 9.12 5.41
 -4 -38 -2 48.36 75.14
 4 -38 -2 15.73 41.42
 4 -38 -2 12.06 5.13
 4 -38 -2 15.74 41.42
 -4 38 2 11.92 44.38
 -4 38 2 13.07 4.9
 -4 38 2 11.92 44.38
 4 38 2 -18 65.71
 4 38 2 10.87 4.61
 4 38 2 -17.99 65.71
 -4 -40 -2 21.49 39.01
 -4 -40 -2 3.97 5.71
 -4 -40 -2 21.49 39.01
 4 -40 -2 5.35 44.82
 4 -40 -2 2.63 5.5
 4 -40 -2 5.36 44.82
 -4 40 2 5.45 5
 4 40 2 19.7 85.08
 4 40 2 -2.12 4.69
 4 40 2 19.71 85.09
 -4 -42 -2 7.47 6.15
 4 -42 -2 6.98 54.99
 4 -42 -2 15.71 6.07
 4 -42 -2 6.99 54.99
 -4 42 2 25.95 46.62
 -4 42 2 12.26 5.66
 -4 42 2 25.95 46.62
 4 42 2 23.56 55.91
 4 42 2 6.3 5.45
 4 42 2 23.56 55.91
 -4 -44 -2 -14.15 57.87
 -4 -44 -2 0.57 6.49
 -4 -44 -2 -14.17 57.87
 4 -44 -2 7.56 63.28
 4 -44 -2 2.35 6.59
 4 -44 -2 7.58 63.28
 -4 44 2 31.68 87.74
 -4 44 2 -1.97 5.71
 -4 44 2 31.68 87.75
 4 44 2 11.21 72.67
 4 44 2 -1.36 5.76
 4 44 2 11.22 72.68
 -4 -46 -2 10.52 7.37
 4 -46 -2 4.31 6.97
 -4 46 2 4.87 6.13
 -4 -48 -2 9.06 7.91
 4 -48 -2 3.67 7.53
 -4 48 2 -0.76 6.52
 4 48 2 4.55 6.7
 -6 46 -2 2.7 6
 6 46 -2 86.85 135.54
 6 46 -2 -6.06 6.52
 6 46 -2 87.04 135.54
 -6 -46 2 9.79 105.6
 -6 -46 2 5.47 7.11
 -6 -46 2 9.72 105.59
 6 -46 2 12.62 7.44
 -6 44 -2 2.18 5.57
 6 44 -2 -18.68 98.84
 6 44 -2 3.76 5.99
 6 44 -2 -18.87 98.84
 -6 -44 2 2.09 63.34
 -6 -44 2 7.22 6.68
 -6 -44 2 2.14 63.34
 6 -44 2 14.88 6.94
 -6 42 -2 1.27 5.02
 6 42 -2 31.23 66.72
 6 42 -2 2.47 5.33
 6 42 -2 31.23 66.72
 -6 -42 2 -2.75 51.12
 -6 -42 2 8.02 6.2
 -6 -42 2 -2.75 51.11
 6 -42 2 10.97 6.24
 -6 40 -2 16.67 5.04
 6 40 -2 17.63 59.49
 6 40 -2 14.85 5.44
 6 40 -2 17.65 59.49
 -6 -40 2 15.93 50.55
 -6 -40 2 19.54 6.2
 -6 -40 2 15.87 50.55
 -6 38 -2 20.78 4.79
 6 38 -2 8.42 53.28
 6 38 -2 17.06 4.95
 6 38 -2 8.47 53.28
 -6 -38 2 26.91 48.05
 -6 -38 2 18.96 5.75
 -6 -38 2 26.92 48.02
 6 -38 2 28.26 5.97
 -6 36 -2 6.95 4.09
 6 36 -2 24.92 46.73
 6 36 -2 4.22 4.46
 6 36 -2 24.92 46.73
 -6 -36 2 22.98 42.67
 -6 -36 2 13.91 5.41
 -6 -36 2 22.98 42.67
 6 -36 2 4.39 36.1
 6 -36 2 11.57 5.35
 6 -36 2 4.39 36.1
 -6 34 -2 30.57 33.43
 -6 34 -2 17.46 4.15
 -6 34 -2 30.57 33.43
 6 34 -2 3.97 37.76
 6 34 -2 14.39 4.38
 6 34 -2 3.97 37.76
 -6 -34 2 13.33 5.17
 6 -34 2 3.36 30.85
 6 -34 2 13.64 5.02
 6 -34 2 3.27 30.85
 -6 32 -2 10.78 29.66
 -6 32 -2 17.5 3.77
 -6 32 -2 10.78 29.66
 6 32 -2 30.82 43.75
 6 32 -2 17.97 4.36
 6 32 -2 30.82 43.75
 -6 -32 2 19.06 30.92
 -6 -32 2 20.01 4.99
 -6 -32 2 19.06 30.92
 6 -32 2 35.51 32.57
 6 -32 2 18.37 4.91
 6 -32 2 35.51 32.57
 -6 30 -2 20.89 26.57
 -6 30 -2 37.62 3.95
 -6 30 -2 20.89 26.57
 6 30 -2 20.64 32.94
 6 30 -2 36.95 4.6
 6 30 -2 20.63 32.94
 -6 -30 2 45.6 30.15
 -6 -30 2 40.38 5.39
 -6 -30 2 45.61 30.15
 6 -30 2 46.35 27.96
 6 -30 2 46.56 5.46
 6 -30 2 46.35 27.96
 -6 28 -2 59.38 25.3
 -6 28 -2 51.76 4.64
 -6 28 -2 59.37 25.3
 6 28 -2 38.45 28.87
 6 28 -2 57.86 5.46
 6 28 -2 38.45 28.87
 -6 -28 2 28.41 26.19
 -6 -28 2 56.9 5.63
 -6 -28 2 28.41 26.19
 6 -28 2 62.71 25.22
 6 -28 2 51.44 6.36
 6 -28 2 62.71 25.22
 -6 26 -2 39.89 21.25
 -6 26 -2 53.12 4.25
 -6 26 -2 39.91 21.26
 6 26 -2 26.38 26.28
 6 26 -2 48.83 4.97
 6 26 -2 26.38 26.28
 -6 -26 2 68.18 27.32
 -6 -26 2 54.04 6.05
 -6 -26 2 68.18 27.32
 6 -26 2 63.03 23.44
 6 -26 2 55.45 6.09
 6 -26 2 63.04 23.44
 -6 24 -2 7.15 17.73
 -6 24 -2 8.87 2.53
 -6 24 -2 6.66 3.48
 -6 24 -2 7.15 17.73
 6 24 -2 25.27 24.87
 6 24 -2 6.78 2.94
 6 24 -2 25.27 24.87
 -6 -24 2 4.74 21.67
 -6 -24 2 6.3 3.52
 -6 -24 2 4.74 21.67
 6 -24 2 2.63 18.7
 6 -24 2 8.83 3.55
 6 -24 2 2.61 18.7
 -6 22 -2 17.34 16.29
 -6 22 -2 18.63 2.49
 -6 22 -2 19.73 3.39
 -6 22 -2 17.34 16.29
 6 22 -2 17.74 33.91
 6 22 -2 21.68 3.29
 6 22 -2 17.74 33.91
 -6 -22 2 10.52 17.57
 -6 -22 2 15.67 3.63
 -6 -22 2 10.52 17.57
 6 -22 2 22.02 17.71
 6 -22 2 21.96 4.85
 6 -22 2 27.27 3.68
 6 -22 2 22.03 17.71
 -6 20 -2 89.19 18.18
 -6 20 -2 110.68 3.65
 -6 20 -2 89.19 18.18
 6 20 -2 190.16 34.66
 6 20 -2 106.91 4.8
 6 20 -2 190.16 34.66
 -6 -20 2 161.42 27.51
 -6 -20 2 106.74 5.52
 -6 -20 2 161.43 27.51
 6 -20 2 124.26 20.6
 6 -20 2 101.95 4.38
 6 -20 2 124.69 5.18
 6 -20 2 124.26 20.6
 -6 18 -2 60.81 15.78
 -6 18 -2 54.17 2.78
 -6 18 -2 55.47 3.96
 -6 18 -2 60.81 15.78
 6 18 -2 92.64 33.2
 6 18 -2 55.61 3.86
 6 18 -2 92.64 33.2
 -6 -18 2 83.86 21.6
 -6 -18 2 62.24 7.3
 -6 -18 2 83.86 21.6
 6 -18 2 49.43 15.02
 6 -18 2 52.57 3.96
 6 -18 2 65.46 4.4
 6 -18 2 49.43 15.02
 -6 16 -2 40.77 13.21
 -6 16 -2 43.56 3.6
 -6 16 -2 40.77 13.21
 6 16 -2 71.25 29.24
 6 16 -2 45.28 3.49
 6 16 -2 37.85 4.35
 6 16 -2 71.25 29.24
 -6 -16 2 37.06 14.38
 -6 -16 2 43.32 3.75
 -6 -16 2 49.34 4.45
 -6 -16 2 37.06 14.38
 6 -16 2 38.49 13.41
 6 -16 2 40.26 2.91
 6 -16 2 52.17 3.77
 6 -16 2 38.5 13.41
 -6 14 -2 72.16 13.41
 -6 14 -2 64.67 3.53
 -6 14 -2 72.15 13.41
 6 14 -2 103.27 24.81
 6 14 -2 64.58 3.65
 6 14 -2 59.99 4.28
 6 14 -2 103.28 24.81
 -6 -14 2 62.4 16.18
 -6 -14 2 60.18 3.74
 -6 -14 2 67.39 4.55
 -6 -14 2 62.35 16.18
 6 -14 2 78.66 13.62
 6 -14 2 63.54 2.91
 6 -14 2 70.15 3.63
 6 -14 2 78.64 13.62
 -6 12 -2 95.81 12.39
 -6 12 -2 92.04 3.59
 -6 12 -2 95.81 12.39
 6 12 -2 97.14 17.9
 6 12 -2 96.79 3.85
 6 12 -2 93.95 4.37
 6 12 -2 97.14 17.9
 -6 -12 2 144.81 24.69
 -6 -12 2 101.96 4.64
 -6 -12 2 144.82 24.69
 6 -12 2 90.93 12.33
 6 -12 2 89.98 2.82
 6 -12 2 98.47 3.59
 6 -12 2 90.93 12.34
 -6 10 -2 58.08 9.86
 -6 10 -2 51.51 3.01
 -6 10 -2 58.08 9.86
 6 10 -2 55.23 15.4
 6 10 -2 52.03 3.23
 6 10 -2 57.12 3.74
 6 10 -2 55.23 15.4
 -6 -10 2 44.83 13.66
 -6 -10 2 50.92 3.29
 -6 -10 2 54.42 3.98
 -6 -10 2 44.84 13.66
 6 -10 2 64.2 10.16
 6 -10 2 52.43 2.17
 6 -10 2 53.47 2.99
 6 -10 2 64.2 10.16
 -6 8 -2 62.88 8.57
 -6 8 -2 50.59 2.93
 -6 8 -2 62.88 8.57
 6 8 -2 65.14 14.8
 6 8 -2 51.61 3.1
 6 8 -2 51.6 3.4
 6 8 -2 65.15 14.8
 -6 -8 2 46.52 13.24
 -6 -8 2 52.48 3.14
 -6 -8 2 56.05 3.66
 -6 -8 2 46.52 13.24
 6 -8 2 62.28 8.77
 6 -8 2 52.92 2.88
 6 -8 2 62.28 8.77
 -6 6 -2 242.21 10.67
 -6 6 -2 231.11 4.09
 -6 6 -2 242.2 10.66
 6 6 -2 255.18 21.59
 6 6 -2 218.24 4.47
 6 6 -2 236.43 4.65
 6 6 -2 236.09 4.36
 6 6 -2 255.18 21.59
 -6 -6 2 221.03 20.5
 -6 -6 2 233.3 4.51
 -6 -6 2 248.91 4.65
 -6 -6 2 221.01 20.5
 6 -6 2 232.26 10.52
 6 -6 2 235.08 4.09
 6 -6 2 232.43 10.53
 6 4 -2 141.92 17.92
 6 4 -2 110.43 3.49
 6 4 -2 120.46 3.62
 6 4 -2 121.25 3.29
 6 4 -2 141.93 17.92
 -6 -4 2 104.23 13.89
 -6 -4 2 114.35 3.45
 -6 -4 2 126.79 3.57
 -6 -4 2 104.2 13.89
 6 -4 2 117.05 3.28
 6 2 -2 58.78 12.06
 6 2 -2 55.64 2.95
 6 2 -2 64.23 3.07
 6 2 -2 58.77 12.06
 -6 -2 2 67.59 13.6
 -6 -2 2 57.92 2.95
 -6 -2 2 68.65 2.82
 -6 -2 2 67.58 13.6
 6 -2 2 52.87 2.84
 6 0 -2 398.94 23
 6 0 -2 386.2 5.32
 6 0 -2 394.92 5.43
 6 0 -2 398.94 23
 -6 0 2 420.83 22.96
 -6 0 2 388.72 5.32
 -6 0 2 403.25 5.33
 -6 0 2 420.83 22.96
 -6 -2 -2 67.94 7.65
 -6 -2 -2 67.95 7.65
 6 -2 -2 57.3 12.43
 6 -2 -2 50.18 2.96
 6 -2 -2 52.01 3.02
 6 -2 -2 57.3 12.43
 -6 2 2 51.7 11.26
 -6 2 2 53.54 2.95
 -6 2 2 51.7 11.26
 6 2 2 71.85 6.87
 6 2 2 71.86 6.87
 -6 -4 -2 118.21 10.13
 -6 -4 -2 118.21 10.12
 6 -4 -2 133.52 17.06
 6 -4 -2 108.81 3.45
 6 -4 -2 111.88 3.54
 6 -4 -2 133.51 17.06
 -6 4 2 117.02 3.47
 6 4 2 128.87 10.44
 6 4 2 128.87 10.44
 -6 -6 -2 229.51 13.73
 -6 -6 -2 229.5 13.73
 6 -6 -2 250.32 20.77
 6 -6 -2 264.55 21.28
 6 -6 -2 231.85 4.51
 6 -6 -2 241.09 4.68
 6 -6 -2 250.32 20.77
 6 -6 -2 264.55 21.28
 -6 6 2 237.67 4.52
 6 6 2 235.56 14.01
 6 6 2 224.7 3.5
 6 6 2 229.19 4.6
 6 6 2 235.57 14.01
 -6 -8 -2 58.2 10.71
 -6 -8 -2 58.2 10.71
 6 -8 -2 42.29 12.2
 6 -8 -2 52.65 13.03
 6 -8 -2 50.37 3.1
 6 -8 -2 42.51 12.24
 6 -8 -2 52.65 13.03
 -6 8 2 51.7 3.08
 6 8 2 63.47 10.85
 6 8 2 52.54 2.3
 6 8 2 49.62 3.24
 6 8 2 63.47 10.85
 -6 -10 -2 64.58 12.65
 -6 -10 -2 64.58 12.65
 6 -10 -2 62.82 14.94
 6 -10 -2 53.65 3.29
 6 -10 -2 62.83 14.94
 -6 10 2 51.66 3.14
 6 10 2 72.23 12.59
 6 10 2 52.58 2.6
 6 10 2 53.29 3.53
 6 10 2 72.23 12.59
 -6 -12 -2 124.41 16.1
 -6 -12 -2 90.59 2.77
 -6 -12 -2 124.41 16.1
 6 -12 -2 159.34 27.95
 6 -12 -2 90.34 3.87
 6 -12 -2 159.5 27.97
 -6 12 2 108.51 16.5
 -6 12 2 99.25 3.75
 -6 12 2 108.51 16.5
 6 12 2 116.74 15.63
 6 12 2 100.09 3.36
 6 12 2 116.75 15.63
 -6 -14 -2 28.49 10.93
 -6 -14 -2 61.96 2.86
 -6 -14 -2 64.82 4.03
 -6 -14 -2 28.49 10.93
 6 -14 -2 55.16 15.73
 6 -14 -2 62.08 3.8
 6 -14 -2 55.14 15.73
 -6 14 2 51.61 15.33
 -6 14 2 59.97 3.52
 -6 14 2 51.35 15.26
 6 14 2 77.58 15.84
 6 14 2 65.71 3.27
 6 14 2 63.14 4.03
 6 14 2 77.58 15.84
 -6 -16 -2 41.91 2.9
 -6 -16 -2 46.83 4.03
 6 -16 -2 32.25 14.33
 6 -16 -2 40.67 3.74
 6 -16 -2 32.24 14.33
 -6 16 2 26.98 14.47
 -6 16 2 44.15 3.43
 -6 16 2 26.99 14.48
 6 16 2 33.49 14.78
 6 16 2 44.34 3.23
 6 16 2 42.15 4.14
 6 16 2 33.49 14.78
 -6 -18 -2 55.25 3.42
 -6 -18 -2 60.47 4.38
 6 -18 -2 47.46 17.23
 6 -18 -2 47.44 17.22
 -6 18 2 61.25 18.72
 -6 18 2 51.57 3.76
 -6 18 2 61.21 18.71
 6 18 2 53.85 17.57
 6 18 2 53.82 3.61
 6 18 2 53.85 17.57
 -6 -20 -2 114.75 21.24
 -6 -20 -2 99.28 5.36
 -6 -20 -2 116.92 5.41
 -6 -20 -2 114.76 21.24
 6 -20 -2 80.84 18.22
 6 -20 -2 80.83 18.22
 -6 20 2 150.31 37.27
 -6 20 2 111.08 4.63
 -6 20 2 150.34 37.28
 6 20 2 126.69 22.66
 6 20 2 106.92 4.5
 6 20 2 126.71 22.66
 -6 -22 -2 27.08 17.78
 -6 -22 -2 18.55 2.94
 -6 -22 -2 21.93 3.62
 -6 -22 -2 27.09 17.78
 6 -22 -2 11.92 21.1
 6 -22 -2 21.94 2.84
 6 -22 -2 11.92 21.1
 -6 22 2 18.69 20.46
 -6 22 2 19.21 3.04
 -6 22 2 21 3.09
 -6 22 2 18.69 20.46
 6 22 2 9.68 19.62
 6 22 2 20.78 3.02
 6 22 2 9.67 19.62
 -6 -24 -2 2.84 15.36
 -6 -24 -2 4.93 3.3
 -6 -24 -2 2.84 15.36
 6 -24 -2 18.03 20.1
 6 -24 -2 8.84 2.76
 6 -24 -2 18.03 20.1
 -6 24 2 9 19.57
 -6 24 2 9.16 2.9
 -6 24 2 7.04 3.16
 -6 24 2 9 19.57
 6 24 2 13.31 20.76
 6 24 2 8.11 2.85
 6 24 2 13.31 20.76
 -6 -26 -2 53.05 23.9
 -6 -26 -2 56.51 5.7
 -6 -26 -2 53.06 23.9
 6 -26 -2 33.87 24.66
 6 -26 -2 56.73 4.66
 6 -26 -2 33.87 24.66
 -6 26 2 49.63 25.29
 -6 26 2 50.01 4.98
 -6 26 2 46.58 5.25
 -6 26 2 49.63 25.3
 6 26 2 58.33 26.65
 6 26 2 54.85 4.87
 6 26 2 58.27 26.65
 -6 -28 -2 40.77 23.93
 -6 -28 -2 54.32 6.12
 -6 -28 -2 40.77 23.93
 6 -28 -2 44.05 29.47
 6 -28 -2 52.89 5.06
 6 -28 -2 44.04 29.48
 -6 28 2 47.06 25.87
 -6 28 2 52.43 5.39
 -6 28 2 48.07 5.88
 -6 28 2 47.06 25.87
 6 28 2 42.98 28.86
 6 28 2 48.78 5.19
 6 28 2 42.98 28.86
 -6 -30 -2 38.05 34.9
 -6 -30 -2 43.28 5.27
 -6 -30 -2 38.11 34.9
 6 -30 -2 36.38 28.12
 6 -30 -2 41.78 4.43
 6 -30 -2 36.37 28.12
 -6 30 2 29.12 30.75
 -6 30 2 39.53 4.61
 -6 30 2 29.12 30.74
 6 30 2 15.65 29.18
 6 30 2 38.33 4.45
 6 30 2 15.68 29.2
 -6 -32 -2 9.03 23.4
 -6 -32 -2 26.56 5.2
 -6 -32 -2 9.03 23.39
 6 -32 -2 7.26 33.48
 6 -32 -2 25.07 4.48
 6 -32 -2 7.27 33.48
 -6 32 2 6.56 31.25
 -6 32 2 21.81 4.35
 -6 32 2 6.56 31.25
 6 32 2 12.9 30.35
 6 32 2 20.53 4.36
 6 32 2 12.9 30.35
 -6 -34 -2 16.84 32.11
 -6 -34 -2 10.24 4.92
 -6 -34 -2 16.83 32.11
 6 -34 -2 6.9 64.33
 6 -34 -2 14.6 4.41
 6 -34 -2 6.92 64.33
 -6 34 2 -4.39 38.46
 -6 34 2 14.84 4.4
 -6 34 2 -4.39 38.46
 6 34 2 13.71 36.48
 6 34 2 13.7 36.48
 -6 -36 -2 21.47 40.44
 -6 -36 -2 11.76 5.35
 -6 -36 -2 21.46 40.44
 6 -36 -2 10 37.81
 6 -36 -2 13.52 4.95
 6 -36 -2 10.01 37.81
 -6 36 2 -2.34 42.62
 -6 36 2 9.51 4.63
 -6 36 2 -2.35 42.63
 6 36 2 9.1 42.1
 6 36 2 10.04 4.55
 6 36 2 9.1 42.1
 -6 -38 -2 22.52 40.18
 -6 -38 -2 20.78 5.89
 -6 -38 -2 22.53 40.18
 6 -38 -2 -1.04 50.77
 6 -38 -2 21.46 5.58
 6 -38 -2 -1.01 50.77
 -6 38 2 6.53 47.88
 -6 38 2 18.38 5.14
 -6 38 2 6.52 47.88
 6 38 2 25.49 51.58
 6 38 2 13.89 4.94
 6 38 2 25.53 51.58
 -6 -40 -2 -7.54 38.23
 -6 -40 -2 13.91 6.19
 -6 -40 -2 -7.54 38.22
 6 -40 -2 26.1 68.33
 6 -40 -2 17.41 5.87
 6 -40 -2 26.12 68.33
 -6 40 2 11.31 55.25
 -6 40 2 14.69 5.42
 -6 40 2 11.2 55.25
 6 40 2 25.64 59.58
 6 40 2 18.7 5.61
 6 40 2 25.64 59.57
 -6 -42 -2 -4.35 43.46
 -6 -42 -2 2.54 6.37
 -6 -42 -2 -4.35 43.46
 6 -42 -2 80.5 76.71
 6 -42 -2 5.6 5.96
 6 -42 -2 80.5 76.71
 -6 42 2 7.46 5.44
 6 42 2 17.23 72.79
 6 42 2 6.14 5.7
 6 42 2 17.25 72.79
 -6 -44 -2 11.93 76.68
 -6 -44 -2 3.19 6.78
 -6 -44 -2 11.94 76.68
 6 -44 -2 7.19 6.77
 -6 44 2 2.81 5.85
 6 44 2 -2.93 5.52
 -6 -46 -2 4.46 7.43
 6 -46 -2 4.13 7.11
 -6 46 2 3.7 6.5
 6 46 2 2.02 6.21
 -8 46 -2 8.48 6.3
 8 46 -2 8.55 6.87
 -8 -46 2 19.27 8.09
 8 -46 2 25.26 8.01
 -8 44 -2 13.91 5.98
 8 44 -2 16.87 6.94
 -8 -44 2 3.32 69.43
 -8 -44 2 21.38 7.83
 -8 -44 2 3.32 69.43
 8 -44 2 31.69 7.59
 -8 42 -2 18.23 6.24
 8 42 -2 8.61 66.24
 8 42 -2 14.86 5.96
 8 42 -2 8.57 66.24
 -8 -42 2 9.39 113.79
 -8 -42 2 23.05 7.08
 -8 -42 2 9.38 113.79
 8 -42 2 35.44 7.11
 -8 40 -2 -1.86 4.81
 8 40 -2 25.39 58.83
 8 40 -2 4.22 5.46
 8 40 -2 25.4 58.83
 -8 -40 2 5.93 44.45
 -8 -40 2 7.73 6.23
 -8 -40 2 5.93 44.45
 8 -40 2 8.56 5.91
 -8 38 -2 21.92 5.05
 8 38 -2 20.18 84.45
 8 38 -2 17.65 5.33
 8 38 -2 20.2 84.45
 -8 -38 2 24.97 89.54
 -8 -38 2 25.44 6.38
 -8 -38 2 24.91 89.54
 8 -38 2 28.33 6.13
 -8 36 -2 28.51 4.55
 8 36 -2 47.22 48.27
 8 36 -2 27.66 5.21
 8 36 -2 47.23 48.27
 -8 -36 2 27.86 52.04
 -8 -36 2 31.61 6.13
 -8 -36 2 27.87 52.04
 8 -36 2 39.36 6.04
 -8 34 -2 12.12 3.9
 8 34 -2 5.57 75.65
 8 34 -2 16.6 4.65
 8 34 -2 5.58 75.65
 -8 -34 2 -5.67 50.82
 -8 -34 2 11.19 5.24
 -8 -34 2 -5.57 50.82
 8 -34 2 -5.15 37.97
 8 -34 2 15.13 5.16
 8 -34 2 -5.15 37.97
 -8 32 -2 -5.11 28.65
 -8 32 -2 3.9 3.51
 -8 32 -2 -5.11 28.65
 8 32 -2 -16.54 39.68
 8 32 -2 6.16 4.39
 8 32 -2 -16.55 39.68
 -8 -32 2 13.52 33.57
 -8 -32 2 6.73 4.97
 -8 -32 2 13.53 33.57
 8 -32 2 -8.8 31.84
 8 -32 2 8.58 4.76
 8 -32 2 -8.81 31.84
 -8 30 -2 -3.93 25.59
 -8 30 -2 2.73 3.09
 -8 30 -2 -3.93 25.59
 8 30 -2 -0.98 33.92
 8 30 -2 2.34 3.84
 8 30 -2 -0.95 33.92
 -8 -30 2 2.43 41.89
 -8 -30 2 3.72 4.4
 -8 -30 2 2.44 41.9
 8 -30 2 4.55 27.06
 8 -30 2 5.26 4.35
 8 -30 2 4.56 27.06
 -8 28 -2 59.75 26.32
 -8 28 -2 61.83 4.6
 -8 28 -2 59.76 26.32
 8 28 -2 74.05 35.55
 8 28 -2 56.07 5.8
 8 28 -2 74.06 35.55
 -8 -28 2 47.65 28.54
 -8 -28 2 65.22 6.77
 -8 -28 2 47.67 28.54
 8 -28 2 49.35 26.91
 8 -28 2 72.55 6.75
 8 -28 2 49.32 26.91
 -8 26 -2 53.76 24.14
 -8 26 -2 72.11 4.3
 -8 26 -2 65.56 6.62
 -8 26 -2 53.76 24.14
 8 26 -2 80.71 34.24
 8 26 -2 78.31 5.84
 8 26 -2 80.72 34.24
 -8 -26 2 63.6 26.55
 -8 -26 2 77.23 6.6
 -8 -26 2 63.61 26.55
 8 -26 2 59.69 24.91
 8 -26 2 59.68 24.91
 -8 24 -2 71.63 21.91
 -8 24 -2 83.36 3.98
 -8 24 -2 86.54 5.64
 -8 24 -2 71.63 21.91
 8 24 -2 103.92 32.06
 8 24 -2 82.44 5.48
 8 24 -2 103.92 32.06
 -8 -24 2 111.46 29.44
 -8 -24 2 85.79 6.36
 -8 -24 2 111.47 29.44
 8 -24 2 77.52 22.98
 8 -24 2 104.13 6.18
 8 -24 2 77.52 22.98
 -8 22 -2 63.22 19.42
 -8 22 -2 64.65 4.96
 -8 22 -2 63.22 19.42
 8 22 -2 90.89 28.75
 8 22 -2 68.68 5
 8 22 -2 90.9 28.75
 -8 -22 2 62.64 22.43
 -8 -22 2 69.25 5.79
 -8 -22 2 62.64 22.43
 8 -22 2 76.41 21.04
 8 -22 2 83.29 5.44
 8 -22 2 76.41 21.04
 -8 20 -2 6.24 15.79
 -8 20 -2 20.38 3.21
 -8 20 -2 6.25 15.79
 8 20 -2 21.86 19.11
 8 20 -2 19 3.18
 8 20 -2 21.86 19.11
 -8 -20 2 27.96 28.13
 -8 -20 2 18.64 3.84
 -8 -20 2 27.96 28.13
 8 -20 2 13.73 15.97
 8 -20 2 18.72 2.96
 8 -20 2 20.97 3.35
 8 -20 2 13.73 15.97
 -8 18 -2 72.35 17.46
 -8 18 -2 69.5 4.23
 -8 18 -2 72.35 17.46
 8 18 -2 104.17 30.04
 8 18 -2 69.27 4.41
 8 18 -2 104.18 30.04
 -8 -18 2 55.45 20.5
 -8 -18 2 75.33 5.12
 -8 -18 2 55.45 20.51
 8 -18 2 68.75 16.56
 8 -18 2 64.18 3.78
 8 -18 2 82.15 4.59
 8 -18 2 68.75 16.56
 -8 16 -2 77.87 15.12
 -8 16 -2 75.03 3.93
 -8 16 -2 77.87 15.12
 8 16 -2 119.31 25.64
 8 16 -2 87.74 4.43
 8 16 -2 71.56 5.04
 8 16 -2 119.32 25.64
 -8 -16 2 83.16 6.63
 8 -16 2 85.64 16.13
 8 -16 2 75.65 3.56
 8 -16 2 90.65 4.23
 8 -16 2 85.64 16.13
 -8 14 -2 49.19 12.57
 -8 14 -2 55.39 3.48
 -8 14 -2 49.19 12.57
 8 14 -2 69.64 20.71
 8 14 -2 55.35 3.81
 8 14 -2 57.1 4.62
 8 14 -2 69.64 20.71
 -8 -14 2 52.42 18.2
 -8 -14 2 54.1 4.13
 -8 -14 2 50.26 4.26
 -8 -14 2 52.42 18.2
 8 -14 2 64.81 13.77
 8 -14 2 54.82 3.03
 8 -14 2 57.15 3.6
 8 -14 2 64.81 13.77
 -8 12 -2 27.6 10.6
 -8 12 -2 26.08 2.6
 -8 12 -2 27.6 10.6
 8 12 -2 16.03 18.8
 8 12 -2 26.94 3.34
 8 12 -2 16.03 18.8
 -8 -12 2 15.64 14.77
 -8 -12 2 23.9 2.9
 -8 -12 2 31.37 3.3
 -8 -12 2 15.63 14.77
 8 -12 2 22.07 11.08
 8 -12 2 20.62 2.4
 8 -12 2 23.52 2.52
 8 -12 2 22.07 11.08
 -8 10 -2 55.85 12.59
 -8 10 -2 55.9 12.59
 8 10 -2 37.93 15.82
 8 10 -2 45.13 3.46
 8 10 -2 42.76 3.83
 8 10 -2 37.92 15.82
 -8 -10 2 48.09 15.51
 -8 -10 2 42.2 3.55
 -8 -10 2 52.87 3.81
 -8 -10 2 48.09 15.51
 8 -10 2 43.86 10.65
 8 -10 2 45.19 3.03
 8 -10 2 43.86 10.65
 8 8 -2 26 15.56
 8 8 -2 25.6 2.71
 8 8 -2 27.6 2.82
 8 8 -2 29.84 2.89
 8 8 -2 26 15.56
 -8 -8 2 35.97 15.22
 -8 -8 2 27.98 2.73
 -8 -8 2 28.56 2.79
 -8 -8 2 35.97 15.22
 8 -8 2 26.38 8.59
 8 -8 2 24.34 2.79
 8 -8 2 26.38 8.59
 8 6 -2 46.18 15.24
 8 6 -2 35.52 3.27
 8 6 -2 37.66 3.2
 8 6 -2 43.42 3.34
 8 6 -2 46.17 15.25
 -8 -6 2 40.28 14.61
 -8 -6 2 42.33 3.18
 -8 -6 2 36.6 3.28
 -8 -6 2 40.28 14.61
 8 -6 2 46.47 7.9
 8 -6 2 43.21 8.3
 8 -6 2 40.89 2.95
 8 -6 2 46.47 7.9
 8 -6 2 43.21 8.3
 8 4 -2 185.07 21.88
 8 4 -2 154.26 4.32
 8 4 -2 185.07 21.88
 -8 -4 2 240.43 28.12
 -8 -4 2 145.75 4.2
 -8 -4 2 149.29 3.86
 -8 -4 2 240.42 28.12
 8 -4 2 146.83 9.94
 8 -4 2 149.34 10.44
 8 -4 2 152.1 3.82
 8 -4 2 146.99 9.94
 8 -4 2 149.07 10.44
 8 2 -2 24.08 13.14
 8 2 -2 26.06 2.83
 8 2 -2 25.03 3
 8 2 -2 24.08 13.14
 -8 -2 2 29.68 13.44
 -8 -2 2 24.55 2.93
 -8 -2 2 29.68 13.44
 8 -2 2 28.62 2.91
 8 0 -2 3.41 11.97
 8 0 -2 -0.52 1.76
 8 0 -2 -1.46 1.67
 8 0 -2 3.41 11.96
 -8 0 2 3.77 10.72
 -8 0 2 1.05 1.74
 -8 0 2 3.77 10.72
 8 0 2 3.22 6.08
 8 0 2 3.2 6.08
 -8 -2 -2 29.06 7.46
 -8 -2 -2 29.06 7.46
 8 -2 -2 18.37 12.64
 8 -2 -2 25.09 2.51
 8 -2 -2 27.96 2.98
 8 -2 -2 18.37 12.64
 -8 2 2 21.06 10.9
 -8 2 2 25.45 2.85
 -8 2 2 21.05 10.89
 8 2 2 38.25 8.05
 8 2 2 38.25 8.05
 -8 -4 -2 147.91 12.95
 -8 -4 -2 147.83 12.97
 8 -4 -2 180.4 20.87
 8 -4 -2 143.64 5.3
 8 -4 -2 150.96 4.24
 8 -4 -2 180.28 20.86
 -8 4 2 144.52 4.05
 8 4 2 150.74 13.59
 8 4 2 149.98 4.18
 8 4 2 150.74 13.59
 -8 -6 -2 49.19 10.3
 -8 -6 -2 49.19 10.3
 8 -6 -2 40.03 14.5
 8 -6 -2 40.19 14.67
 8 -6 -2 34.97 3.5
 8 -6 -2 39.05 3.21
 8 -6 -2 39.9 14.5
 8 -6 -2 40.19 14.67
 -8 6 2 40.72 3.09
 8 6 2 58.89 11.02
 8 6 2 39.29 3.3
 8 6 2 58.89 11.02
 -8 -8 -2 32.11 10.49
 -8 -8 -2 32.11 10.49
 8 -8 -2 12.01 13.12
 8 -8 -2 41.26 14.8
 8 -8 -2 24.4 2.72
 8 -8 -2 24.96 2.61
 8 -8 -2 12.09 13.19
 8 -8 -2 41.26 14.8
 -8 8 2 23.66 2.91
 8 8 2 22.85 11.07
 8 8 2 21.64 2.24
 8 8 2 30.16 3.01
 8 8 2 22.85 11.07
 -8 -10 -2 50.37 12.28
 -8 -10 -2 50.37 12.28
 8 -10 -2 52.24 16.08
 8 -10 -2 59.66 17.59
 8 -10 -2 44.38 3.48
 8 -10 -2 52.34 16.11
 8 -10 -2 59.67 17.59
 -8 10 2 44.67 3.28
 8 10 2 52.13 13.58
 8 10 2 43.97 2.67
 8 10 2 45.77 3.81
 8 10 2 52.13 13.58
 -8 -12 -2 24.62 13.75
 -8 -12 -2 24.62 13.75
 8 -12 -2 23.06 14.92
 8 -12 -2 23.89 2.86
 8 -12 -2 23.08 14.92
 -8 12 2 26.81 3.17
 8 12 2 29.07 13.62
 8 12 2 26.03 2.71
 8 12 2 23.39 3.08
 8 12 2 29.1 13.63
 -8 -14 -2 55.01 14.24
 -8 -14 -2 54.04 2.79
 -8 -14 -2 55.01 14.24
 8 -14 -2 54.38 17.1
 8 -14 -2 54.41 17.1
 -8 14 2 65.64 33.55
 -8 14 2 58.62 3.72
 -8 14 2 65.65 33.55
 8 14 2 75.06 17.36
 8 14 2 57.74 3.41
 8 14 2 58.31 4.43
 8 14 2 75.07 17.36
 -8 -16 -2 66.02 15.56
 -8 -16 -2 79.54 3.39
 -8 -16 -2 66.02 15.56
 8 -16 -2 100.65 22.02
 8 -16 -2 100.66 22.02
 -8 16 2 88.84 21.35
 -8 16 2 85.52 4.2
 -8 16 2 88.85 21.35
 8 16 2 85.8 19.23
 8 16 2 86.21 4.02
 8 16 2 85.81 19.23
 -8 -18 -2 -1.81 14.73
 -8 -18 -2 65.42 3.64
 -8 -18 -2 78.11 5.12
 -8 -18 -2 -1.81 14.73
 8 -18 -2 90.54 23.64
 8 -18 -2 90.54 23.64
 -8 18 2 49.37 19.25
 -8 18 2 68.34 4.22
 -8 18 2 49.37 19.26
 8 18 2 82.14 21.1
 8 18 2 74.51 4.16
 8 18 2 82.14 21.1
 -8 -20 -2 9.9 16.86
 -8 -20 -2 17.97 2.83
 -8 -20 -2 23.71 3.77
 -8 -20 -2 9.9 16.86
 8 -20 -2 17.21 21.03
 8 -20 -2 17.21 21.04
 -8 20 2 10.99 20.09
 -8 20 2 19.75 3.15
 -8 20 2 10.99 20.1
 8 20 2 19.82 18.77
 8 20 2 16.62 2.92
 8 20 2 19.83 18.77
 -8 -22 -2 60.73 4.47
 -8 -22 -2 76.43 5.69
 8 -22 -2 60.36 23.3
 8 -22 -2 60.34 23.29
 -8 22 2 85.23 26.6
 -8 22 2 65.51 4.7
 -8 22 2 85.25 26.6
 8 22 2 55.65 23.65
 8 22 2 66.79 4.65
 8 22 2 55.6 23.65
 -8 -24 -2 93.62 25.93
 -8 -24 -2 85.24 5.06
 -8 -24 -2 95.15 6.26
 -8 -24 -2 93.63 25.93
 8 -24 -2 106.85 30.77
 8 -24 -2 106.86 30.77
 -8 24 2 58.87 24.86
 -8 24 2 91.89 5.39
 -8 24 2 58.89 24.86
 8 24 2 103.7 26.79
 8 24 2 103.75 26.79
 -8 -26 -2 56.66 24.88
 -8 -26 -2 84.61 6.62
 -8 -26 -2 56.67 24.88
 8 -26 -2 71.07 29.38
 8 -26 -2 71.08 29.38
 -8 26 2 73.93 36.51
 -8 26 2 74.13 5.39
 -8 26 2 73.93 36.51
 8 26 2 68.34 29.76
 8 26 2 79.5 5.56
 8 26 2 68.32 29.76
 -8 -28 -2 54.82 26.41
 -8 -28 -2 66.56 6.7
 -8 -28 -2 54.82 26.41
 8 -28 -2 84.8 39.77
 8 -28 -2 84.81 39.77
 -8 28 2 55.44 31.33
 -8 28 2 62.22 5.6
 -8 28 2 55.43 31.33
 8 28 2 53.33 31.34
 8 28 2 59.43 5.64
 8 28 2 53.32 31.34
 -8 -30 -2 6.53 28.25
 -8 -30 -2 2.18 4.26
 -8 -30 -2 6.58 28.25
 8 -30 -2 -7.75 30.71
 8 -30 -2 -7.75 30.71
 -8 30 2 7.86 32.68
 -8 30 2 4.06 3.65
 -8 30 2 7.85 32.71
 8 30 2 -1.8 31.36
 8 30 2 2.62 3.7
 8 30 2 -1.76 31.36
 -8 -32 -2 5.71 32.87
 -8 -32 -2 7.08 4.74
 -8 -32 -2 5.71 32.87
 8 -32 -2 -18.31 31.01
 8 -32 -2 7.12 4.04
 8 -32 -2 -18.31 31.02
 -8 32 2 37.52 43.86
 -8 32 2 4.79 3.91
 -8 32 2 37.52 43.87
 8 32 2 11.18 35.51
 8 32 2 2.84 3.9
 8 32 2 11.18 35.51
 -8 -34 -2 -4.25 32.25
 -8 -34 -2 10.89 5.28
 -8 -34 -2 -4.25 32.25
 8 -34 -2 11.06 40.26
 8 -34 -2 14.43 4.53
 8 -34 -2 11.2 40.26
 -8 34 2 20.65 38.58
 -8 34 2 12.19 4.44
 -8 34 2 20.65 38.58
 8 34 2 -7.3 42.19
 8 34 2 9.44 4.37
 8 34 2 -7.2 42.19
 -8 -36 -2 33.54 40.45
 -8 -36 -2 33.97 6.39
 -8 -36 -2 33.51 40.45
 8 -36 -2 21.89 44.94
 8 -36 -2 38.26 5.46
 8 -36 -2 21.9 44.94
 -8 36 2 26.23 42.56
 -8 36 2 32.27 5.3
 -8 36 2 26.24 42.57
 8 36 2 15.85 46.12
 8 36 2 31.23 5.39
 8 36 2 15.86 46.12
 -8 -38 -2 24.52 43.69
 -8 -38 -2 26.14 6.48
 -8 -38 -2 24.53 43.68
 8 -38 -2 29.81 43.79
 8 -38 -2 21.37 5.5
 8 -38 -2 29.85 43.82
 -8 38 2 17.41 5.24
 8 38 2 3.77 47.94
 8 38 2 21.07 5.81
 8 38 2 3.74 47.94
 -8 -40 -2 9.06 52.18
 -8 -40 -2 -0.83 6.01
 -8 -40 -2 9.06 52.18
 8 -40 -2 4.18 5.65
 -8 40 2 3 5.25
 8 40 2 -4.72 61.11
 8 40 2 3 5.42
 8 40 2 -4.89 61.11
 -8 -42 -2 19.06 7.16
 8 -42 -2 20.16 6.6
 -8 42 2 18.82 6.17
 8 42 2 17.42 6.19
 -8 -44 -2 8.95 7.36
 -8 44 2 10.09 6.32
 8 44 2 21.97 11.51
 -8 -46 -2 5.26 7.87
 -8 46 2 4.62 6.68
 8 46 2 20.48 7.19
 -10 44 -2 -0.91 6.27
 10 44 -2 -1.67 6.34
 -10 -44 2 5.71 7.77
 -10 42 -2 5.2 5.34
 10 42 -2 5.82 6.47
 -10 -42 2 7.43 7.43
 10 -42 2 22.19 8.31
 -10 40 -2 7.94 4.93
 10 40 -2 9.52 5.83
 -10 -40 2 -17.11 80.58
 -10 -40 2 19.65 7.11
 -10 -40 2 -17.11 80.59
 10 -40 2 26.63 6.51
 -10 38 -2 9.22 4.56
 10 38 -2 12.09 67.43
 10 38 -2 6.48 5.34
 10 38 -2 12.08 67.43
 -10 -38 2 -23.08 67
 -10 -38 2 9.91 6.18
 -10 -38 2 -23.08 67
 10 -38 2 26.25 6.07
 -10 36 -2 4.91 3.94
 10 36 -2 8.27 76.33
 10 36 -2 -0.57 4.78
 10 36 -2 8.29 76.33
 -10 -36 2 -15.96 41.5
 -10 -36 2 4.12 5.59
 -10 -36 2 -15.94 41.49
 10 -36 2 14.16 5.49
 -10 34 -2 7.61 3.77
 10 34 -2 -2.72 49.54
 10 34 -2 8.54 5.08
 10 34 -2 -2.65 49.54
 -10 -34 2 13.68 43.18
 -10 -34 2 9.77 5.49
 -10 -34 2 13.68 43.18
 10 -34 2 18.82 5.26
 10 32 -2 13.68 49.63
 10 32 -2 3.63 4.28
 10 32 -2 13.84 49.63
 -10 -32 2 4.47 33.8
 -10 -32 2 4.76 5.01
 -10 -32 2 4.59 33.8
 10 -32 2 8.32 4.84
 10 30 -2 12.69 38.48
 10 30 -2 17.37 4.79
 10 30 -2 12.7 38.48
 -10 -30 2 56.88 48.35
 -10 -30 2 18.52 5.23
 -10 -30 2 56.88 48.34
 10 -30 2 33.08 31.38
 10 -30 2 26.06 4.94
 10 -30 2 33.07 31.38
 -10 28 -2 -7.59 25.74
 -10 28 -2 -7.58 25.76
 10 28 -2 6.26 39.82
 10 28 -2 2.53 4.04
 10 28 -2 6.27 39.82
 -10 -28 2 -1.58 32.41
 -10 -28 2 -1.08 4.18
 -10 -28 2 -1.45 32.41
 10 -28 2 3.29 26.88
 10 -28 2 3.43 4.31
 10 -28 2 3.29 26.88
 -10 26 -2 12.64 23.55
 -10 26 -2 19.56 4.4
 -10 26 -2 12.66 23.54
 10 26 -2 37.35 42.37
 10 26 -2 19.62 4.09
 10 26 -2 37.34 42.37
 -10 -26 2 8.93 29.85
 -10 -26 2 18.36 4.66
 -10 -26 2 8.93 29.85
 10 -26 2 6.88 26
 10 -26 2 22.28 4.51
 10 -26 2 6.88 26
 -10 24 -2 22.7 21.07
 -10 24 -2 24.21 4.08
 -10 24 -2 22.7 21.07
 10 24 -2 37.46 31.74
 10 24 -2 28.33 4.16
 10 24 -2 37.46 31.74
 -10 -24 2 24.72 23.97
 -10 -24 2 30.15 4.81
 -10 -24 2 24.72 23.97
 10 -24 2 20.28 21.75
 10 -24 2 20.28 21.75
 -10 22 -2 22.28 18.35
 -10 22 -2 22.28 18.35
 10 22 -2 30.8 28.97
 10 22 -2 27.71 3.9
 10 22 -2 30.82 28.97
 -10 -22 2 26.65 25.51
 -10 -22 2 28.34 4.5
 -10 -22 2 26.55 25.51
 10 -22 2 30.27 20.51
 10 -22 2 30.27 20.51
 -10 20 -2 38.72 17.7
 -10 20 -2 38.72 17.7
 10 20 -2 34.8 26.85
 10 20 -2 38.7 4.29
 10 20 -2 34.79 26.85
 -10 -20 2 49.03 25.86
 -10 -20 2 38.47 4.49
 -10 -20 2 49.03 25.86
 10 -20 2 44.9 19.33
 10 -20 2 44.9 19.33
 -10 18 -2 3.59 14.66
 -10 18 -2 3.59 14.66
 10 18 -2 1.32 20.86
 10 18 -2 -0.67 2.75
 10 18 -2 1.32 20.86
 -10 -18 2 0.44 19.57
 -10 -18 2 1.49 3.13
 -10 -18 2 0.44 19.57
 10 -18 2 -0.01 15.36
 10 -18 2 0.74 2.57
 10 -18 2 0 15.36
 -10 16 -2 7.74 13.63
 -10 16 -2 7.73 13.62
 10 16 -2 3.73 21.74
 10 16 -2 3.25 2.55
 10 16 -2 3.74 21.74
 -10 -16 2 1.78 19.36
 -10 -16 2 1.82 3.02
 -10 -16 2 1.78 19.36
 10 -16 2 -2.21 13.88
 10 -16 2 -2.21 13.88
 -10 14 -2 12.22 12.83
 -10 14 -2 12.22 12.83
 10 14 -2 9.93 20.34
 10 14 -2 13.73 2.95
 10 14 -2 7.37 3.46
 10 14 -2 9.93 20.33
 -10 -14 2 17.9 18.57
 -10 -14 2 9.78 3.07
 -10 -14 2 17.9 18.57
 10 -14 2 14.05 13.51
 10 -14 2 10.17 2.27
 10 -14 2 14.06 13.51
 10 12 -2 49.94 18.84
 10 12 -2 51.15 4.12
 10 12 -2 44.78 4.62
 10 12 -2 49.94 18.84
 -10 -12 2 34.56 18.53
 -10 -12 2 46.94 4.24
 -10 -12 2 50.5 4.29
 -10 -12 2 34.56 18.53
 10 -12 2 60.55 14.15
 10 -12 2 45.41 3.04
 10 -12 2 60.55 14.15
 10 10 -2 45.77 20.12
 10 10 -2 45.91 3.96
 10 10 -2 40.81 4.49
 10 10 -2 45.74 20.12
 -10 -10 2 46.03 19.12
 -10 -10 2 40.65 3.89
 -10 -10 2 43.76 3.98
 -10 -10 2 46.03 19.12
 10 -10 2 44.41 12.11
 10 -10 2 45.99 11.9
 10 -10 2 44.41 12.11
 10 -10 2 45.99 11.9
 10 8 -2 59.99 18.73
 10 8 -2 64.44 4.1
 10 8 -2 60 18.73
 -10 -8 2 68.44 18.72
 -10 -8 2 64.95 4.11
 -10 -8 2 68.01 3.82
 -10 -8 2 68.4 18.71
 10 -8 2 74.35 12.08
 10 -8 2 81.3 12.65
 10 -8 2 74.35 12.08
 10 -8 2 81.3 12.65
 10 6 -2 35.8 17.24
 10 6 -2 34.34 3.75
 10 6 -2 34.78 3.51
 10 6 -2 32.22 3.48
 10 6 -2 35.8 17.24
 -10 -6 2 41.11 17.86
 -10 -6 2 28.61 3.47
 -10 -6 2 34.72 3.2
 -10 -6 2 41.11 17.86
 10 -6 2 49.05 10.53
 10 -6 2 54.02 10.6
 10 -6 2 49.01 10.53
 10 -6 2 53.92 10.61
 10 4 -2 8.72 15.4
 10 4 -2 5.94 2.44
 10 4 -2 7.89 2.34
 10 4 -2 8.73 15.4
 -10 -4 2 -6.33 13.62
 -10 -4 2 5.93 3.54
 -10 -4 2 -6.33 13.62
 10 -4 2 4.81 8.42
 10 -4 2 10.69 8.3
 10 -4 2 8.65 2.18
 10 -4 2 5.01 8.33
 10 -4 2 10.73 8.3
 10 2 -2 28.67 14.95
 10 2 -2 30.16 3.01
 10 2 -2 29.23 3.4
 10 2 -2 28.75 14.95
 -10 -2 2 23.71 13.9
 -10 -2 2 32.92 2.94
 -10 -2 2 23.7 13.9
 10 -2 2 34.47 8.91
 10 -2 2 32.67 9.03
 10 -2 2 31.19 3.17
 10 -2 2 34.54 8.92
 10 -2 2 32.72 9.04
 10 0 -2 33.6 16.58
 10 0 -2 35.21 3.56
 10 0 -2 36.06 3.44
 10 0 -2 33.69 16.58
 -10 0 2 38.17 15.93
 -10 0 2 38.17 15.93
 10 0 2 50.22 10.04
 10 0 2 39.86 3.19
 10 0 2 50.21 10.04
 -10 -2 -2 48.46 10.55
 -10 -2 -2 48.46 10.55
 10 -2 -2 29.62 16.18
 10 -2 -2 29.4 2.93
 10 -2 -2 27.76 3.34
 10 -2 -2 29.65 16.18
 -10 2 2 33.93 16.2
 -10 2 2 33.93 16.2
 10 2 2 30.24 9.81
 10 2 2 31.18 3.21
 10 2 2 30.2 9.81
 -10 -4 -2 2.11 8.99
 -10 -4 -2 2.1 8.99
 10 -4 -2 -2.15 14.35
 10 -4 -2 6.04 2.42
 10 -4 -2 7.29 2.28
 10 -4 -2 -2.13 14.35
 -10 4 2 9.07 2.25
 10 4 2 3.96 10.07
 10 4 2 4.19 2.36
 10 4 2 3.96 10.07
 -10 -6 -2 32.49 11.16
 -10 -6 -2 32.48 11.16
 10 -6 -2 31.46 16.61
 10 -6 -2 54.38 18.01
 10 -6 -2 29.7 3.59
 10 -6 -2 30.71 3.4
 10 -6 -2 31.37 16.61
 10 -6 -2 54.39 18.01
 -10 6 2 32.84 3.23
 10 6 2 24.45 12.08
 10 6 2 32.21 2.55
 10 6 2 24.44 12.08
 -10 -8 -2 71.12 13.98
 -10 -8 -2 71.12 13.98
 10 -8 -2 68.18 21.03
 10 -8 -2 53.14 18.01
 10 -8 -2 66.2 5.16
 10 -8 -2 65.96 4.04
 10 -8 -2 68.56 21.09
 10 -8 -2 53.15 18.01
 -10 8 2 64.74 3.7
 10 8 2 77.91 15.26
 10 8 2 66.37 3.01
 10 8 2 68.53 4.29
 10 8 2 77.91 15.26
 -10 -10 -2 39.03 13.49
 -10 -10 -2 39.03 13.49
 10 -10 -2 45.99 18.92
 10 -10 -2 42.03 18.95
 10 -10 -2 48.35 5.6
 10 -10 -2 46.11 18.93
 10 -10 -2 42.02 18.95
 -10 10 2 41.6 3.5
 10 10 2 43.72 15.36
 10 10 2 45.35 3.04
 10 10 2 49.97 4.37
 10 10 2 43.72 15.36
 -10 -12 -2 44.38 14.46
 -10 -12 -2 44.38 14.46
 10 -12 -2 46.44 20.21
 10 -12 -2 66.23 20.75
 10 -12 -2 46.45 20.22
 10 -12 -2 66.23 20.75
 -10 12 2 51.02 3.76
 10 12 2 76.93 17.91
 10 12 2 50.76 3.35
 10 12 2 76.91 17.91
 -10 -14 -2 12.13 14.11
 -10 -14 -2 12.14 14.11
 10 -14 -2 -2.68 17.61
 10 -14 -2 15.06 18.7
 10 -14 -2 -2.67 17.59
 10 -14 -2 15.08 18.7
 -10 14 2 10.16 2.85
 10 14 2 15.2 17.09
 10 14 2 14.14 2.44
 10 14 2 15.2 17.09
 10 -16 -2 16.62 19.19
 10 -16 -2 16.62 19.19
 -10 16 2 1.01 2.44
 10 16 2 1.24 17.45
 10 16 2 1.54 2.33
 10 16 2 1.24 17.45
 -10 -18 -2 1.47 15.67
 -10 -18 -2 0.35 2.21
 -10 -18 -2 1.48 15.67
 10 -18 -2 -6.93 19.96
 10 -18 -2 -6.93 19.97
 -10 18 2 0.59 2.54
 10 18 2 3.22 19.31
 10 18 2 0.91 3
 10 18 2 3.23 19.31
 -10 -20 -2 26.95 18.66
 -10 -20 -2 36.47 3.96
 -10 -20 -2 26.96 18.66
 10 -20 -2 40.46 24.13
 10 -20 -2 40.48 24.13
 -10 20 2 38.24 24.17
 -10 20 2 37.73 4.44
 -10 20 2 38.25 24.17
 10 20 2 50.1 23.63
 10 20 2 41.87 4.53
 10 20 2 50.11 23.63
 -10 -22 -2 1.27 18.56
 -10 -22 -2 30.89 3.52
 -10 -22 -2 37.95 4.96
 -10 -22 -2 1.27 18.56
 10 -22 -2 32.25 24.48
 10 -22 -2 32.25 24.48
 -10 22 2 34.62 25.34
 -10 22 2 31.19 3.75
 -10 22 2 34.63 25.34
 10 22 2 28.77 26.23
 10 22 2 33.77 3.9
 10 22 2 28.78 26.23
 -10 -24 -2 4.96 20.68
 -10 -24 -2 28.7 3.82
 -10 -24 -2 29.12 4.79
 -10 -24 -2 4.96 20.68
 10 -24 -2 19.58 26.72
 10 -24 -2 19.58 26.72
 -10 24 2 5.39 25.91
 -10 24 2 29.93 3.93
 -10 24 2 5.39 25.91
 10 24 2 19.73 26.56
 10 24 2 25.49 4
 10 24 2 19.87 26.56
 -10 -26 -2 20.5 4.92
 10 -26 -2 18.01 30.59
 10 -26 -2 18 30.59
 -10 26 2 15.5 30.38
 -10 26 2 16.46 3.8
 -10 26 2 15.5 30.38
 10 26 2 21.13 30.25
 10 26 2 16.95 3.95
 10 26 2 21.13 30.25
 -10 -28 -2 1.24 27.17
 -10 -28 -2 4.56 4.55
 -10 -28 -2 1.23 27.16
 10 -28 -2 -1 31.54
 10 -28 -2 -0.98 31.54
 -10 28 2 8.73 31.27
 -10 28 2 0.01 3.49
 -10 28 2 8.73 31.27
 10 28 2 8.57 32.77
 10 28 2 -1.18 3.6
 10 28 2 8.58 32.77
 -10 -30 -2 17.53 31.72
 -10 -30 -2 17.47 5.23
 -10 -30 -2 17.53 31.73
 10 -30 -2 13.11 34.1
 10 -30 -2 13.09 34.1
 -10 30 2 20.14 34.8
 -10 30 2 12.78 4.08
 -10 30 2 20.14 34.8
 10 30 2 26.55 38.4
 10 30 2 17.66 4.44
 10 30 2 26.54 38.4
 -10 -32 -2 6.69 32.71
 -10 -32 -2 3.56 5.05
 -10 -32 -2 6.69 32.71
 10 -32 -2 -0.01 38.42
 10 -32 -2 -0.04 38.43
 -10 32 2 18.05 38.46
 -10 32 2 3.97 4.05
 -10 32 2 18.06 38.46
 10 32 2 0.99 39.45
 10 32 2 5.46 4.55
 10 32 2 0.98 39.45
 -10 -34 -2 28.5 38.36
 -10 -34 -2 7.98 5.57
 -10 -34 -2 28.5 38.37
 10 -34 -2 -0.71 43.64
 10 -34 -2 -0.71 43.64
 10 34 2 18.38 45.8
 10 34 2 11.19 4.72
 10 34 2 18.36 45.8
 -10 -36 -2 9.16 43.93
 -10 -36 -2 3.46 5.81
 -10 -36 -2 9.16 43.93
 -10 36 2 4.18 4.73
 10 36 2 -19.72 50.49
 10 36 2 2.34 4.84
 10 36 2 -19.81 50.49
 -10 -38 -2 17.5 51.23
 -10 -38 -2 12.13 6.56
 -10 -38 -2 17.49 51.23
 -10 38 2 6.34 5.14
 10 38 2 9.53 5.66
 -10 -40 -2 10.71 6.79
 -10 40 2 6.82 5.55
 10 40 2 9 6.01
 -10 -42 -2 14.35 7.63
 -10 42 2 9.93 6.13
 10 42 2 8.03 7.69
 -10 -44 -2 7.42 7.95
 -10 44 2 -0.03 6.27
 10 44 2 1.49 6.67
 12 40 -2 0.09 6.56
 -12 -40 2 6.62 7.3
 12 38 -2 7.13 6.32
 -12 -38 2 9.62 6.87
 12 36 -2 21.88 67.82
 12 36 -2 13.1 5.85
 12 36 -2 21.87 67.81
 -12 -36 2 15.58 55.12
 -12 -36 2 16.87 6.69
 -12 -36 2 15.58 55.12
 12 34 -2 -7.69 60.83
 12 34 -2 -0.92 4.94
 12 34 -2 -7.81 60.83
 -12 -34 2 -7.69 48.22
 -12 -34 2 2.9 5.76
 -12 -34 2 -7.7 48.22
 12 32 -2 6.16 55.17
 12 32 -2 12.27 5.39
 12 32 -2 6.16 55.17
 -12 -32 2 11.3 36.46
 -12 -32 2 12.07 5.62
 -12 -32 2 11.29 36.46
 12 30 -2 -17.27 42.22
 12 30 -2 3.14 4.59
 12 30 -2 -17.26 42.22
 -12 -30 2 19.99 37.57
 -12 -30 2 1.42 4.96
 -12 -30 2 19.98 37.56
 12 28 -2 75.43 64.24
 12 28 -2 43 5.75
 12 28 -2 75.37 64.24
 -12 -28 2 40.74 32.97
 -12 -28 2 40.21 5.92
 -12 -28 2 40.74 32.96
 12 26 -2 2.4 38.78
 12 26 -2 3.94 4.12
 12 26 -2 2.38 38.78
 -12 -26 2 13.09 32.16
 -12 -26 2 5.94 4.58
 -12 -26 2 13.09 32.17
 12 -26 2 8.02 41.02
 12 -26 2 8 41.02
 -12 24 -2 23.81 27.06
 -12 24 -2 23.81 27.06
 12 24 -2 33.15 36.63
 12 24 -2 24.11 4.68
 12 24 -2 33.14 36.63
 -12 -24 2 6.79 31.14
 -12 -24 2 18.71 4.71
 -12 -24 2 6.79 31.14
 12 -24 2 22.27 25.26
 12 -24 2 22.28 25.26
 -12 22 -2 -6.85 21.06
 -12 22 -2 -6.85 21.06
 12 22 -2 18.09 32.21
 12 22 -2 8.32 3.74
 12 22 -2 18.1 32.21
 -12 -22 2 22.68 43.81
 -12 -22 2 6.97 4.08
 -12 -22 2 22.68 43.81
 12 -22 2 0.8 22.45
 12 -22 2 0.82 22.44
 -12 20 -2 12.9 19.76
 -12 20 -2 12.9 19.75
 12 20 -2 17.3 30.97
 12 20 -2 10.29 3.6
 12 20 -2 17.28 30.95
 -12 -20 2 -7.25 25.97
 -12 -20 2 8.52 3.84
 -12 -20 2 -7.26 25.97
 12 -20 2 7.19 38.77
 12 -20 2 7.14 38.77
 12 18 -2 26.77 30.26
 12 18 -2 32.04 4.29
 12 18 -2 26.8 30.28
 -12 -18 2 42.56 26.84
 -12 -18 2 31.22 4.21
 -12 -18 2 42.56 26.84
 12 -18 2 36.65 19.62
 12 -18 2 36.65 19.62
 12 16 -2 77.74 26.77
 12 16 -2 83.28 5.44
 12 16 -2 77.74 26.77
 -12 -16 2 99.68 26.51
 -12 -16 2 80.57 5.42
 -12 -16 2 99.68 26.51
 12 -16 2 103.05 21.36
 12 -16 2 77.31 4.51
 12 -16 2 103.06 21.36
 12 14 -2 30.58 23.31
 12 14 -2 14.43 3.26
 12 14 -2 30.58 23.31
 -12 -14 2 15.57 19.58
 -12 -14 2 16.88 3.44
 -12 -14 2 15.55 19.57
 12 -14 2 13.13 15.75
 12 -14 2 14.25 15.36
 12 -14 2 14.38 2.76
 12 -14 2 13.13 15.75
 12 -14 2 14.28 15.36
 12 12 -2 30.91 24.01
 12 12 -2 40.19 4.53
 12 12 -2 35.5 4.35
 12 12 -2 30.91 24.02
 -12 -12 2 50.82 22.7
 -12 -12 2 35.87 3.65
 -12 -12 2 50.82 22.7
 12 -12 2 49.82 15.82
 12 -12 2 27.74 15.73
 12 -12 2 35.25 3.47
 12 -12 2 49.8 15.82
 12 -12 2 27.76 15.73
 12 10 -2 48.44 22.58
 12 10 -2 48.7 4.55
 12 10 -2 45.09 4.93
 12 10 -2 48.5 22.58
 -12 -10 2 26.42 18.67
 -12 -10 2 46.41 4.47
 -12 -10 2 46.41 4.19
 -12 -10 2 26.36 18.67
 12 -10 2 57.26 14.98
 12 -10 2 59.76 15.49
 12 -10 2 43.51 3.28
 12 -10 2 57.32 14.98
 12 -10 2 59.76 15.49
 12 8 -2 105.9 22.9
 12 8 -2 96.81 4.98
 12 8 -2 91.41 4.83
 12 8 -2 106.02 22.92
 -12 -8 2 77.82 21.56
 -12 -8 2 88.57 4.77
 -12 -8 2 77.82 21.56
 12 -8 2 114.39 15.97
 12 -8 2 108.83 16.16
 12 -8 2 114.18 15.97
 12 -8 2 108.78 16.15
 12 6 -2 -0.3 19.44
 12 6 -2 6.72 2.6
 12 6 -2 -0.3 19.44
 -12 -6 2 -4.56 15.87
 -12 -6 2 6 2.71
 -12 -6 2 -4.5 15.87
 12 -6 2 -0.41 10.85
 12 -6 2 4.06 11.47
 12 -6 2 -0.3 10.85
 12 -6 2 4 11.48
 12 4 -2 298.74 31.95
 12 4 -2 256.4 6.32
 12 4 -2 298.74 31.95
 -12 -4 2 276.12 41.33
 -12 -4 2 276.37 41.33
 12 -4 2 252.2 19.34
 12 -4 2 270.97 19.89
 12 -4 2 252.08 19.34
 12 -4 2 271.08 19.89
 12 2 -2 7.61 16.25
 12 2 -2 1.35 2.42
 12 2 -2 7.61 16.25
 12 -2 2 0.04 10.64
 12 -2 2 1.88 10.83
 12 -2 2 -0.01 10.64
 12 -2 2 1.89 10.83
 12 0 -2 -2.72 16.43
 12 0 -2 0.77 2.33
 12 0 -2 -2.76 16.43
 12 0 2 -1.17 10.69
 12 0 2 -0.43 11.04
 12 0 2 0.3 2.39
 12 0 2 1.71 2.35
 12 0 2 -1.19 10.7
 12 0 2 -0.47 11.05
 -12 -2 -2 -0.7 11.03
 -12 -2 -2 -0.69 11.03
 12 -2 -2 -2 17.31
 12 -2 -2 2.51 2.38
 12 -2 -2 -2 17.31
 12 2 2 -2.58 11.75
 12 2 2 1.13 2.43
 12 2 2 -2.51 11.76
 -12 -4 -2 273.49 21.69
 -12 -4 -2 273.51 21.69
 12 -4 -2 281.83 32.88
 12 -4 -2 273.52 33.08
 12 -4 -2 261.17 6.31
 12 -4 -2 281.84 32.88
 12 -4 -2 273.26 33.08
 12 4 2 280.97 23.34
 12 4 2 265.14 6.04
 12 4 2 281.27 23.37
 -12 -6 -2 14.79 13.26
 -12 -6 -2 14.78 13.26
 12 -6 -2 -1.21 16.44
 12 -6 -2 2.03 18.78
 12 -6 -2 5.07 2.64
 12 -6 -2 -1.23 16.44
 12 -6 -2 1.79 18.78
 12 6 2 1.24 14.21
 12 6 2 6.88 2.04
 12 6 2 6.03 2.93
 12 6 2 1.37 14.21
 -12 -8 -2 104.91 17.77
 -12 -8 -2 104.91 17.77
 12 -8 -2 63.31 21.23
 12 -8 -2 101.13 24.68
 12 -8 -2 93.19 4.87
 12 -8 -2 62.96 21.13
 12 -8 -2 101.14 24.68
 -12 8 2 96.78 4.47
 12 8 2 126.23 20.06
 12 8 2 95.47 3.84
 12 8 2 94.77 5.22
 12 8 2 126.24 20.06
 -12 -10 -2 52.6 16.71
 -12 -10 -2 52.6 16.71
 12 -10 -2 42.42 21.03
 12 -10 -2 54.14 22.27
 12 -10 -2 48.25 4.46
 12 -10 -2 42.48 21.01
 12 -10 -2 54.15 22.27
 -12 10 2 48.39 3.97
 12 10 2 60.88 19.09
 12 10 2 49.81 3.61
 12 10 2 60.89 19.09
 -12 -12 -2 40.04 17.79
 -12 -12 -2 40.04 17.79
 12 -12 -2 46.61 21.68
 12 -12 -2 29.2 22.14
 12 -12 -2 34.71 3.8
 12 -12 -2 46.68 21.7
 12 -12 -2 29.18 22.14
 12 12 2 39.07 19.56
 12 12 2 35.52 3.69
 12 12 2 39.08 19.56
 -12 -14 -2 6.01 16.68
 -12 -14 -2 6.01 16.67
 12 -14 -2 18.35 22.56
 12 -14 -2 19.4 22.76
 12 -14 -2 18.36 22.54
 12 -14 -2 19.41 22.76
 -12 14 2 19.53 3.03
 12 14 2 15.94 20.16
 12 14 2 16.13 2.91
 12 14 2 15.96 20.16
 -12 -16 -2 120.49 24.44
 -12 -16 -2 120.49 24.44
 12 -16 -2 62.54 25.2
 12 -16 -2 103.68 29.22
 12 -16 -2 62.52 25.2
 12 -16 -2 103.68 29.22
 -12 16 2 79.85 4.77
 12 16 2 77.61 24.48
 12 16 2 80.48 4.81
 12 16 2 77.61 24.48
 -12 -18 -2 28.97 20.28
 -12 -18 -2 28.98 20.28
 12 -18 -2 26.79 25.66
 12 -18 -2 36.07 26.91
 12 -18 -2 26.78 25.65
 12 -18 -2 36.06 26.91
 -12 18 2 34.18 3.68
 12 18 2 34.98 3.85
 -12 -20 -2 4.48 22.75
 -12 -20 -2 4.47 22.75
 12 -20 -2 13.98 26.16
 12 -20 -2 8.73 23.72
 12 -20 -2 13.98 26.16
 12 -20 -2 8.72 23.72
 -12 20 2 10.59 3.29
 12 20 2 11.23 26.49
 12 20 2 9.27 3.32
 12 20 2 11.22 26.49
 -12 -22 -2 5.15 23.43
 -12 -22 -2 5.71 3.04
 -12 -22 -2 5.09 23.43
 12 -22 -2 8.08 28.46
 12 -22 -2 8.08 28.46
 -12 22 2 9.99 3.44
 12 22 2 -0.68 29.66
 12 22 2 5.62 3.56
 12 22 2 -0.64 29.66
 -12 -24 -2 27.77 26.43
 -12 -24 -2 22.94 3.84
 -12 -24 -2 27.76 26.43
 12 -24 -2 25.22 32.47
 12 -24 -2 25.23 32.47
 -12 24 2 22.54 4.03
 12 24 2 18.39 32.6
 12 24 2 20.7 4.23
 12 24 2 18.4 32.6
 -12 -26 -2 8.74 25.66
 -12 -26 -2 8.72 25.66
 12 -26 -2 -5.8 32.31
 12 -26 -2 -5.8 32.31
 -12 26 2 14.74 34.24
 -12 26 2 5.62 3.68
 -12 26 2 14.82 34.24
 12 26 2 -1.47 32.12
 12 26 2 2.18 3.91
 12 26 2 -1.47 32.12
 -12 -28 -2 -3.19 28.77
 -12 -28 -2 50.2 6.4
 -12 -28 -2 -3.16 28.77
 12 -28 -2 35.98 36.43
 12 -28 -2 35.99 36.43
 -12 28 2 42.07 4.91
 12 28 2 25.49 40.97
 12 28 2 42.02 5.28
 12 28 2 25.48 40.97
 -12 -30 -2 4.95 5.34
 -12 30 2 2.57 4.07
 12 30 2 5.82 39.2
 12 30 2 0.32 4.33
 12 30 2 5.88 39.2
 -12 -32 -2 10.89 5.8
 -12 32 2 13.15 4.59
 12 32 2 -7.55 49.6
 12 32 2 9.85 4.93
 12 32 2 -7.55 49.6
 -12 -34 -2 -2.45 39.18
 -12 -34 -2 0.04 5.88
 -12 -34 -2 -2.44 39.18
 -12 34 2 4.54 4.72
 12 34 2 14.7 52.34
 12 34 2 4.69 5.22
 12 34 2 14.68 52.34
 -12 -36 -2 14.7 6.69
 -12 36 2 9.6 5.13
 12 36 2 12.39 5.59
 -12 -38 -2 16.02 7.18
 -12 38 2 7.99 5.5
 12 38 2 5.6 5.94
 -12 -40 -2 6.17 7.54
 -12 40 2 -2.09 5.67
 12 40 2 4.27 6.67
 14 38 -2 1.94 6.76
 -14 -38 2 7.54 7.52
 -14 -36 2 7.15 6.93
 14 34 -2 15.91 6.27
 -14 -34 2 25.55 7.08
 14 32 -2 0.5 5.43
 -14 -32 2 0.15 48.76
 -14 -32 2 6.82 6.11
 -14 -32 2 0.14 48.76
 14 30 -2 -8.64 60.1
 14 30 -2 1.63 5.27
 14 30 -2 -8.59 60.1
 -14 -30 2 1.53 42.7
 -14 -30 2 6.54 5.69
 -14 -30 2 1.39 42.71
 14 28 -2 13.72 46.62
 14 28 -2 3.69 5.12
 14 28 -2 13.82 46.62
 -14 -28 2 -1.33 42.79
 -14 -28 2 7.27 5.32
 -14 -28 2 -1.32 42.83
 14 26 -2 31.59 46.69
 14 26 -2 53.35 6.01
 14 26 -2 31.6 46.69
 -14 -26 2 23.08 40.43
 -14 -26 2 55.29 6.3
 -14 -26 2 23.08 40.43
 14 24 -2 4.98 44.24
 14 24 -2 1.5 4.21
 14 24 -2 4.97 44.24
 -14 -24 2 -9.42 34.41
 -14 -24 2 4.47 4.65
 -14 -24 2 -9.42 34.41
 14 22 -2 0.46 4.47
 -14 -22 2 7.1 29.7
 -14 -22 2 6.93 4.58
 -14 -22 2 7.1 29.7
 14 20 -2 1.59 35.42
 14 20 -2 5.82 3.91
 14 20 -2 1.58 35.44
 -14 -20 2 11.57 27.06
 -14 -20 2 12.8 4.42
 -14 -20 2 11.57 27.06
 14 -20 2 5.98 23.98
 14 -20 2 5.07 23.27
 14 -20 2 6 23.98
 14 -20 2 5.05 23.27
 14 18 -2 48.65 35.91
 14 18 -2 44.14 4.97
 14 18 -2 48.65 35.91
 -14 -18 2 34.95 29.53
 -14 -18 2 33.77 4.67
 -14 -18 2 34.95 29.53
 14 -18 2 31.73 23.08
 14 -18 2 38.82 22.6
 14 -18 2 31.74 23.08
 14 -18 2 38.77 22.58
 14 16 -2 12.23 29.04
 14 16 -2 9.28 3.68
 14 16 -2 12.26 29.04
 -14 -16 2 5.88 26.43
 -14 -16 2 10.6 3.88
 -14 -16 2 5.88 26.43
 14 -16 2 2.56 20.12
 14 -16 2 12.8 20.5
 14 -16 2 2.56 20.12
 14 -16 2 12.74 20.5
 14 14 -2 50.34 29.29
 14 14 -2 64.33 5.79
 14 14 -2 50.34 29.29
 -14 -14 2 87.22 31.03
 -14 -14 2 66.89 5.65
 -14 -14 2 87.22 31.03
 14 -14 2 67.43 22.58
 14 -14 2 52.66 20.56
 14 -14 2 52.7 4.84
 14 -14 2 67.38 22.58
 14 -14 2 52.61 20.56
 14 12 -2 5.94 26.36
 14 12 -2 17.48 3.89
 14 12 -2 5.95 26.36
 -14 -12 2 18.73 25.04
 -14 -12 2 15.04 3.68
 -14 -12 2 18.73 25.04
 14 -12 2 18.43 16.82
 14 -12 2 19.71 17.36
 14 -12 2 13.34 2.99
 14 -12 2 18.44 16.82
 14 -12 2 19.71 17.36
 14 10 -2 5.71 26.3
 14 10 -2 6.23 3.26
 14 10 -2 2.14 3.83
 14 10 -2 5.71 26.3
 -14 -10 2 5.32 25.57
 -14 -10 2 5.03 3.16
 -14 -10 2 5.32 25.57
 14 -10 2 2.15 16.16
 14 -10 2 10.06 16.45
 14 -10 2 6.27 2.72
 14 -10 2 2.19 16.17
 14 -10 2 10.05 16.45
 14 8 -2 30.14 26.5
 14 8 -2 27.75 3.82
 14 8 -2 30.15 26.5
 14 -8 2 28.13 16.01
 14 -8 2 27.86 15.8
 14 -8 2 28.13 16.01
 14 -8 2 27.89 15.8
 14 6 -2 145.13 31.36
 14 6 -2 134.32 5.93
 14 6 -2 145.13 31.36
 14 -6 2 131.04 18.65
 14 -6 2 136.07 18.3
 14 -6 2 131.15 18.65
 14 -6 2 135.85 18.3
 14 4 -2 6.13 23.53
 14 4 -2 9.48 3.24
 14 4 -2 6.11 23.53
 14 -4 2 6.68 14.36
 14 -4 2 12.09 14.36
 14 -4 2 6.67 14.36
 14 -4 2 11.45 14.37
 14 2 -2 44.48 22.81
 14 2 -2 51.84 4.82
 14 2 -2 44.49 22.81
 -14 -2 2 29.34 19.45
 -14 -2 2 29.35 19.45
 14 -2 2 49.55 15.81
 14 -2 2 59.31 15.64
 14 -2 2 49.63 15.83
 14 -2 2 59.18 15.64
 14 0 -2 -4.44 18.95
 14 0 -2 6.61 2.97
 14 0 -2 -4.42 18.95
 -14 0 2 2.17 20.03
 -14 0 2 2.17 20.03
 14 0 2 4.68 14.23
 14 0 2 4.57 13.96
 14 0 2 4.71 14.11
 14 0 2 4.56 13.96
 14 -2 -2 72.47 26.13
 14 -2 -2 49.73 4.81
 14 -2 -2 72.48 26.13
 14 2 2 59.94 17.03
 14 2 2 49.84 3.66
 14 2 2 55.1 4.8
 14 2 2 60.03 17.03
 -14 -4 -2 8.85 15.61
 -14 -4 -2 8.85 15.61
 14 -4 -2 -3.55 20.58
 14 -4 -2 21.9 23.92
 14 -4 -2 10.34 3.15
 14 -4 -2 -3.58 20.58
 14 -4 -2 21.94 23.92
 14 4 2 6.35 15.34
 14 4 2 10.38 2.53
 14 4 2 13.67 3.34
 14 4 2 6.35 15.33
 -14 -6 -2 144.09 21.02
 -14 -6 -2 144.15 21.02
 14 -6 -2 126.56 29.51
 14 -6 -2 123.07 28.37
 14 -6 -2 132.79 5.87
 14 -6 -2 127.02 29.57
 14 -6 -2 123.09 28.37
 14 6 2 134.49 22.47
 14 6 2 131.63 4.64
 14 6 2 125.37 6.95
 14 6 2 134.49 22.47
 -14 -8 -2 26.51 17.75
 -14 -8 -2 26.51 17.75
 14 -8 -2 38.12 24.9
 14 -8 -2 33.2 24.58
 14 -8 -2 29.67 3.85
 14 -8 -2 38.14 24.84
 14 -8 -2 33.18 24.59
 14 8 2 35.23 20.63
 14 8 2 29.15 3.22
 14 8 2 35.22 20.63
 -14 -10 -2 7.28 18.13
 -14 -10 -2 7.28 18.13
 14 -10 -2 -2.37 22.67
 14 -10 -2 1.17 24.75
 14 -10 -2 7.68 3.26
 14 -10 -2 -2.28 22.76
 14 -10 -2 1.34 24.75
 14 10 2 8.71 21
 14 10 2 6.52 2.7
 14 10 2 8.66 21
 -14 -12 -2 11.56 19.8
 -14 -12 -2 11.54 19.8
 14 -12 -2 23.64 25.69
 14 -12 -2 8.87 25.44
 14 -12 -2 18.4 3.78
 14 -12 -2 23.66 25.69
 14 -12 -2 8.91 25.44
 -14 12 2 14.8 3.21
 14 12 2 34.61 23.87
 14 12 2 18.35 3.54
 14 12 2 34.59 23.87
 -14 -14 -2 85.32 24.2
 -14 -14 -2 85.32 24.2
 14 -14 -2 64.77 30.07
 14 -14 -2 61.52 29.91
 14 -14 -2 72.25 5.79
 14 -14 -2 64.79 30.07
 14 -14 -2 61.53 29.93
 -14 14 2 60.75 4.79
 14 14 2 67.69 26.87
 14 14 2 61.1 4.84
 14 14 2 67.69 26.87
 -14 -16 -2 7.17 22.87
 -14 -16 -2 7.17 22.87
 14 -16 -2 15.08 29.02
 14 -16 -2 5.82 27.88
 14 -16 -2 12.29 3.8
 14 -16 -2 15.08 29.02
 14 -16 -2 5.83 27.88
 -14 16 2 12.65 3.25
 14 16 2 12.08 26.66
 14 16 2 9.53 3.33
 14 16 2 12.08 26.66
 -14 -18 -2 34.59 25.27
 -14 -18 -2 34.61 25.27
 14 -18 -2 28.98 30.74
 14 -18 -2 43.88 32.04
 14 -18 -2 29 30.74
 14 -18 -2 43.92 32.04
 -14 18 2 37.98 4.06
 14 18 2 27.84 30.35
 14 18 2 38.39 4.37
 14 18 2 27.79 30.35
 -14 -20 -2 15.66 27.34
 -14 -20 -2 15.68 27.36
 14 -20 -2 8.29 31.11
 14 -20 -2 2.41 28.23
 14 -20 -2 8.29 31.11
 14 -20 -2 2.42 28.23
 -14 20 2 10.02 3.57
 14 20 2 10.89 32.65
 14 20 2 5.8 3.7
 14 20 2 10.89 32.65
 -14 -22 -2 -13.51 28.53
 -14 -22 -2 -13.53 28.55
 14 -22 -2 1.34 33.38
 14 -22 -2 -19.58 33.99
 14 -22 -2 1.35 33.38
 14 -22 -2 -19.57 33.97
 -14 22 2 1.9 3.31
 14 22 2 8.49 35.63
 14 22 2 0.85 3.73
 14 22 2 8.49 35.62
 -14 -24 -2 2.04 32.65
 -14 -24 -2 2.09 32.65
 14 -24 -2 23.45 38.18
 14 -24 -2 23.45 38.18
 -14 24 2 4.56 3.58
 14 24 2 -10.72 47.28
 14 24 2 1.55 4.09
 14 24 2 -10.71 47.28
 -14 -26 -2 25.7 37.24
 -14 -26 -2 25.69 37.24
 14 -26 -2 37.68 40.25
 14 -26 -2 37.79 40.27
 -14 26 2 54.57 6.23
 14 26 2 46.4 41.54
 14 26 2 59.53 7.11
 14 26 2 46.42 41.54
 -14 -28 -2 14.51 35.68
 -14 -28 -2 14.56 35.71
 -14 28 2 3.89 4.13
 14 28 2 22.26 47.96
 14 28 2 7.41 4.84
 14 28 2 22.13 47.96
 -14 -30 -2 -22.71 37.69
 -14 -30 -2 -22.72 37.72
 -14 30 2 5.11 4.51
 14 30 2 4.31 48.68
 14 30 2 3.96 5.06
 14 30 2 4.27 48.68
 -14 32 2 -0.37 4.62
 14 32 2 0.89 5.33
 -14 34 2 20.68 5.49
 14 34 2 19.45 6.31
 -14 36 2 -2.72 5.25
 14 36 2 -2.83 5.88
 -14 38 2 4.75 6.08
 14 38 2 -0.77 8.01
 16 34 -2 2.02 6.64
 -16 -34 2 11.58 7.32
 16 32 -2 9.11 7.76
 -16 -32 2 5.18 6.72
 16 30 -2 1.75 5.83
 -16 -30 2 7.61 6.32
 16 28 -2 12.75 5.69
 -16 -28 2 17.93 6.32
 16 26 -2 3.1 5.11
 -16 -26 2 36.54 43.4
 -16 -26 2 6.6 5.55
 -16 -26 2 36.54 43.4
 16 24 -2 33.45 52.48
 16 24 -2 28.22 5.74
 16 24 -2 33.5 52.48
 -16 -24 2 39.86 45.6
 -16 -24 2 33.22 6.11
 -16 -24 2 39.86 45.6
 16 -24 2 1.55 49.49
 16 -24 2 1.54 49.49
 16 22 -2 -7.81 48.06
 16 22 -2 3.17 4.52
 16 22 -2 -7.87 48.06
 -16 -22 2 -1.34 40.77
 -16 -22 2 5.82 4.87
 -16 -22 2 -1.35 40.77
 16 -22 2 -2.05 30.79
 16 -22 2 -2.01 30.79
 16 20 -2 7.23 35.06
 16 20 -2 1.76 4.32
 16 20 -2 7.23 35.06
 -16 -20 2 0.34 39.04
 -16 -20 2 6 4.76
 -16 -20 2 0.34 39.04
 16 -20 2 -3.13 27.5
 16 -20 2 -3.16 27.5
 16 18 -2 -4.55 35.94
 16 18 -2 0.82 4.07
 16 18 -2 -4.58 35.94
 -16 -18 2 7.44 34.79
 -16 -18 2 5.57 4.33
 -16 -18 2 7.43 34.79
 16 -18 2 12.11 25.81
 16 -18 2 12.1 25.81
 16 16 -2 10.56 33.41
 16 16 -2 11.46 5.32
 16 16 -2 10.54 33.39
 -16 -16 2 9.81 31.5
 -16 -16 2 16.51 4.64
 -16 -16 2 9.8 31.5
 16 -16 2 14.91 24.18
 16 -16 2 14.86 24.18
 16 14 -2 10.99 28.21
 16 14 -2 20.7 4.57
 16 14 -2 11 28.21
 -16 -14 2 24.35 4.46
 16 -14 2 21.35 22.52
 16 -14 2 21.34 22.52
 16 12 -2 3.09 31.31
 16 12 -2 10.73 4.05
 16 12 -2 3.14 31.31
 -16 -12 2 10.2 3.82
 16 -12 2 11.38 19.81
 16 -12 2 10.99 20.32
 16 -12 2 11.39 19.81
 16 -12 2 10.99 20.32
 16 10 -2 22.66 31.53
 16 10 -2 15.73 4.15
 16 10 -2 22.85 31.53
 -16 -10 2 19.56 39.69
 -16 -10 2 19.53 39.69
 16 -10 2 7.79 19.86
 16 -10 2 11.82 19.76
 16 -10 2 19.15 3.46
 16 -10 2 7.73 19.86
 16 -10 2 11.78 19.76
 16 8 -2 -1.44 27.47
 16 8 -2 0.91 3.57
 16 8 -2 -1.43 27.47
 -16 -8 2 -0.41 27.77
 -16 -8 2 -0.4 27.77
 16 -8 2 3.35 19
 16 -8 2 0.36 18.52
 16 -8 2 3.09 5.42
 16 -8 2 6.33 3.02
 16 -8 2 3.23 19
 16 -8 2 0.51 18.52
 16 6 -2 -2.71 25.65
 16 6 -2 3.12 3.57
 16 6 -2 -2.7 25.65
 -16 -6 2 3.02 24.27
 -16 -6 2 3.03 24.27
 16 -6 2 -0.13 18.17
 16 -6 2 -2.44 17.52
 16 -6 2 1.77 3.14
 16 -6 2 1.86 2.72
 16 -6 2 -0.2 18.17
 16 -6 2 -2.42 17.49
 16 4 -2 40.42 31.03
 16 4 -2 30.32 4.37
 16 4 -2 40.42 31.03
 -16 -4 2 7.72 23.74
 -16 -4 2 7.72 23.74
 16 -4 2 24.81 18.88
 16 -4 2 31.81 18.12
 16 -4 2 23.01 3.42
 16 -4 2 34.86 3.45
 16 -4 2 24.94 18.87
 16 -4 2 31.78 18.09
 16 2 -2 4.74 27.54
 16 2 -2 7.1 3.56
 16 2 -2 4.78 27.58
 -16 -2 2 2.15 24.3
 -16 -2 2 2.1 24.3
 16 -2 2 13.06 18
 16 -2 2 9.05 17.89
 16 -2 2 6.92 3.15
 16 -2 2 10.26 2.84
 16 -2 2 13.07 18.02
 16 -2 2 9.01 17.89
 16 0 -2 2.41 25.03
 16 0 -2 -0.42 3.32
 16 0 -2 2.3 25.03
 16 0 2 -0.58 18.09
 16 0 2 -3.55 20.55
 16 0 2 -1.71 3.04
 16 0 2 0.41 2.65
 16 0 2 -0.6 18.1
 16 0 2 -3.5 20.55
 16 -2 -2 -5.09 27.12
 16 -2 -2 13.55 24.22
 16 -2 -2 6.07 3.52
 16 -2 -2 -5.09 27.12
 16 -2 -2 13.44 24.22
 16 2 2 -0.78 18.63
 16 2 2 10.08 3.55
 16 2 2 8.72 2.92
 16 2 2 -1.03 18.63
 16 -4 -2 22.69 29.62
 16 -4 -2 32.37 27.37
 16 -4 -2 30.87 4.28
 16 -4 -2 22.76 29.62
 16 -4 -2 32.33 27.37
 16 4 2 39.01 23.23
 16 4 2 32.19 3.56
 16 4 2 38.97 23.23
 16 -6 -2 14.24 29.46
 16 -6 -2 7.39 29.34
 16 -6 -2 3.28 3.53
 16 -6 -2 14.37 29.56
 16 -6 -2 7.38 29.33
 16 6 2 11.54 23.44
 16 6 2 3.23 2.95
 16 6 2 11.56 23.44
 -16 -8 -2 3.4 21.27
 -16 -8 -2 3.4 21.27
 16 -8 -2 0.4 28.16
 16 -8 -2 11.41 27.24
 16 -8 -2 4.63 3.62
 16 -8 -2 0.37 28.15
 16 -8 -2 11.47 27.23
 16 8 2 -0.63 24.84
 16 8 2 -0.76 24.85
 -16 -10 -2 15.69 23.17
 -16 -10 -2 15.68 23.16
 16 -10 -2 12.19 30.94
 16 -10 -2 4.24 29.93
 16 -10 -2 15.33 4.07
 16 -10 -2 12.07 30.98
 16 -10 -2 4.25 29.93
 16 10 2 14.03 26.73
 16 10 2 14.58 3.41
 16 10 2 13.96 26.73
 -16 -12 -2 -2.41 23.42
 -16 -12 -2 -2.4 23.44
 16 -12 -2 12.51 31.19
 16 -12 -2 5.3 29.1
 16 -12 -2 9.97 4.03
 16 -12 -2 12.51 31.19
 16 -12 -2 5.27 29.12
 16 12 2 16.19 29.23
 16 12 2 9.9 3.44
 16 12 2 16.17 29.23
 -16 -14 -2 27.57 26.67
 -16 -14 -2 27.57 26.67
 16 -14 -2 19.73 43.54
 16 -14 -2 19.23 31.87
 16 -14 -2 23.95 4.55
 16 -14 -2 19.71 43.52
 16 -14 -2 19.2 31.86
 16 14 2 25.8 31.78
 16 14 2 23.24 4.1
 16 14 2 25.8 31.78
 -16 -16 -2 12.88 28.08
 -16 -16 -2 12.88 28.08
 16 -16 -2 17.47 32.29
 16 -16 -2 11.91 4.42
 16 -16 -2 17.46 32.31
 16 16 2 8.08 33.24
 16 16 2 12.53 3.86
 16 16 2 8.06 33.24
 -16 -18 -2 4.55 28.83
 -16 -18 -2 4.55 28.83
 16 -18 -2 0.78 32.06
 16 -18 -2 2.19 4.17
 16 -18 -2 0.77 32.07
 -16 18 2 2.94 3.56
 16 18 2 14.03 36.03
 16 18 2 0.32 3.74
 16 18 2 14.03 36.03
 -16 -20 -2 0.28 32.6
 -16 -20 -2 0.28 32.6
 16 -20 -2 -0.27 39.17
 16 -20 -2 3.17 5.75
 16 -20 -2 -0.27 39.17
 -16 20 2 0.54 3.45
 16 20 2 7.57 39.14
 16 20 2 4.65 4.16
 16 20 2 7.58 39.12
 -16 -22 -2 1.63 33.42
 -16 -22 -2 1.63 33.42
 16 -22 -2 4.03 39.91
 16 -22 -2 -0.69 4.52
 16 -22 -2 4.03 39.91
 -16 22 2 5.87 3.78
 16 22 2 28.69 42.65
 16 22 2 2.59 4.36
 16 22 2 28.78 42.65
 -16 -24 -2 21.2 37.4
 -16 -24 -2 21.2 37.4
 16 -24 -2 17.32 40.63
 16 -24 -2 17.32 40.64
 -16 24 2 24.65 4.46
 16 24 2 56.6 47.18
 16 24 2 56.6 47.18
 -16 -26 -2 -10.73 39.39
 -16 -26 -2 -10.73 39.39
 -16 26 2 0.81 4.16
 16 26 2 11.59 59.36
 16 26 2 -0.78 4.99
 16 26 2 11.61 59.36
 -16 28 2 18.77 4.9
 16 28 2 11.83 5.66
 -16 30 2 2.91 4.78
 16 30 2 5.41 5.85
 -16 32 2 3.6 5.09
 16 32 2 5.15 6.06
 -16 34 2 4.87 6.44
 16 34 2 -1.2 6.37
 18 28 -2 10.37 12.45
 -18 -28 2 9.98 6.98
 18 26 -2 15.47 6.36
 -18 -26 2 16.4 6.79
 18 24 -2 0.62 5.52
 -18 -24 2 4.37 6.09
 18 -24 2 13.85 42.37
 18 -24 2 13.86 42.37
 18 22 -2 2.5 5.49
 -18 -22 2 4.49 5.86
 18 -22 2 -1.07 35.64
 18 -22 2 -1.12 35.68
 18 20 -2 7.75 5.21
 -18 -20 2 9.84 5.58
 18 -20 2 26.82 32.81
 18 -20 2 26.8 32.8
 18 18 -2 4.45 5.05
 -18 -18 2 11.1 5.32
 18 -18 2 -0.32 30.34
 18 -18 2 -0.31 30.34
 18 16 -2 -2.7 42.45
 18 16 -2 2.61 4.73
 18 16 -2 -2.7 42.45
 -18 -16 2 -11.56 41.6
 -18 -16 2 1.12 4.97
 -18 -16 2 -11.57 41.6
 18 -16 2 8.84 27.82
 18 -16 2 8.84 27.83
 18 14 -2 14.38 39.82
 18 14 -2 29.4 5.46
 18 14 -2 14.38 39.82
 -18 -14 2 2.97 36.14
 -18 -14 2 29.04 5.24
 -18 -14 2 2.96 36.14
 18 -14 2 18.83 26.28
 18 -14 2 24 4.46
 18 -14 2 18.76 26.28
 18 12 -2 4.77 38.45
 18 12 -2 3.31 4.6
 18 12 -2 4.8 38.45
 -18 -12 2 -5.49 32.64
 -18 -12 2 -5.52 32.64
 18 -12 2 -2.05 24.5
 18 -12 2 4.55 3.85
 18 -12 2 -2.03 24.5
 18 10 -2 -19.5 37.91
 18 10 -2 1.51 4.36
 18 10 -2 -19.37 37.91
 -18 -10 2 -8.11 32.22
 -18 -10 2 -8.12 32.22
 18 -10 2 -6.93 23.53
 18 -10 2 -0.48 3.55
 18 -10 2 -6.92 23.53
 18 8 -2 6.27 37.17
 18 8 -2 6.3 37.17
 -18 -8 2 7.55 33.11
 -18 -8 2 7.56 33.11
 18 -8 2 -1.84 22.51
 18 -8 2 3.07 3.62
 18 -8 2 -2.04 22.51
 18 6 -2 1.9 30.68
 18 6 -2 18.86 4.63
 18 6 -2 1.85 30.68
 -18 -6 2 9.9 35.32
 -18 -6 2 9.89 35.32
 18 -6 2 23.46 22.58
 18 -6 2 21.14 3.87
 18 -6 2 23.34 22.58
 18 4 -2 -0.11 33.69
 18 4 -2 7.72 4.23
 18 4 -2 -0.1 33.69
 -18 -4 2 11.21 31.16
 -18 -4 2 11.09 31.16
 18 -4 2 12.02 21.96
 18 -4 2 7.43 4.19
 18 -4 2 11.99 21.95
 18 2 -2 20.16 33.87
 18 2 -2 20.35 4.56
 18 2 -2 20.15 33.88
 18 -2 2 12.78 21.58
 18 -2 2 19.65 4.2
 18 -2 2 12.74 21.58
 18 0 -2 11.34 30.72
 18 0 -2 18.21 4.45
 18 0 -2 11.28 30.72
 18 0 2 6.01 22.59
 18 0 2 13.94 3.71
 18 0 2 6.08 22.59
 18 -2 -2 54.26 37.54
 18 -2 -2 21.9 4.59
 18 -2 -2 54.24 37.54
 18 2 2 35.85 23.27
 18 2 2 20.93 3.83
 18 2 2 35.78 23.27
 18 -4 -2 3.31 30.21
 18 -4 -2 8.78 4.17
 18 -4 -2 3.35 30.21
 18 4 2 0.04 28.7
 18 4 2 7.75 3.59
 18 4 2 0.02 28.7
 18 -6 -2 -0.19 36.11
 18 -6 -2 18.09 4.56
 18 -6 -2 -0.21 36.08
 18 6 2 12.31 30.44
 18 6 2 20.26 4.01
 18 6 2 12.51 30.44
 -18 -8 -2 -1.65 26.55
 -18 -8 -2 -1.66 26.55
 18 -8 -2 2.31 33.52
 18 -8 -2 2.18 4.12
 18 -8 -2 2.3 33.52
 18 8 2 -2.71 31.92
 18 8 2 2.54 3.86
 18 8 2 -2.69 31.92
 -18 -10 -2 8.04 28.79
 -18 -10 -2 8.04 28.79
 18 -10 -2 10.56 32.62
 18 -10 -2 0.73 4.18
 18 -10 -2 10.48 32.62
 18 10 2 4.96 33.28
 18 10 2 -1.46 3.7
 18 10 2 5.05 33.28
 -18 -12 -2 3.92 30.32
 -18 -12 -2 3.92 30.33
 18 -12 -2 3.33 33.85
 18 -12 -2 3.28 33.85
 18 12 2 -6.9 46.57
 18 12 2 1.9 4
 18 12 2 -6.88 46.56
 -18 -14 -2 24.21 32.57
 -18 -14 -2 24.21 32.56
 18 -14 -2 4.38 35.01
 18 -14 -2 24.08 5.18
 18 -14 -2 4.4 35.01
 18 14 2 21.49 46.46
 18 14 2 27.48 4.73
 18 14 2 21.49 46.46
 18 -16 -2 -28.63 36.01
 18 -16 -2 0.08 4.59
 18 -16 -2 -28.65 36.01
 18 16 2 -3.97 41.78
 18 16 2 -0.69 4.19
 18 16 2 -3.97 41.78
 -18 -18 -2 4.99 36.85
 -18 -18 -2 4.99 36.85
 18 -18 -2 -13.25 51.26
 18 -18 -2 6.01 4.93
 18 -18 -2 -13.25 51.26
 18 18 2 2.42 45.16
 18 18 2 6.11 4.84
 18 18 2 2.49 45.16
 -18 -20 -2 -5.25 40.22
 -18 -20 -2 -5.27 40.22
 18 -20 -2 7.58 5.32
 18 20 2 -2.67 49.62
 18 20 2 19.54 5.77
 18 20 2 -2.74 49.62
 -18 -22 -2 -11.17 73.99
 -18 -22 -2 -11.18 74
 18 -22 -2 2.7 5.35
 18 22 2 5.16 5.25
 18 -24 -2 -0.64 5.48
 18 24 2 0.44 5.38
 18 -26 -2 15.87 6.25
 18 26 2 22.39 6.39
 18 -28 -2 7.68 6.34
 18 28 2 4.26 6.35
 20 22 -2 3.94 6.54
 -20 -22 2 5.36 6.86
 20 20 -2 0.69 5.92
 20 -20 2 0.51 5.66
 20 18 -2 6.5 5.84
 20 -18 2 13.79 56.47
 20 -18 2 7.61 5.43
 20 -18 2 13.89 56.51
 20 16 -2 11.25 5.96
 20 -16 2 3.22 52.62
 20 -16 2 12.63 5.35
 20 -16 2 3.19 52.62
 20 14 -2 -0.73 5.31
 20 -14 2 -6.44 52.12
 20 -14 2 3.21 4.78
 20 -14 2 -6.3 52.12
 20 12 -2 18.88 5.78
 20 -12 2 -1.99 45.99
 20 -12 2 21.75 5.08
 20 -12 2 -1.97 46
 20 10 -2 2.48 5.11
 20 -10 2 -0.32 4.53
 20 8 -2 9.21 5.3
 20 -8 2 -8.98 45.01
 20 -8 2 8.06 4.54
 20 -8 2 -9.03 45
 20 6 -2 0.54 4.86
 20 -6 2 7.25 33.68
 20 -6 2 3.51 4.15
 20 -6 2 7.19 33.71
 20 4 -2 36.77 5.86
 20 -4 2 36.78 28.63
 20 -4 2 37.83 4.97
 20 -4 2 36.65 28.66
 20 2 -2 2.35 4.81
 20 -2 2 15.97 28.04
 20 -2 2 6.45 4.22
 20 -2 2 15.8 28.04
 20 0 -2 0.81 4.71
 20 0 2 -19.49 33.24
 20 0 2 0.6 4.09
 20 0 2 -19.67 33.23
 20 -2 -2 6.96 4.9
 20 2 2 4.26 34.26
 20 2 2 6.32 4.27
 20 2 2 4.2 34.26
 20 -4 -2 37.3 5.73
 20 4 2 5.55 35.93
 20 4 2 38.59 5.17
 20 4 2 5.5 35.93
 20 -6 -2 2.85 4.81
 20 6 2 2.66 38.03
 20 6 2 4.7 4.43
 20 6 2 2.61 38.04
 20 -8 -2 5.33 5.02
 20 8 2 16.01 40.85
 20 8 2 12.37 4.85
 20 8 2 16.09 40.82
 -20 -10 -2 -2.51 37.36
 -20 -10 -2 -2.52 37.37
 20 -10 -2 3.43 5.03
 20 10 2 -7.33 43.31
 20 10 2 -0.44 4.58
 20 10 2 -7.25 43.31
 -20 -12 -2 30.4 40.21
 -20 -12 -2 30.42 40.21
 20 -12 -2 20 5.73
 20 12 2 33.09 47.09
 20 12 2 19.72 5.22
 20 12 2 32.98 47.09
 -20 -14 -2 -3.64 42.81
 -20 -14 -2 -3.64 42.82
 20 -14 -2 0.01 5.29
 20 14 2 7.03 58.14
 20 14 2 -0.38 4.91
 20 14 2 6.88 58.14
 20 -16 -2 12.58 5.91
 20 -18 -2 7.6 5.83
 20 18 2 7.41 5.71
 20 -20 -2 2.46 5.94
 20 20 2 4.48 5.85
 20 -22 -2 2.5 6.25
 20 22 2 1.73 6.26
 22 8 -2 1.99 6.12
 22 -8 2 5.01 5.49
 22 6 -2 19.28 6.42
 22 -6 2 12.97 5.56
 22 4 -2 4.45 5.88
 22 -4 2 12.8 5.68
 22 2 -2 1.51 5.84
 22 -2 2 2.94 5.39
 22 0 -2 9 6.01
 22 0 2 6.5 5.38
 22 -2 -2 3.95 5.86
 22 2 2 -3.17 73.4
 22 2 2 5.21 5.36
 22 2 2 -2.98 73.4
 22 -4 -2 6.32 6
 22 4 2 10.68 49.5
 22 4 2 10.68 5.7
 22 4 2 10.78 49.49
 22 -6 -2 13.39 6.2
 22 6 2 13.33 5.79
 22 -8 -2 5.64 6
 22 8 2 4.07 5.69
 -1 47 -3 5.88 6.15
 1 47 -3 3.95 6.3
 -1 -47 3 16.86 13.24
 1 -47 3 11.31 7.46
 -1 45 -3 -2.78 5.5
 1 45 -3 3.07 5.77
 -1 -45 3 12.6 6.93
 1 -45 3 10.48 7.07
 -1 43 -3 4.02 5.28
 1 43 -3 9.31 5.54
 -1 -43 3 5 83.84
 -1 -43 3 16.83 6.76
 -1 -43 3 4.99 83.83
 1 -43 3 18.29 6.76
 -1 41 -3 3.38 4.85
 1 41 -3 19.06 48.55
 1 41 -3 4.67 5.02
 1 41 -3 19.08 48.55
 -1 -41 3 7.34 52
 -1 -41 3 8.12 6.09
 -1 -41 3 7.15 52
 1 -41 3 5.65 53.36
 1 -41 3 10.6 6.26
 1 -41 3 5.65 53.36
 -1 39 -3 24.07 46.56
 -1 39 -3 10.88 4.67
 -1 39 -3 24.05 46.56
 1 39 -3 14.1 47.47
 1 39 -3 8.62 4.84
 1 39 -3 14.16 47.47
 -1 -39 3 -2.6 62.95
 -1 -39 3 21.33 6.26
 -1 -39 3 -2.47 62.97
 1 -39 3 11.51 43.55
 1 -39 3 10.4 6.03
 1 -39 3 11.52 43.55
 -1 37 -3 28.21 37.89
 -1 37 -3 13.72 4.47
 -1 37 -3 28.29 37.89
 1 37 -3 21.88 48.68
 1 37 -3 14.81 5.3
 1 37 -3 21.86 48.68
 -1 -37 3 -0.67 37.94
 -1 -37 3 16.16 5.91
 -1 -37 3 -0.66 37.94
 1 -37 3 18.18 41.13
 1 -37 3 9.51 5.64
 1 -37 3 18.19 41.13
 -1 35 -3 14.01 46.83
 -1 35 -3 7.83 4
 -1 35 -3 14.05 46.83
 1 35 -3 19.4 56.98
 1 35 -3 8.23 4.07
 1 35 -3 19.41 56.98
 -1 -35 3 13.42 34.57
 -1 -35 3 13.53 34.57
 1 -35 3 21.88 33.59
 1 -35 3 7.9 5.42
 1 -35 3 21.87 33.59
 -1 33 -3 9.44 32.04
 -1 33 -3 8.36 3.8
 -1 33 -3 9.42 32.04
 1 33 -3 12.96 33.63
 1 33 -3 8.65 3.82
 1 33 -3 12.97 33.63
 -1 -33 3 6.56 31.6
 -1 -33 3 6.51 5.01
 -1 -33 3 6.56 31.6
 1 -33 3 11.32 31.28
 1 -33 3 14.8 5.36
 1 -33 3 11.33 31.28
 -1 31 -3 5.74 28.68
 -1 31 -3 5.81 3.43
 -1 31 -3 5.73 28.68
 1 31 -3 11.77 30.3
 1 31 -3 3.88 3.33
 1 31 -3 11.8 30.3
 -1 -31 3 8.82 27.48
 -1 -31 3 4.28 4.77
 -1 -31 3 8.79 27.48
 1 -31 3 7.88 27.62
 1 -31 3 5.94 4.73
 1 -31 3 8.08 27.62
 -1 29 -3 46.77 27.3
 -1 29 -3 58.11 4.98
 -1 29 -3 46.77 27.3
 1 29 -3 47.12 28.31
 1 29 -3 54.05 5.14
 1 29 -3 47.11 28.31
 -1 -29 3 52.26 26.78
 -1 -29 3 61.11 7.06
 -1 -29 3 52.27 26.78
 1 -29 3 59.4 27.53
 1 -29 3 61.58 7.12
 1 -29 3 59.41 27.53
 -1 27 -3 5.93 23.22
 -1 27 -3 1.9 2.77
 -1 27 -3 5.9 23.22
 1 27 -3 7.61 23.62
 1 27 -3 3.82 2.81
 1 27 -3 7.62 23.62
 -1 -27 3 -1.91 22.55
 -1 -27 3 2.29 4.12
 -1 -27 3 -1.91 22.55
 1 -27 3 -5.01 21.65
 1 -27 3 5 4.09
 1 -27 3 -5 21.65
 -1 25 -3 -0.68 20.15
 -1 25 -3 0.52 2.49
 -1 25 -3 -0.68 20.15
 1 25 -3 1.45 21.21
 1 25 -3 0.7 2.53
 1 25 -3 1.45 21.2
 -1 -25 3 -5.1 23.76
 -1 -25 3 1.68 3.65
 -1 -25 3 -5.1 23.76
 1 -25 3 3.97 18.86
 1 -25 3 2.99 3.7
 1 -25 3 3.95 18.86
 -1 23 -3 47.02 20.18
 -1 23 -3 35.15 3.66
 -1 23 -3 47.02 20.18
 1 23 -3 36.18 20.67
 1 23 -3 36.38 3.82
 1 23 -3 36.19 20.67
 -1 -23 3 44.9 27.85
 -1 -23 3 48.19 4.78
 -1 -23 3 44.9 27.85
 1 -23 3 24.38 19.03
 1 -23 3 44.74 4.53
 1 -23 3 24.38 19.03
 -1 21 -3 45.67 17.35
 -1 21 -3 52.43 3.62
 -1 21 -3 45.67 17.35
 1 21 -3 52.94 19.21
 1 21 -3 50.13 4.39
 1 21 -3 52.94 19.21
 -1 -21 3 40.86 17.84
 -1 -21 3 53.52 5.28
 -1 -21 3 40.86 17.84
 1 -21 3 45.7 18.32
 1 -21 3 52.01 6.24
 1 -21 3 50.27 5.11
 1 -21 3 45.7 18.32
 -1 19 -3 159.01 20.3
 -1 19 -3 172.42 4.49
 -1 19 -3 168.13 5.66
 -1 19 -3 159.01 20.3
 1 19 -3 176.44 24.39
 1 19 -3 170.15 4.75
 1 19 -3 168.84 5.75
 1 19 -3 176.44 24.38
 -1 -19 3 156.18 21.59
 -1 -19 3 160.27 4.93
 -1 -19 3 183.69 7.63
 -1 -19 3 156.18 21.59
 1 -19 3 177.16 22.18
 1 -19 3 158.74 4.76
 1 -19 3 183.44 6.07
 1 -19 3 177.16 22.18
 -1 17 -3 68.24 16.2
 -1 17 -3 66.4 3.28
 -1 17 -3 62.65 4.44
 -1 17 -3 68.24 16.2
 1 17 -3 94.01 19.64
 1 17 -3 59.78 3.41
 1 17 -3 62.69 4.45
 1 17 -3 94.02 19.64
 -1 -17 3 73.41 17.02
 -1 -17 3 63.43 3.69
 -1 -17 3 74.2 4.9
 -1 -17 3 73.4 17.02
 1 -17 3 70.54 16.02
 1 -17 3 60.81 4.56
 1 -17 3 73.74 4.79
 1 -17 3 70.54 16.02
 -1 15 -3 14.57 11.51
 -1 15 -3 19.6 2.12
 -1 15 -3 14.57 11.51
 1 15 -3 20.08 13.07
 1 15 -3 14.96 2.21
 1 15 -3 14.84 2.81
 1 15 -3 20.09 13.07
 -1 -15 3 11.74 12.12
 -1 -15 3 16.35 3.64
 -1 -15 3 14.81 3.05
 -1 -15 3 11.73 12.12
 1 -15 3 20.26 12.14
 1 -15 3 12.97 2.08
 1 -15 3 17.9 2.96
 1 -15 3 20.26 12.14
 -1 13 -3 15.19 10.93
 -1 13 -3 18.81 1.94
 -1 13 -3 19.99 2.73
 -1 13 -3 15.19 10.93
 1 13 -3 15.2 12.03
 1 13 -3 20.64 2.27
 1 13 -3 17.55 2.7
 1 13 -3 15.2 12.03
 -1 -13 3 25.71 12.16
 -1 -13 3 16.89 2.18
 -1 -13 3 20.34 2.97
 -1 -13 3 25.71 12.16
 1 -13 3 10.72 10.64
 1 -13 3 15.82 2
 1 -13 3 23.44 2.93
 1 -13 3 10.72 10.64
 -1 11 -3 82.27 11.97
 -1 11 -3 82.84 2.77
 -1 11 -3 86.32 2.74
 -1 11 -3 88.14 3.9
 -1 11 -3 82.27 11.97
 1 11 -3 111.4 16.78
 1 11 -3 81.44 3.13
 1 11 -3 84.97 3.12
 1 11 -3 88.3 3.88
 1 11 -3 111.41 16.78
 -1 -11 3 86.23 13.81
 -1 -11 3 88.8 3.28
 -1 -11 3 95.76 4.19
 -1 -11 3 86.22 13.81
 1 -11 3 101.48 13.59
 1 -11 3 92.38 3.03
 1 -11 3 88.23 3.93
 1 -11 3 101.48 13.59
 -1 9 -3 42.24 10.31
 -1 9 -3 35.99 2.16
 -1 9 -3 35.81 2.08
 -1 9 -3 39.57 3.16
 -1 9 -3 42.24 10.31
 1 9 -3 31.98 10.47
 1 9 -3 35.11 2.52
 1 9 -3 39.62 2.49
 1 9 -3 35.11 3.11
 1 9 -3 31.98 10.47
 -1 -9 3 39.46 10.73
 -1 -9 3 32.99 2.54
 -1 -9 3 37.41 3.31
 -1 -9 3 39.46 10.73
 1 -9 3 31.75 9.67
 1 -9 3 37.38 2.34
 1 -9 3 44.33 3.35
 1 -9 3 31.76 9.67
 -1 7 -3 161.09 14.01
 -1 7 -3 135.3 2.69
 -1 7 -3 144.09 2.68
 -1 7 -3 144.21 3.87
 -1 7 -3 161.09 14.01
 1 7 -3 147.14 15.79
 1 7 -3 133.24 3.19
 1 7 -3 146 3.28
 1 7 -3 144.01 3.92
 1 7 -3 147.14 15.79
 -1 -7 3 151.87 15.88
 -1 -7 3 136.73 3.3
 -1 -7 3 147.66 4.1
 -1 -7 3 151.87 15.88
 1 -7 3 140.34 13.82
 1 -7 3 139.99 2.93
 1 -7 3 144.01 3.95
 1 -7 3 140.34 13.82
 -1 5 -3 28.13 7.82
 -1 5 -3 33.58 1.78
 -1 5 -3 34.84 2.83
 -1 5 -3 28.13 7.82
 1 5 -3 39.56 9.46
 1 5 -3 33.52 2.28
 1 5 -3 33.8 2.23
 1 5 -3 35.8 2.82
 1 5 -3 39.57 9.46
 -1 -5 3 37.34 9.83
 -1 -5 3 26.87 2.31
 -1 -5 3 30.74 2.3
 -1 -5 3 37.27 2.86
 -1 -5 3 37.32 9.82
 1 -5 3 39.72 8.38
 1 -5 3 30.66 1.96
 1 -5 3 33.45 1.97
 1 -5 3 37.75 2.93
 1 -5 3 39.72 8.38
 -1 3 -3 102.18 11.11
 -1 3 -3 106.51 2.18
 -1 3 -3 108.74 2.15
 -1 3 -3 106.22 3.36
 -1 3 -3 102.17 11.11
 1 3 -3 112.09 13.77
 1 3 -3 101.8 2.81
 1 3 -3 108.06 2.84
 1 3 -3 110.22 3.35
 1 3 -3 112.09 13.77
 -1 -3 3 116.23 14.11
 -1 -3 3 110.44 2.96
 -1 -3 3 105.01 2.85
 -1 -3 3 116.55 3.49
 -1 -3 3 116.22 14.11
 1 -3 3 114.7 11.65
 1 -3 3 104.87 2.43
 1 -3 3 116.79 3.56
 1 -3 3 114.7 11.64
 -1 1 -3 431.87 15.9
 -1 1 -3 423.47 3.47
 -1 1 -3 424.59 3.47
 -1 1 -3 433.66 5.34
 -1 1 -3 431.87 15.9
 1 1 -3 421.98 18.86
 1 1 -3 408.77 4.46
 1 1 -3 421.19 4.55
 1 1 -3 435.44 5.14
 1 1 -3 421.98 18.86
 -1 -1 3 454.71 19.65
 -1 -1 3 414.83 4.71
 -1 -1 3 408.48 4.59
 -1 -1 3 432.52 5.21
 -1 -1 3 454.7 19.65
 1 -1 3 421.52 15.57
 1 -1 3 410.75 4.55
 1 -1 3 413.45 3.86
 1 -1 3 440.79 5.44
 1 -1 3 421.52 15.57
 -1 -1 -3 441.42 16.39
 -1 -1 -3 421.95 3.57
 -1 -1 -3 408.2 3.57
 -1 -1 -3 441.41 16.39
 1 -1 -3 440.43 19.37
 1 -1 -3 397.71 4.5
 1 -1 -3 412.98 4.62
 1 -1 -3 416.29 5.02
 1 -1 -3 440.43 19.37
 -1 1 3 427.56 18.7
 -1 1 3 414.84 4.75
 -1 1 3 403.31 4.66
 -1 1 3 430.94 5.15
 -1 1 3 427.56 18.7
 1 1 3 398.8 3.89
 1 1 3 438.01 5.44
 -1 -3 -3 14.42 6.13
 -1 -3 -3 111.7 2.39
 -1 -3 -3 108.23 2.6
 -1 -3 -3 14.41 6.12
 1 -3 -3 110.51 13.55
 1 -3 -3 109.53 13.68
 1 -3 -3 104.24 2.88
 1 -3 -3 105.36 2.88
 1 -3 -3 110.51 13.55
 1 -3 -3 109.52 13.68
 -1 3 3 111.32 3.04
 -1 3 3 104.08 2.97
 -1 3 3 109.12 3.31
 1 3 3 111.92 2.61
 1 3 3 97.06 2.49
 1 3 3 110.11 3.51
 -1 -5 -3 -1.03 5.43
 -1 -5 -3 36.51 2.03
 -1 -5 -3 33.47 2
 -1 -5 -3 -1.03 5.43
 1 -5 -3 28.54 8.87
 1 -5 -3 32.63 2.36
 1 -5 -3 32.39 2.26
 1 -5 -3 28.4 8.84
 -1 5 3 35.38 2.38
 -1 5 3 33.85 2.73
 1 5 3 28.45 7.92
 1 5 3 34.53 2.11
 1 5 3 28.45 7.92
 -1 -7 -3 144.53 2.97
 -1 -7 -3 138.08 3.04
 1 -7 -3 139.05 15.59
 1 -7 -3 140.9 3.37
 1 -7 -3 143.97 3.47
 1 -7 -3 139.05 15.59
 -1 7 3 151.58 16.3
 -1 7 3 142.31 3.46
 -1 7 3 151.58 16.3
 1 7 3 151.92 14.77
 1 7 3 147.57 3.19
 1 7 3 151.92 14.77
 -1 -9 -3 38.68 2.39
 1 -9 -3 49.04 14.16
 1 -9 -3 40.98 2.65
 1 -9 -3 49.05 14.16
 -1 9 3 58.41 14.8
 -1 9 3 35.2 2.68
 -1 9 3 58.53 14.84
 1 9 3 35.32 10.27
 1 9 3 34.29 2.44
 1 9 3 35.34 10.27
 -1 -11 -3 94.2 13.76
 -1 -11 -3 87.58 3.02
 -1 -11 -3 94.21 13.76
 1 -11 -3 108.06 16.52
 1 -11 -3 88.27 3.31
 1 -11 -3 108.12 16.53
 -1 11 3 86.96 14.98
 -1 11 3 86.8 3.37
 -1 11 3 90.38 3.48
 -1 11 3 87.02 14.99
 1 11 3 89.01 13.74
 1 11 3 86.73 3.13
 1 11 3 90.28 3.68
 1 11 3 88.98 13.73
 -1 -13 -3 15.51 10.62
 -1 -13 -3 18.23 2.11
 -1 -13 -3 15.51 10.62
 1 -13 -3 24.46 14.57
 1 -13 -3 18.5 2.21
 1 -13 -3 24.46 14.57
 -1 13 3 26.16 11.58
 -1 13 3 16.29 2.2
 -1 13 3 16.18 2.37
 -1 13 3 26.19 11.59
 1 13 3 19.98 11.02
 1 13 3 15.2 2.12
 1 13 3 17.44 2.51
 1 13 3 19.99 11.03
 -1 -15 -3 25.9 22.86
 -1 -15 -3 16.26 2.32
 -1 -15 -3 25.9 22.86
 1 -15 -3 10.21 10.99
 1 -15 -3 15.88 2.45
 1 -15 -3 10.2 10.98
 -1 15 3 11.25 11.88
 -1 15 3 15.21 2.33
 -1 15 3 17.35 2.58
 -1 15 3 11.26 11.88
 1 15 3 17.79 12.85
 1 15 3 17.73 2.35
 1 15 3 14.52 2.64
 1 15 3 17.79 12.85
 -1 -17 -3 60.89 15.91
 -1 -17 -3 61.13 3.54
 -1 -17 -3 60.88 15.91
 1 -17 -3 60.84 24.59
 1 -17 -3 62.18 3.65
 1 -17 -3 60.83 24.58
 -1 17 3 95.51 19.93
 -1 17 3 60.77 3.69
 -1 17 3 65.45 3.93
 -1 17 3 95.52 19.93
 1 17 3 69.41 18.14
 1 17 3 66.49 3.61
 1 17 3 67.51 4.23
 1 17 3 69.41 18.14
 -1 -19 -3 166.56 21.13
 -1 -19 -3 166.97 4.86
 -1 -19 -3 166.55 21.13
 1 -19 -3 217.3 29.6
 1 -19 -3 163.74 4.99
 1 -19 -3 217.29 29.6
 -1 19 3 154.61 22.31
 -1 19 3 164.51 5.2
 -1 19 3 168.02 5.1
 -1 19 3 154.64 22.31
 1 19 3 126.14 20.43
 1 19 3 170.64 5.41
 1 19 3 126.14 20.43
 -1 -21 -3 35.38 17.44
 -1 -21 -3 44.9 3.96
 -1 -21 -3 35.38 17.44
 1 -21 -3 47.07 19.02
 1 -21 -3 47.07 19.02
 -1 21 3 60.9 20.69
 -1 21 3 46.26 3.95
 -1 21 3 49.99 4.3
 -1 21 3 60.93 20.71
 1 21 3 49.29 18.37
 1 21 3 47.73 3.88
 1 21 3 49.29 18.37
 -1 -23 -3 21.55 16.91
 -1 -23 -3 40.24 4.55
 -1 -23 -3 21.56 16.91
 1 -23 -3 46.97 25.87
 1 -23 -3 46.97 25.87
 -1 23 3 54.65 22.81
 -1 23 3 39.84 4.11
 -1 23 3 43.71 5.08
 -1 23 3 54.65 22.81
 1 23 3 59.49 23.24
 1 23 3 42.52 4.14
 1 23 3 59.49 23.24
 -1 -25 -3 18.67 27.18
 -1 -25 -3 3.33 3.1
 -1 -25 -3 18.67 27.18
 1 -25 -3 -1.92 18.65
 1 -25 -3 2.63 3
 1 -25 -3 -1.92 18.64
 -1 25 3 4.73 30.73
 -1 25 3 -0.69 2.48
 -1 25 3 4.73 30.73
 1 25 3 9.54 20.1
 1 25 3 0.76 2.59
 1 25 3 9.54 20.1
 -1 -27 -3 6.62 23.12
 -1 -27 -3 2.92 3.37
 -1 -27 -3 6.62 23.12
 1 -27 -3 2.78 23.23
 1 -27 -3 4.16 3.37
 1 -27 -3 2.78 23.23
 -1 27 3 -6.93 20.87
 -1 27 3 4.21 2.83
 -1 27 3 -6.93 20.87
 1 27 3 0.64 18.73
 1 27 3 3.87 2.82
 1 27 3 0.64 18.73
 -1 -29 -3 93.51 38.53
 -1 -29 -3 58.7 5.93
 -1 -29 -3 93.51 38.53
 1 -29 -3 67.97 47.96
 1 -29 -3 69.42 5.88
 1 -29 -3 67.96 47.96
 -1 29 3 42.67 25.47
 -1 29 3 55.54 5.26
 -1 29 3 42.67 25.47
 1 29 3 52.01 23.47
 1 29 3 60.27 5.34
 1 29 3 52.01 23.47
 -1 -31 -3 14.4 27.43
 -1 -31 -3 3.75 3.96
 -1 -31 -3 14.4 27.43
 1 -31 -3 0.68 25.54
 1 -31 -3 6.09 3.93
 1 -31 -3 0.69 25.54
 -1 31 3 -2.04 39.69
 -1 31 3 3.61 3.57
 -1 31 3 -2.04 39.69
 1 31 3 3.64 25.05
 1 31 3 4.6 3.53
 1 31 3 3.64 25.05
 -1 -33 -3 -0.24 24.33
 -1 -33 -3 6.94 4.37
 -1 -33 -3 -0.24 24.33
 1 -33 -3 -5.58 30.08
 1 -33 -3 12.47 4.49
 1 -33 -3 -5.57 30.08
 -1 33 3 0.43 44.15
 -1 33 3 9.73 3.83
 -1 33 3 0.44 44.15
 1 33 3 7.35 34.08
 1 33 3 9.43 3.99
 1 33 3 7.37 34.08
 -1 -35 -3 26.49 34.84
 -1 -35 -3 9.23 4.8
 -1 -35 -3 26.5 34.84
 1 -35 -3 7.38 33.83
 1 -35 -3 5.01 4.59
 1 -35 -3 7.38 33.83
 -1 35 3 8.16 33.47
 -1 35 3 13.9 4.24
 -1 35 3 8.16 33.47
 1 35 3 13.45 51.58
 1 35 3 10.12 4.35
 1 35 3 13.45 51.58
 -1 -37 -3 -7.07 39.64
 -1 -37 -3 15.43 6.3
 -1 -37 -3 -7.06 39.64
 1 -37 -3 11.25 34.81
 1 -37 -3 14.85 5.27
 1 -37 -3 11.26 34.81
 -1 37 3 14.82 72.97
 -1 37 3 10.16 4.4
 -1 37 3 14.83 72.97
 1 37 3 -0.54 36.16
 1 37 3 16.5 4.71
 1 37 3 -0.54 36.16
 -1 -39 -3 16.16 43.75
 -1 -39 -3 12.24 5.74
 -1 -39 -3 16.14 43.75
 1 -39 -3 9.5 36.18
 1 -39 -3 10.7 5.49
 1 -39 -3 9.51 36.19
 -1 39 3 -5.99 49.4
 -1 39 3 8.75 4.83
 -1 39 3 -5.98 49.41
 1 39 3 14.09 48.9
 1 39 3 9.21 4.9
 1 39 3 14.09 48.9
 -1 -41 -3 14.98 49.63
 -1 -41 -3 -0.17 5.74
 -1 -41 -3 14.98 49.63
 1 -41 -3 5.58 49.66
 1 -41 -3 6.66 5.93
 1 -41 -3 5.59 49.67
 -1 41 3 -4.78 48.28
 -1 41 3 4.54 5.19
 -1 41 3 -4.8 48.28
 1 41 3 -8.94 49.86
 1 41 3 3.67 5.29
 1 41 3 -8.93 49.87
 -1 -43 -3 -3.28 53.18
 -1 -43 -3 7.95 6.46
 -1 -43 -3 -3.32 53.18
 1 -43 -3 -9.33 58.42
 1 -43 -3 8.49 6.42
 1 -43 -3 -9.35 58.42
 -1 43 3 5.63 62.88
 -1 43 3 0.64 5.32
 -1 43 3 5.45 62.89
 1 43 3 11.51 55.17
 1 43 3 6.6 5.64
 1 43 3 11.51 55.17
 -1 -45 -3 -18.16 62.66
 -1 -45 -3 2.1 6.83
 -1 -45 -3 -18.16 62.66
 1 -45 -3 29.83 61.66
 1 -45 -3 -3.85 6.74
 1 -45 -3 29.85 61.66
 -1 45 3 -10.43 61.44
 -1 45 3 0.85 5.87
 -1 45 3 -10.65 61.44
 1 45 3 -2.85 76.2
 1 45 3 1.28 5.82
 1 45 3 -2.83 76.2
 -1 -47 -3 8.81 7.61
 1 -47 -3 -0.47 108.55
 1 -47 -3 -0.44 108.55
 -1 47 3 6.22 6.79
 1 47 3 3.03 6.45
 -3 47 -3 2.53 6.21
 -3 -47 3 13.19 7.74
 3 -47 3 16.99 7.65
 -3 45 -3 0.62 5.57
 3 45 -3 3.54 5.96
 -3 -45 3 7.95 7.01
 3 -45 3 9.92 7.14
 -3 43 -3 2.61 5.2
 3 43 -3 -6.85 69.76
 3 43 -3 1.97 5.42
 3 43 -3 -6.82 69.79
 -3 -43 3 -15.49 57.99
 -3 -43 3 6.44 6.46
 -3 -43 3 -15.49 57.99
 3 -43 3 9.91 6.7
 -3 41 -3 21.18 5.28
 3 41 -3 43.8 82.62
 3 41 -3 14.93 5.46
 3 41 -3 43.78 82.62
 -3 -41 3 23.98 54.13
 -3 -41 3 22.67 6.52
 -3 -41 3 23.99 54.13
 3 -41 3 25.21 6.67
 -3 39 -3 33.27 5.26
 3 39 -3 32.3 5.53
 -3 -39 3 29.12 45.6
 -3 -39 3 36.73 6.7
 -3 -39 3 29.13 45.59
 3 -39 3 57.24 69.67
 3 -39 3 44.68 6.98
 3 -39 3 57.25 69.67
 -3 37 -3 5.01 38.94
 -3 37 -3 2.09 4.04
 -3 37 -3 5.02 38.94
 3 37 -3 18.42 64.42
 3 37 -3 4.08 4.34
 3 37 -3 18.47 64.42
 -3 -37 3 -9.22 40.88
 -3 -37 3 7.95 5.53
 -3 -37 3 -9.14 40.88
 3 -37 3 4.97 41.37
 3 -37 3 4.98 41.37
 -3 35 -3 30.41 34.02
 -3 35 -3 42.81 4.87
 -3 35 -3 30.41 34.02
 3 35 -3 27.7 41.1
 3 35 -3 27.73 41.12
 -3 -35 3 13.64 37.14
 -3 -35 3 35.39 6.06
 -3 -35 3 13.65 37.15
 3 -35 3 36.97 32.79
 3 -35 3 47.97 6.51
 3 -35 3 36.99 32.79
 -3 33 -3 17.9 31.55
 -3 33 -3 36.24 4.4
 -3 33 -3 17.9 31.56
 3 33 -3 31.76 34.17
 3 33 -3 27.12 4.39
 3 33 -3 31.76 34.17
 -3 -33 3 45.06 33.91
 -3 -33 3 31.51 5.66
 -3 -33 3 45.07 33.91
 3 -33 3 39.61 35.8
 3 -33 3 41.89 6.05
 3 -33 3 36.08 34.31
 -3 31 -3 44.21 28.56
 -3 31 -3 48.67 5.17
 -3 31 -3 44.21 28.56
 3 31 -3 43.09 33.63
 3 31 -3 58.51 5.7
 3 31 -3 43.1 33.63
 -3 -31 3 74.36 33.29
 -3 -31 3 55.51 6.2
 -3 -31 3 74.33 33.29
 3 -31 3 45.4 26.34
 3 -31 3 56.03 6.13
 3 -31 3 45.39 26.34
 -3 29 -3 22.96 24.72
 -3 29 -3 23.95 3.57
 -3 29 -3 22.96 24.72
 3 29 -3 17.08 28.89
 3 29 -3 22.36 3.8
 3 29 -3 17.08 28.89
 -3 -29 3 14.3 25.94
 -3 -29 3 28.44 5.25
 -3 -29 3 14.31 25.94
 3 -29 3 16.99 24.24
 3 -29 3 29.08 5.07
 3 -29 3 16.99 24.24
 -3 27 -3 11 21.19
 -3 27 -3 20.94 3.23
 -3 27 -3 11 21.19
 3 27 -3 25.74 27.24
 3 27 -3 19.35 3.43
 3 27 -3 25.74 27.24
 -3 -27 3 20.38 4.6
 3 -27 3 26.64 23.76
 3 -27 3 20.89 4.59
 3 -27 3 26.65 23.76
 -3 25 -3 17.77 19.37
 -3 25 -3 32.31 3.75
 -3 25 -3 17.77 19.37
 3 25 -3 35.97 28.64
 3 25 -3 25.26 3.53
 3 25 -3 35.97 28.64
 -3 -25 3 50.87 31.46
 -3 -25 3 34.81 4.78
 -3 -25 3 50.87 31.46
 3 -25 3 21.27 20.54
 3 -25 3 35.73 4.66
 3 -25 3 21.27 20.54
 -3 23 -3 18.95 17.82
 -3 23 -3 27.75 3.47
 -3 23 -3 18.94 17.82
 3 23 -3 40.57 23.07
 3 23 -3 33.21 3.54
 3 23 -3 40.57 23.07
 -3 -23 3 32.58 21.18
 -3 -23 3 32.52 4.36
 -3 -23 3 32.59 21.18
 3 -23 3 26.1 17.18
 3 -23 3 38.96 4.42
 3 -23 3 26.1 17.18
 -3 21 -3 21.98 16.4
 -3 21 -3 32 3.23
 -3 21 -3 36.04 6.16
 -3 21 -3 21.99 16.4
 3 21 -3 27.19 18.75
 3 21 -3 31.23 3.79
 3 21 -3 27.2 18.75
 -3 -21 3 17.29 17.02
 -3 -21 3 33.46 4.04
 -3 -21 3 17.29 17.02
 3 -21 3 41.99 19.23
 3 -21 3 31.56 3.78
 3 -21 3 41.98 19.23
 -3 19 -3 61.15 16.8
 -3 19 -3 71.72 3.35
 -3 19 -3 71.62 4.71
 -3 19 -3 61.15 16.8
 3 19 -3 93.98 27.29
 3 19 -3 93.98 27.29
 -3 -19 3 74.31 19.58
 -3 -19 3 81.78 5.35
 -3 -19 3 74.31 19.58
 3 -19 3 81.46 20.49
 3 -19 3 72.56 3.84
 3 -19 3 83.33 5.13
 3 -19 3 81.46 20.49
 -3 17 -3 68.23 25.9
 -3 17 -3 62.47 2.97
 -3 17 -3 58.84 4.26
 -3 17 -3 68.23 25.9
 3 17 -3 76.89 23.42
 3 17 -3 62.64 3.72
 3 17 -3 58.89 4.63
 3 17 -3 76.88 23.42
 -3 -17 3 45.66 14.67
 -3 -17 3 63.66 3.94
 -3 -17 3 71.54 4.98
 -3 -17 3 45.66 14.67
 3 -17 3 84.27 16.8
 3 -17 3 58.53 3.38
 3 -17 3 65.09 4.59
 3 -17 3 84.28 16.8
 -3 15 -3 66.4 13.91
 -3 15 -3 58.22 2.66
 -3 15 -3 65.01 4.55
 -3 15 -3 66.41 13.91
 3 15 -3 61.79 16.69
 3 15 -3 53.33 3.39
 3 15 -3 56.03 4.28
 3 15 -3 61.79 16.69
 -3 -15 3 68.53 16.3
 -3 -15 3 57.66 3.63
 -3 -15 3 70.87 4.75
 -3 -15 3 68.53 16.3
 3 -15 3 75.19 14.38
 3 -15 3 58.07 3.1
 3 -15 3 66.22 4.3
 3 -15 3 75.2 14.38
 -3 13 -3 134.1 15.91
 -3 13 -3 107.94 2.76
 -3 13 -3 110.82 2.75
 -3 13 -3 111.23 4.3
 -3 13 -3 134.11 15.91
 3 13 -3 127.49 18.84
 3 13 -3 111.27 3.85
 3 13 -3 121.38 6.92
 3 13 -3 127.49 18.84
 -3 -13 3 124.83 17.74
 -3 -13 3 127 5.16
 -3 -13 3 124.85 17.74
 3 -13 3 105.08 13.91
 3 -13 3 108.95 3.23
 3 -13 3 124.66 4.59
 3 -13 3 105.08 13.91
 -3 11 -3 385.83 19.11
 -3 11 -3 382.91 5.99
 -3 11 -3 385.83 19.11
 3 11 -3 391.37 25.53
 3 11 -3 362.55 5.61
 3 11 -3 379.03 5.7
 3 11 -3 390.73 6.24
 3 11 -3 391.37 25.53
 -3 -11 3 400.75 25.57
 -3 -11 3 370.63 5.68
 -3 -11 3 419.98 6.7
 -3 -11 3 400.74 25.57
 3 -11 3 386.76 19.32
 3 -11 3 371.36 4.47
 3 -11 3 404.49 6.2
 3 -11 3 386.75 19.32
 -3 9 -3 59.96 10.06
 -3 9 -3 54.84 3.31
 -3 9 -3 59.97 10.06
 3 9 -3 73.8 18.46
 3 9 -3 47.13 2.95
 3 9 -3 54.86 2.97
 3 9 -3 54.44 3.51
 3 9 -3 73.74 18.46
 -3 -9 3 52.31 13.04
 -3 -9 3 51.95 3.03
 -3 -9 3 59.54 3.85
 -3 -9 3 52.3 13.04
 3 -9 3 60.94 10.02
 3 -9 3 53.87 2.2
 3 -9 3 59.61 3.41
 3 -9 3 60.94 10.02
 -3 7 -3 10.89 6.6
 -3 7 -3 10.24 2.11
 -3 7 -3 10.89 6.6
 3 7 -3 12.32 10.94
 3 7 -3 9.25 1.8
 3 7 -3 7.74 1.76
 3 7 -3 10.62 2.12
 3 7 -3 12.31 10.94
 -3 -7 3 21.15 16.59
 -3 -7 3 9.07 1.81
 -3 -7 3 12.22 2.39
 -3 -7 3 21.32 16.59
 3 -7 3 15.06 7.02
 3 -7 3 9.47 2.12
 3 -7 3 15.06 7.02
 -3 5 -3 228.12 11.61
 -3 5 -3 226.02 4.42
 -3 5 -3 228.11 11.61
 3 5 -3 237.28 19.29
 3 5 -3 210.37 4.07
 3 5 -3 229.42 4.25
 3 5 -3 223.79 4.31
 3 5 -3 237.27 19.29
 -3 -5 3 245.24 19.61
 -3 -5 3 220.74 4.3
 -3 -5 3 217.71 4.13
 -3 -5 3 243.46 4.57
 -3 -5 3 245.27 19.61
 3 -5 3 228.57 11.68
 3 -5 3 233.62 4.57
 3 -5 3 228.55 11.68
 -3 3 -3 373.66 12.25
 -3 3 -3 381.44 5.35
 -3 3 -3 373.63 12.25
 3 3 -3 408.29 21.76
 3 3 -3 360.66 4.99
 3 3 -3 364.07 5
 3 3 -3 386.49 5.01
 3 3 -3 408.41 21.76
 -3 -3 3 380.6 21.19
 -3 -3 3 359.22 5.1
 -3 -3 3 366.66 5.01
 -3 -3 3 398.27 5.19
 -3 -3 3 380.59 21.19
 3 -3 3 375.59 12.37
 3 -3 3 382.57 5.43
 3 -3 3 375.58 12.37
 -3 1 -3 565.43 13.87
 -3 1 -3 565.43 13.87
 3 1 -3 597.43 25.03
 3 1 -3 560.27 5.93
 3 1 -3 549.67 5.9
 3 1 -3 584.53 5.69
 3 1 -3 597.48 25.03
 -3 -1 3 593.45 24.78
 -3 -1 3 554.57 6.05
 -3 -1 3 549.68 5.9
 -3 -1 3 605.4 5.86
 -3 -1 3 593.45 24.78
 3 -1 3 603.95 6.48
 -3 -1 -3 585.7 14.87
 -3 -1 -3 568.15 14.65
 -3 -1 -3 585.91 14.88
 -3 -1 -3 568.2 14.65
 3 -1 -3 608.18 25.24
 3 -1 -3 537.68 5.89
 3 -1 -3 555.7 5.97
 3 -1 -3 576.27 5.48
 3 -1 -3 608.2 25.24
 -3 1 3 773.84 31.36
 -3 1 3 558.61 6.12
 -3 1 3 542.69 5.9
 -3 1 3 607.4 5.7
 -3 1 3 773.85 31.36
 3 1 3 597.94 6.51
 -3 -3 -3 406.01 16.4
 -3 -3 -3 405.98 16.4
 3 -3 -3 519.22 29.94
 3 -3 -3 358.93 5.03
 3 -3 -3 356.43 5.06
 3 -3 -3 373.99 4.52
 3 -3 -3 519.23 29.93
 -3 3 3 366.12 5.18
 -3 3 3 365.23 5.11
 -3 3 3 389.86 4.68
 3 3 3 404.6 14.38
 3 3 3 404.6 14.38
 -3 -5 -3 252.64 13.89
 -3 -5 -3 252.64 13.89
 3 -5 -3 230.17 19.18
 3 -5 -3 220.44 18.68
 3 -5 -3 221.36 4.18
 3 -5 -3 224.19 4.23
 3 -5 -3 230.17 19.18
 3 -5 -3 220.44 18.68
 -3 5 3 234.9 4.37
 -3 5 3 233.54 3.89
 3 5 3 249.98 14.08
 3 5 3 249.93 14.1
 -3 -7 -3 11.97 7.52
 -3 -7 -3 11.97 7.52
 3 -7 -3 11.31 10.19
 3 -7 -3 9.48 1.81
 3 -7 -3 11.85 2.03
 3 -7 -3 11.28 10.18
 -3 7 3 8.54 1.76
 -3 7 3 9.18 1.81
 3 7 3 18.29 8.04
 3 7 3 11.54 1.43
 3 7 3 18.28 8.04
 -3 -9 -3 59.38 11.24
 -3 -9 -3 52.49 2.18
 -3 -9 -3 59.38 11.24
 3 -9 -3 88.35 21.57
 3 -9 -3 58.47 3.15
 3 -9 -3 88.42 21.58
 -3 9 3 75.07 14.67
 -3 9 3 54.67 3.06
 -3 9 3 75.07 14.67
 3 9 3 63.29 11.03
 3 9 3 49.64 2.41
 3 9 3 63.29 11.03
 -3 -11 -3 0.25 7.68
 -3 -11 -3 380.31 4.55
 -3 -11 -3 0.25 7.68
 3 -11 -3 391.87 25.4
 3 -11 -3 387.83 5.84
 3 -11 -3 391.87 25.4
 -3 11 3 370.5 24.91
 -3 11 3 376.21 5.8
 -3 11 3 396.97 5.16
 -3 11 3 370.62 24.94
 3 11 3 387.7 21.54
 3 11 3 392.5 5.09
 3 11 3 382.64 6.16
 3 11 3 387.7 21.54
 -3 -13 -3 109.51 3.27
 3 -13 -3 132.49 19.67
 3 -13 -3 132.49 19.67
 -3 13 3 134.08 20.29
 -3 13 3 107.27 3.91
 -3 13 3 110.03 3.62
 -3 13 3 134.21 20.31
 3 13 3 104.37 15.28
 3 13 3 114.66 3.55
 3 13 3 104.38 15.28
 -3 -15 -3 54.96 3.06
 3 -15 -3 58.17 15.71
 3 -15 -3 53.58 3.62
 3 -15 -3 58.15 15.71
 -3 15 3 75.18 17.73
 -3 15 3 53.94 3.49
 -3 15 3 59.02 3.44
 -3 15 3 75.12 17.72
 3 15 3 49.15 13.16
 3 15 3 58.92 3.23
 3 15 3 56.74 4.05
 3 15 3 49.15 13.16
 -3 -17 -3 50.23 13.31
 -3 -17 -3 57.7 3.35
 -3 -17 -3 50.23 13.31
 3 -17 -3 69.97 19.82
 3 -17 -3 63.19 3.95
 3 -17 -3 69.98 19.82
 -3 17 3 72.02 19.39
 -3 17 3 61.34 3.81
 -3 17 3 61.76 3.72
 -3 17 3 72.06 19.4
 3 17 3 69.32 16.75
 3 17 3 60.24 3.46
 3 17 3 64.27 4.42
 3 17 3 69.33 16.76
 -3 -19 -3 51.14 15.03
 -3 -19 -3 74.5 4.88
 -3 -19 -3 51.13 15.03
 3 -19 -3 106.3 27.33
 3 -19 -3 106.3 27.33
 -3 19 3 153.7 25.64
 -3 19 3 72.32 4.11
 -3 19 3 74.34 4.02
 -3 19 3 153.71 25.65
 3 19 3 63.93 17.94
 3 19 3 74.23 3.87
 3 19 3 63.93 17.94
 -3 -21 -3 25.63 15.41
 -3 -21 -3 33.44 3.23
 -3 -21 -3 25.63 15.41
 3 -21 -3 18.85 16.03
 3 -21 -3 18.85 16.03
 -3 21 3 36.44 18.47
 -3 21 3 34.2 3.86
 -3 21 3 37.53 4.09
 -3 21 3 36.45 18.48
 3 21 3 37.61 19.12
 3 21 3 30.76 3.65
 3 21 3 37.61 19.12
 -3 -23 -3 41.34 20.24
 -3 -23 -3 31.4 3.95
 -3 -23 -3 41.34 20.24
 3 -23 -3 18.06 14.96
 3 -23 -3 18.06 14.96
 -3 23 3 45.28 27.06
 -3 23 3 31.45 3.48
 -3 23 3 39.58 4.66
 -3 23 3 45.29 27.06
 3 23 3 55.06 22.83
 3 23 3 32.94 4.04
 3 23 3 55.06 22.83
 -3 -25 -3 39.16 22.17
 -3 -25 -3 36.65 4.35
 -3 -25 -3 39.16 22.17
 3 -25 -3 29.47 18.62
 3 -25 -3 29.47 18.62
 -3 25 3 24.68 27.07
 -3 25 3 31.36 3.87
 -3 25 3 41.58 5.18
 -3 25 3 24.68 27.08
 3 25 3 35.37 24.23
 3 25 3 28.6 3.62
 3 25 3 35.37 24.23
 -3 -27 -3 8.78 17.8
 -3 -27 -3 17.93 4.02
 -3 -27 -3 8.78 17.8
 3 -27 -3 26.29 24.45
 3 -27 -3 26.29 24.45
 -3 27 3 10.1 26.02
 -3 27 3 20.08 3.8
 -3 27 3 10.1 26.02
 3 27 3 10.91 25.55
 3 27 3 20.97 3.53
 3 27 3 10.91 25.55
 -3 -29 -3 17.22 26.4
 -3 -29 -3 22.36 4.41
 -3 -29 -3 17.22 26.4
 3 -29 -3 20.53 35.14
 3 -29 -3 20.54 35.14
 -3 29 3 44.42 48.77
 -3 29 3 27.46 4.01
 -3 29 3 44.43 48.77
 3 29 3 19.42 27.08
 3 29 3 26.02 3.86
 3 29 3 19.42 27.08
 -3 -31 -3 76.36 51.37
 -3 -31 -3 56.69 6.55
 -3 -31 -3 76.34 51.37
 3 -31 -3 58.51 33.58
 3 -31 -3 54.42 6.06
 3 -31 -3 58.52 33.58
 -3 31 3 77.3 47.59
 -3 31 3 48.97 5.87
 -3 31 3 77.3 47.59
 3 31 3 33.78 30.98
 3 31 3 45.12 5.56
 3 31 3 33.78 30.96
 -3 -33 -3 21.48 33.15
 -3 -33 -3 39.52 5.56
 -3 -33 -3 21.48 33.15
 3 -33 -3 18.97 27.26
 3 -33 -3 43.68 5.34
 3 -33 -3 18.98 27.26
 -3 33 3 48.93 42.79
 -3 33 3 36.06 5.06
 -3 33 3 48.94 42.79
 3 33 3 27.73 37.39
 3 33 3 31.73 4.65
 3 33 3 27.72 37.39
 -3 -35 -3 26.3 31.94
 -3 -35 -3 26.3 31.94
 3 -35 -3 21.24 35.45
 3 -35 -3 46.05 5.72
 3 -35 -3 21.25 35.45
 -3 35 3 35.71 41.46
 -3 35 3 36.31 5.22
 -3 35 3 35.7 41.47
 3 35 3 17.86 37.74
 3 35 3 35.09 5.15
 3 35 3 17.85 37.74
 -3 -37 -3 2.03 37.2
 -3 -37 -3 2.9 5.1
 -3 -37 -3 2.04 37.2
 3 -37 -3 5.59 40.25
 3 -37 -3 3.57 5.02
 3 -37 -3 5.6 40.25
 -3 37 3 21.08 45.9
 -3 37 3 0.74 4.3
 -3 37 3 21.09 45.91
 3 37 3 10.31 45.38
 3 37 3 3.06 4.49
 3 37 3 10.35 45.41
 -3 -39 -3 34.77 45.61
 -3 -39 -3 32.87 6.36
 -3 -39 -3 34.79 45.61
 3 -39 -3 11.87 45.4
 3 -39 -3 38.64 6.2
 3 -39 -3 11.73 45.4
 -3 39 3 62.26 54.89
 -3 39 3 39.7 5.85
 -3 39 3 62.26 54.88
 3 39 3 24.67 48.74
 3 39 3 32.18 5.59
 3 39 3 24.69 48.75
 -3 -41 -3 24.87 93.56
 -3 -41 -3 20.71 6.46
 -3 -41 -3 24.96 93.55
 3 -41 -3 42.21 51.63
 3 -41 -3 42.19 51.63
 -3 41 3 21.15 50.81
 -3 41 3 16.65 5.58
 -3 41 3 21.16 50.81
 3 41 3 18.3 74.31
 3 41 3 13.2 5.29
 3 41 3 18.31 74.31
 -3 -43 -3 -18.62 72.31
 -3 -43 -3 4.27 6.51
 -3 -43 -3 -18.73 72.31
 3 -43 -3 10.39 59.82
 3 -43 -3 10.4 59.81
 -3 43 3 14.37 52.88
 -3 43 3 -4.07 5.35
 -3 43 3 14.37 52.89
 3 43 3 25.3 59.57
 3 43 3 2.18 5.59
 3 43 3 25.37 59.57
 -3 -45 -3 1.48 71.3
 -3 -45 -3 5.06 7.13
 -3 -45 -3 1.41 71.3
 3 -45 -3 21.84 112.79
 3 -45 -3 21.4 112.79
 -3 45 3 10.69 77.1
 -3 45 3 5.95 5.96
 -3 45 3 10.69 77.1
 3 45 3 3.07 6.67
 -3 -47 -3 13.31 9.11
 3 -47 -3 12.75 80.05
 3 -47 -3 12.77 80.05
 -3 47 3 3.66 6.58
 3 47 3 3.85 6.52
 -5 47 -3 12.47 6.59
 5 47 -3 5.8 6.95
 -5 -47 3 18.34 7.94
 5 -47 3 21.35 7.96
 -5 45 -3 4.92 5.69
 5 45 -3 1.44 7.34
 -5 -45 3 -6.35 93.11
 -5 -45 3 8.03 8.06
 -5 -45 3 -6.38 93.1
 -5 43 -3 6.41 5.27
 5 43 -3 26.91 73.09
 5 43 -3 9.19 6
 5 43 -3 26.92 73.09
 -5 -43 3 3.1 61.5
 -5 -43 3 9.79 6.79
 -5 -43 3 3.04 61.5
 5 -43 3 5.9 7.01
 -5 41 -3 10.73 5.7
 5 41 -3 1.04 71.44
 5 41 -3 14.9 5.61
 5 41 -3 1.07 71.44
 -5 -41 3 1.01 52.69
 -5 -41 3 16.24 6.51
 -5 -41 3 1 52.69
 5 -41 3 19.61 6.72
 -5 39 -3 4.25 4.43
 5 39 -3 31.29 56
 5 39 -3 4.45 5.23
 5 39 -3 31.36 56
 -5 -39 3 9.82 44.74
 -5 -39 3 5.98 5.87
 -5 -39 3 9.82 44.74
 5 -39 3 9.92 6.13
 -5 37 -3 20.29 4.64
 5 37 -3 17.27 46.2
 5 37 -3 19.27 4.8
 5 37 -3 17.29 46.21
 -5 -37 3 12.31 40.61
 -5 -37 3 26.78 6.36
 -5 -37 3 12.29 40.61
 5 -37 3 24.88 6.19
 -5 35 -3 13.25 58.75
 -5 35 -3 2.57 3.73
 -5 35 -3 13.27 58.75
 5 35 -3 4.26 42.05
 5 35 -3 3.5 4.06
 5 35 -3 4.27 42.05
 -5 -35 3 4.42 37.86
 -5 -35 3 6.26 5.39
 -5 -35 3 4.42 37.86
 5 -35 3 16.41 35.2
 5 -35 3 3.97 5.39
 5 -35 3 16.4 35.2
 -5 33 -3 27.47 31.67
 -5 33 -3 32.76 4.33
 -5 33 -3 27.47 31.67
 5 33 -3 51.25 42.49
 5 33 -3 40.11 8.37
 5 33 -3 51.24 42.49
 -5 -33 3 34.5 37.51
 -5 -33 3 25.15 6.43
 -5 -33 3 34.5 37.51
 5 -33 3 41.2 31.39
 5 -33 3 30.05 5.87
 5 -33 3 41.2 31.39
 -5 31 -3 16.66 28.23
 -5 31 -3 4.3 3.21
 -5 31 -3 16.65 28.23
 5 31 -3 0.07 32.98
 5 31 -3 1.07 3.51
 5 31 -3 0.07 32.98
 -5 -31 3 -8.95 27.88
 -5 -31 3 7.63 5.06
 -5 -31 3 -8.95 27.88
 5 -31 3 10.51 27.98
 5 -31 3 5.72 4.93
 5 -31 3 10.52 27.98
 -5 29 -3 26.77 25
 -5 29 -3 38.4 4.64
 -5 29 -3 26.77 25
 5 29 -3 28.64 33.91
 5 29 -3 39.89 4.79
 5 29 -3 28.7 33.92
 -5 -29 3 38.84 48.97
 -5 -29 3 42.76 5.46
 -5 -29 3 38.84 48.96
 5 -29 3 23.61 24.77
 5 -29 3 47.06 5.64
 5 -29 3 23.61 24.77
 -5 27 -3 24.78 22.46
 -5 27 -3 32.16 3.4
 -5 27 -3 24.78 22.46
 5 27 -3 14.05 45.13
 5 27 -3 30.65 4.14
 5 27 -3 14.11 45.12
 -5 -27 3 22.48 25.65
 -5 -27 3 41.79 5.31
 -5 -27 3 22.48 25.65
 5 -27 3 34.9 23.1
 5 -27 3 37.56 5.08
 5 -27 3 34.9 23.1
 -5 25 -3 23.8 19.9
 -5 25 -3 21.96 2.91
 -5 25 -3 23.8 19.9
 5 25 -3 22 25.92
 5 25 -3 22.79 3.79
 5 25 -3 22.01 25.92
 -5 -25 3 16.45 30.7
 -5 -25 3 32.05 4.82
 -5 -25 3 16.46 30.71
 5 -25 3 15.71 19.58
 5 -25 3 30.97 4.7
 5 -25 3 15.71 19.58
 -5 23 -3 24.07 18.02
 -5 23 -3 33.94 3.45
 -5 23 -3 24.07 18.02
 5 23 -3 42.37 25.94
 5 23 -3 37.5 4.46
 5 23 -3 42.37 25.94
 -5 -23 3 46.97 31.12
 -5 -23 3 39.36 4.71
 -5 -23 3 46.97 31.11
 5 -23 3 31.21 18.11
 5 -23 3 46.3 5.65
 5 -23 3 31.21 18.11
 -5 21 -3 24.04 15.88
 -5 21 -3 29.7 3.06
 -5 21 -3 31.84 3.96
 -5 21 -3 24.04 15.88
 5 21 -3 8.4 19.58
 5 21 -3 28.47 3.33
 5 21 -3 8.41 19.59
 -5 -21 3 33.05 20.62
 -5 -21 3 38.92 4.6
 -5 -21 3 33.05 20.62
 5 -21 3 24.91 16.18
 5 -21 3 31.83 3.27
 5 -21 3 38.08 4.36
 5 -21 3 24.91 16.18
 -5 19 -3 94.14 17.75
 -5 19 -3 88.5 3.2
 -5 19 -3 87.95 4.96
 -5 19 -3 94.14 17.75
 5 19 -3 94.5 24.66
 5 19 -3 94.45 4.57
 5 19 -3 94.5 24.66
 -5 -19 3 76.41 20.23
 -5 -19 3 96.94 5.83
 -5 -19 3 76.43 20.23
 5 -19 3 95.11 17.69
 5 -19 3 89.23 4.06
 5 -19 3 101.24 5.29
 5 -19 3 95.11 17.69
 -5 17 -3 13.87 12.08
 -5 17 -3 18.81 3.06
 -5 17 -3 13.87 12.08
 5 17 -3 40.23 20.6
 5 17 -3 19.53 2.72
 5 17 -3 18.32 5.34
 5 17 -3 40.29 20.57
 -5 -17 3 23.24 17.17
 -5 -17 3 23.24 17.17
 5 -17 3 17.65 13.3
 5 -17 3 19.09 2.37
 5 -17 3 24.34 3.3
 5 -17 3 17.66 13.31
 -5 15 -3 67.64 13.49
 -5 15 -3 58.42 4.09
 -5 15 -3 67.64 13.49
 5 15 -3 56.96 17.84
 5 15 -3 57.21 3.67
 5 15 -3 53.33 4.43
 5 15 -3 56.96 17.84
 -5 -15 3 61.94 17.28
 -5 -15 3 53.13 3.89
 -5 -15 3 62.94 4.83
 -5 -15 3 61.94 17.28
 5 -15 3 66.13 13.52
 5 -15 3 54.97 3.01
 5 -15 3 60.9 4.16
 5 -15 3 66.13 13.52
 -5 13 -3 160.15 16.42
 -5 13 -3 158.16 4.67
 -5 13 -3 160.15 16.42
 5 13 -3 192.63 25.68
 5 13 -3 157.22 4.6
 5 13 -3 154.99 5.1
 5 13 -3 192.63 25.68
 -5 -13 3 233.37 31.08
 -5 -13 3 147.57 4.66
 -5 -13 3 168.67 5.56
 -5 -13 3 233.36 31.08
 5 -13 3 157.7 17.33
 5 -13 3 155.82 3.44
 5 -13 3 169.52 4.86
 5 -13 3 157.7 17.33
 -5 11 -3 16.97 8.53
 -5 11 -3 24.46 2.79
 -5 11 -3 16.97 8.53
 5 11 -3 31.46 14.56
 5 11 -3 20.81 2.59
 5 11 -3 24.82 2.6
 5 11 -3 24.94 2.98
 5 11 -3 31.45 14.56
 -5 -11 3 24.32 14.17
 -5 -11 3 23.18 2.52
 -5 -11 3 24.68 3.22
 -5 -11 3 24.33 14.17
 5 -11 3 24.64 9.12
 5 -11 3 22.28 2.07
 5 -11 3 23.85 2.68
 5 -11 3 24.64 9.12
 -5 9 -3 255.93 14.03
 -5 9 -3 252.58 4.99
 -5 9 -3 255.93 14.03
 5 9 -3 257.65 24.08
 5 9 -3 237.52 6.36
 5 9 -3 259.33 5.18
 5 9 -3 246.01 5.18
 5 9 -3 257.67 24.08
 -5 -9 3 397.94 36.02
 -5 -9 3 248.89 5.83
 -5 -9 3 275.81 5.77
 -5 -9 3 397.93 36.02
 5 -9 3 260.21 14.31
 5 -9 3 270.98 5.14
 5 -9 3 260.21 14.31
 -5 7 -3 307.68 12.2
 -5 7 -3 313.07 5.3
 -5 7 -3 307.66 12.2
 5 7 -3 404.94 31.37
 5 7 -3 291.56 5.23
 5 7 -3 307.19 5.39
 5 7 -3 310.4 5.32
 5 7 -3 404.94 31.37
 -5 -7 3 342.78 24.97
 -5 -7 3 308.44 5.43
 -5 -7 3 341.39 5.79
 -5 -7 3 342.77 24.97
 5 -7 3 303.13 12.06
 5 -7 3 326.28 5.34
 5 -7 3 303.14 12.06
 -5 5 -3 294.96 5.06
 5 5 -3 286.35 23.56
 5 5 -3 276.25 4.99
 5 5 -3 295.44 5.22
 5 5 -3 300.77 4.89
 5 5 -3 286.39 23.56
 -5 -5 3 302.42 23.32
 -5 -5 3 278.36 5.07
 -5 -5 3 328.97 5.32
 -5 -5 3 302.41 23.32
 5 -5 3 303 5.14
 5 3 -3 333.59 23.94
 5 3 -3 315.15 5.22
 5 3 -3 328.38 5.35
 5 3 -3 335.76 4.81
 5 3 -3 333.57 23.94
 -5 -3 3 357.89 23.39
 -5 -3 3 315.72 5.35
 -5 -3 3 314.13 5.16
 -5 -3 3 362.04 5.16
 -5 -3 3 357.9 23.39
 5 -3 3 344.81 5.35
 5 1 -3 223.52 21.67
 5 1 -3 194.05 4.42
 5 1 -3 201.49 4.49
 5 1 -3 208.65 3.84
 5 1 -3 223.49 21.66
 -5 -1 3 191.81 4.47
 -5 -1 3 205.66 4.46
 -5 -1 3 222.53 4.08
 5 -1 3 215.66 4.63
 5 -1 -3 226.93 21.87
 5 -1 -3 188.2 4.36
 5 -1 -3 195.62 4.41
 5 -1 -3 209.06 3.63
 5 -1 -3 226.9 21.87
 -5 1 3 222.81 26.28
 -5 1 3 198.55 4.46
 -5 1 3 198.19 4.39
 -5 1 3 226.35 3.85
 -5 1 3 222.79 26.27
 5 1 3 228.21 4.8
 -5 -3 -3 356.69 11.98
 -5 -3 -3 356.68 11.98
 5 -3 -3 356.91 24.6
 5 -3 -3 324.7 5.3
 5 -3 -3 322.78 5.37
 5 -3 -3 356.85 24.6
 -5 3 3 321.71 5.33
 -5 3 3 330.27 5.29
 5 3 3 342.67 11.78
 5 3 3 342.72 11.79
 -5 -5 -3 303.38 13.85
 -5 -5 -3 303.38 13.85
 5 -5 -3 326.83 23.27
 5 -5 -3 422.29 32.5
 5 -5 -3 285.85 5.09
 5 -5 -3 287.57 5.15
 5 -5 -3 326.83 23.27
 5 -5 -3 422.29 32.5
 -5 5 3 299.18 5.25
 5 5 3 331.75 14.12
 5 5 3 331.75 14.12
 -5 -7 -3 321.63 16.34
 -5 -7 -3 321.62 16.34
 5 -7 -3 310.41 24.28
 5 -7 -3 325.22 24.04
 5 -7 -3 303.46 5.32
 5 -7 -3 313.1 5.5
 5 -7 -3 309.43 24.24
 5 -7 -3 325.21 24.04
 -5 7 3 314 5.45
 5 7 3 304.99 16.16
 5 7 3 317.24 3.71
 5 7 3 304.98 16.15
 -5 -9 -3 242.44 21.39
 -5 -9 -3 242.43 21.39
 5 -9 -3 322.43 29.27
 5 -9 -3 261 5.22
 5 -9 -3 322.29 29.24
 -5 9 3 264.21 5.21
 5 9 3 260.82 17.6
 5 9 3 257.74 3.88
 5 9 3 251.48 5.4
 5 9 3 260.82 17.6
 -5 -11 -3 29.88 10.77
 -5 -11 -3 29.88 10.77
 5 -11 -3 27.83 14.12
 5 -11 -3 26.2 2.73
 5 -11 -3 27.81 14.11
 -5 11 3 22.58 13.61
 -5 11 3 22.37 2.59
 -5 11 3 22.58 13.61
 5 11 3 29.54 11.18
 5 11 3 22.65 2.41
 5 11 3 21.04 2.82
 5 11 3 29.55 11.18
 -5 -13 -3 143.16 16.32
 -5 -13 -3 152.49 3.3
 -5 -13 -3 143.16 16.32
 5 -13 -3 210.04 28.21
 5 -13 -3 152.04 4.71
 5 -13 -3 210.11 28.22
 -5 13 3 160.79 21.18
 -5 13 3 162.69 4.7
 -5 13 3 160.8 21.18
 5 13 3 166.01 20.39
 5 13 3 164.76 4.01
 5 13 3 158.45 5.05
 5 13 3 166.02 20.39
 -5 -15 -3 12 11.15
 -5 -15 -3 55.78 2.89
 -5 -15 -3 12 11.15
 5 -15 -3 62.28 17.04
 5 -15 -3 53.84 3.93
 5 -15 -3 62.25 17.04
 -5 15 3 76.96 23.48
 -5 15 3 58.44 3.74
 -5 15 3 77.05 23.5
 5 15 3 58.01 15.04
 5 15 3 61.07 3.35
 5 15 3 58.75 4.38
 5 15 3 58.01 15.04
 -5 -17 -3 3.08 11.76
 -5 -17 -3 19.29 2.34
 -5 -17 -3 3.08 11.76
 5 -17 -3 17.61 17.36
 5 -17 -3 17.61 17.36
 -5 17 3 19.04 17.59
 -5 17 3 18.69 2.66
 -5 17 3 21.08 2.5
 -5 17 3 19.06 17.61
 5 17 3 25.75 15.1
 5 17 3 19.97 2.52
 5 17 3 25.75 15.1
 -5 -19 -3 90.43 3.91
 5 -19 -3 117.72 25.3
 5 -19 -3 117.73 25.3
 -5 19 3 105.23 23.24
 -5 19 3 95.33 4.54
 -5 19 3 92.37 4.1
 -5 19 3 105.16 23.23
 5 19 3 93.08 20.58
 5 19 3 91.34 4.22
 5 19 3 93.08 20.58
 -5 -21 -3 16.92 14.62
 -5 -21 -3 32.32 3.18
 -5 -21 -3 16.92 14.62
 5 -21 -3 29.2 19.53
 5 -21 -3 29.2 19.52
 -5 21 3 34.76 21.24
 -5 21 3 34 3.64
 -5 21 3 35.85 4.04
 -5 21 3 34.75 21.23
 5 21 3 28.2 19.49
 5 21 3 35.08 3.47
 5 21 3 28.2 19.5
 -5 -23 -3 29.43 16.87
 -5 -23 -3 35.35 4.22
 -5 -23 -3 29.43 16.87
 5 -23 -3 48.13 29.05
 5 -23 -3 48.17 29.05
 -5 23 3 67.42 33.38
 -5 23 3 39.15 4.46
 -5 23 3 67.39 33.38
 5 23 3 27.65 21.27
 5 23 3 39.81 4.31
 5 23 3 27.65 21.27
 -5 -25 -3 6.57 17.77
 -5 -25 -3 17.18 3.93
 -5 -25 -3 6.57 17.77
 5 -25 -3 31.6 23.83
 5 -25 -3 31.6 23.83
 -5 25 3 36.31 33.31
 -5 25 3 17.06 3.42
 -5 25 3 26.43 3.89
 -5 25 3 36.3 33.31
 5 25 3 19.99 22.39
 5 25 3 24.93 3.69
 5 25 3 20 22.39
 -5 -27 -3 17.75 21.1
 -5 -27 -3 31.37 4.61
 -5 -27 -3 17.76 21.1
 5 -27 -3 11.41 32.17
 5 -27 -3 11.38 32.17
 -5 27 3 44.33 29.95
 -5 27 3 29.36 4.05
 -5 27 3 29.38 4.5
 -5 27 3 44.34 29.97
 5 27 3 21.22 26.53
 5 27 3 38.63 4.45
 5 27 3 21.22 26.53
 -5 -29 -3 21.37 24.64
 -5 -29 -3 37.37 5.07
 -5 -29 -3 21.37 24.64
 5 -29 -3 52.31 32.76
 5 -29 -3 52.31 32.77
 -5 29 3 45.72 33.78
 -5 29 3 36.79 4.43
 -5 29 3 45.72 33.78
 5 29 3 43.68 27.02
 5 29 3 35.41 4.33
 5 29 3 43.68 27.02
 -5 -31 -3 8.2 27.9
 -5 -31 -3 1.1 4.23
 -5 -31 -3 8.2 27.91
 5 -31 -3 -1.64 25.52
 5 -31 -3 -1.64 25.52
 -5 31 3 3.65 29.22
 -5 31 3 1.15 3.56
 -5 31 3 3.64 29.22
 5 31 3 0.81 33.26
 5 31 3 2.82 3.51
 5 31 3 0.82 33.26
 -5 -33 -3 25.82 31.92
 -5 -33 -3 25.81 31.94
 5 -33 -3 34.01 38.16
 5 -33 -3 33.97 38.16
 -5 33 3 35.98 45.15
 -5 33 3 35.85 5.04
 -5 33 3 35.98 45.15
 5 33 3 24.29 34.38
 5 33 3 27.66 4.63
 5 33 3 24.3 34.38
 -5 -35 -3 4.21 36.28
 -5 -35 -3 3.21 4.88
 -5 -35 -3 4.2 36.28
 5 -35 -3 -3.21 37.74
 5 -35 -3 -3.2 37.74
 -5 35 3 -9.47 37.96
 -5 35 3 3.73 4.24
 -5 35 3 -9.47 37.98
 5 35 3 6.02 35.22
 5 35 3 3.76 4.43
 5 35 3 6.03 35.23
 -5 -37 -3 51.57 44.03
 -5 -37 -3 21.3 5.93
 -5 -37 -3 51.57 44.03
 5 -37 -3 2.96 36.66
 5 -37 -3 2.97 36.65
 -5 37 3 9.97 39.32
 -5 37 3 26.44 5.32
 -5 37 3 9.97 39.32
 5 37 3 26.8 53.11
 5 37 3 19.1 5
 5 37 3 26.8 53.11
 -5 -39 -3 -0.38 44.93
 -5 -39 -3 3.18 5.76
 -5 -39 -3 -0.38 44.93
 5 -39 -3 -15.49 45.39
 5 -39 -3 -15.51 45.39
 -5 39 3 -17.27 46.18
 -5 39 3 -3.08 4.7
 -5 39 3 -17.27 46.18
 5 39 3 -0.23 57.09
 5 39 3 1.16 4.66
 5 39 3 -0.23 57.09
 -5 -41 -3 25.78 48.8
 -5 -41 -3 22.13 6.75
 -5 -41 -3 25.79 48.8
 5 -41 -3 10.03 63.9
 5 -41 -3 10.03 63.9
 -5 41 3 -30.29 96.69
 -5 41 3 12.38 5.73
 -5 41 3 -30.32 96.69
 5 41 3 -6.54 63.25
 5 41 3 8.9 5.47
 5 41 3 -6.55 63.25
 -5 -43 -3 1.78 46.59
 -5 -43 -3 -2.35 6.46
 -5 -43 -3 1.8 46.59
 5 -43 -3 5.53 61.51
 5 -43 -3 5.55 61.51
 -5 43 3 -27 68.04
 -5 43 3 2.35 5.62
 -5 43 3 -26.98 68.04
 5 43 3 9.29 5.95
 -5 45 3 0.8 6.15
 5 45 3 2.41 10.82
 -5 47 3 10.81 7.01
 5 47 3 5.52 6.91
 -7 45 -3 4.72 6.08
 7 45 -3 4.21 6.56
 -7 -45 3 11.59 76.6
 -7 -45 3 15.49 7.63
 -7 -45 3 11.59 76.6
 7 -45 3 13.03 7.5
 -7 43 -3 6.71 9.3
 7 43 -3 -12.84 66.3
 7 43 -3 9.94 6.28
 7 43 -3 -12.88 66.3
 -7 -43 3 3.25 58.75
 -7 -43 3 3.27 58.76
 7 -43 3 15.68 7.2
 -7 41 -3 27.17 5.55
 7 41 -3 24.65 61.72
 7 41 -3 27.93 6.11
 7 41 -3 24.62 61.72
 -7 -41 3 37.57 105.65
 -7 -41 3 29.34 7.12
 -7 -41 3 37.59 105.65
 7 -41 3 42.53 7.37
 -7 39 -3 11.13 4.63
 7 39 -3 1.35 73.44
 7 39 -3 9.97 5.57
 7 39 -3 1.34 73.44
 -7 -39 3 16.49 93.7
 -7 -39 3 15.67 6.32
 -7 -39 3 16.55 93.7
 7 -39 3 14.39 6.33
 -7 37 -3 10.17 4.3
 7 37 -3 -0.46 57.11
 7 37 -3 10.53 5.11
 7 37 -3 -0.49 57.11
 -7 -37 3 6.09 46.07
 -7 -37 3 9.91 5.77
 -7 -37 3 6.09 46.08
 7 -37 3 15.85 6.02
 -7 35 -3 9.27 3.87
 7 35 -3 12.44 48.94
 7 35 -3 10.28 4.85
 7 35 -3 12.39 48.94
 -7 -35 3 21.22 45.4
 -7 -35 3 12.75 5.68
 -7 -35 3 21.22 45.41
 7 -35 3 14 5.83
 -7 33 -3 1.34 3.43
 7 33 -3 26.09 41.91
 7 33 -3 -2.41 4.09
 7 33 -3 26.14 41.91
 -7 -33 3 1.46 33.09
 -7 -33 3 2.87 5.03
 -7 -33 3 1.46 33.08
 7 -33 3 -4.99 31.71
 7 -33 3 6.65 5.32
 7 -33 3 -4.97 31.73
 -7 31 -3 50.93 30.25
 -7 31 -3 33.02 3.85
 -7 31 -3 50.93 30.25
 7 31 -3 17.37 56.63
 7 31 -3 17.38 56.63
 -7 -31 3 43.3 63.83
 -7 -31 3 43.28 63.82
 7 -31 3 19.19 29.4
 7 -31 3 33.77 5.88
 7 -31 3 19.2 29.4
 -7 29 -3 36.32 26.92
 -7 29 -3 37.39 3.64
 -7 29 -3 36.32 26.92
 7 29 -3 33.67 4.5
 -7 -29 3 47.2 32.48
 -7 -29 3 37.49 5.67
 -7 -29 3 47.21 32.48
 7 -29 3 31.19 28
 7 -29 3 47.75 5.63
 7 -29 3 31.22 28
 -7 27 -3 61.71 41.09
 -7 27 -3 54.93 4.29
 -7 27 -3 61.75 41.1
 7 27 -3 76.59 48.06
 7 27 -3 57.02 5.69
 7 27 -3 76.64 48.06
 -7 -27 3 44.29 28.4
 -7 -27 3 51.5 5.79
 -7 -27 3 44.29 28.41
 7 -27 3 45.09 24.84
 7 -27 3 59.02 7.21
 7 -27 3 45.13 24.84
 -7 25 -3 89.67 23.21
 -7 25 -3 89.67 23.21
 7 25 -3 144.24 33.7
 7 25 -3 97.1 5.82
 7 25 -3 144.23 33.7
 -7 -25 3 89.11 30.49
 -7 -25 3 110.53 7.07
 -7 -25 3 89.15 30.49
 7 -25 3 88.4 24.3
 7 -25 3 113.55 6.89
 7 -25 3 88.4 24.3
 -7 23 -3 5.28 17.04
 -7 23 -3 5.29 17.04
 7 23 -3 6.31 25.95
 7 23 -3 15.26 3.38
 7 23 -3 6.31 25.96
 -7 -23 3 14.01 23.11
 -7 -23 3 12.22 4.2
 -7 -23 3 13.93 23.12
 7 -23 3 9.81 18.66
 7 -23 3 24.45 4.2
 7 -23 3 9.83 18.66
 -7 21 -3 72.76 18.32
 -7 21 -3 80.33 5.35
 -7 21 -3 72.76 18.32
 7 21 -3 97.98 28.07
 7 21 -3 83.48 5.06
 7 21 -3 97.98 28.07
 -7 -21 3 99.88 27.56
 -7 -21 3 83.84 6.32
 -7 -21 3 99.86 27.57
 7 -21 3 80.54 19.51
 7 -21 3 76.17 4.61
 7 -21 3 87.6 5.75
 7 -21 3 80.54 19.51
 -7 19 -3 53.54 16.64
 -7 19 -3 39.37 3.9
 -7 19 -3 53.54 16.64
 7 19 -3 44.97 31.13
 7 19 -3 37.42 4.19
 7 19 -3 44.96 31.13
 -7 -19 3 41.26 21.42
 -7 -19 3 42.03 4.55
 -7 -19 3 41.26 21.42
 7 -19 3 39.48 15.73
 7 -19 3 36.05 3.73
 7 -19 3 47.11 4.83
 7 -19 3 39.48 15.73
 -7 17 -3 84.27 15.99
 -7 17 -3 72.18 4.63
 -7 17 -3 84.27 15.99
 7 17 -3 71.35 21.5
 7 17 -3 74.15 4.39
 7 17 -3 71.35 21.5
 -7 -17 3 61.48 20.33
 -7 -17 3 84.14 5.57
 -7 -17 3 61.48 20.33
 7 -17 3 77.91 16.1
 7 -17 3 71.15 3.65
 7 -17 3 84.03 4.66
 7 -17 3 77.9 16.1
 -7 15 -3 9.03 11.49
 -7 15 -3 20.54 3.2
 -7 15 -3 9.03 11.49
 7 15 -3 16.43 18.26
 7 15 -3 18.98 2.81
 7 15 -3 15.68 3.38
 7 15 -3 16.43 18.26
 -7 -15 3 24.01 23.74
 -7 -15 3 23.21 3.69
 -7 -15 3 24.01 23.74
 7 -15 3 17.73 12.15
 7 -15 3 17.12 2.14
 7 -15 3 23.02 3.06
 7 -15 3 17.75 12.15
 -7 13 -3 28.28 10.92
 -7 13 -3 30.77 3.61
 -7 13 -3 28.28 10.92
 7 13 -3 31.46 17.98
 7 13 -3 31.15 3.5
 7 13 -3 26.92 3.4
 7 13 -3 31.46 17.98
 -7 -13 3 22.34 16.21
 -7 -13 3 32.27 3.81
 -7 -13 3 38.17 3.86
 -7 -13 3 22.34 16.21
 7 -13 3 36 12.68
 7 -13 3 28.29 3.48
 7 -13 3 36 12.68
 -7 11 -3 36.41 9.83
 -7 11 -3 31.11 3.5
 -7 11 -3 36.41 9.83
 7 11 -3 41.97 18.77
 7 11 -3 26.27 2.98
 7 11 -3 31.48 3.42
 7 11 -3 41.95 18.76
 -7 -11 3 40.86 17.62
 -7 -11 3 30.71 3.69
 -7 -11 3 34.83 4.19
 -7 -11 3 40.86 17.62
 7 -11 3 40.37 10.01
 7 -11 3 31.31 3.28
 7 -11 3 40.38 10.01
 -7 9 -3 164.36 12.18
 -7 9 -3 154.58 4.52
 -7 9 -3 164.36 12.18
 7 9 -3 224.76 30.56
 7 9 -3 152.22 4.77
 7 9 -3 162.23 4.81
 7 9 -3 155.49 4.75
 7 9 -3 224.76 30.56
 -7 -9 3 183.61 23.09
 -7 -9 3 155.55 4.84
 -7 -9 3 166.51 5.12
 -7 -9 3 183.61 23.09
 7 -9 3 161.98 12.59
 7 -9 3 158.02 4.4
 7 -9 3 162.09 12.59
 -7 7 -3 308 5.47
 7 7 -3 362.07 29.1
 7 7 -3 292.73 5.75
 7 7 -3 320.11 6.02
 7 7 -3 319.46 5.58
 7 7 -3 362.07 29.1
 -7 -7 3 354.38 28.69
 -7 -7 3 309.1 5.86
 -7 -7 3 332.79 5.91
 -7 -7 3 352.47 28.89
 7 -7 3 322.66 5.5
 7 5 -3 63.28 16.27
 7 5 -3 58.85 3.6
 7 5 -3 58.61 3.51
 7 5 -3 66.61 3.55
 7 5 -3 63.31 16.27
 -7 -5 3 70.51 18.61
 -7 -5 3 58.71 3.55
 -7 -5 3 70.05 3.81
 -7 -5 3 70.72 18.61
 7 -5 3 65.51 3.49
 7 3 -3 46.53 15.15
 7 3 -3 39.09 3.34
 7 3 -3 36.68 3.15
 7 3 -3 40.98 3.05
 7 3 -3 46.53 15.15
 -7 -3 3 54.37 23.27
 -7 -3 3 48.35 3.5
 -7 -3 3 54.37 23.27
 7 -3 3 45.04 3.25
 7 1 -3 9.23 12.44
 7 1 -3 1.92 1.98
 7 1 -3 3.11 1.91
 7 1 -3 9.23 12.44
 -7 -1 3 2.27 12.17
 -7 -1 3 2.47 1.86
 -7 -1 3 1.37 2.07
 -7 -1 3 2.29 12.17
 7 -1 3 3.4 2.1
 7 -1 -3 4.28 12.36
 7 -1 -3 4.41 2.11
 7 -1 -3 2.83 1.95
 7 -1 -3 4.27 12.36
 -7 1 3 5.02 9.56
 -7 1 3 3.36 2.09
 -7 1 3 0.89 1.98
 -7 1 3 5.05 9.56
 7 1 3 3.18 2.06
 7 -3 -3 78.82 23.54
 7 -3 -3 42.06 3.33
 7 -3 -3 42.07 3.28
 7 -3 -3 78.82 23.54
 -7 3 3 36 3.23
 -7 -5 -3 77.68 9.54
 -7 -5 -3 77.69 9.54
 7 -5 -3 51.04 14.66
 7 -5 -3 81.66 18.63
 7 -5 -3 64.66 3.63
 7 -5 -3 61.15 3.54
 7 -5 -3 51.05 14.66
 7 -5 -3 81.68 18.63
 -7 5 3 64.29 3.5
 7 5 3 78.5 9.7
 7 5 3 78.5 9.71
 -7 -7 -3 312.87 16.84
 -7 -7 -3 312.87 16.84
 7 -7 -3 325.34 27.62
 7 -7 -3 404.7 33.74
 7 -7 -3 295.18 5.75
 7 -7 -3 321.57 5.96
 7 -7 -3 326.77 27.73
 7 -7 -3 404.72 33.74
 -7 7 3 316.39 5.82
 7 7 3 325.09 17.15
 7 7 3 340.31 7.45
 7 7 3 325.1 17.15
 -7 -9 -3 137.93 16.13
 -7 -9 -3 137.94 16.13
 7 -9 -3 173.98 21.7
 7 -9 -3 172.53 23.12
 7 -9 -3 155.22 4.78
 7 -9 -3 152.17 4.73
 7 -9 -3 174.94 21.81
 7 -9 -3 172.53 23.12
 -7 9 3 155.13 4.62
 7 9 3 162.49 16.98
 7 9 3 156.22 3.37
 7 9 3 151.11 4.98
 7 9 3 162.46 16.97
 -7 -11 -3 30.55 11.78
 -7 -11 -3 30.55 11.78
 7 -11 -3 35.81 16.95
 7 -11 -3 20.81 16.58
 7 -11 -3 30.39 3.67
 7 -11 -3 27.46 3.41
 7 -11 -3 35.84 16.96
 7 -11 -3 20.8 16.58
 -7 11 3 27.67 3.38
 7 11 3 35.46 18.52
 7 11 3 30.26 2.63
 7 11 3 35.11 3.51
 7 11 3 35.46 18.52
 -7 -13 -3 30.57 12.8
 -7 -13 -3 30.57 12.8
 7 -13 -3 23.54 16.01
 7 -13 -3 23.52 16
 -7 13 3 29.08 3.44
 7 13 3 20.41 13.05
 7 13 3 29.67 2.85
 7 13 3 26.9 3.68
 7 13 3 20.41 13.05
 -7 -15 -3 14.11 12.92
 -7 -15 -3 14.11 12.92
 7 -15 -3 20.98 16.56
 7 -15 -3 21 16.57
 -7 15 3 29.86 19.41
 -7 15 3 20.16 2.88
 -7 15 3 29.86 19.41
 7 15 3 20.02 14.34
 7 15 3 19.3 2.45
 7 15 3 20.02 14.34
 -7 -17 -3 93.75 18.33
 -7 -17 -3 75.14 3.34
 -7 -17 -3 93.75 18.33
 7 -17 -3 116.8 35
 7 -17 -3 116.79 35
 -7 17 3 85.46 23.27
 -7 17 3 75.06 4.4
 -7 17 3 85.46 23.27
 7 17 3 74.81 18.91
 7 17 3 75.23 3.87
 7 17 3 74.8 18.91
 -7 -19 -3 45.57 18.01
 -7 -19 -3 37.3 3.4
 -7 -19 -3 45.57 18.01
 7 -19 -3 58.09 35.61
 7 -19 -3 58.08 35.61
 -7 19 3 23.71 22.4
 -7 19 3 37.2 4.1
 -7 19 3 23.72 22.4
 7 19 3 44.21 19.52
 7 19 3 40.27 3.86
 7 19 3 44.21 19.52
 -7 -21 -3 3.96 16.1
 -7 -21 -3 74.89 4.52
 -7 -21 -3 3.96 16.1
 7 -21 -3 100.29 27.78
 7 -21 -3 100.29 27.78
 -7 21 3 86.98 25.41
 -7 21 3 86.25 5.02
 -7 21 3 87.05 25.43
 7 21 3 78.28 22.77
 7 21 3 80.6 4.64
 7 21 3 78.29 22.77
 -7 -23 -3 14.38 2.97
 7 -23 -3 1.97 21.46
 7 -23 -3 1.97 21.46
 -7 23 3 -1.33 20.59
 -7 23 3 13.33 3.21
 -7 23 3 -1.33 20.59
 7 23 3 19.66 22.26
 7 23 3 13.28 3.2
 7 23 3 19.66 22.27
 -7 -25 -3 90.1 26.35
 -7 -25 -3 109.54 8.79
 -7 -25 -3 90.1 26.35
 7 -25 -3 108.19 32.16
 7 -25 -3 108.17 32.16
 -7 25 3 155.99 38.87
 -7 25 3 109.41 5.86
 -7 25 3 156.01 38.88
 7 25 3 117.28 28.79
 7 25 3 106.39 5.65
 7 25 3 117.28 28.79
 -7 -27 -3 37.86 24.09
 -7 -27 -3 37.87 24.09
 7 -27 -3 76.21 33.79
 7 -27 -3 76.19 33.79
 -7 27 3 43.58 29.27
 -7 27 3 49.73 5.46
 -7 27 3 43.6 29.29
 7 27 3 59.48 28.1
 7 27 3 54.94 5.38
 7 27 3 59.48 28.1
 -7 -29 -3 43.85 28.57
 -7 -29 -3 43.86 28.57
 7 -29 -3 24.25 31.5
 7 -29 -3 24.21 31.5
 -7 29 3 14.16 29.16
 -7 29 3 37.51 4.67
 -7 29 3 38.27 5.04
 -7 29 3 14.17 29.16
 7 29 3 40.69 32.16
 7 29 3 38.81 4.69
 7 29 3 40.7 32.16
 -7 -31 -3 23.43 24.68
 -7 -31 -3 31.22 8.42
 -7 -31 -3 23.43 24.68
 7 -31 -3 16.85 28.9
 7 -31 -3 16.84 28.9
 -7 31 3 18.91 36.14
 -7 31 3 30.75 4.75
 -7 31 3 18.91 36.14
 7 31 3 21.27 36.13
 7 31 3 33.47 4.81
 7 31 3 21.26 36.13
 -7 -33 -3 -0.31 32.04
 -7 -33 -3 2.49 4.88
 -7 -33 -3 -0.31 32.04
 7 -33 -3 -14.56 47.18
 7 -33 -3 -14.44 47.18
 -7 33 3 2.28 52.78
 -7 33 3 7.06 5.24
 -7 33 3 2.29 52.78
 7 33 3 -14.4 38.11
 7 33 3 -14.39 38.11
 -7 -35 -3 19.23 40.06
 -7 -35 -3 15.23 5.83
 -7 -35 -3 19.22 40.06
 7 -35 -3 -12.38 40.9
 7 -35 -3 -12.37 40.9
 -7 35 3 31.39 69.07
 -7 35 3 12.98 4.81
 -7 35 3 31.39 69.07
 7 35 3 -4.74 42.03
 7 35 3 13.47 4.76
 7 35 3 -4.83 42.03
 -7 -37 -3 8.88 40.46
 -7 -37 -3 5.09 5.64
 -7 -37 -3 8.88 40.45
 7 -37 -3 12.46 82.98
 7 -37 -3 12.46 82.97
 -7 37 3 31.43 45.13
 -7 37 3 9.25 4.84
 -7 37 3 31.43 45.14
 7 37 3 12.96 44.49
 7 37 3 9.05 4.87
 7 37 3 12.99 44.49
 -7 -39 -3 3.03 39.96
 -7 -39 -3 13.18 6.23
 -7 -39 -3 3.04 39.96
 7 -39 -3 -5.8 54.32
 7 -39 -3 -5.78 54.32
 -7 39 3 36.73 53.78
 -7 39 3 10.08 5.32
 -7 39 3 36.73 53.78
 7 39 3 16.76 49.18
 7 39 3 6.76 5.2
 7 39 3 16.76 49.18
 -7 -41 -3 18.51 42.46
 -7 -41 -3 30.99 7.33
 -7 -41 -3 18.49 42.46
 7 -41 -3 -8.76 58.06
 7 -41 -3 -8.75 58.06
 -7 41 3 28.15 6.27
 7 41 3 19.65 6.01
 -7 43 3 12.44 6.15
 7 43 3 1.76 5.92
 -7 45 3 7.99 8.03
 7 45 3 0.3 6.42
 -9 43 -3 14.67 5.57
 9 43 -3 11.42 6.49
 -9 -43 3 17.32 7.52
 9 -43 3 21.38 7.87
 -9 41 -3 6.34 4.94
 9 41 -3 5.15 113.08
 9 41 -3 1.22 6.46
 9 41 -3 5.22 113.08
 -9 -41 3 7.66 120.43
 -9 -41 3 23.15 7.45
 -9 -41 3 7.7 120.43
 9 -41 3 27.31 7.34
 -9 39 -3 2.41 4.43
 9 39 -3 -1.74 66.14
 9 39 -3 0.67 5.34
 9 39 -3 -1.7 66.14
 -9 -39 3 3.55 53.35
 -9 -39 3 7.37 6.31
 -9 -39 3 3.56 53.36
 9 37 -3 6.52 64.14
 9 37 -3 11.58 5.27
 9 37 -3 6.26 64.14
 -9 -37 3 44.97 68.38
 -9 -37 3 19.16 6.41
 -9 -37 3 44.93 68.39
 9 -37 3 22.98 6.66
 9 35 -3 19.72 54.98
 9 35 -3 19.43 5.26
 9 35 -3 19.73 54.98
 -9 -35 3 18.31 43.07
 -9 -35 3 22.81 6.21
 -9 -35 3 18.31 43.07
 9 -35 3 33.87 6.32
 9 33 -3 14.49 45.94
 9 33 -3 9.91 4.98
 9 33 -3 14.49 45.94
 -9 -33 3 8.19 5.41
 9 -33 3 14 5.65
 9 31 -3 -4.31 81.32
 9 31 -3 13.99 4.54
 9 31 -3 -4.3 81.33
 -9 -31 3 21.22 36.23
 -9 -31 3 14.82 5.34
 -9 -31 3 21.23 36.24
 9 -31 3 12.67 5.31
 9 29 -3 23.41 49.24
 9 29 -3 14.58 4.36
 9 29 -3 23.45 49.24
 -9 -29 3 7.53 31.49
 -9 -29 3 18.52 5.48
 -9 -29 3 7.52 31.49
 9 -29 3 16.8 28.5
 9 -29 3 20.8 5.42
 9 -29 3 16.81 28.5
 -9 27 -3 7.06 23.87
 -9 27 -3 7.07 23.87
 9 27 -3 12.86 49.79
 9 27 -3 9.01 3.9
 9 27 -3 12.86 49.79
 -9 -27 3 20.45 55.38
 -9 -27 3 6.93 4.7
 -9 -27 3 20.45 55.38
 9 -27 3 7.04 24.92
 9 -27 3 9.12 4.79
 9 -27 3 7.04 24.92
 -9 25 -3 59.67 23.33
 -9 25 -3 59.67 23.33
 9 25 -3 75.9 34.65
 9 25 -3 74.93 6.08
 9 25 -3 75.88 34.65
 -9 -25 3 67.73 31.15
 -9 -25 3 73.72 7.07
 -9 -25 3 67.69 31.15
 9 -25 3 95.73 6.98
 -9 23 -3 27.31 31.19
 -9 23 -3 27.34 31.18
 9 23 -3 6.11 38.74
 9 23 -3 17.53 3.76
 9 23 -3 6.02 38.74
 -9 -23 3 20.81 25.69
 -9 -23 3 21.16 4.69
 -9 -23 3 20.82 25.69
 9 -23 3 11.88 19.46
 9 -23 3 24.6 4.74
 9 -23 3 11.88 19.46
 -9 21 -3 43.28 18.75
 -9 21 -3 47.92 5.35
 -9 21 -3 43.28 18.75
 9 21 -3 75.84 37.65
 9 21 -3 50.25 5.08
 9 21 -3 75.84 37.65
 -9 -21 3 67.62 36.36
 -9 -21 3 49.68 6.07
 -9 -21 3 67.61 36.35
 9 -21 3 46.19 19.39
 9 -21 3 45.95 5.03
 9 -21 3 61.49 5.71
 9 -21 3 46.2 19.39
 -9 19 -3 59.09 17.29
 -9 19 -3 47.68 4.94
 -9 19 -3 59.08 17.29
 9 19 -3 78.46 43.18
 9 19 -3 52.28 4.8
 9 19 -3 78.47 43.18
 -9 -19 3 56.99 24.84
 -9 -19 3 56.67 5.79
 -9 -19 3 56.99 24.84
 9 -19 3 47.56 18.12
 9 -19 3 45.67 4.06
 9 -19 3 59.68 5.17
 9 -19 3 47.57 18.13
 -9 17 -3 20.76 14.01
 -9 17 -3 18.85 3.32
 -9 17 -3 20.76 14.01
 9 17 -3 18.73 23.67
 9 17 -3 20.29 3.23
 9 17 -3 18.73 23.68
 -9 -17 3 11.17 18.85
 -9 -17 3 22.56 4
 -9 -17 3 11.17 18.85
 9 -17 3 18.53 14.97
 9 -17 3 22.08 2.7
 9 -17 3 25.58 3.44
 9 -17 3 18.53 14.97
 -9 15 -3 5.29 11.84
 -9 15 -3 5.29 11.84
 9 15 -3 3.01 22.56
 9 15 -3 4.68 2.74
 9 15 -3 3.01 22.56
 -9 -15 3 4.52 18.62
 -9 -15 3 2.84 3.28
 -9 -15 3 4.52 18.62
 9 -15 3 -0.6 12.52
 9 -15 3 2.58 1.98
 9 -15 3 0.7 2.6
 9 -15 3 -0.59 12.52
 -9 13 -3 0.24 10.16
 -9 13 -3 3.23 2.76
 -9 13 -3 0.24 10.16
 9 13 -3 8 20.01
 9 13 -3 1.16 2.47
 9 13 -3 2.46 3.12
 9 13 -3 8 20.01
 -9 -13 3 3.71 17.06
 -9 -13 3 4.02 3.2
 -9 -13 3 3.71 17.06
 9 -13 3 3 11.05
 9 -13 3 0.82 2.43
 9 -13 3 2.98 11.05
 -9 11 -3 76.35 11.33
 -9 11 -3 58.62 4.18
 -9 11 -3 76.35 11.33
 9 11 -3 60.69 18.89
 9 11 -3 60.77 4.24
 9 11 -3 57.26 4.56
 9 11 -3 60.69 18.89
 -9 -11 3 66.64 20.84
 -9 -11 3 65.72 4.79
 -9 -11 3 66.64 20.84
 9 -11 3 68.7 11.6
 9 -11 3 55.39 3.77
 9 -11 3 68.65 11.6
 9 9 -3 32.25 19.15
 9 9 -3 48.84 4.01
 9 9 -3 46.21 4.07
 9 9 -3 32.24 19.15
 -9 -9 3 46.25 20.66
 -9 -9 3 44.25 4.58
 -9 -9 3 43.07 4.27
 -9 -9 3 46.25 20.66
 9 -9 3 43.56 3.59
 9 7 -3 38.92 19.96
 9 7 -3 37.66 3.73
 9 7 -3 31.93 3.73
 9 7 -3 38.94 19.97
 -9 -7 3 59.77 24.26
 -9 -7 3 36.83 3.9
 -9 -7 3 36.86 3.93
 -9 -7 3 59.77 24.26
 9 -7 3 33.48 3.39
 9 5 -3 95.91 22.17
 9 5 -3 51.75 3.68
 9 5 -3 95.91 22.17
 -9 -5 3 44.49 16.28
 -9 -5 3 51.88 4
 -9 -5 3 54.46 3.79
 -9 -5 3 44.43 16.28
 9 -5 3 55.15 3.64
 9 3 -3 12.39 27.03
 9 3 -3 14.59 2.86
 9 3 -3 12.4 27.03
 -9 -3 3 17.37 15.06
 -9 -3 3 13.17 2.56
 -9 -3 3 17.35 15.06
 9 -3 3 16.75 2.58
 9 1 -3 26.76 16.38
 9 1 -3 32.36 3.7
 9 1 -3 28.61 3.46
 9 1 -3 26.76 16.38
 -9 -1 3 21.54 13.84
 -9 -1 3 30.51 3.61
 -9 -1 3 21.54 13.85
 9 -1 3 32.26 3.45
 9 -1 -3 31.98 16.81
 9 -1 -3 34.21 3.73
 9 -1 -3 31.2 3.46
 9 -1 -3 31.97 16.8
 -9 1 3 25.02 15.46
 -9 1 3 27.62 3.36
 -9 1 3 25.04 15.46
 9 1 3 28.9 3.44
 9 -3 -3 32.14 18.21
 9 -3 -3 14.97 4.34
 9 -3 -3 14.6 2.57
 9 -3 -3 32.14 18.21
 -9 3 3 14.31 2.53
 -9 -5 -3 71.86 10.31
 -9 -5 -3 71.87 10.31
 9 -5 -3 44.61 15.99
 9 -5 -3 60.25 19.76
 9 -5 -3 55.48 6.16
 9 -5 -3 44.51 15.99
 9 -5 -3 60.25 19.75
 -9 5 3 49.83 3.66
 9 5 3 58.84 10.22
 9 5 3 55.11 4.06
 9 5 3 58.95 10.22
 -9 -7 -3 34.12 10.27
 -9 -7 -3 34.12 10.27
 9 -7 -3 38.03 18.82
 9 -7 -3 39.57 18.41
 9 -7 -3 35.44 3.69
 9 -7 -3 38.01 18.82
 9 -7 -3 39.58 18.42
 -9 7 3 33.77 3.52
 9 7 3 46.29 11.53
 9 7 3 36.08 4.08
 9 7 3 46.29 11.53
 -9 -9 -3 56.47 12.35
 -9 -9 -3 56.47 12.35
 9 -9 -3 53.33 19.7
 9 -9 -3 57.4 21.71
 9 -9 -3 42.85 3.95
 9 -9 -3 53.57 19.78
 9 -9 -3 57.38 21.71
 9 9 3 46.23 13.09
 9 9 3 41.4 2.69
 9 9 3 45.53 4.33
 9 9 3 46.23 13.09
 -9 -11 -3 78.54 14.96
 -9 -11 -3 78.54 14.96
 9 -11 -3 71.34 21.22
 9 -11 -3 71.83 36.11
 9 -11 -3 62.65 4.32
 9 -11 -3 71.54 21.27
 9 -11 -3 71.83 36.1
 -9 11 3 60.36 4.08
 9 11 3 62.36 15.26
 9 11 3 66.11 3.25
 9 11 3 62.36 15.26
 -9 -13 -3 0.37 12.36
 -9 -13 -3 0.37 12.36
 9 -13 -3 0.93 17.87
 9 -13 -3 -0.44 17.79
 9 -13 -3 1.82 2.4
 9 -13 -3 0.93 17.85
 9 -13 -3 -0.45 17.79
 -9 13 3 1.73 2.38
 9 13 3 0.77 14.21
 9 13 3 0.66 1.89
 9 13 3 0.77 14.21
 -9 -15 -3 6.23 14.81
 -9 -15 -3 6.24 14.81
 9 -15 -3 1.14 18.67
 9 -15 -3 -6.01 19.12
 9 -15 -3 1.14 18.68
 9 -15 -3 -6.01 19.12
 -9 15 3 5.26 2.62
 9 15 3 -4.3 15.68
 9 15 3 3.68 2.23
 9 15 3 -4.3 15.68
 -9 -17 -3 20.07 16.08
 -9 -17 -3 20.07 16.08
 9 -17 -3 18.61 20.37
 9 -17 -3 18.62 20.38
 -9 17 3 18.63 3.11
 9 17 3 10.23 18.1
 9 17 3 23.38 3.09
 9 17 3 10.2 18.1
 -9 -19 -3 44.01 20.26
 -9 -19 -3 44.01 20.26
 9 -19 -3 27.17 24.58
 9 -19 -3 27.18 24.58
 -9 19 3 48.96 26.07
 -9 19 3 52.44 4.72
 -9 19 3 48.96 26.07
 9 19 3 64.58 22.71
 9 19 3 58.76 6.29
 9 19 3 64.58 22.71
 -9 -21 -3 40.41 20.8
 -9 -21 -3 47.33 4.01
 -9 -21 -3 40.41 20.8
 9 -21 -3 32.86 24
 9 -21 -3 32.85 24
 -9 21 3 44.24 26.47
 -9 21 3 50.73 4.96
 -9 21 3 44.25 26.48
 9 21 3 36.2 23.07
 9 21 3 48.58 4.62
 9 21 3 36.2 23.07
 -9 -23 -3 12.25 20.71
 -9 -23 -3 17.78 5.41
 -9 -23 -3 12.25 20.71
 9 -23 -3 16.46 27.37
 9 -23 -3 16.46 27.37
 -9 23 3 5.76 27.47
 -9 23 3 16.3 3.65
 -9 23 3 5.76 27.47
 9 23 3 10.24 23.83
 9 23 3 19.78 3.64
 9 23 3 10.23 23.83
 -9 -25 -3 -1.09 20.15
 -9 -25 -3 77.06 5.42
 -9 -25 -3 -1.1 20.15
 9 -25 -3 47.55 26.67
 9 -25 -3 47.55 26.67
 -9 25 3 65.7 32.66
 -9 25 3 78.55 5.93
 -9 25 3 65.69 32.66
 9 25 3 64.8 29.18
 9 25 3 81.28 5.68
 9 25 3 64.81 29.18
 9 -27 -3 0.69 26.53
 9 -27 -3 0.69 26.52
 -9 27 3 -3.5 31.17
 -9 27 3 5.69 3.74
 -9 27 3 -3.48 31.17
 9 27 3 12.97 29.59
 9 27 3 6.15 3.65
 9 27 3 12.99 29.59
 9 -29 -3 44.33 31.14
 9 -29 -3 44.33 31.14
 -9 29 3 21.56 33.06
 -9 29 3 15.44 4.26
 -9 29 3 21.56 33.06
 9 29 3 18.24 32.59
 9 29 3 21.51 4.32
 9 29 3 18.24 32.59
 -9 -31 -3 5.73 28.82
 -9 -31 -3 5.74 28.82
 9 -31 -3 16.64 38.13
 9 -31 -3 16.64 38.13
 -9 31 3 10.29 40.06
 -9 31 3 10.96 4.33
 -9 31 3 10.3 40.07
 9 31 3 0.37 35.24
 9 31 3 14.32 4.35
 9 31 3 0.36 35.24
 -9 -33 -3 -4.1 36.04
 -9 -33 -3 -4.1 36.04
 9 -33 -3 3.58 46.67
 9 -33 -3 3.57 46.67
 -9 33 3 12.52 39.7
 -9 33 3 5.93 4.49
 -9 33 3 12.51 39.7
 9 33 3 -0.6 39.51
 9 33 3 8.41 4.5
 9 33 3 -0.6 39.51
 -9 -35 -3 1.02 37.44
 -9 -35 -3 1.03 37.44
 9 -35 -3 14.18 43.32
 9 -35 -3 14.17 43.32
 -9 35 3 31.04 58.93
 -9 35 3 19.28 5.16
 -9 35 3 31.07 58.93
 9 35 3 14.72 44.14
 9 35 3 23.36 5.53
 9 35 3 14.78 44.14
 -9 -37 -3 7.39 44.61
 -9 -37 -3 7.4 44.61
 9 -37 -3 -16.54 53.8
 9 -37 -3 -16.52 53.8
 -9 37 3 16.33 5.29
 9 37 3 5.79 69.48
 9 37 3 10.8 5.33
 9 37 3 5.8 69.48
 -9 39 3 2.95 5.27
 9 39 3 -0.41 5.6
 -9 41 3 5.78 5.74
 9 41 3 12.27 6.08
 -9 43 3 8.43 6.37
 9 43 3 7.14 7.22
 11 41 -3 1.09 6.26
 -11 -41 3 7.95 7.3
 11 -41 3 24.94 7.51
 -11 -39 3 18.55 7.26
 11 -39 3 21.85 7.01
 11 37 -3 0.7 71.67
 11 37 -3 2.51 5.59
 11 37 -3 0.67 71.67
 -11 -37 3 16.33 57.89
 -11 -37 3 8.39 6.44
 -11 -37 3 16.32 57.89
 11 -37 3 15.43 6.42
 11 35 -3 2.87 55.91
 11 35 -3 16.23 5.82
 11 35 -3 2.79 55.91
 -11 -35 3 1.71 57.26
 -11 -35 3 19.06 6.31
 -11 -35 3 1.7 57.27
 11 -35 3 32.1 6.47
 11 33 -3 -30.03 63.42
 11 33 -3 7.66 4.99
 11 33 -3 -30.03 63.42
 -11 -33 3 4.59 41.41
 -11 -33 3 12.94 5.78
 -11 -33 3 4.59 41.41
 11 -33 3 18.29 5.9
 11 31 -3 8.17 45.15
 11 31 -3 1.11 4.94
 11 31 -3 8.29 45.18
 -11 -31 3 -5.65 41.25
 -11 -31 3 3.46 5.26
 -11 -31 3 -5.72 41.25
 11 -31 3 4.55 5.62
 11 29 -3 -15.98 47.68
 11 29 -3 4.87 4.63
 11 29 -3 -15.98 47.68
 -11 -29 3 0.89 38.06
 -11 -29 3 4.39 4.95
 -11 -29 3 0.93 38.06
 11 -29 3 6.52 5.12
 11 27 -3 27.25 43.23
 11 27 -3 44.74 5.64
 11 27 -3 27.25 43.23
 -11 -27 3 40.44 32.71
 -11 -27 3 45.93 5.83
 -11 -27 3 40.39 32.71
 11 -27 3 59.55 6.03
 11 25 -3 10.47 38.06
 11 25 -3 10.47 38.06
 -11 -25 3 21.75 33.19
 -11 -25 3 24.8 5.12
 -11 -25 3 21.75 33.19
 11 -25 3 8.4 25.48
 11 -25 3 22.53 4.97
 11 -25 3 8.43 25.48
 -11 23 -3 29.17 21.26
 -11 23 -3 30.39 5.09
 -11 23 -3 29.18 21.27
 11 23 -3 40.48 36.13
 11 23 -3 28.1 4.41
 11 23 -3 40.48 36.13
 -11 -23 3 20.97 28.44
 -11 -23 3 30.77 5.07
 -11 -23 3 20.97 28.44
 11 -23 3 30.75 23.52
 11 -23 3 30.75 23.52
 -11 21 -3 44.63 19.45
 -11 21 -3 41.91 4.62
 -11 21 -3 44.63 19.45
 11 21 -3 43.52 34.97
 11 21 -3 45.24 5.5
 11 21 -3 43.51 34.97
 -11 -21 3 35.27 28.84
 -11 -21 3 48.32 5.4
 -11 -21 3 35.24 28.84
 11 -21 3 58.46 40.03
 11 -21 3 50.78 6.01
 11 -21 3 58.4 40.03
 -11 19 -3 3.24 29.37
 -11 19 -3 -1.85 3.5
 -11 19 -3 3.24 29.37
 11 19 -3 5.31 27.66
 11 19 -3 -0.37 3.3
 11 19 -3 5.32 27.66
 -11 -19 3 -4.35 24.65
 -11 -19 3 0.01 3.84
 -11 -19 3 -4.35 24.65
 11 -19 3 2.83 17.68
 11 -19 3 -0.79 2.89
 11 -19 3 2.84 17.68
 -11 17 -3 9.74 15.16
 -11 17 -3 15.95 3.62
 -11 17 -3 9.74 15.16
 11 17 -3 6.91 25.78
 11 17 -3 14.78 3.49
 11 17 -3 6.96 25.78
 -11 -17 3 9.92 22.16
 -11 -17 3 17.22 4.09
 -11 -17 3 9.92 22.16
 11 -17 3 21.54 16.52
 11 -17 3 15.09 2.88
 11 -17 3 21.54 16.52
 11 15 -3 86.91 26.7
 11 15 -3 93.15 5.49
 11 15 -3 86.92 26.7
 -11 -15 3 69.43 25.45
 -11 -15 3 91.09 5.89
 -11 -15 3 69.42 25.44
 11 -15 3 91.8 16.97
 11 -15 3 83.61 4.08
 11 -15 3 91.8 16.97
 11 13 -3 2 23.21
 11 13 -3 10.12 3.02
 11 13 -3 1.98 23.21
 -11 -13 3 9.19 26.69
 -11 -13 3 8.26 3.33
 -11 -13 3 9.2 26.69
 11 -13 3 11.5 12.55
 11 -13 3 7.04 2.87
 11 -13 3 11.44 12.55
 11 11 -3 137.89 28.54
 11 11 -3 149.97 5.84
 11 11 -3 120.25 5.67
 11 11 -3 137.9 28.54
 -11 -11 3 128.19 24.06
 -11 -11 3 147.79 5.67
 -11 -11 3 128.18 24.06
 11 -11 3 140.45 17.28
 11 -11 3 145.69 17.63
 11 -11 3 137.44 4.91
 11 -11 3 140.42 17.28
 11 -11 3 145.31 17.6
 11 9 -3 91.92 23.32
 11 9 -3 95.66 5.14
 11 9 -3 90.24 5.03
 11 9 -3 91.92 23.32
 -11 -9 3 151.69 28.83
 -11 -9 3 100.14 4.97
 -11 -9 3 151.68 28.83
 11 -9 3 97.55 4.5
 11 7 -3 105.88 30.37
 11 7 -3 49.06 4.43
 11 7 -3 43.7 4.31
 11 7 -3 106 30.37
 -11 -7 3 49.16 21.88
 -11 -7 3 47.84 4.21
 -11 -7 3 49.1 21.88
 11 -7 3 51.15 4.03
 11 5 -3 161.23 27.93
 11 5 -3 139.28 5.38
 11 5 -3 161.23 27.93
 -11 -5 3 143.54 27.22
 -11 -5 3 143.54 27.22
 11 -5 3 149.91 4.96
 11 3 -3 207.38 29.41
 11 3 -3 187.65 5.8
 11 3 -3 207.57 29.43
 -11 -3 3 152.67 23.79
 -11 -3 3 152.67 23.79
 11 -3 3 184.02 5.25
 11 1 -3 22.22 18.91
 11 1 -3 33.94 4.1
 11 1 -3 22.18 18.92
 -11 -1 3 21.81 19.09
 -11 -1 3 21.81 19.09
 11 -1 3 34.35 3.97
 11 -1 -3 32.06 21.34
 11 -1 -3 32.92 3.55
 11 -1 -3 32.06 21.34
 -11 1 3 19.99 16.57
 -11 1 3 19.98 16.57
 11 1 3 34.81 3.53
 -11 -3 -3 190.8 14.35
 -11 -3 -3 190.81 14.35
 11 -3 -3 180.68 25.44
 11 -3 -3 190.9 5.81
 11 -3 -3 180.67 25.43
 -11 3 3 186.03 5.48
 11 3 3 197.84 14.71
 11 3 3 177.7 5.53
 11 3 3 197.47 14.71
 -11 -5 -3 144.83 16.12
 -11 -5 -3 144.86 16.12
 11 -5 -3 125.8 24
 11 -5 -3 175.08 29.06
 11 -5 -3 145.18 5.42
 11 -5 -3 125.78 23.99
 11 -5 -3 175.16 29.06
 -11 5 3 139.62 5.09
 11 5 3 139.13 17
 11 5 3 134.65 5.4
 11 5 3 139.13 16.99
 -11 -7 -3 48.52 12.69
 -11 -7 -3 48.53 12.69
 11 -7 -3 63.07 23.48
 11 -7 -3 53.63 22.22
 11 -7 -3 52.35 4.48
 11 -7 -3 63.06 23.48
 11 -7 -3 53.99 22.22
 -11 7 3 48.2 4.17
 11 7 3 53.5 14.18
 11 7 3 53.5 14.18
 -11 -9 -3 94.56 15.86
 -11 -9 -3 94.56 15.86
 11 -9 -3 106.68 25.64
 11 -9 -3 88.29 24.03
 11 -9 -3 94.38 5.03
 11 -9 -3 106.32 25.6
 11 -9 -3 88.18 24.03
 -11 9 3 91.42 4.69
 11 9 3 102.14 17.46
 11 9 3 98.2 3.61
 11 9 3 102.17 17.46
 -11 -11 -3 149.51 19.47
 -11 -11 -3 149.51 19.47
 11 -11 -3 150.07 26.39
 11 -11 -3 156.81 29.76
 11 -11 -3 138.33 5.73
 11 -11 -3 150.66 26.45
 11 -11 -3 156.83 29.76
 -11 11 3 136.27 5.27
 11 11 3 156.15 20.78
 11 11 3 147.47 4.32
 11 11 3 156.13 20.78
 -11 -13 -3 7.24 14.9
 -11 -13 -3 7.24 14.9
 11 -13 -3 12.14 22.79
 11 -13 -3 16.29 21.96
 11 -13 -3 9.94 3.09
 11 -13 -3 12.15 22.79
 11 -13 -3 16.28 21.95
 -11 13 3 10.43 2.92
 11 13 3 17.19 17.36
 11 13 3 9.88 2.51
 11 13 3 17.18 17.36
 -11 -15 -3 100.67 20.68
 -11 -15 -3 100.68 20.68
 11 -15 -3 92.04 27.99
 11 -15 -3 67.61 25.32
 11 -15 -3 90.87 5.55
 11 -15 -3 92.03 27.99
 11 -15 -3 67.6 25.32
 -11 15 3 92.6 5.19
 11 15 3 100.75 22.69
 11 15 3 98.51 4.58
 11 15 3 100.75 22.69
 -11 -17 -3 23.43 19.67
 -11 -17 -3 23.43 19.67
 11 -17 -3 10.94 25.45
 11 -17 -3 -8.1 26.06
 11 -17 -3 10.94 25.45
 11 -17 -3 -8.11 26.06
 -11 17 3 12.3 3.33
 11 17 3 19.57 22.29
 11 17 3 13.21 3.48
 11 17 3 19.58 22.3
 -11 -19 -3 -3.63 19.53
 -11 -19 -3 -3.63 19.53
 11 -19 -3 0.36 24.97
 11 -19 -3 2.49 27.96
 11 -19 -3 0.36 24.96
 11 -19 -3 2.44 27.95
 -11 19 3 -1.46 2.99
 11 19 3 4.18 23.48
 11 19 3 0.3 2.88
 11 19 3 4.18 23.48
 -11 -21 -3 42.07 22.19
 -11 -21 -3 42.07 22.19
 11 -21 -3 41.93 30.15
 11 -21 -3 42 30.17
 -11 21 3 46.49 5.25
 11 21 3 36.4 47.95
 11 21 3 45.7 5.09
 11 21 3 36.32 47.94
 -11 -23 -3 22.48 28.46
 -11 -23 -3 22.48 28.46
 11 -23 -3 14.23 26.7
 11 -23 -3 14.23 26.7
 -11 23 3 31.84 4.35
 11 23 3 43.33 30.08
 11 23 3 28.01 4.11
 11 23 3 43.34 30.08
 -11 -25 -3 13.14 26.23
 -11 -25 -3 19.61 4.53
 -11 -25 -3 13.13 26.23
 11 -25 -3 24.4 32.48
 11 -25 -3 24.39 32.47
 -11 25 3 16.96 4
 11 25 3 4.74 31.14
 11 25 3 23.13 4.27
 11 25 3 4.72 31.14
 -11 -27 -3 23.74 26.19
 -11 -27 -3 39.62 4.38
 -11 -27 -3 23.72 26.19
 -11 27 3 39.18 37.42
 -11 27 3 49.01 6.06
 -11 27 3 39.17 37.43
 11 27 3 23.17 34.87
 11 27 3 51.4 6.16
 11 27 3 23.17 34.87
 -11 -29 -3 4.54 30.93
 -11 -29 -3 4.55 30.93
 11 -29 -3 -9.72 37.87
 11 -29 -3 -9.71 37.86
 -11 29 3 -11.11 37.09
 -11 29 3 4.65 4.16
 -11 29 3 -11.18 37.09
 11 29 3 -1.83 36.84
 11 29 3 6.29 4.24
 11 29 3 -1.84 36.84
 -11 -31 -3 11.65 36.72
 -11 -31 -3 11.64 36.72
 11 -31 -3 -10.24 32.37
 11 -31 -3 -10.23 32.37
 -11 31 3 1.01 4.36
 11 31 3 -24.21 40.97
 11 31 3 4.41 4.39
 11 31 3 -24.2 40.97
 -11 33 3 9.82 4.79
 11 33 3 10.91 47.03
 11 33 3 11.74 5.13
 11 33 3 10.91 47.03
 -11 -35 -3 23.74 46.11
 -11 -35 -3 23.74 46.11
 -11 35 3 18.91 5.44
 11 35 3 12.87 90.64
 11 35 3 15.75 5.57
 11 35 3 12.82 90.63
 -11 37 3 8.36 5.41
 11 37 3 2.23 5.41
 -11 39 3 9.99 5.94
 11 39 3 6.71 6.1
 -11 41 3 0.95 6.15
 13 39 -3 10.71 7.16
 -13 -39 3 5.01 7.47
 13 37 -3 4.16 6.43
 -13 -37 3 7.95 7.15
 13 -37 3 24.67 7.16
 13 35 -3 10.43 6
 -13 -35 3 18.04 6.72
 13 33 -3 -32.61 80.56
 13 33 -3 3.85 5.9
 13 33 -3 -32.59 80.55
 -13 -33 3 2 72.21
 -13 -33 3 8.79 6.08
 -13 -33 3 2.01 72.2
 13 31 -3 9.16 61.98
 13 31 -3 3.46 5.11
 13 31 -3 9.18 61.98
 -13 -31 3 -12.8 52.18
 -13 -31 3 6.66 5.75
 -13 -31 3 -12.81 52.18
 13 29 -3 1.87 63.74
 13 29 -3 7.61 4.99
 13 29 -3 1.84 63.74
 -13 -29 3 10.6 48.6
 -13 -29 3 10.88 5.43
 -13 -29 3 10.6 48.6
 13 27 -3 0.45 47.97
 13 27 -3 10.66 4.73
 13 27 -3 0.45 47.97
 -13 -27 3 19.25 40.78
 -13 -27 3 20.54 5.58
 -13 -27 3 19.25 40.77
 13 25 -3 27.22 44.69
 13 25 -3 12.67 4.87
 13 25 -3 27.24 44.69
 -13 -25 3 16.98 38.61
 -13 -25 3 14.66 5.04
 -13 -25 3 16.97 38.61
 13 23 -3 21.26 39.64
 13 23 -3 10.68 4.2
 13 23 -3 21.25 39.67
 -13 -23 3 -4.33 32.5
 -13 -23 3 12.69 4.65
 -13 -23 3 -4.34 32.5
 13 21 -3 -5.69 35.99
 13 21 -3 -5.69 36
 -13 -21 3 20.92 33.5
 -13 -21 3 -1.25 4.05
 -13 -21 3 20.92 33.5
 13 -21 3 7.74 22.71
 13 -21 3 7.8 22.72
 13 19 -3 35.53 32.86
 13 19 -3 19.24 4.11
 13 19 -3 35.54 32.86
 -13 -19 3 23.78 29.96
 -13 -19 3 22.2 4.53
 -13 -19 3 23.77 29.96
 13 -19 3 22.67 21.02
 13 -19 3 22.67 21.02
 13 17 -3 10.1 29.34
 13 17 -3 18.37 4.26
 13 17 -3 10.07 29.34
 -13 -17 3 16.79 25.12
 -13 -17 3 20.97 4.3
 -13 -17 3 16.79 25.12
 13 -17 3 23.15 18.79
 13 -17 3 21.2 18.33
 13 -17 3 12.83 3.4
 13 -17 3 23.16 18.79
 13 -17 3 21.21 18.31
 13 15 -3 64.67 34.88
 13 15 -3 62.98 5.8
 13 15 -3 64.66 34.88
 -13 -15 3 53.51 30.93
 -13 -15 3 55.98 5.73
 -13 -15 3 53.55 30.93
 13 -15 3 64.01 18.39
 13 -15 3 47.33 29.28
 13 -15 3 56.6 4.4
 13 -15 3 64.03 18.39
 13 -15 3 47.56 29.27
 13 13 -3 55.05 26.17
 13 13 -3 71.93 5.8
 13 13 -3 55.04 26.17
 -13 -13 3 58.44 30.23
 -13 -13 3 70.48 5.53
 -13 -13 3 58.44 30.23
 13 -13 3 74.36 16.32
 13 -13 3 66.01 19.58
 13 -13 3 74.37 16.32
 13 -13 3 65.86 19.59
 13 11 -3 -2.66 27.43
 13 11 -3 10.36 3.56
 13 11 -3 1.74 4.2
 13 11 -3 -2.6 27.43
 -13 -11 3 15.04 26.39
 -13 -11 3 15.04 26.39
 13 -11 3 4.44 12.21
 13 -11 3 8.97 12.75
 13 -11 3 4.44 12.21
 13 -11 3 9.05 12.75
 13 9 -3 22.26 28.21
 13 9 -3 7.35 3.15
 13 9 -3 3.51 3.66
 13 9 -3 22.26 28.23
 -13 -9 3 11.68 22.9
 -13 -9 3 10.06 3.14
 -13 -9 3 11.67 22.91
 13 7 -3 81.89 29.96
 13 7 -3 65.13 5.21
 13 7 -3 81.87 29.96
 -13 -7 3 72.22 27.14
 -13 -7 3 72.21 27.14
 13 -7 3 62.85 4.65
 13 5 -3 30.46 26.7
 13 5 -3 31.17 3.84
 13 5 -3 30.5 26.67
 -13 -5 3 23.08 21.84
 -13 -5 3 23.09 21.84
 13 -5 3 30.42 3.58
 13 3 -3 40.18 26.52
 13 3 -3 34.04 3.85
 13 3 -3 40.15 26.52
 -13 -3 3 31.34 20.81
 -13 -3 3 31.3 20.81
 13 -3 3 36.92 3.72
 13 1 -3 -2.53 23.26
 13 1 -3 1.38 2.8
 13 1 -3 -2.56 23.26
 -13 -1 3 -1.47 19.88
 -13 -1 3 -1.49 19.88
 13 -1 3 3.68 2.9
 13 -1 3 3.05 2.98
 13 -1 -3 -3.69 22.35
 13 -1 -3 3.28 2.97
 13 -1 -3 -3.72 22.34
 13 1 3 3.63 3.07
 13 1 3 2.44 2.99
 13 -3 -3 36.82 24.63
 13 -3 -3 37.58 3.96
 13 -3 -3 36.67 24.63
 13 3 3 32.05 19.78
 13 3 3 32.72 4.33
 13 3 3 32.21 19.77
 -13 -5 -3 29.73 21.37
 -13 -5 -3 29.74 21.38
 13 -5 -3 14.92 23.36
 13 -5 -3 40.44 25.42
 13 -5 -3 33.33 3.89
 13 -5 -3 14.92 23.37
 13 -5 -3 40.29 25.44
 13 5 3 35.06 14.33
 13 5 3 35.06 14.33
 -13 -7 -3 79.73 15.99
 -13 -7 -3 79.73 15.99
 13 -7 -3 56.67 27.79
 13 -7 -3 78.7 28.42
 13 -7 -3 65.69 5.18
 13 -7 -3 57.25 27.96
 13 -7 -3 78.74 28.42
 -13 7 3 68.09 4.89
 13 7 3 74.71 17.33
 13 7 3 74.68 17.33
 -13 -9 -3 5.38 14.99
 -13 -9 -3 5.38 14.99
 13 -9 -3 0.78 23.41
 13 -9 -3 5.35 25.19
 13 -9 -3 9.04 3.3
 13 -9 -3 0.75 23.32
 13 -9 -3 5.35 25.19
 -13 9 3 9.9 3.08
 13 9 3 6.67 16.97
 13 9 3 10.03 2.5
 13 9 3 6.61 16.97
 -13 -11 -3 1.82 16.51
 -13 -11 -3 1.82 16.51
 13 -11 -3 0.05 25.39
 13 -11 -3 6.7 25.35
 13 -11 -3 6.26 3.4
 13 -11 -3 0.04 25.4
 13 -11 -3 6.8 25.35
 -13 11 3 8.21 3.08
 13 11 3 4.47 18.61
 13 11 3 5.95 2.48
 13 11 3 4.46 18.61
 -13 -13 -3 72.46 20.45
 -13 -13 -3 72.46 20.45
 13 -13 -3 60.74 28.7
 13 -13 -3 64.24 29.25
 13 -13 -3 74.83 5.81
 13 -13 -3 60.61 28.66
 13 -13 -3 64.24 29.26
 -13 13 3 58.26 5.03
 13 13 3 59.23 22.74
 13 13 3 62.95 4.5
 13 13 3 59.23 22.74
 -13 -15 -3 97.01 23.27
 -13 -15 -3 97.03 23.27
 13 -15 -3 59.75 29.55
 13 -15 -3 57.71 30.01
 13 -15 -3 55.71 5.73
 13 -15 -3 59.75 29.54
 13 -15 -3 57.72 30.01
 -13 15 3 60.56 5.28
 13 15 3 86.18 26.21
 13 15 3 60.49 6.3
 13 15 3 86.19 26.21
 -13 -17 -3 12.02 21.35
 -13 -17 -3 12.02 21.35
 13 -17 -3 11.21 28.5
 13 -17 -3 8.73 29.11
 13 -17 -3 23.1 4.36
 13 -17 -3 11.26 28.53
 13 -17 -3 8.73 29.11
 -13 17 3 16.68 3.64
 13 17 3 26.2 25.98
 13 17 3 20.48 3.56
 13 17 3 26.2 25.98
 -13 -19 -3 10.03 22.75
 -13 -19 -3 10.03 22.76
 13 -19 -3 15.63 31.46
 13 -19 -3 11.66 30.52
 13 -19 -3 24.16 4.35
 13 -19 -3 15.63 31.47
 13 -19 -3 11.66 30.51
 -13 19 3 21.51 3.95
 13 19 3 29.56 28.66
 13 19 3 25.59 4.14
 13 19 3 29.56 28.66
 -13 -21 -3 3.32 24.81
 -13 -21 -3 3.32 24.81
 13 -21 -3 -3.92 32.56
 13 -21 -3 -22.11 33.26
 13 -21 -3 -3.92 32.56
 13 -21 -3 -22.12 33.26
 -13 21 3 2.77 3.49
 13 21 3 13.61 30.88
 13 21 3 0.18 3.53
 13 21 3 13.63 30.89
 -13 -23 -3 18.27 27.56
 -13 -23 -3 18.27 27.56
 13 -23 -3 3.8 32.31
 13 -23 -3 28.54 38.47
 13 -23 -3 3.79 32.3
 13 -23 -3 28.53 38.47
 -13 23 3 11.93 4.01
 13 23 3 -7.45 34.21
 13 23 3 12.82 4.16
 13 23 3 -7.45 34.21
 -13 -25 -3 20.7 31.79
 -13 -25 -3 20.7 31.79
 13 -25 -3 20.94 38.24
 13 -25 -3 20.94 38.24
 -13 25 3 15.68 4.31
 13 25 3 3.05 35.87
 13 25 3 13.87 4.43
 13 25 3 3.02 35.87
 -13 -27 -3 26.13 35.63
 -13 -27 -3 26.13 35.63
 13 -27 -3 8.2 52.52
 13 -27 -3 8.21 52.51
 -13 27 3 13.41 4.54
 13 27 3 10 4.49
 -13 -29 -3 9.54 46.8
 -13 -29 -3 9.53 46.8
 13 29 3 2.37 44.2
 13 29 3 6.7 4.96
 13 29 3 2.38 44.2
 -13 -31 -3 9.25 37.33
 -13 -31 -3 9.24 37.33
 -13 31 3 0.79 4.63
 13 31 3 -9.46 46.78
 13 31 3 -1.29 4.82
 13 31 3 -9.46 46.78
 -13 33 3 -0.36 4.93
 13 33 3 4.79 5.31
 -13 35 3 7.82 5.53
 13 35 3 15.4 6.13
 -13 37 3 6.43 5.71
 13 37 3 3.89 6.09
 -13 39 3 2.53 6.1
 13 39 3 6.67 8.23
 15 35 -3 2.26 6.88
 -15 -35 3 9.9 8.67
 15 33 -3 20.17 10.9
 -15 -33 3 30.11 7.37
 15 31 -3 2.79 6.09
 -15 -31 3 6.73 6.29
 15 29 -3 0.77 5.43
 -15 -29 3 2.43 73.84
 -15 -29 3 3.01 5.9
 -15 -29 3 2.43 73.85
 15 27 -3 34.81 59.51
 15 27 -3 6.89 5.21
 15 27 -3 34.83 59.51
 -15 -27 3 11.27 49.37
 -15 -27 3 6.1 5.54
 -15 -27 3 11.28 49.37
 15 25 -3 -3.71 56.14
 15 25 -3 7.66 4.99
 15 25 -3 -3.65 56.14
 -15 -25 3 15.9 43.77
 -15 -25 3 16.04 5.44
 -15 -25 3 15.91 43.77
 15 23 -3 18.47 49.72
 15 23 -3 4.26 4.72
 15 23 -3 18.45 49.72
 -15 -23 3 6.88 40.08
 -15 -23 3 6.87 4.93
 -15 -23 3 6.88 40.08
 15 -23 3 2.94 27.37
 15 -23 3 3.03 27.37
 15 21 -3 19.01 45.68
 15 21 -3 24.67 5.1
 15 21 -3 19 45.68
 -15 -21 3 10.26 40.15
 -15 -21 3 30.2 5.28
 -15 -21 3 10.26 40.15
 15 -21 3 23.08 25.22
 15 -21 3 23.1 25.22
 15 19 -3 16.34 40.96
 15 19 -3 0.97 4.05
 15 19 -3 16.35 40.93
 -15 -19 3 6.19 49.62
 -15 -19 3 6.93 4.35
 -15 -19 3 6.18 49.62
 15 -19 3 2.29 22.6
 15 -19 3 2.3 22.6
 15 17 -3 9.5 38.51
 15 17 -3 8.5 4.23
 15 17 -3 9.49 38.51
 -15 -17 3 4.73 29.14
 -15 -17 3 11.26 4.18
 -15 -17 3 4.73 29.14
 15 -17 3 1.33 26.84
 15 -17 3 7.74 20.43
 15 -17 3 1.34 26.84
 15 -17 3 7.71 20.43
 15 15 -3 8.45 40.46
 15 15 -3 1.94 4.23
 15 15 -3 8.46 40.46
 -15 -15 3 13.49 34.55
 -15 -15 3 6.23 4.02
 -15 -15 3 13.48 34.54
 15 -15 3 3.51 19.36
 15 -15 3 -1.64 18.22
 15 -15 3 3.35 19.36
 15 -15 3 -1.79 18.22
 15 13 -3 5.66 32.38
 15 13 -3 5.67 3.93
 15 13 -3 5.64 32.38
 -15 -13 3 2.29 27.13
 -15 -13 3 6.28 3.69
 -15 -13 3 2.29 27.13
 15 -13 3 3.47 16.39
 15 -13 3 11.56 16.25
 15 -13 3 3.47 16.39
 15 -13 3 11.56 16.25
 15 11 -3 9.92 30.42
 15 11 -3 10.46 4
 15 11 -3 9.92 30.42
 -15 -11 3 4.45 24.6
 -15 -11 3 8.27 3.76
 -15 -11 3 4.45 24.6
 15 9 -3 -6.28 30.48
 15 9 -3 -1.49 3.41
 15 9 -3 -6.26 30.48
 -15 -9 3 3.9 24.8
 -15 -9 3 3.88 24.8
 15 7 -3 7.49 27.97
 15 7 -3 6.98 3.56
 15 7 -3 7.49 27.97
 -15 -7 3 1.85 28.04
 -15 -7 3 1.85 28.04
 15 5 -3 2.23 26.34
 15 5 -3 1.89 3.33
 15 5 -3 2.25 26.34
 -15 -5 3 -2.59 24.41
 -15 -5 3 -2.58 24.41
 15 3 -3 -1.76 29.42
 15 3 -3 1.57 3.33
 15 3 -3 -1.76 29.42
 -15 -3 3 -3.6 26.34
 -15 -3 3 -3.63 26.34
 15 1 -3 31 27.78
 15 1 -3 43.17 4.58
 15 1 -3 31 27.78
 -15 -1 3 34.38 27.07
 -15 -1 3 34.37 27.07
 15 -1 3 47.18 5.26
 15 -1 3 42.99 5.34
 15 -1 -3 36.4 27.2
 15 -1 -3 44.24 5.47
 15 -1 -3 36.41 27.2
 15 1 3 43.05 5.22
 15 -3 -3 -9.31 27.07
 15 -3 -3 -2.48 28.55
 15 -3 -3 2 3.31
 15 -3 -3 -9.32 27.07
 15 -3 -3 -2.47 28.55
 15 3 3 0.76 13.9
 15 3 3 5.95 3.58
 15 3 3 0.75 13.9
 15 -5 -3 13.66 28.62
 15 -5 -3 5.39 25.91
 15 -5 -3 2.14 3.48
 15 -5 -3 13.63 28.62
 15 -5 -3 5.39 25.91
 15 5 3 1.79 16.97
 15 5 3 1.84 16.97
 -15 -7 -3 8.88 17.25
 -15 -7 -3 8.88 17.25
 15 -7 -3 -7.86 43.98
 15 -7 -3 -1.52 29.69
 15 -7 -3 9.85 3.73
 15 -7 -3 -8.09 43.97
 15 -7 -3 -1.42 29.69
 15 7 3 19.4 19.62
 15 7 3 10 2.88
 15 7 3 19.37 19.62
 -15 -9 -3 -3.04 18.1
 -15 -9 -3 -3.04 18.1
 15 -9 -3 -3.48 29.36
 15 -9 -3 -2.99 26.96
 15 -9 -3 -0.04 3.45
 15 -9 -3 -3.51 29.25
 15 -9 -3 -2.91 26.96
 15 9 3 -2.7 33.87
 15 9 3 -0.51 2.65
 15 9 3 -2.69 33.87
 -15 -11 -3 7.89 21.96
 -15 -11 -3 7.87 21.96
 15 -11 -3 6.8 31.2
 15 -11 -3 7.7 30.84
 15 -11 -3 7.56 3.82
 15 -11 -3 6.85 31.25
 15 -11 -3 7.53 30.84
 -15 11 3 5.98 3.44
 15 11 3 13.39 24.2
 15 11 3 8.4 3.16
 15 11 3 13.37 24.2
 -15 -13 -3 -0.56 22.36
 -15 -13 -3 -0.55 22.36
 15 -13 -3 8.98 30.64
 15 -13 -3 0.84 31.81
 15 -13 -3 9.83 3.9
 15 -13 -3 8.99 30.66
 15 -13 -3 0.9 31.81
 -15 13 3 5.07 3.42
 15 13 3 6.37 25.65
 15 13 3 5.81 3.32
 15 13 3 6.36 25.65
 -15 -15 -3 0.29 23.01
 -15 -15 -3 0.29 23.01
 15 -15 -3 -2.9 32.94
 15 -15 -3 13.52 31.83
 15 -15 -3 3.85 4.04
 15 -15 -3 -2.91 32.96
 15 -15 -3 13.51 31.83
 -15 15 3 -0.09 3.29
 15 15 3 5.77 28.93
 15 15 3 2.17 3.47
 15 15 3 5.78 28.93
 -15 -17 -3 4 25.8
 -15 -17 -3 4.03 25.8
 15 -17 -3 10.3 34.16
 15 -17 -3 8.73 35.93
 15 -17 -3 10.45 4.52
 15 -17 -3 10.32 34.17
 15 -17 -3 8.73 35.93
 -15 17 3 10.17 3.75
 15 17 3 9.19 31.27
 15 17 3 10.51 3.89
 15 17 3 9.18 31.27
 -15 -19 -3 -2.62 27.53
 -15 -19 -3 -2.62 27.53
 15 -19 -3 -11.83 42.3
 15 -19 -3 -9.82 35.77
 15 -19 -3 -0.83 4.26
 15 -19 -3 -11.82 42.29
 15 -19 -3 -9.81 35.77
 -15 19 3 0.73 3.6
 15 19 3 0.15 33.7
 15 19 3 5.75 3.82
 15 19 3 0.25 33.7
 -15 -21 -3 19.73 31.72
 -15 -21 -3 19.73 31.72
 15 -21 -3 35 43.21
 15 -21 -3 23.8 5.06
 15 -21 -3 35 43.21
 -15 21 3 24.82 4.45
 15 21 3 -0.7 37.15
 15 21 3 24.61 4.77
 15 21 3 -0.72 37.15
 -15 -23 -3 0.55 32.35
 -15 -23 -3 0.55 32.35
 15 -23 -3 2.6 45.37
 15 -23 -3 7.59 4.91
 15 -23 -3 2.58 45.37
 -15 23 3 4.78 4.06
 15 23 3 12.83 40.46
 15 23 3 5.81 4.54
 15 23 3 12.83 40.46
 -15 -25 -3 5.56 37.45
 -15 -25 -3 5.56 37.45
 15 -25 -3 10.14 45.93
 15 -25 -3 13.03 5.39
 15 -25 -3 10.14 45.93
 -15 25 3 6 4.27
 15 25 3 -4.78 43.78
 15 25 3 10.69 4.93
 15 25 3 -4.74 43.78
 -15 -27 -3 13.16 39.23
 -15 -27 -3 13.16 39.23
 15 -27 -3 -9.72 74.65
 15 -27 -3 -9.9 74.48
 -15 27 3 0.44 4.39
 15 27 3 1.09 49
 15 27 3 5.35 5.02
 15 27 3 1.09 49
 -15 29 3 1.44 4.63
 15 29 3 2.2 5.21
 -15 31 3 1.92 5.09
 15 31 3 2.63 5.74
 -15 33 3 26.73 6.1
 15 33 3 23.16 6.57
 -15 35 3 5.08 5.95
 15 35 3 6.88 6.49
 17 31 -3 4.62 7.01
 -17 -31 3 7.68 7.15
 17 29 -3 4.59 7.47
 -17 -29 3 3.81 6.49
 17 27 -3 -0.12 5.95
 -17 -27 3 2.67 6.15
 17 -27 3 -1.8 42
 17 -27 3 -1.83 42
 17 25 -3 17.79 5.99
 -17 -25 3 17.74 6.12
 17 -25 3 14.81 34.84
 17 -25 3 14.85 34.87
 17 23 -3 13.93 5.55
 -17 -23 3 15.78 5.75
 17 -23 3 9.73 31.25
 17 -23 3 9.75 31.25
 17 21 -3 9.44 5.23
 -17 -21 3 6.22 50.17
 -17 -21 3 15.08 5.76
 -17 -21 3 6.21 50.17
 17 -21 3 -1.38 27.46
 17 -21 3 -1.5 27.49
 17 19 -3 10.02 49.27
 17 19 -3 5.88 5.08
 17 19 -3 9.97 49.23
 -17 -19 3 23.21 47.12
 -17 -19 3 8.84 4.95
 -17 -19 3 23.23 47.15
 17 -19 3 2.8 25.46
 17 -19 3 2.75 25.46
 17 17 -3 9.58 40.99
 17 17 -3 11.1 5
 17 17 -3 9.59 40.99
 -17 -17 3 18.54 40.75
 -17 -17 3 16.07 4.96
 -17 -17 3 18.49 40.72
 17 -17 3 21.54 22.64
 17 -17 3 21.57 22.64
 17 15 -3 21.25 36.99
 17 15 -3 6.79 4.64
 17 15 -3 21.27 37.02
 -17 -15 3 9.68 37.19
 -17 -15 3 13.72 4.58
 -17 -15 3 9.67 37.19
 17 -15 3 6.2 20.4
 17 -15 3 6.21 20.4
 17 13 -3 9.84 36.33
 17 13 -3 21.29 5.07
 17 13 -3 9.84 36.33
 -17 -13 3 12.59 37.64
 -17 -13 3 26.49 4.67
 -17 -13 3 12.58 37.64
 17 11 -3 -0.22 36.7
 17 11 -3 0.3 4.24
 17 11 -3 -0.26 36.7
 -17 -11 3 18.84 38.38
 -17 -11 3 18.84 38.37
 17 9 -3 -3.86 38.45
 17 9 -3 4.6 4.2
 17 9 -3 -3.86 38.45
 -17 -9 3 12.96 36.75
 -17 -9 3 13.05 36.74
 17 7 -3 10.02 36.92
 17 7 -3 8.23 7.41
 17 7 -3 10.01 36.93
 -17 -7 3 7.45 34.96
 -17 -7 3 7.45 34.96
 17 5 -3 -3.07 27.91
 17 5 -3 10.3 4.79
 17 5 -3 -3.07 27.91
 -17 -5 3 -4.04 44.14
 -17 -5 3 -4.03 44.14
 17 3 -3 23.45 34.66
 17 3 -3 27.58 4.68
 17 3 -3 23.41 34.64
 17 1 -3 19.03 36.08
 17 1 -3 3.31 3.87
 17 1 -3 19.02 36.09
 17 -1 -3 13.61 38.85
 17 -1 -3 -4.95 27.97
 17 -1 -3 0.35 3.87
 17 -1 -3 13.6 38.85
 17 -1 -3 -4.96 27.97
 17 1 3 4.44 4.18
 17 -3 -3 25.39 41.03
 17 -3 -3 14.14 34.23
 17 -3 -3 27.62 4.75
 17 -3 -3 25.54 40.99
 17 -3 -3 14.15 34.23
 17 3 3 28.94 4.78
 17 -5 -3 7.53 36.26
 17 -5 -3 6.86 4.12
 17 -5 -3 7.56 36.26
 17 5 3 -1.45 21.78
 17 5 3 14.31 21.78
 17 5 3 8.81 4.37
 17 5 3 -1.41 21.78
 17 5 3 14.07 21.79
 17 -7 -3 4.33 34.66
 17 -7 -3 7.99 4.21
 17 -7 -3 4.48 34.65
 17 7 3 2.35 23.41
 17 7 3 10.03 3.46
 17 7 3 2.41 23.41
 -17 -9 -3 5.82 22.5
 -17 -9 -3 5.8 22.5
 17 -9 -3 14.34 33.77
 17 -9 -3 14.41 33.78
 17 9 3 5.45 26.47
 17 9 3 7.53 3.54
 17 9 3 5.43 26.47
 -17 -11 -3 2.21 24.4
 -17 -11 -3 2.24 24.4
 17 -11 -3 6.67 35.02
 17 -11 -3 -0.17 4.26
 17 -11 -3 6.67 35.02
 17 11 3 6.46 29.42
 17 11 3 -1.59 3.3
 17 11 3 6.42 29.42
 -17 -13 -3 32.88 27.84
 -17 -13 -3 32.87 27.84
 17 -13 -3 0.64 39
 17 -13 -3 22.21 4.96
 17 -13 -3 0.47 38.95
 17 13 3 14.69 32.26
 17 13 3 26.6 4.27
 17 13 3 14.71 32.25
 -17 -15 -3 6.56 29.55
 -17 -15 -3 6.55 29.55
 17 -15 -3 59.29 44.06
 17 -15 -3 4.79 4.61
 17 -15 -3 59.24 44.02
 17 15 3 2.07 35.17
 17 15 3 9.8 4.19
 17 15 3 2.09 35.18
 -17 -17 -3 5.69 31.78
 -17 -17 -3 5.69 31.78
 17 -17 -3 -4.3 38.76
 17 -17 -3 15.71 5.19
 17 -17 -3 -4.31 38.76
 -17 17 3 11.17 4.28
 17 17 3 10.66 40.95
 17 17 3 11.84 4.56
 17 17 3 10.68 40.95
 -17 -19 -3 -7.78 35.28
 -17 -19 -3 -7.78 35.28
 17 -19 -3 16.73 44.58
 17 -19 -3 4.7 4.99
 17 -19 -3 16.65 44.54
 -17 19 3 5.25 4.29
 17 19 3 -11.88 59.93
 17 19 3 1.23 4.56
 17 19 3 -11.87 59.93
 17 -21 -3 13.47 5.54
 -17 21 3 15.71 4.72
 17 21 3 -2.43 45.73
 17 21 3 15.81 5.01
 17 21 3 -2.5 45.73
 -17 -23 -3 12.89 42.91
 -17 -23 -3 12.85 42.91
 17 -23 -3 20.42 5.89
 -17 23 3 11.3 4.71
 17 23 3 31.92 57.34
 17 23 3 22.2 6.88
 17 23 3 31.94 57.34
 17 -25 -3 15.57 6
 -17 25 3 14.35 5.01
 17 25 3 13.53 5.72
 17 -27 -3 4.91 5.95
 17 27 3 1.61 5.75
 17 -29 -3 2.85 6.31
 -17 29 3 4.09 5.49
 17 29 3 1.41 6.04
 17 -31 -3 3.28 7.54
 -17 31 3 4.67 5.83
 17 31 3 3.07 6.52
 19 23 -3 3.06 11.11
 -19 -23 3 11.22 6.9
 19 -23 3 -9.06 43.53
 19 -23 3 -9.04 43.54
 19 21 -3 4.91 5.87
 -19 -21 3 8.36 6.44
 19 -21 3 5.16 43.19
 19 -21 3 5.14 43.23
 19 19 -3 3.17 5.63
 -19 -19 3 4.18 5.81
 19 -19 3 0.9 39.21
 19 -19 3 0.92 39.21
 19 17 -3 3.39 5.58
 -19 -17 3 8.41 5.71
 19 15 -3 10.18 5.75
 -19 -15 3 7.67 5.43
 19 -15 3 7.89 4.59
 19 13 -3 1.52 5.14
 19 -13 3 1.01 4.28
 19 11 -3 7.18 5.2
 19 9 -3 -0.08 4.84
 19 7 -3 9.69 46.72
 19 7 -3 4.14 4.91
 19 7 -3 9.68 46.72
 -19 -7 3 -5.57 47.1
 -19 -7 3 -5.58 47.1
 19 5 -3 35.04 42.32
 19 5 -3 17.18 5.17
 19 5 -3 35.08 42.36
 -19 -5 3 0.3 41.77
 -19 -5 3 0.29 41.77
 19 3 -3 7.27 37.98
 19 3 -3 8.04 4.9
 19 3 -3 7.27 37.98
 19 1 -3 2.95 35.46
 19 1 -3 7.46 4.76
 19 1 -3 2.95 35.46
 19 -1 -3 8.68 34.8
 19 -1 -3 11.41 4.93
 19 -1 -3 8.68 34.78
 19 -3 -3 8.93 35.43
 19 -3 -3 11.32 4.93
 19 -3 -3 8.8 35.43
 19 3 3 7.07 3.98
 19 3 3 11.8 5.2
 19 -5 -3 12.42 36.08
 19 -5 -3 13.05 4.98
 19 -5 -3 12.3 36.08
 19 5 3 1.53 43.98
 19 5 3 19.34 4.23
 19 5 3 20.21 5.5
 19 5 3 1.46 43.98
 19 -7 -3 -3.07 38
 19 -7 -3 2.21 4.71
 19 -7 -3 -3.1 38.01
 19 7 3 -9.35 29.61
 19 7 3 6.35 4.14
 19 7 3 7.7 5.28
 19 7 3 -9.25 29.6
 19 -9 -3 0.09 4.78
 19 9 3 -10.65 31.42
 19 9 3 -0.16 4.11
 19 9 3 -10.72 31.42
 -19 -11 -3 5.65 30.27
 -19 -11 -3 5.64 30.27
 19 -11 -3 4.01 5.03
 19 11 3 3.02 35.98
 19 11 3 4.54 4.31
 19 11 3 3.04 35.98
 -19 -13 -3 3.05 33.31
 -19 -13 -3 3.07 33.31
 19 -13 -3 0.23 5.05
 19 13 3 -0.6 40.17
 19 13 3 -0.82 4.37
 19 13 3 -0.51 40.17
 -19 -15 -3 -5.09 36.47
 -19 -15 -3 -5.11 36.47
 19 -15 -3 8.01 5.45
 19 15 3 6.98 43.14
 19 15 3 5.84 4.86
 19 15 3 7 43.14
 -19 -17 -3 0.63 38.96
 -19 -17 -3 0.65 38.96
 19 -17 -3 4.66 5.58
 19 17 3 12.83 47.24
 19 17 3 5.18 5.14
 19 17 3 12.81 47.24
 -19 -19 -3 -8.93 53.36
 -19 -19 -3 -8.93 53.36
 19 -19 -3 -5.76 5.47
 19 19 3 6.05 5.43
 19 -21 -3 6.38 6.07
 19 21 3 3.2 5.79
 19 -23 -3 4.31 6.24
 19 23 3 3.78 6.34
 21 -15 3 11.06 7.32
 21 13 -3 10.67 6.43
 21 -13 3 10.82 5.79
 21 11 -3 3.02 6.27
 21 9 -3 1.65 5.95
 21 -9 3 3.19 4.91
 21 7 -3 4.07 5.8
 21 -7 3 6.77 4.87
 21 5 -3 0.35 5.47
 21 3 -3 22.62 6.14
 21 -3 3 17.73 5.1
 21 1 -3 4.98 5.68
 21 -1 -3 8.11 5.69
 21 1 3 4.45 4.84
 21 -3 -3 20.39 6.09
 21 3 3 19.55 5.19
 21 -5 -3 1.25 5.53
 21 5 3 4.11 5.11
 21 -7 -3 8.05 5.75
 21 7 3 3.28 5.02
 21 7 3 12.49 6.51
 21 -9 -3 1.72 5.68
 21 9 3 4.15 5.14
 21 9 3 7.04 6.31
 21 -11 -3 4.84 5.87
 21 11 3 -25.23 54.45
 21 11 3 7.8 5.39
 21 11 3 -25.26 54.45
 21 -13 -3 8.85 6.15
 21 13 3 13.5 5.83
 21 -15 -3 11.38 6.53
 0 46 -4 1.43 6.18
 0 44 -4 3.71 5.74
 0 -44 4 5.99 7.3
 0 42 -4 1.48 5.22
 0 -42 4 3.18 6.74
 0 40 -4 34.79 5.84
 0 -40 4 40.76 7.32
 0 38 -4 2.42 53.34
 0 38 -4 -0.39 4.44
 0 38 -4 2.45 53.34
 0 -38 4 -5.72 41.97
 0 -38 4 -0.32 5.9
 0 -38 4 -5.74 41.97
 0 36 -4 35.78 41.77
 0 36 -4 14.7 4.47
 0 36 -4 35.79 41.77
 0 -36 4 8.36 37.26
 0 -36 4 17.16 6.23
 0 -36 4 8.37 37.26
 0 34 -4 4.83 36.4
 0 34 -4 -0.45 3.75
 0 34 -4 4.85 36.4
 0 -34 4 -7.39 32.95
 0 -34 4 1.25 9.18
 0 -34 4 -7.36 32.95
 0 32 -4 35.58 32.18
 0 32 -4 33.67 4.6
 0 32 -4 35.61 32.18
 0 -32 4 21.6 32.32
 0 -32 4 36.67 6.02
 0 -32 4 21.61 32.33
 0 30 -4 15.48 29.81
 0 30 -4 0.28 3.23
 0 30 -4 15.46 29.81
 0 -30 4 -0.51 27.98
 0 -30 4 1.99 4.83
 0 -30 4 -0.49 27.98
 0 28 -4 22.13 26.21
 0 28 -4 42.82 4.34
 0 28 -4 22.13 26.21
 0 -28 4 100.52 30.71
 0 -28 4 41.33 5.66
 0 -28 4 100.5 30.71
 0 26 -4 3.72 23.33
 0 26 -4 1.54 2.71
 0 26 -4 3.72 23.33
 0 -26 4 7.28 21.59
 0 -26 4 -2 4.11
 0 -26 4 7.28 21.59
 0 24 -4 17.88 21.87
 0 24 -4 19.19 3.06
 0 24 -4 17.88 21.87
 0 -24 4 17.84 20.24
 0 -24 4 18.17 4.37
 0 -24 4 17.84 20.24
 0 22 -4 -4.5 18.49
 0 22 -4 0.19 2.48
 0 22 -4 -4.5 18.49
 0 -22 4 -1.73 17.71
 0 -22 4 2.06 3.67
 0 -22 4 -1.74 17.71
 0 20 -4 8.6 16.76
 0 20 -4 24.72 2.8
 0 20 -4 8.6 16.76
 0 -20 4 26.67 17.75
 0 -20 4 32.38 4.19
 0 -20 4 26.67 17.76
 0 18 -4 2.47 15.68
 0 18 -4 -1.71 2.68
 0 18 -4 1.26 1.98
 0 18 -4 2.47 15.68
 0 -18 4 -0.82 13.49
 0 -18 4 -0.08 2.28
 0 -18 4 2.22 3.17
 0 -18 4 -0.79 13.49
 0 16 -4 132.64 20.66
 0 16 -4 125.62 4.21
 0 16 -4 136.52 4.1
 0 16 -4 135.8 5.41
 0 16 -4 132.64 20.66
 0 -16 4 122.29 18.97
 0 -16 4 129.01 4.45
 0 -16 4 136.76 6.77
 0 -16 4 122.32 18.97
 0 14 -4 6.72 13.06
 0 14 -4 -0.71 1.82
 0 14 -4 0.1 1.72
 0 14 -4 -3.26 2.46
 0 14 -4 6.72 13.06
 0 -14 4 1.05 12.83
 0 -14 4 -1.44 2.3
 0 -14 4 0.87 2.61
 0 -14 4 1.04 12.83
 0 12 -4 121.25 16.74
 0 12 -4 124.91 3.7
 0 12 -4 125.82 3.62
 0 12 -4 126.49 4.8
 0 12 -4 121.25 16.74
 0 -12 4 139.68 17.89
 0 -12 4 129.65 3.96
 0 -12 4 138.97 5.12
 0 -12 4 139.68 17.89
 0 10 -4 -0.46 9.46
 0 10 -4 1.71 1.6
 0 10 -4 1.5 1.53
 0 10 -4 -0.46 9.46
 0 -10 4 -1.11 9.46
 0 -10 4 0.54 1.68
 0 -10 4 1.63 2.4
 0 -10 4 -1.11 9.46
 0 8 -4 219.41 19.1
 0 8 -4 186.42 3.79
 0 8 -4 205.68 3.81
 0 8 -4 197.3 4.98
 0 8 -4 219.41 19.1
 0 -8 4 209.73 19.4
 0 -8 4 193.28 4.08
 0 -8 4 194.06 4.06
 0 -8 4 207.73 5.1
 0 -8 4 209.73 19.4
 0 6 -4 1.59 8.49
 0 6 -4 0.18 1.45
 0 6 -4 0.57 1.34
 0 6 -4 0.38 2.06
 0 6 -4 1.59 8.49
 0 -6 4 1.17 9.57
 0 -6 4 -0.74 1.42
 0 -6 4 -0.05 1.5
 0 -6 4 0.83 2.04
 0 -6 4 1.17 9.57
 0 4 -4 28.72 10.07
 0 4 -4 19.09 2.16
 0 4 -4 24.37 2.16
 0 4 -4 24.46 2.64
 0 4 -4 28.72 10.07
 0 -4 4 20.07 10.2
 0 -4 4 24.21 2.39
 0 -4 4 21.95 2.35
 0 -4 4 26.15 3.2
 0 -4 4 20.03 10.2
 0 2 -4 -1.87 8.43
 0 2 -4 0.15 1.38
 0 2 -4 0.84 1.32
 0 2 -4 2.28 2.02
 0 2 -4 -1.92 8.43
 0 -2 4 3.82 8.49
 0 -2 4 0.56 1.45
 0 -2 4 0.95 1.5
 0 -2 4 2.34 2.01
 0 -2 4 3.82 8.49
 0 0 -4 167.59 16.66
 0 0 -4 161.37 3.27
 0 0 -4 162.15 3.28
 0 0 -4 165.93 4.3
 0 0 -4 167.56 16.66
 0 0 4 171.26 15.81
 0 0 4 159.32 3.51
 0 0 4 153.09 3.41
 0 0 4 163.65 4.4
 0 0 4 171.25 15.81
 0 -2 -4 2 8.95
 0 -2 -4 1.55 1.43
 0 -2 -4 0.66 1.34
 0 -2 -4 2.03 8.95
 0 2 4 1.09 1.52
 0 2 4 4.33 1.57
 0 2 4 1.3 2.03
 0 -4 -4 26.99 10.6
 0 -4 -4 25.84 2.35
 0 -4 -4 26.1 2.32
 0 -4 -4 27.01 10.61
 0 4 4 21.11 2.44
 0 4 4 24.74 2.48
 0 4 4 24.16 2.67
 0 -6 -4 1.09 1.53
 0 -6 -4 -1.43 1.4
 0 6 4 1.36 1.55
 0 6 4 -1.15 2.03
 0 -8 -4 196.33 19.19
 0 -8 -4 198.86 4.05
 0 -8 -4 197.72 4.05
 0 -8 -4 196.33 19.19
 0 8 4 194.2 19.77
 0 8 4 200.97 4.3
 0 8 4 194.2 19.76
 0 -10 -4 -4.33 9.06
 0 -10 -4 2.23 1.78
 0 -10 -4 -4.33 9.06
 0 10 4 0.91 10.76
 0 10 4 1.25 1.71
 0 10 4 0.96 10.78
 0 -12 -4 147.62 19.55
 0 -12 -4 125.82 3.94
 0 -12 -4 147.6 19.55
 0 12 4 129.12 17.51
 0 12 4 132.73 4.14
 0 12 4 128.86 17.48
 0 -14 -4 -5.31 10.79
 0 -14 -4 -0.53 1.86
 0 -14 -4 -5.31 10.79
 0 14 4 1.65 12.54
 0 14 4 1.04 2.05
 0 14 4 -0.08 2.36
 0 14 4 1.65 12.56
 0 -16 -4 242.08 36.31
 0 -16 -4 130.52 4.46
 0 -16 -4 242.09 36.31
 0 16 4 90.64 18.1
 0 16 4 132.98 4.58
 0 16 4 137.09 5.07
 0 16 4 90.67 18.11
 0 -18 -4 4.26 15.69
 0 -18 -4 1.05 2.27
 0 -18 -4 4.26 15.69
 0 18 4 6.91 17.19
 0 18 4 0.03 3.72
 0 18 4 0.55 2.77
 0 18 4 6.92 17.2
 0 -20 -4 11.49 13.5
 0 -20 -4 11.49 13.49
 0 20 4 10.87 17.39
 0 20 4 29.94 3.3
 0 20 4 10.88 17.39
 0 -22 -4 6.17 16.28
 0 -22 -4 6.17 16.28
 0 22 4 8.33 20.31
 0 22 4 2.77 2.47
 0 22 4 8.33 20.31
 0 -24 -4 25.63 21.83
 0 -24 -4 25.63 21.83
 0 24 4 15.54 21.38
 0 24 4 16.89 3.22
 0 24 4 15.54 21.38
 0 -26 -4 0.32 21.65
 0 -26 -4 0.32 21.65
 0 26 4 -11.86 24.47
 0 26 4 0.48 2.95
 0 26 4 -11.86 24.47
 0 -28 -4 43.12 33.35
 0 -28 -4 43.11 33.35
 0 28 4 39.84 26.76
 0 28 4 40.69 4.64
 0 28 4 39.85 26.76
 0 -30 -4 2.81 24.21
 0 -30 -4 2.82 24.21
 0 30 4 -9.96 30.96
 0 30 4 0.64 3.39
 0 30 4 -9.97 30.96
 0 -32 -4 21.98 26.9
 0 -32 -4 21.98 26.9
 0 32 4 29.59 31.1
 0 32 4 31.01 4.67
 0 32 4 29.6 31.1
 0 -34 -4 -9.12 30.4
 0 -34 -4 -9.12 30.4
 0 34 4 4.35 64.41
 0 34 4 2.15 3.86
 0 34 4 4.35 64.41
 0 -36 -4 10.24 34.07
 0 -36 -4 10.24 34.07
 0 36 4 4.34 74.25
 0 36 4 12.6 4.68
 0 36 4 4.34 74.26
 0 -38 -4 -5.7 37.19
 0 -38 -4 -5.69 37.19
 0 38 4 -1.99 47.52
 0 38 4 1.6 4.61
 0 38 4 -1.98 47.53
 0 -40 -4 39.53 48.51
 0 -40 -4 39.51 48.51
 0 40 4 41.77 65.34
 0 40 4 36.85 5.9
 0 40 4 41.79 65.35
 0 -42 -4 5.28 59.86
 0 -42 -4 5.28 59.86
 0 42 4 -5.57 55.39
 0 42 4 1.11 5.41
 0 42 4 -5.51 55.4
 0 -44 -4 0.72 63.2
 0 -44 -4 0.73 63.21
 0 44 4 25.67 70.73
 0 44 4 1.96 5.87
 0 44 4 25.68 70.74
 0 46 4 -0.26 6.4
 -2 46 -4 4.9 6.11
 2 46 -4 -2.01 6.24
 -2 -46 4 10.4 7.87
 2 -46 4 13.9 8.37
 -2 44 -4 -0.35 5.48
 2 44 -4 2.64 5.89
 -2 -44 4 12.79 7.42
 2 -44 4 13.26 7.57
 -2 42 -4 11.45 5.3
 2 42 -4 15.32 5.85
 -2 -42 4 13.85 7.22
 2 -42 4 13.7 7.13
 -2 40 -4 -0.09 4.65
 2 40 -4 0.45 4.96
 -2 -40 4 0.47 52.2
 -2 -40 4 6.43 6.48
 -2 -40 4 0.47 52.21
 2 -40 4 5.31 6.42
 -2 38 -4 13.75 4.73
 2 38 -4 4.7 46.52
 2 38 -4 15.84 5.1
 2 38 -4 4.72 46.52
 -2 -38 4 10.83 45.1
 -2 -38 4 18.06 6.29
 -2 -38 4 10.83 45.11
 2 -38 4 20.44 6.7
 -2 36 -4 21.49 67.05
 -2 36 -4 14.68 4.39
 -2 36 -4 21.38 67.05
 2 36 -4 -20.51 38.15
 2 36 -4 8.04 4.4
 2 36 -4 -20.52 38.15
 -2 -36 4 3.29 41.16
 -2 -36 4 12.92 5.96
 -2 -36 4 3.29 41.16
 2 -36 4 17.87 37.17
 2 -36 4 11.67 6.13
 2 -36 4 18.01 37.17
 -2 34 -4 -4.04 34.78
 -2 34 -4 3.91 3.81
 -2 34 -4 -4.04 34.78
 2 34 -4 -5.73 38.35
 2 34 -4 3.84 4.07
 2 34 -4 -5.72 38.35
 -2 -34 4 -15.08 55.72
 -2 -34 4 -0.71 5.38
 -2 -34 4 -15.07 55.73
 2 -34 4 -2.54 31.52
 2 -34 4 4.42 5.65
 2 -34 4 -2.53 31.52
 -2 32 -4 22.44 31.77
 -2 32 -4 22.08 4.11
 -2 32 -4 22.44 31.77
 2 32 -4 17.92 34.48
 2 32 -4 18.43 4.16
 2 32 -4 17.91 34.48
 -2 -32 4 13.45 32.64
 -2 -32 4 26.18 5.89
 -2 -32 4 13.45 32.64
 2 -32 4 26.26 29.95
 2 -32 4 23.75 5.82
 2 -32 4 26.27 29.95
 -2 30 -4 44.93 29.4
 -2 30 -4 39.26 4.28
 -2 30 -4 44.93 29.4
 2 30 -4 56.25 33.85
 2 30 -4 43.29 4.59
 2 30 -4 56.25 33.84
 -2 -30 4 24.95 30.12
 -2 -30 4 45.53 6.29
 -2 -30 4 24.95 30.12
 2 -30 4 22.83 28.96
 2 -30 4 49.3 6.18
 2 -30 4 22.83 28.96
 -2 28 -4 0.83 25.01
 -2 28 -4 2.35 2.98
 -2 28 -4 0.84 25.01
 2 28 -4 -4.68 28.08
 2 28 -4 2 3.14
 2 28 -4 -4.69 28.08
 -2 -28 4 -6.95 25.58
 -2 -28 4 -0.38 4.45
 -2 -28 4 -6.96 25.58
 2 -28 4 -2.24 25.08
 2 -28 4 0.57 4.52
 2 -28 4 -2.24 25.08
 -2 26 -4 9.84 23.17
 -2 26 -4 4.37 2.81
 -2 26 -4 9.83 23.17
 2 26 -4 -3.36 24.09
 2 26 -4 6.5 2.98
 2 26 -4 -3.36 24.09
 -2 -26 4 0.36 23.52
 -2 -26 4 3.13 4.21
 -2 -26 4 0.36 23.52
 2 -26 4 1.47 22.18
 2 -26 4 4.69 4.27
 2 -26 4 1.5 22.18
 -2 24 -4 3.02 19.59
 -2 24 -4 4 2.6
 -2 24 -4 3.02 19.59
 2 24 -4 15.79 36.98
 2 24 -4 4.02 2.73
 2 24 -4 15.79 36.97
 -2 -24 4 -8.76 20.13
 -2 -24 4 7 4.25
 -2 -24 4 -8.75 20.13
 2 -24 4 -1.48 19.25
 2 -24 4 5.44 4.05
 2 -24 4 -1.48 19.25
 -2 22 -4 41.62 19.46
 -2 22 -4 42.42 3.73
 -2 22 -4 41.62 19.46
 2 22 -4 55.46 23.35
 2 22 -4 41.41 4.14
 2 22 -4 55.46 23.35
 -2 -22 4 29.85 22.42
 -2 -22 4 49.05 5.91
 -2 -22 4 29.85 22.42
 2 -22 4 44.65 20.06
 2 -22 4 46.39 4.81
 2 -22 4 44.62 20.06
 -2 20 -4 9.6 16.2
 -2 20 -4 12.47 2.36
 -2 20 -4 9.64 16.21
 2 20 -4 13.95 18.91
 2 20 -4 11.49 2.71
 2 20 -4 13.96 18.91
 -2 -20 4 17.18 17.03
 -2 -20 4 11.09 3.65
 -2 -20 4 17.17 17.03
 2 -20 4 24.38 16.51
 2 -20 4 10.34 3.03
 2 -20 4 9.48 3.59
 2 -20 4 24.38 16.51
 -2 18 -4 50.43 17.29
 -2 18 -4 63.01 3.56
 -2 18 -4 64.02 3.32
 -2 18 -4 50.43 17.29
 2 18 -4 55.2 20
 2 18 -4 59.28 4.26
 2 18 -4 64.31 3.99
 2 18 -4 55.21 20
 -2 -18 4 69.66 19.81
 -2 -18 4 69.06 5.51
 -2 -18 4 69.68 19.81
 2 -18 4 74.51 17.67
 2 -18 4 63.46 3.91
 2 -18 4 69.67 5.19
 2 -18 4 74.5 17.67
 -2 16 -4 57.6 14.86
 -2 16 -4 60.48 3.21
 -2 16 -4 64.21 3.06
 -2 16 -4 65.33 4.81
 -2 16 -4 57.61 14.86
 2 16 -4 66.85 17.29
 2 16 -4 58.93 3.94
 2 16 -4 61.53 3.7
 2 16 -4 66.86 17.29
 -2 -16 4 63.04 18.12
 -2 -16 4 61.57 4.02
 -2 -16 4 79.01 6.1
 -2 -16 4 63.04 18.12
 2 -16 4 68.81 16.17
 2 -16 4 61.31 4.71
 2 -16 4 69.62 4.81
 2 -16 4 68.81 16.17
 -2 14 -4 16.09 1.97
 -2 14 -4 17.28 1.96
 -2 14 -4 16.29 3.09
 2 14 -4 16.97 15.12
 2 14 -4 15.95 2.45
 2 14 -4 15.87 3.06
 2 14 -4 16.97 15.12
 -2 -14 4 17.78 14.1
 -2 -14 4 15.74 2.67
 -2 -14 4 15.48 3.22
 -2 -14 4 17.78 14.1
 2 -14 4 20.53 12.35
 2 -14 4 15.67 2.21
 2 -14 4 16.55 3.04
 2 -14 4 20.53 12.35
 -2 12 -4 19.37 11.84
 -2 12 -4 14.5 1.75
 -2 12 -4 13.96 1.69
 -2 12 -4 16.02 2.89
 -2 12 -4 19.37 11.84
 2 12 -4 7.6 12.24
 2 12 -4 13.45 2.31
 2 12 -4 13.46 2.18
 2 12 -4 13.5 2.86
 2 12 -4 7.6 12.23
 -2 -12 4 13.77 13.72
 -2 -12 4 12.71 2.42
 -2 -12 4 18.73 3.17
 -2 -12 4 13.77 13.72
 2 -12 4 10.45 11.12
 2 -12 4 13.79 2
 2 -12 4 14.75 2.86
 2 -12 4 10.45 11.12
 -2 10 -4 245.99 19.01
 -2 10 -4 236.5 3.43
 -2 10 -4 245.99 19.01
 2 10 -4 241.35 23
 2 10 -4 225.39 4.75
 2 10 -4 242.9 4.8
 2 10 -4 230.49 6.55
 2 10 -4 241.35 23
 -2 -10 4 263.59 23.94
 -2 -10 4 227.72 5.06
 -2 -10 4 257.89 5.94
 -2 -10 4 263.62 23.94
 2 -10 4 271.05 19.62
 2 -10 4 227.31 4.1
 2 -10 4 243.97 5.61
 2 -10 4 271.05 19.62
 -2 8 -4 53.08 10.91
 -2 8 -4 46.91 3.68
 -2 8 -4 53.08 10.91
 2 8 -4 54.96 12.57
 2 8 -4 45.18 3.11
 2 8 -4 44.64 2.91
 2 8 -4 41.69 3.66
 2 8 -4 54.96 12.58
 -2 -8 4 55.88 13.98
 -2 -8 4 45.43 3.1
 -2 -8 4 49.89 3.94
 -2 -8 4 55.88 13.98
 2 -8 4 55.78 11.12
 2 -8 4 44.37 2.58
 2 -8 4 42.8 2.47
 2 -8 4 49.45 3.78
 2 -8 4 55.78 11.12
 -2 6 -4 90.12 11.79
 -2 6 -4 74.85 3.81
 -2 6 -4 90.12 11.79
 2 6 -4 147.77 25.23
 2 6 -4 77.3 3.29
 2 6 -4 78.25 3.2
 2 6 -4 78.52 3.8
 2 6 -4 147.77 25.23
 -2 -6 4 111.69 16.33
 -2 -6 4 74.37 3.36
 -2 -6 4 75.57 3.34
 -2 -6 4 81.47 3.97
 -2 -6 4 111.71 16.33
 2 -6 4 82.81 11.9
 2 -6 4 70.5 2.64
 2 -6 4 73.5 2.61
 2 -6 4 82.31 3.99
 2 -6 4 82.8 11.9
 -2 4 -4 276.81 16.33
 -2 4 -4 273.98 5.35
 -2 4 -4 276.86 16.33
 2 4 -4 355.85 27.37
 2 4 -4 267.02 4.66
 2 4 -4 278.39 4.73
 2 4 -4 287.71 5.3
 2 4 -4 355.85 27.37
 -2 -4 4 415.03 30.57
 -2 -4 4 265.5 4.84
 -2 -4 4 272.91 4.88
 -2 -4 4 289.05 5.35
 -2 -4 4 415.09 30.57
 2 -4 4 290.69 16.78
 2 -4 4 272.92 3.79
 2 -4 4 276.91 3.76
 2 -4 4 287.32 5.55
 2 -4 4 290.7 16.78
 -2 2 -4 222.03 15.16
 -2 2 -4 216.26 4.87
 -2 2 -4 222.04 15.16
 2 2 -4 231.77 20.77
 2 2 -4 209.63 4.23
 2 2 -4 220.36 4.31
 2 2 -4 213.06 4.64
 2 2 -4 231.76 20.77
 -2 -2 4 225.26 20.42
 -2 -2 4 207.16 4.36
 -2 -2 4 208.47 4.32
 -2 -2 4 230.49 4.88
 -2 -2 4 225.26 20.42
 2 -2 4 201.28 14.31
 2 -2 4 204.99 3.34
 2 -2 4 210.36 3.34
 2 -2 4 222.87 5.06
 2 -2 4 201.32 14.31
 -2 0 -4 -1.43 7.29
 -2 0 -4 -1.43 7.29
 2 0 -4 -0.64 9.34
 2 0 -4 2.37 1.7
 2 0 -4 2.66 1.69
 2 0 -4 3.67 2.02
 2 0 -4 -0.64 9.34
 -2 0 4 9.35 9.51
 -2 0 4 1.88 1.75
 -2 0 4 -0.29 1.64
 -2 0 4 2.91 2.04
 -2 0 4 9.36 9.51
 2 0 4 -0.04 1.33
 2 0 4 0.37 1.26
 2 0 4 3.05 2.05
 -2 -2 -4 217.66 15.52
 -2 -2 -4 224.71 15.76
 -2 -2 -4 217.66 15.52
 -2 -2 -4 224.66 15.76
 2 -2 -4 214.41 20.5
 2 -2 -4 211.38 4.25
 2 -2 -4 216.04 4.35
 2 -2 -4 209.39 4.53
 2 -2 -4 214.4 20.5
 -2 2 4 214.66 4.49
 -2 2 4 204.14 4.28
 -2 2 4 219.23 4.65
 2 2 4 209 3.45
 2 2 4 209.49 3.46
 2 2 4 224.82 5.11
 -2 -4 -4 288.41 17.3
 -2 -4 -4 291.9 17.56
 -2 -4 -4 288.44 17.3
 -2 -4 -4 291.9 17.56
 2 -4 -4 325.52 22.23
 2 -4 -4 278.31 21.8
 2 -4 -4 276.56 4.76
 2 -4 -4 278.34 4.77
 2 -4 -4 325.51 22.23
 2 -4 -4 278.31 21.8
 -2 4 4 280.7 4.97
 -2 4 4 277.66 4.89
 -2 4 4 284.75 5.07
 2 4 4 285.67 4.06
 2 4 4 272.57 3.98
 2 4 4 293.05 5.6
 -2 -6 -4 101.35 13.5
 -2 -6 -4 78.02 2.42
 -2 -6 -4 79.7 2.49
 -2 -6 -4 101.36 13.5
 2 -6 -4 79.98 15.45
 2 -6 -4 130.38 24.57
 2 -6 -4 75.34 3.35
 2 -6 -4 82.02 3.36
 2 -6 -4 80.01 15.47
 2 -6 -4 130.37 24.57
 -2 6 4 79.66 3.42
 -2 6 4 83.2 3.7
 2 6 4 91.14 13.09
 2 6 4 81.65 2.88
 2 6 4 91.14 13.09
 -2 -8 -4 39.47 10.43
 -2 -8 -4 46.18 2.39
 -2 -8 -4 44.64 2.45
 -2 -8 -4 39.46 10.43
 2 -8 -4 42.22 12.15
 2 -8 -4 47.01 3.19
 2 -8 -4 45.98 3.06
 2 -8 -4 42.25 12.15
 -2 8 4 42.61 3.11
 -2 8 4 47.3 3.4
 2 8 4 43.77 11.65
 2 8 4 44.51 2.68
 2 8 4 43.98 11.68
 -2 -10 -4 -1.95 8.84
 -2 -10 -4 233.51 4.03
 -2 -10 -4 240.94 4.16
 -2 -10 -4 -1.95 8.84
 2 -10 -4 230.48 23.02
 2 -10 -4 243.49 4.99
 2 -10 -4 243.95 5.08
 2 -10 -4 230.48 23.02
 -2 10 4 227.72 23.81
 -2 10 4 246.58 5.11
 -2 10 4 227.71 23.81
 2 10 4 227.19 20.44
 2 10 4 243.87 4.56
 2 10 4 227.21 20.46
 -2 -12 -4 13.55 1.99
 2 -12 -4 16.37 12.18
 2 -12 -4 14.53 2.39
 2 -12 -4 16.36 12.18
 -2 12 4 20.01 15.28
 -2 12 4 14.4 2.47
 -2 12 4 20.01 15.28
 2 12 4 21.23 12.01
 2 12 4 14 2.17
 2 12 4 13 2.73
 2 12 4 21.26 12.02
 -2 -14 -4 14.79 2.22
 2 -14 -4 9.2 13.07
 2 -14 -4 14.7 2.56
 2 -14 -4 9.21 13.07
 -2 14 4 15.6 13.94
 -2 14 4 15.12 2.46
 -2 14 4 13.1 2.63
 -2 14 4 15.66 13.99
 2 14 4 8.32 13.3
 2 14 4 15.96 2.33
 2 14 4 16.1 2.97
 2 14 4 8.32 13.31
 -2 -16 -4 65.15 17.85
 -2 -16 -4 58.59 3.53
 -2 -16 -4 65.15 17.85
 2 -16 -4 45.01 16.2
 2 -16 -4 61.76 4.01
 2 -16 -4 45 16.2
 -2 16 4 63.48 17.84
 -2 16 4 63.21 6.19
 -2 16 4 63.59 17.86
 2 16 4 54.89 16.05
 2 16 4 59.89 3.63
 2 16 4 64.01 4.59
 2 16 4 54.96 16.06
 -2 -18 -4 71.21 19.45
 -2 -18 -4 65.28 3.84
 -2 -18 -4 71.21 19.45
 2 -18 -4 46.77 17.1
 2 -18 -4 46.76 17.09
 -2 18 4 62.3 20.58
 -2 18 4 62.86 4.17
 -2 18 4 64.42 4.52
 -2 18 4 62.25 20.57
 2 18 4 33.12 15.98
 2 18 4 56.97 3.84
 2 18 4 33.15 15.99
 -2 -20 -4 20.92 17.85
 -2 -20 -4 12.6 2.76
 -2 -20 -4 20.92 17.85
 2 -20 -4 5.82 17.38
 2 -20 -4 5.82 17.39
 -2 20 4 4.18 19.3
 -2 20 4 14.18 2.96
 -2 20 4 11.54 3.21
 -2 20 4 4.18 19.3
 2 20 4 19.96 18.89
 2 20 4 13.76 2.75
 2 20 4 19.96 18.89
 -2 -22 -4 26.37 17.68
 -2 -22 -4 26.37 17.68
 2 -22 -4 40.12 18.39
 2 -22 -4 40.11 18.39
 -2 22 4 60.08 24.47
 -2 22 4 43.2 4.43
 -2 22 4 60.09 24.47
 2 22 4 44.02 20.69
 2 22 4 42.75 4.26
 2 22 4 44.02 20.69
 -2 -24 -4 6.93 19.14
 -2 -24 -4 6.93 19.14
 2 -24 -4 2.6 17.33
 2 -24 -4 2.61 17.33
 -2 24 4 13.88 24.05
 -2 24 4 6.21 2.95
 -2 24 4 13.88 24.06
 2 24 4 4.42 2.85
 -2 -26 -4 -0.32 30.21
 -2 -26 -4 -0.31 30.21
 2 -26 -4 19 44.23
 2 -26 -4 19.02 44.23
 -2 26 4 5.29 25.96
 -2 26 4 1.78 2.96
 -2 26 4 5.29 25.96
 2 26 4 11.59 22.61
 2 26 4 0.78 2.93
 2 26 4 11.59 22.61
 -2 -28 -4 0.94 25.6
 -2 -28 -4 0.95 25.6
 2 -28 -4 2.38 33.06
 2 -28 -4 2.39 33.06
 -2 28 4 10.77 34.43
 -2 28 4 0.82 3.2
 -2 28 4 10.78 34.43
 2 28 4 -6.48 27.65
 2 28 4 0.83 3.35
 2 28 4 -6.48 27.65
 -2 -30 -4 86.28 41.06
 -2 -30 -4 86.27 41.06
 2 -30 -4 28.59 27.04
 2 -30 -4 28.59 27.04
 -2 30 4 25.95 30.2
 -2 30 4 34.97 4.55
 -2 30 4 25.95 30.2
 2 30 4 48.1 32.3
 2 30 4 44.74 5.07
 2 30 4 48.1 32.3
 -2 -32 -4 15.28 29.87
 -2 -32 -4 15.29 29.87
 2 -32 -4 29.58 36.9
 2 -32 -4 29.59 36.9
 -2 32 4 29.32 42.92
 -2 32 4 24.8 4.77
 -2 32 4 29.32 42.93
 2 32 4 12.21 32.92
 2 32 4 21.44 4.56
 2 32 4 12.21 32.93
 -2 -34 -4 -3.93 65.19
 -2 -34 -4 -3.89 65.19
 2 -34 -4 1.06 35.42
 2 -34 -4 1.06 35.42
 -2 34 4 -1.1 37.02
 -2 34 4 3.08 4.21
 -2 34 4 -1.1 37.02
 2 34 4 -3.05 38.39
 2 34 4 3.75 4.13
 2 34 4 -3.04 38.39
 -2 -36 -4 7.8 38.46
 -2 -36 -4 7.79 38.45
 2 -36 -4 -9.42 34.14
 2 -36 -4 -9.41 34.14
 -2 36 4 1.34 34.65
 -2 36 4 10.32 4.53
 -2 36 4 1.34 34.66
 2 36 4 -7.5 45.1
 2 36 4 7.86 4.6
 2 36 4 -7.49 45.1
 -2 -38 -4 12.93 58.55
 -2 -38 -4 12.9 58.55
 2 -38 -4 -0.86 80.12
 2 -38 -4 -0.95 80.12
 -2 38 4 9.27 39.54
 -2 38 4 16.1 5.56
 -2 38 4 9.26 39.54
 2 38 4 3.08 43.79
 2 38 4 13.57 5.15
 2 38 4 3.08 43.79
 -2 -40 -4 0.83 40
 -2 -40 -4 0.8 40
 2 -40 -4 -5.25 90.18
 2 -40 -4 -5.28 90.18
 -2 40 4 4.47 50.28
 -2 40 4 0.03 4.97
 -2 40 4 4.46 50.28
 2 40 4 -15.71 50.52
 2 40 4 3.3 5.42
 2 40 4 -15.69 50.53
 -2 -42 -4 44.64 60.19
 -2 -42 -4 44.65 60.19
 2 -42 -4 45.43 107.12
 2 -42 -4 45.53 107.12
 -2 42 4 15.41 67.72
 -2 42 4 12.52 5.73
 -2 42 4 15.39 67.72
 2 42 4 6.56 89.31
 2 42 4 11.12 5.72
 2 42 4 6.57 89.31
 -2 -44 -4 -2.18 89.64
 -2 -44 -4 -2.2 89.64
 2 -44 -4 4.11 59.23
 2 -44 -4 4.14 59.24
 -2 44 4 -10.75 75.34
 -2 44 4 1.99 6.05
 -2 44 4 -10.6 75.33
 2 44 4 2.46 6.02
 2 -46 -4 -14.21 93.38
 2 -46 -4 -14.21 93.38
 -2 46 4 3.15 6.88
 2 46 4 -1.99 6.1
 -4 46 -4 6.49 6.17
 4 46 -4 5.7 6.89
 -4 -46 4 19.47 8.06
 4 -46 4 18.52 8.32
 -4 44 -4 3.28 5.55
 4 44 -4 2.68 6.23
 4 -44 4 19.84 7.83
 -4 42 -4 0.51 5.24
 4 42 -4 -0.36 5.59
 -4 -42 4 0.3 56.95
 -4 -42 4 11.1 7.05
 -4 -42 4 0.31 56.95
 4 -42 4 7.73 7.1
 -4 40 -4 23.01 5.14
 4 40 -4 52.26 57.57
 4 40 -4 25.23 5.81
 4 40 -4 52.3 57.57
 -4 -40 4 20.51 49.79
 -4 -40 4 26.35 7.09
 -4 -40 4 20.51 49.8
 4 -40 4 29.86 7.29
 -4 38 -4 1 4.22
 4 38 -4 17.7 55.7
 4 38 -4 5.87 5.14
 4 38 -4 17.71 55.7
 -4 -38 4 3.12 50.54
 -4 -38 4 6.44 6.09
 -4 -38 4 3.14 50.54
 4 -38 4 5.42 6.34
 -4 36 -4 2.13 3.91
 4 36 -4 3.73 71.36
 4 36 -4 2.98 4.35
 4 36 -4 3.77 71.36
 -4 -36 4 9.85 42.3
 -4 -36 4 7.26 5.97
 -4 -36 4 9.85 42.3
 4 -36 4 -0.9 5.94
 -4 34 -4 17.4 4.09
 4 34 -4 8.87 56.17
 4 34 -4 14.48 4.45
 4 34 -4 8.83 56.17
 -4 -34 4 13.4 50.75
 -4 -34 4 18.29 5.82
 -4 -34 4 13.41 50.75
 4 -34 4 9.61 33.85
 4 -34 4 14.09 6.11
 4 -34 4 9.61 33.85
 -4 32 -4 32.21 29.75
 -4 32 -4 33.21 4.2
 -4 32 -4 32.21 29.75
 4 32 -4 34.58 40.44
 4 32 -4 34.22 4.83
 4 32 -4 34.58 40.44
 -4 -32 4 22.39 32.99
 -4 -32 4 30.5 7.01
 -4 -32 4 22.39 32.99
 4 -32 4 66.28 32.58
 4 -32 4 39.25 6.26
 4 -32 4 66.29 32.58
 -4 30 -4 12.7 26.78
 -4 30 -4 2.44 3.03
 -4 30 -4 12.69 26.78
 4 30 -4 -2.12 32.51
 4 30 -4 1.85 3.64
 4 30 -4 -2.12 32.51
 -4 -30 4 4.37 29.14
 -4 -30 4 2.66 5.03
 -4 -30 4 4.37 29.14
 4 -30 4 -1.76 31.63
 4 -30 4 1.9 4.97
 4 -30 4 -1.75 31.63
 -4 28 -4 18.18 24.27
 -4 28 -4 17.65 3.15
 -4 28 -4 18.17 24.27
 4 28 -4 18.11 30.82
 4 28 -4 13.92 3.67
 4 28 -4 18.11 30.82
 -4 -28 4 12.83 28.94
 -4 -28 4 18.33 5.17
 -4 -28 4 12.83 28.94
 4 -28 4 19.9 24.78
 4 -28 4 24.76 5.3
 4 -28 4 19.88 24.78
 -4 26 -4 8.56 21.39
 -4 26 -4 9.76 2.69
 -4 26 -4 8.56 21.39
 4 26 -4 -2.15 26.11
 4 26 -4 6.64 3.27
 4 26 -4 -2.19 26.11
 -4 -26 4 3.02 34.93
 -4 -26 4 8.09 4.47
 -4 -26 4 3.01 34.93
 4 -26 4 10.04 21.62
 4 -26 4 9.84 4.47
 4 -26 4 9.95 21.63
 -4 24 -4 22.52 19.98
 -4 24 -4 19.61 2.82
 -4 24 -4 22.46 19.98
 4 24 -4 4.5 24.58
 4 24 -4 22.39 3.46
 4 24 -4 4.51 24.58
 -4 -24 4 11.45 35.08
 -4 -24 4 16.29 4.46
 -4 -24 4 11.46 35.09
 4 -24 4 22.81 21.44
 4 -24 4 22.68 4.58
 4 -24 4 22.8 21.44
 -4 22 -4 0.87 16.82
 -4 22 -4 3.45 2.13
 -4 22 -4 0.88 16.82
 4 22 -4 -5.67 23.15
 4 22 -4 2.54 2.74
 4 22 -4 -5.7 23.15
 -4 -22 4 4.61 20.74
 -4 -22 4 5.09 3.93
 -4 -22 4 4.61 20.74
 4 -22 4 6.16 18.54
 4 -22 4 5.59 3.76
 4 -22 4 6.15 18.54
 -4 20 -4 43.59 17.38
 -4 20 -4 51.61 3.42
 -4 20 -4 43.59 17.38
 4 20 -4 33.31 19.77
 4 20 -4 54.22 4.35
 4 20 -4 33.31 19.77
 -4 -20 4 73.4 30.55
 -4 -20 4 51.73 5.78
 -4 -20 4 73.4 30.55
 4 -20 4 47.88 17.97
 4 -20 4 51.95 4.2
 4 -20 4 60.68 5.58
 4 -20 4 47.88 17.97
 -4 18 -4 125.25 19.37
 -4 18 -4 125.25 19.37
 4 18 -4 220.35 41.56
 4 18 -4 136.65 5.06
 4 18 -4 220.36 41.56
 -4 -18 4 130.14 23.77
 -4 -18 4 146.46 6.37
 -4 -18 4 130.14 23.77
 4 -18 4 154.12 20.81
 4 -18 4 130 4.48
 4 -18 4 143.72 5.9
 4 -18 4 154.13 20.81
 -4 16 -4 18.23 12.8
 -4 16 -4 13.57 3.25
 -4 16 -4 18.23 12.8
 4 16 -4 10.74 16.64
 4 16 -4 10.59 2.47
 4 16 -4 10.74 16.64
 -4 -16 4 2.49 21.25
 -4 -16 4 15.9 3.56
 -4 -16 4 2.49 21.25
 4 -16 4 15.23 13.09
 4 -16 4 11.98 2.26
 4 -16 4 12.69 3.13
 4 -16 4 15.27 13.09
 -4 14 -4 160.33 18.01
 -4 14 -4 146.56 5.25
 -4 14 -4 160.34 18.01
 4 14 -4 160.8 24.1
 4 14 -4 146.21 4.97
 4 14 -4 152.4 4.75
 4 14 -4 146.42 5.57
 4 14 -4 160.81 24.1
 -4 -14 4 191.88 25.21
 -4 -14 4 166.27 5.91
 -4 -14 4 191.88 25.21
 4 -14 4 148.5 3.88
 4 -14 4 164.66 5.52
 -4 12 -4 257.54 19.4
 -4 12 -4 249.15 5.89
 -4 12 -4 257.55 19.4
 4 12 -4 334.02 35.82
 4 12 -4 237.11 5.46
 4 12 -4 246.81 5.41
 4 12 -4 245.97 6.05
 4 12 -4 334.01 35.82
 -4 -12 4 265.75 28.27
 -4 -12 4 243.89 5.61
 -4 -12 4 268.28 6.39
 -4 -12 4 265.72 28.27
 4 -12 4 245.79 18.78
 4 -12 4 244.37 4.19
 4 -12 4 260.57 5.97
 4 -12 4 245.79 18.78
 -4 10 -4 -2.72 8.53
 -4 10 -4 1.51 2.38
 -4 10 -4 -2.72 8.53
 4 10 -4 -4.42 11.77
 4 10 -4 3.3 2.08
 4 10 -4 1.3 1.84
 4 10 -4 0.77 2.42
 4 10 -4 -4.42 11.77
 -4 -10 4 5.21 13.23
 -4 -10 4 0.68 2.05
 -4 -10 4 0.32 2.64
 -4 -10 4 5.21 13.23
 4 -10 4 2.65 8.88
 4 -10 4 0.75 1.37
 4 -10 4 3.54 2.4
 4 -10 4 2.65 8.88
 -4 8 -4 160.11 14.11
 -4 8 -4 161.87 6.39
 -4 8 -4 160.11 14.11
 4 8 -4 233.44 29.08
 4 8 -4 156.1 4.42
 4 8 -4 157.6 4.8
 4 8 -4 233.45 29.08
 -4 -8 4 256.37 31.87
 -4 -8 4 161.84 4.6
 -4 -8 4 173.03 5.2
 -4 -8 4 256.35 31.87
 4 -8 4 167.93 14.59
 4 -8 4 172.43 5
 4 -8 4 167.93 14.59
 -4 6 -4 96.75 12.03
 -4 6 -4 93.59 4.16
 -4 6 -4 96.75 12.03
 4 6 -4 96.47 17.42
 4 6 -4 92.33 3.85
 4 6 -4 94.44 3.77
 4 6 -4 91 4.07
 4 6 -4 96.42 17.42
 -4 -6 4 94.73 17.38
 -4 -6 4 87.16 3.82
 -4 -6 4 97.92 4.4
 -4 -6 4 105.63 4.36
 -4 -6 4 94.74 17.38
 4 -6 4 99.44 12.02
 4 -6 4 95.92 4.24
 4 -6 4 99.45 12.02
 -4 4 -4 200.89 12.54
 -4 4 -4 193.6 4.98
 -4 4 -4 200.86 12.54
 4 4 -4 211.62 23.44
 4 4 -4 197.18 4.72
 4 4 -4 195.13 4.65
 4 4 -4 197.5 4.7
 4 4 -4 211.61 23.43
 -4 -4 4 261.66 31.53
 -4 -4 4 189.78 4.75
 -4 -4 4 193.78 5.32
 -4 -4 4 212.39 5
 -4 -4 4 261.66 31.53
 4 -4 4 191.46 12.29
 4 -4 4 208.1 5.18
 4 -4 4 191.46 12.29
 -4 2 -4 131.57 11.2
 -4 2 -4 131.57 11.2
 4 2 -4 181.33 22.08
 4 2 -4 158.14 4.45
 4 2 -4 160.13 4.39
 4 2 -4 166.5 4.33
 4 2 -4 181.25 22.11
 -4 -2 4 184.38 22.51
 -4 -2 4 157.88 4.51
 -4 -2 4 156.22 4.37
 -4 -2 4 190.24 4.65
 -4 -2 4 184.38 22.51
 4 -2 4 178.84 4.95
 -4 0 -4 925.09 19.86
 -4 0 -4 884.76 19.42
 -4 0 -4 925.08 19.86
 -4 0 -4 884.8 19.42
 4 0 -4 976.31 35.51
 4 0 -4 894.81 8.44
 4 0 -4 893.42 8.53
 4 0 -4 888.01 7.75
 4 0 -4 976.31 35.51
 -4 0 4 889.28 33.26
 -4 0 4 890.19 8.63
 -4 0 4 876.75 8.47
 -4 0 4 945.85 8.16
 -4 0 4 889.27 33.26
 4 0 4 954.76 9.28
 -4 -2 -4 190.13 12.95
 -4 -2 -4 176.34 12.94
 -4 -2 -4 190.07 12.95
 -4 -2 -4 176.39 12.94
 4 -2 -4 199.4 22.73
 4 -2 -4 153.19 4.42
 4 -2 -4 153.7 4.4
 4 -2 -4 172.6 4.26
 4 -2 -4 199.4 22.73
 -4 2 4 159 4.53
 -4 2 4 151.2 4.47
 -4 2 4 185.05 4.42
 4 2 4 186.95 5.12
 -4 -4 -4 199.66 14.4
 -4 -4 -4 199.67 14.39
 4 -4 -4 215.79 23.75
 4 -4 -4 211.91 22.88
 4 -4 -4 192.52 4.71
 4 -4 -4 195.34 4.68
 4 -4 -4 215.81 23.75
 4 -4 -4 211.91 22.88
 -4 4 4 198.25 4.83
 -4 4 4 194.21 5.89
 -4 4 4 204.88 4.45
 4 4 4 213.96 5.32
 -4 -6 -4 119.28 12.96
 -4 -6 -4 119.27 12.96
 4 -6 -4 130.03 23.76
 4 -6 -4 112.86 18.82
 4 -6 -4 95.25 4.45
 4 -6 -4 90.33 3.79
 4 -6 -4 130.03 23.76
 4 -6 -4 112.86 18.82
 -4 6 4 96.34 3.85
 -4 6 4 95.89 3.59
 4 6 4 104.09 12.63
 4 6 4 94.58 2.74
 4 6 4 104.09 12.63
 -4 -8 -4 170.48 20.03
 -4 -8 -4 170.49 20.03
 4 -8 -4 174.65 21.75
 4 -8 -4 171.11 22.27
 4 -8 -4 161.71 4.58
 4 -8 -4 166.27 4.54
 4 -8 -4 174.2 21.71
 4 -8 -4 171.12 22.27
 -4 8 4 167.58 4.65
 -4 8 4 165.78 4.2
 4 8 4 152.46 17.05
 4 8 4 160.88 3.46
 4 8 4 152.46 17.04
 -4 -10 -4 14.95 10.86
 -4 -10 -4 14.95 10.86
 4 -10 -4 1.24 12.04
 4 -10 -4 0.65 2.06
 4 -10 -4 1.02 1.97
 4 -10 -4 1.24 12.05
 -4 10 4 2.46 1.99
 -4 10 4 2.08 2.02
 4 10 4 -6.08 10
 4 10 4 1.68 1.57
 4 10 4 -6.08 10
 -4 -12 -4 248.73 21.51
 -4 -12 -4 241.46 3.87
 -4 -12 -4 254.04 4.04
 -4 -12 -4 248.61 21.54
 4 -12 -4 352.77 39.7
 4 -12 -4 251.56 5.67
 4 -12 -4 258.43 5.69
 4 -12 -4 352.66 39.69
 -4 12 4 270.68 29.35
 -4 12 4 264.63 5.74
 -4 12 4 270.67 29.35
 4 12 4 235.27 21.85
 4 12 4 255.09 4.75
 4 12 4 249.44 6.1
 4 12 4 235.27 21.85
 -4 -14 -4 169.34 20.69
 -4 -14 -4 145.23 3.65
 -4 -14 -4 169.35 20.69
 4 -14 -4 140.45 21.84
 4 -14 -4 142.66 4.98
 4 -14 -4 140.52 21.86
 -4 14 4 204.48 33.5
 -4 14 4 155.43 6.49
 -4 14 4 155.54 4.57
 -4 14 4 204.38 33.49
 4 14 4 173.29 20.88
 4 14 4 151.08 4.26
 4 14 4 173.33 20.88
 -4 -16 -4 0.27 11.74
 -4 -16 -4 13.05 2.23
 -4 -16 -4 0.27 11.74
 4 -16 -4 1.98 14.75
 4 -16 -4 1.98 14.74
 -4 16 4 12.26 25.18
 -4 16 4 10.31 2.57
 -4 16 4 11.32 2.62
 -4 16 4 12.27 25.18
 4 16 4 0.52 13.06
 4 16 4 11.16 2.37
 4 16 4 0.52 13.05
 -4 -18 -4 127.02 4.33
 4 -18 -4 111.78 21.08
 4 -18 -4 111.74 21.08
 -4 18 4 213.09 41.16
 -4 18 4 139.12 5.18
 -4 18 4 137.68 4.95
 -4 18 4 213.42 41.21
 4 18 4 145 23.18
 4 18 4 142.25 4.78
 4 18 4 145 23.18
 -4 -20 -4 51.04 4.01
 4 -20 -4 41.87 19.1
 4 -20 -4 41.87 19.1
 -4 20 4 42.38 19.76
 -4 20 4 51.68 4.35
 -4 20 4 59.99 4.67
 -4 20 4 42.36 19.77
 4 20 4 60.55 20.56
 4 20 4 45.51 4.03
 4 20 4 60.53 20.55
 -4 -22 -4 -1.79 15.81
 -4 -22 -4 3.23 2.69
 -4 -22 -4 -1.79 15.81
 4 -22 -4 -5.2 27.67
 4 -22 -4 -5.2 27.67
 -4 22 4 -4.23 38.14
 -4 22 4 1.83 2.67
 -4 22 4 8.28 3.16
 -4 22 4 -4.24 38.17
 4 22 4 -1.73 19.47
 4 22 4 4.39 2.62
 4 22 4 -1.72 19.47
 -4 -24 -4 16.31 20.41
 -4 -24 -4 16.31 20.41
 4 -24 -4 33.56 32.21
 4 -24 -4 33.56 32.21
 -4 24 4 2.44 25.06
 -4 24 4 17.67 3.7
 -4 24 4 22.15 3.88
 -4 24 4 2.45 25.07
 4 24 4 16.77 19.85
 4 24 4 19.14 3.31
 4 24 4 16.77 19.85
 -4 -26 -4 3.55 22.6
 -4 -26 -4 3.56 22.6
 4 -26 -4 0.27 32.08
 4 -26 -4 0.27 32.1
 -4 26 4 -11.04 27.15
 -4 26 4 7.44 3.39
 -4 26 4 -11.04 27.15
 4 26 4 7.83 24.58
 4 26 4 7.81 3.21
 4 26 4 7.83 24.58
 -4 -28 -4 10.78 20.92
 -4 -28 -4 10.78 20.92
 4 -28 -4 4.57 30.6
 4 -28 -4 4.57 30.6
 -4 28 4 14.31 35.22
 -4 28 4 15.01 3.77
 -4 28 4 14.33 35.24
 4 28 4 15.98 29.52
 4 28 4 18.89 3.86
 4 28 4 15.97 29.5
 -4 -30 -4 2.24 28.18
 -4 -30 -4 2.24 28.18
 4 -30 -4 6.77 28.47
 4 -30 -4 6.77 28.46
 -4 30 4 15.72 35.53
 -4 30 4 0.56 3.56
 -4 30 4 15.74 35.55
 4 30 4 2.59 31.89
 4 30 4 4.68 3.59
 4 30 4 2.55 31.87
 -4 -32 -4 17.04 27.17
 -4 -32 -4 17.04 27.17
 4 -32 -4 43.67 37.47
 4 -32 -4 44.39 37.47
 -4 32 4 27.58 32.4
 -4 32 4 27.58 32.4
 4 32 4 36.17 34.84
 4 32 4 31.11 4.72
 4 32 4 36.17 34.84
 -4 -34 -4 17.97 36.79
 -4 -34 -4 17.97 36.79
 4 -34 -4 14.47 37.36
 4 -34 -4 14.46 37.36
 -4 34 4 27.24 45.09
 -4 34 4 15.09 4.6
 -4 34 4 27.24 45.09
 4 34 4 8.22 33.22
 4 34 4 13.49 4.47
 4 34 4 8.3 33.22
 -4 -36 -4 8.58 32.07
 -4 -36 -4 8.59 32.07
 4 -36 -4 4.23 61.56
 4 -36 -4 4.19 61.6
 -4 36 4 -15.88 45.96
 -4 36 4 -0.11 4.49
 -4 36 4 -15.89 45.96
 4 36 4 -3.31 42.89
 4 36 4 2.89 4.49
 4 36 4 -3.38 42.89
 -4 -38 -4 18.71 45.65
 -4 -38 -4 18.72 45.65
 4 -38 -4 12.86 58.72
 4 -38 -4 12.88 58.72
 -4 38 4 -23.35 85.15
 -4 38 4 5.04 4.88
 -4 38 4 -23.37 85.2
 4 38 4 7.27 45.69
 4 38 4 7.27 5.07
 4 38 4 7.28 45.69
 -4 -40 -4 12.61 48.17
 -4 -40 -4 12.63 48.17
 4 -40 -4 14.82 54.74
 4 -40 -4 14.83 54.73
 -4 40 4 14.3 94.07
 -4 40 4 23.29 5.86
 -4 40 4 14.28 94.07
 4 40 4 20.77 57.22
 4 40 4 21.03 5.78
 4 40 4 20.78 57.22
 -4 -42 -4 -14.19 50.94
 -4 -42 -4 -14.18 50.94
 4 -42 -4 -2.62 58.88
 4 -42 -4 -2.57 58.88
 -4 42 4 -16.44 129.47
 -4 42 4 4.25 5.75
 -4 42 4 -16.45 129.46
 4 42 4 1.42 5.61
 4 -44 -4 -6.34 65.95
 4 -44 -4 -6.31 65.95
 -4 44 4 -47.01 76.11
 -4 44 4 3.67 7.5
 -4 44 4 -47.04 76.11
 4 44 4 -1.87 10.51
 4 -46 -4 30.61 77.95
 4 -46 -4 30.59 77.95
 -4 46 4 6.48 6.91
 4 46 4 -0.78 6.56
 -6 44 -4 3.99 7.02
 6 44 -4 -1.82 7.95
 -6 -44 4 15.23 7.54
 6 -44 4 15.79 7.89
 -6 42 -4 9.67 5.53
 6 42 -4 3.94 77.16
 6 42 -4 7.84 6
 6 42 -4 3.94 77.2
 -6 -42 4 15.84 68.98
 -6 -42 4 23.03 7.39
 -6 -42 4 15.83 68.98
 6 -42 4 18.3 7.55
 -6 40 -4 2.11 4.78
 6 40 -4 -13.03 61.4
 6 40 -4 -1.69 5.26
 6 40 -4 -13.11 61.4
 -6 -40 4 -2.13 73.24
 -6 -40 4 5.02 6.42
 -6 -40 4 -2.13 73.24
 6 -40 4 1.82 6.75
 -6 38 -4 18.26 4.78
 6 38 -4 7.58 95.49
 6 38 -4 19.99 5.68
 6 38 -4 7.6 95.49
 -6 -38 4 3.79 48.86
 -6 -38 4 29.45 6.98
 -6 -38 4 3.84 48.86
 6 -38 4 25.61 7.06
 -6 36 -4 15.41 4.37
 6 36 -4 20.88 54.02
 6 36 -4 13.94 5.18
 6 36 -4 20.91 54.03
 -6 -36 4 0.04 76.95
 -6 -36 4 16.08 6.24
 -6 -36 4 0.3 76.95
 6 -36 4 12.2 10.77
 -6 34 -4 0.26 3.59
 6 34 -4 -16.75 43.16
 6 34 -4 -1.14 4.43
 6 34 -4 -16.76 43.16
 -6 -34 4 -11.12 50.41
 -6 -34 4 -1.99 5.39
 -6 -34 4 -11.2 50.41
 6 -34 4 -0.08 5.76
 -6 32 -4 38.27 4.13
 6 32 -4 8.62 44.8
 6 32 -4 25.62 4.81
 6 32 -4 8.63 44.8
 -6 -32 4 28.84 64.89
 -6 -32 4 26.96 5.96
 -6 -32 4 28.85 64.89
 6 -32 4 35.17 32.03
 6 -32 4 34.99 6.54
 6 -32 4 35.16 32.03
 -6 30 -4 25.8 27.24
 -6 30 -4 26.4 3.65
 -6 30 -4 25.8 27.24
 6 30 -4 32.14 36.97
 6 30 -4 30.56 4.95
 6 30 -4 32.39 36.97
 -6 -30 4 33.98 32.92
 -6 -30 4 29.28 7.1
 -6 -30 4 33.98 32.92
 6 -30 4 21.35 28.81
 6 -30 4 34.73 6.08
 6 -30 4 21.36 28.81
 -6 28 -4 4.54 24.08
 -6 28 -4 8.83 2.89
 -6 28 -4 4.55 24.08
 6 28 -4 -3.07 33
 6 28 -4 8.62 3.82
 6 28 -4 -3.05 33.01
 -6 -28 4 10.48 30.27
 -6 -28 4 6.47 5.13
 -6 -28 4 10.48 30.27
 6 -28 4 4.48 29.48
 6 -28 4 9.64 4.95
 6 -28 4 4.48 29.49
 -6 26 -4 4.71 26.17
 -6 26 -4 4.71 26.17
 6 26 -4 -12.77 28.99
 6 26 -4 13.01 4
 6 26 -4 -12.88 28.99
 -6 -26 4 1.68 31.81
 -6 -26 4 8.72 4.82
 -6 -26 4 1.65 31.81
 6 -26 4 6.06 21.89
 6 -26 4 13.78 4.71
 6 -26 4 6.06 21.89
 -6 24 -4 23.26 19.67
 -6 24 -4 23.26 19.67
 6 24 -4 41.48 29.21
 6 24 -4 28.5 3.89
 6 24 -4 41.48 29.21
 -6 -24 4 28.85 26.93
 -6 -24 4 33.7 5.18
 -6 -24 4 28.83 26.93
 6 -24 4 37.19 21.25
 6 -24 4 36.08 5.04
 6 -24 4 37.19 21.25
 -6 22 -4 85.4 20.87
 -6 22 -4 85.62 20.87
 6 22 -4 114.59 38.67
 6 22 -4 83.36 5.32
 6 22 -4 114.67 38.67
 -6 -22 4 88.83 27.3
 -6 -22 4 90.32 7
 -6 -22 4 88.84 27.31
 6 -22 4 99.77 22.07
 6 -22 4 95.54 6.38
 6 -22 4 99.77 22.07
 -6 20 -4 9.16 14.87
 -6 20 -4 9.16 14.87
 6 20 -4 8.09 21.23
 6 20 -4 10.83 3.05
 6 20 -4 8.09 21.23
 -6 -20 4 5.65 21.71
 -6 -20 4 12.76 4.1
 -6 -20 4 5.64 21.71
 6 -20 4 5.42 15.82
 6 -20 4 5.62 2.67
 6 -20 4 11.75 3.73
 6 -20 4 5.42 15.82
 -6 18 -4 25.25 14.44
 -6 18 -4 25.24 14.44
 6 18 -4 40.71 22.45
 6 18 -4 28.1 3.36
 6 18 -4 40.71 22.45
 -6 -18 4 36.23 20.93
 -6 -18 4 40 4.69
 -6 -18 4 36.23 20.93
 6 -18 4 29.55 15.56
 6 -18 4 31.13 3.76
 6 -18 4 35.48 4.07
 6 -18 4 29.56 15.57
 -6 16 -4 35.42 13.47
 -6 16 -4 39.66 3.99
 -6 16 -4 35.42 13.47
 6 16 -4 17.07 19.71
 6 16 -4 33.12 3.86
 6 16 -4 17.08 19.71
 -6 -16 4 43.1 27.1
 -6 -16 4 42.84 4.55
 -6 -16 4 43.11 27.1
 6 -16 4 34.25 13.95
 6 -16 4 35.13 3.22
 6 -16 4 39.7 4.52
 6 -16 4 34.25 13.95
 -6 14 -4 39.91 12.28
 -6 14 -4 35.56 4.28
 -6 14 -4 39.91 12.28
 6 14 -4 39.48 19.06
 6 14 -4 34.16 3.74
 6 14 -4 39.48 19.06
 -6 -14 4 47.55 25.64
 -6 -14 4 54.86 6.9
 -6 -14 4 47.56 25.64
 6 -14 4 36.26 12.55
 6 -14 4 32.38 2.82
 6 -14 4 40.37 4.28
 6 -14 4 36.28 12.55
 -6 12 -4 58.83 11.55
 -6 12 -4 44 4.18
 -6 12 -4 58.83 11.55
 6 12 -4 69.62 20.81
 6 12 -4 49.77 3.8
 6 12 -4 43.82 4.57
 6 12 -4 69.61 20.81
 -6 -12 4 31.96 16.02
 -6 -12 4 53.87 4.88
 -6 -12 4 31.96 16.02
 6 -12 4 50.84 11.57
 6 -12 4 56.15 4.16
 6 -12 4 50.83 11.58
 -6 10 -4 203.86 14.97
 -6 10 -4 209.25 5.55
 -6 10 -4 203.85 14.97
 6 10 -4 267.05 30.21
 6 10 -4 198.42 6.29
 6 10 -4 220.75 8.52
 6 10 -4 207.12 5.67
 6 10 -4 267.04 30.21
 -6 -10 4 190.25 23.66
 -6 -10 4 233.9 6.08
 -6 -10 4 190.26 23.66
 6 -10 4 210.69 15.16
 6 -10 4 219.08 5.54
 6 -10 4 210.66 15.16
 -6 8 -4 57.22 8.51
 -6 8 -4 48.98 3.99
 -6 8 -4 57.22 8.51
 6 8 -4 69.7 23.89
 6 8 -4 47.17 3.88
 6 8 -4 54.75 3.71
 6 8 -4 53.25 4.45
 6 8 -4 69.69 23.89
 -6 -8 4 47.58 16.55
 -6 -8 4 49.02 3.9
 -6 -8 4 56.48 4.28
 -6 -8 4 47.57 16.55
 6 -8 4 53.09 8.48
 6 -8 4 51.23 3.83
 6 -8 4 53.1 8.48
 -6 6 -4 118.63 5.93
 6 6 -4 207.37 33.82
 6 6 -4 96.36 4.24
 6 6 -4 109.44 4.28
 6 6 -4 118.75 4.46
 6 6 -4 207.3 33.82
 -6 -6 4 100.38 19.31
 -6 -6 4 102.52 4.33
 -6 -6 4 107.71 4.56
 -6 -6 4 100.38 19.31
 6 -6 4 113.17 4.43
 6 4 -4 35.17 17.14
 6 4 -4 20.36 2.78
 6 4 -4 20.38 2.68
 6 4 -4 22.05 2.74
 6 4 -4 35.17 17.14
 -6 -4 4 30.33 15.31
 -6 -4 4 21.46 2.69
 -6 -4 4 21.12 2.7
 -6 -4 4 25.6 2.88
 -6 -4 4 30.31 15.31
 6 -4 4 25.51 3.01
 6 2 -4 78.79 17.86
 6 2 -4 52.27 3.71
 6 2 -4 63.27 3.58
 6 2 -4 56.31 3.46
 6 2 -4 78.74 17.86
 -6 -2 4 102.35 26.03
 -6 -2 4 54.35 3.56
 -6 -2 4 55.9 3.72
 -6 -2 4 63.67 3.71
 -6 -2 4 102.35 26.03
 6 -2 4 57.58 3.96
 6 0 -4 4.22 13.03
 6 0 -4 2.37 2.08
 6 0 -4 1.26 1.85
 6 0 -4 0.1 2.01
 6 0 -4 4.19 13.03
 -6 0 4 -3.06 13.65
 -6 0 4 1.04 1.95
 -6 0 4 2.12 1.99
 -6 0 4 4.02 2.11
 -6 0 4 -3.06 13.65
 6 0 4 1.85 2.34
 6 -2 -4 63.1 18.54
 6 -2 -4 54.84 3.71
 6 -2 -4 56.84 3.58
 6 -2 -4 59.29 3.25
 6 -2 -4 63.1 18.54
 -6 2 4 43.59 13.85
 -6 2 4 57.33 3.61
 -6 2 4 55.44 3.77
 -6 2 4 60.84 3.35
 -6 2 4 43.62 13.85
 6 2 4 58.91 4.09
 -6 -4 -4 23.73 7.57
 -6 -4 -4 23.72 7.57
 6 -4 -4 19 14.88
 6 -4 -4 21.19 2.77
 6 -4 -4 22.94 2.64
 6 -4 -4 18.96 14.88
 -6 4 4 18.18 2.54
 -6 4 4 23.39 2.45
 -6 -6 -4 117.81 13.84
 -6 -6 -4 117.81 13.83
 6 -6 -4 101.4 18.71
 6 -6 -4 131.11 20.66
 6 -6 -4 102.01 4.37
 6 -6 -4 100.93 4.22
 6 -6 -4 101.41 18.71
 6 -6 -4 131.16 20.66
 -6 6 4 107.84 4.3
 6 6 4 118.8 12.45
 6 6 4 119.05 12.47
 -6 -8 -4 57.49 11.49
 -6 -8 -4 57.48 11.49
 6 -8 -4 65.32 24.46
 6 -8 -4 48.54 18.41
 6 -8 -4 47.26 3.88
 6 -8 -4 52.76 3.67
 6 -8 -4 64.87 24.3
 6 -8 -4 48.54 18.41
 -6 8 4 51.58 3.7
 6 8 4 53.43 11.51
 6 8 4 54.5 2.54
 6 8 4 53.47 11.52
 -6 -10 -4 198.28 18.95
 -6 -10 -4 198.28 18.95
 6 -10 -4 234 28.91
 6 -10 -4 294.7 34.17
 6 -10 -4 223.32 6.61
 6 -10 -4 233.58 28.84
 6 -10 -4 294.7 34.17
 6 10 4 221.9 19.55
 6 10 4 217.15 4.07
 6 10 4 212.13 5.9
 6 10 4 221.89 19.55
 -6 -12 -4 47 13.32
 -6 -12 -4 47 13.32
 6 -12 -4 27.57 16.71
 6 -12 -4 61.01 20.8
 6 -12 -4 52.69 3.96
 6 -12 -4 27.61 16.73
 6 -12 -4 61.01 20.8
 -6 12 4 47.77 3.82
 6 12 4 75.99 16.38
 6 12 4 47.62 3.02
 6 12 4 75.99 16.38
 -6 -14 -4 49.31 16.19
 -6 -14 -4 49.3 16.19
 6 -14 -4 19.49 18.21
 6 -14 -4 33.56 3.83
 6 -14 -4 19.48 18.2
 -6 14 4 36.82 3.84
 6 14 4 45.55 15.64
 6 14 4 35.12 3.16
 6 14 4 45.55 15.64
 -6 -16 -4 33.55 15.03
 -6 -16 -4 31.59 2.75
 -6 -16 -4 33.55 15.03
 6 -16 -4 22.12 24.63
 6 -16 -4 22.13 24.65
 -6 16 4 57.7 27.87
 -6 16 4 35.21 3.99
 -6 16 4 57.7 27.87
 6 16 4 39.53 16.11
 6 16 4 35.81 3.43
 6 16 4 39.53 16.11
 -6 -18 -4 32.2 15.92
 -6 -18 -4 29.31 3.15
 -6 -18 -4 32.19 15.92
 6 -18 -4 36.35 22.68
 6 -18 -4 36.34 22.68
 -6 18 4 38.26 21.56
 -6 18 4 29.94 3.56
 -6 18 4 38.26 21.56
 6 18 4 36.61 18.45
 6 18 4 37.31 3.79
 6 18 4 36.62 18.45
 -6 -20 -4 0.41 15.47
 -6 -20 -4 6.28 2.48
 -6 -20 -4 0.42 15.47
 6 -20 -4 0.38 19.57
 6 -20 -4 0.38 19.56
 -6 20 4 11.45 23.27
 -6 20 4 7.42 3.04
 -6 20 4 8.7 2.84
 -6 20 4 11.45 23.26
 6 20 4 5.48 17.84
 6 20 4 6.99 2.72
 6 20 4 5.48 17.84
 -6 -22 -4 3.5 16.02
 -6 -22 -4 76.73 4.52
 -6 -22 -4 3.51 16.02
 6 -22 -4 71.02 27.32
 6 -22 -4 71.03 27.32
 -6 22 4 145.31 44.79
 -6 22 4 80.99 5.26
 -6 22 4 145.22 44.75
 6 22 4 91.19 24.71
 6 22 4 79.7 4.92
 6 22 4 91.19 24.71
 -6 -24 -4 32.9 3.73
 6 -24 -4 71.89 47.03
 6 -24 -4 71.9 47.03
 -6 24 4 28.21 24.09
 -6 24 4 35.26 4.23
 -6 24 4 46.66 5.33
 -6 24 4 28.25 24.1
 6 24 4 25.56 24.77
 6 24 4 36.63 4.02
 6 24 4 25.56 24.77
 -6 -26 -4 5.79 21.78
 -6 -26 -4 5.76 21.78
 6 -26 -4 4.78 25.69
 6 -26 -4 4.78 25.69
 -6 26 4 -1.65 29.67
 -6 26 4 13.88 3.84
 -6 26 4 18.17 4.12
 -6 26 4 -1.65 29.68
 6 26 4 -10.44 25.72
 6 26 4 10.17 3.38
 6 26 4 -10.44 25.72
 -6 -28 -4 3.33 24.65
 -6 -28 -4 3.33 24.65
 6 -28 -4 5.78 26.48
 6 -28 -4 5.77 26.47
 -6 28 4 7.97 39.4
 -6 28 4 10.68 3.94
 -6 28 4 7.97 39.4
 6 28 4 0.4 24.57
 6 28 4 8.87 3.65
 6 28 4 0.39 24.55
 -6 -30 -4 -6.12 27.85
 -6 -30 -4 -6.12 27.85
 6 -30 -4 13.32 27.29
 6 -30 -4 13.33 27.29
 -6 30 4 43.98 40.58
 -6 30 4 29.89 4.7
 -6 30 4 43.98 40.58
 6 30 4 28.85 32.99
 6 30 4 28.03 4.62
 6 30 4 28.84 32.99
 -6 -32 -4 21.27 33.6
 -6 -32 -4 21.27 33.6
 6 -32 -4 15.65 41.8
 6 -32 -4 15.65 41.8
 -6 32 4 20.89 37.98
 -6 32 4 33.96 5.38
 -6 32 4 20.9 37.98
 6 32 4 17.82 36.28
 6 32 4 30.17 4.75
 6 32 4 17.8 36.28
 -6 -34 -4 -1.7 36.59
 -6 -34 -4 -1.7 36.59
 6 -34 -4 2.32 35.73
 6 -34 -4 2.32 35.73
 -6 34 4 2.51 41.33
 -6 34 4 1.8 4.45
 -6 34 4 2.51 41.33
 6 34 4 -15.18 33.38
 6 34 4 -0.72 4.31
 6 34 4 -15.17 33.38
 -6 -36 -4 16.6 41.26
 -6 -36 -4 16.6 41.26
 6 -36 -4 22.19 51.29
 6 -36 -4 22.2 51.29
 -6 36 4 -0.88 66.37
 -6 36 4 14.18 5.07
 -6 36 4 -0.88 66.37
 6 36 4 -26.34 46.04
 6 36 4 13.35 4.87
 6 36 4 -26.35 46.04
 -6 -38 -4 25.61 42.93
 -6 -38 -4 25.61 42.93
 6 -38 -4 33.11 54.87
 6 -38 -4 33.12 54.87
 -6 38 4 31.87 89.95
 -6 38 4 18.99 5.61
 -6 38 4 32.3 89.94
 6 38 4 8.05 46.51
 6 38 4 18.19 5.57
 6 38 4 8.04 46.52
 -6 -40 -4 1.13 41.62
 -6 -40 -4 1.13 41.62
 6 -40 -4 5.15 49.49
 6 -40 -4 5.16 49.49
 -6 40 4 3.81 62.02
 -6 40 4 2.34 5.5
 -6 40 4 3.81 62.02
 6 40 4 -0.02 5.08
 6 -42 -4 20.26 63.18
 6 -42 -4 20.28 63.18
 -6 42 4 -11.79 77.04
 -6 42 4 9.56 6.03
 -6 42 4 -11.68 77.05
 6 42 4 12.84 6.27
 -6 44 4 -5.46 10.88
 6 44 4 2.57 6.42
 8 44 -4 0.62 6.44
 -8 -44 4 -4.58 87.11
 -8 -44 4 14.86 8.14
 -8 -44 4 -4.58 87.1
 8 42 -4 31.06 84.52
 8 42 -4 3 6.7
 8 42 -4 31.06 84.52
 -8 -42 4 20.48 122.36
 -8 -42 4 12.61 7.44
 -8 -42 4 20.54 122.37
 8 -42 4 18.82 7.79
 8 40 -4 17.57 106
 8 40 -4 11.4 6.16
 8 40 -4 17.86 106
 -8 -40 4 12.63 64.55
 -8 -40 4 14.57 7.14
 -8 -40 4 12.63 64.55
 8 -40 4 10.33 7.25
 8 38 -4 -2.91 64.84
 8 38 -4 6.33 5.66
 8 38 -4 -2.91 64.84
 -8 -38 4 6.59 77.71
 -8 -38 4 13.55 6.72
 -8 -38 4 6.59 77.71
 8 -38 4 6.51 6.94
 8 36 -4 30.33 83.44
 8 36 -4 -0.82 4.96
 8 36 -4 30.41 83.44
 -8 -36 4 -8.57 50.84
 -8 -36 4 7.66 6.19
 -8 -36 4 -8.56 50.84
 8 34 -4 12.48 48.65
 8 34 -4 32.81 5.5
 8 34 -4 12.42 48.65
 -8 -34 4 89.35 63.39
 -8 -34 4 45.99 7.16
 -8 -34 4 89.34 63.4
 8 -34 4 41.91 7.08
 8 32 -4 24.35 69.27
 8 32 -4 14.4 5.03
 8 32 -4 24.39 69.28
 -8 -32 4 19.08 69.87
 -8 -32 4 21.8 5.97
 -8 -32 4 19.66 69.86
 8 -32 4 13.26 5.99
 8 30 -4 -3.33 52.4
 8 30 -4 11.88 4.4
 8 30 -4 -3.26 52.4
 -8 -30 4 9.04 36.19
 -8 -30 4 10.18 5.4
 -8 -30 4 9.03 36.19
 8 -30 4 9.86 5.74
 -8 28 -4 16.45 31.09
 -8 28 -4 16.47 31.09
 8 28 -4 2.52 53.77
 8 28 -4 2.52 53.77
 -8 -28 4 14.82 34.25
 -8 -28 4 10.64 5.16
 -8 -28 4 14.81 34.25
 8 -28 4 8.52 27.28
 8 -28 4 19.91 5.36
 8 -28 4 8.52 27.28
 -8 26 -4 17.94 23.14
 -8 26 -4 17.95 23.14
 8 26 -4 24.54 34.8
 8 26 -4 32.6 4.68
 8 26 -4 24.55 34.81
 -8 -26 4 27.63 31.37
 -8 -26 4 29.06 5.59
 -8 -26 4 27.63 31.37
 8 -26 4 27.85 25.42
 8 -26 4 36.36 5.54
 8 -26 4 27.86 25.42
 -8 24 -4 7.04 20.12
 -8 24 -4 7.04 20.12
 8 24 -4 2.22 43.12
 8 24 -4 7.4 3.53
 8 24 -4 2.17 43.12
 -8 -24 4 12.2 40.36
 -8 -24 4 6.34 4.7
 -8 -24 4 12.2 40.36
 8 -24 4 4.52 22.02
 8 -24 4 10.95 4.45
 8 -24 4 4.53 22.02
 -8 22 -4 53.3 20.21
 -8 22 -4 53.31 20.21
 8 22 -4 72.1 39.72
 8 22 -4 67.17 5.56
 8 22 -4 72.1 39.72
 -8 -22 4 70.12 29.56
 -8 -22 4 73.8 7.12
 -8 -22 4 70.13 29.56
 8 -22 4 75.38 21.95
 8 -22 4 76.57 6.53
 8 -22 4 75.45 21.95
 -8 20 -4 63.86 18.75
 -8 20 -4 63.86 18.75
 8 20 -4 99.13 47.42
 8 20 -4 53.58 5.05
 8 20 -4 99.13 47.42
 -8 -20 4 64.58 27.52
 -8 -20 4 65.19 6.61
 -8 -20 4 64.59 27.51
 8 -20 4 52.84 18.59
 8 -20 4 56.12 4.49
 8 -20 4 63.15 5.85
 8 -20 4 52.85 18.59
 -8 18 -4 73.72 17.32
 -8 18 -4 73.71 17.32
 8 18 -4 104.92 36.74
 8 18 -4 60.61 4.86
 8 18 -4 104.91 36.74
 -8 -18 4 70.76 26.83
 -8 -18 4 70.7 6.37
 -8 -18 4 70.76 26.83
 8 -18 4 60.85 17.02
 8 -18 4 73.03 5.39
 8 -18 4 60.86 17.02
 -8 16 -4 0.35 12.49
 -8 16 -4 -0.47 3.21
 -8 16 -4 0.32 12.49
 8 16 -4 4.18 31.08
 8 16 -4 1.06 2.6
 8 16 -4 4.19 31.08
 -8 -16 4 19.97 35.19
 -8 -16 4 1.97 3.62
 -8 -16 4 19.94 35.19
 8 -16 4 7.32 13.47
 8 -16 4 0.51 2.1
 8 -16 4 7.32 13.47
 -8 14 -4 21.83 11.71
 -8 14 -4 24.46 3.62
 -8 14 -4 21.84 11.71
 8 14 -4 20.27 28.98
 8 14 -4 27.46 3.3
 8 14 -4 20.25 28.98
 -8 -14 4 24.39 20.39
 -8 -14 4 28.82 4.06
 -8 -14 4 24.39 20.39
 8 -14 4 26.18 12.12
 8 -14 4 27.82 3.43
 8 -14 4 26.16 12.12
 -8 12 -4 56.48 11.09
 -8 12 -4 49.53 4.67
 -8 12 -4 56.49 11.09
 8 12 -4 100.7 31.88
 8 12 -4 49.19 4.19
 8 12 -4 46.99 5
 8 12 -4 100.74 31.88
 -8 -12 4 87.61 35.66
 -8 -12 4 50.53 5.11
 -8 -12 4 87.61 35.66
 8 -12 4 54.1 11.3
 8 -12 4 53.52 4.21
 8 -12 4 54.08 11.3
 -8 10 -4 1.96 2.85
 8 10 -4 13.05 32.7
 8 10 -4 1.15 2.33
 8 10 -4 -1.55 2.91
 8 10 -4 13.03 32.7
 -8 -10 4 8.73 19.1
 -8 -10 4 0.76 2.96
 -8 -10 4 8.73 19.1
 8 -10 4 2.06 2.47
 8 8 -4 75.17 28.63
 8 8 -4 36.65 3.85
 8 8 -4 33.38 4.15
 8 8 -4 75.16 28.63
 -8 -8 4 55.7 25.93
 -8 -8 4 48.74 4.53
 -8 -8 4 55.7 25.93
 8 -8 4 40.31 3.94
 8 6 -4 55.13 25.34
 8 6 -4 27.71 3.08
 8 6 -4 33.05 3.39
 8 6 -4 55.13 25.34
 -8 -6 4 26.83 18.93
 -8 -6 4 37.62 3.54
 -8 -6 4 26.84 18.93
 8 -6 4 30.08 3.74
 8 4 -4 34.42 19.24
 8 4 -4 22.16 2.95
 8 4 -4 30.77 3.02
 8 4 -4 34.47 19.24
 -8 -4 4 39.13 29.2
 -8 -4 4 31.56 3.24
 -8 -4 4 39.13 29.2
 8 -4 4 24.35 3.02
 8 2 -4 33.63 18.41
 8 2 -4 29.8 3.59
 8 2 -4 29.5 3.44
 8 2 -4 33.77 18.4
 -8 -2 4 36.3 21.48
 -8 -2 4 27.06 3.05
 -8 -2 4 32.57 3.69
 -8 -2 4 36.28 21.48
 8 -2 4 30.53 3.75
 8 0 -4 254.71 31.35
 8 0 -4 271.74 6.13
 8 0 -4 254.54 31.35
 -8 0 4 280.84 29.26
 -8 0 4 262.7 6.03
 -8 0 4 281.47 9.43
 -8 0 4 280.9 29.26
 8 0 4 269.65 6.06
 8 -2 -4 25.94 17.4
 8 -2 -4 29.28 3.61
 8 -2 -4 25.66 17.4
 -8 2 4 31.47 18.71
 -8 2 4 25.69 2.91
 -8 2 4 31.53 18.71
 8 2 4 33.31 3.5
 8 -4 -4 33.48 27.14
 8 -4 -4 26.49 3.1
 8 -4 -4 33.33 27.14
 -8 4 4 23.75 2.84
 -8 -6 -4 25.01 8.77
 -8 -6 -4 25.02 8.77
 8 -6 -4 39.5 25.17
 8 -6 -4 30.76 19.26
 8 -6 -4 28.98 3.13
 8 -6 -4 39.5 25.17
 8 -6 -4 30.76 19.26
 -8 6 4 30.94 3.21
 8 6 4 33.48 9.48
 8 6 4 33.51 9.48
 -8 -8 -4 41.55 11.01
 -8 -8 -4 41.55 11.01
 8 -8 -4 34.28 18.76
 8 -8 -4 44.28 21.55
 8 -8 -4 43.18 3.98
 8 -8 -4 33.93 18.66
 8 -8 -4 44.29 21.55
 -8 8 4 38.79 3.83
 8 8 4 52.63 11.96
 8 8 4 52.68 11.97
 -8 -10 -4 9.83 11.05
 -8 -10 -4 9.84 11.05
 8 -10 -4 -3.88 28.6
 8 -10 -4 -8.07 19.21
 8 -10 -4 2.22 2.42
 8 -10 -4 -3.78 28.76
 8 -10 -4 -7.98 19.21
 -8 10 4 -0.06 2.31
 8 10 4 4.3 11.94
 8 10 4 1.85 1.68
 8 10 4 4.29 11.94
 -8 -12 -4 68 14.98
 -8 -12 -4 67.99 14.98
 8 -12 -4 64.85 22.71
 8 -12 -4 60.74 21.23
 8 -12 -4 49.33 4.42
 8 -12 -4 65.02 22.77
 8 -12 -4 60.74 21.23
 -8 12 4 48.53 4.24
 8 12 4 76.33 16.43
 8 12 4 47.96 3.09
 8 12 4 76.32 16.43
 -8 -14 -4 21.46 14.76
 -8 -14 -4 21.46 14.76
 8 -14 -4 29.24 19.4
 8 -14 -4 15.7 32.9
 8 -14 -4 26.51 3.38
 8 -14 -4 29.3 19.42
 8 -14 -4 15.69 32.89
 -8 14 4 30.41 3.69
 8 14 4 23.04 16.34
 8 14 4 29.03 2.86
 8 14 4 23.04 16.34
 -8 -16 -4 2.01 14.48
 -8 -16 -4 2.02 14.48
 8 -16 -4 -3.95 19.41
 8 -16 -4 1.62 2.7
 8 -16 -4 -3.94 19.41
 -8 16 4 1.5 2.67
 8 16 4 4.5 16.75
 8 16 4 0.69 2.18
 8 16 4 4.5 16.75
 -8 -18 -4 69.68 20.34
 -8 -18 -4 69.68 20.34
 8 -18 -4 35.41 23.59
 8 -18 -4 35.41 23.58
 -8 18 4 64.4 4.95
 8 18 4 99.34 23.6
 8 18 4 68.36 4.33
 8 18 4 99.34 23.61
 -8 -20 -4 42.85 27.21
 -8 -20 -4 42.85 27.21
 8 -20 -4 69.09 28.72
 8 -20 -4 69.1 28.72
 -8 20 4 49.69 28.62
 -8 20 4 54.65 5.08
 -8 20 4 49.68 28.62
 8 20 4 54 22.26
 8 20 4 54.13 4.55
 8 20 4 54.04 22.26
 -8 -22 -4 53.4 22.07
 -8 -22 -4 61.87 4.27
 -8 -22 -4 53.39 22.07
 8 -22 -4 42.39 23.28
 8 -22 -4 42.38 23.27
 -8 22 4 63.33 31.47
 -8 22 4 64.12 5.44
 -8 22 4 63.3 31.45
 8 22 4 59.47 24.78
 8 22 4 63.53 4.96
 8 22 4 59.48 24.78
 -8 -24 -4 9.39 20.67
 -8 -24 -4 6.88 2.98
 -8 -24 -4 9.4 20.67
 8 -24 -4 23.46 38.2
 8 -24 -4 23.41 38.2
 -8 24 4 26.92 38.37
 -8 24 4 5.59 3.45
 -8 24 4 26.92 38.38
 8 24 4 -5.12 24.15
 8 24 4 6.13 3.27
 8 24 4 -5.12 24.15
 -8 -26 -4 -1.07 24.19
 -8 -26 -4 24.13 3.76
 -8 -26 -4 -1.06 24.19
 8 -26 -4 38.69 34.95
 8 -26 -4 38.69 34.95
 -8 26 4 9.37 31.85
 -8 26 4 23.19 4.2
 -8 26 4 9.37 31.85
 8 26 4 26.08 27.69
 8 26 4 24.36 4.1
 8 26 4 26.09 27.69
 8 -28 -4 22.13 37.21
 8 -28 -4 22.13 37.21
 -8 28 4 15.74 54.65
 -8 28 4 16.13 4.35
 -8 28 4 15.75 54.65
 8 28 4 -2.29 32.07
 8 28 4 12.98 4.07
 8 28 4 -2.29 32.07
 8 -30 -4 20.25 38.22
 8 -30 -4 20.24 38.22
 -8 30 4 18.74 39.95
 -8 30 4 6.14 4.27
 -8 30 4 18.74 39.95
 8 30 4 5.94 32.6
 8 30 4 5.34 4.2
 8 30 4 5.94 32.6
 -8 -32 -4 9.17 33.59
 -8 -32 -4 9.17 33.59
 8 -32 -4 12.26 33.7
 8 -32 -4 12.26 33.69
 -8 32 4 -4.48 60.65
 -8 32 4 10.25 4.53
 -8 32 4 -4.36 60.64
 8 32 4 -4.45 39.65
 8 32 4 13.41 5.78
 8 32 4 -4.45 39.65
 -8 -34 -4 15.12 32.71
 -8 -34 -4 15.1 32.71
 8 -34 -4 33.96 49.19
 8 -34 -4 33.97 49.19
 -8 34 4 16.65 43.82
 -8 34 4 34.43 5.59
 -8 34 4 16.65 43.82
 8 34 4 12.05 40.57
 8 34 4 35.92 5.67
 8 34 4 12.09 40.57
 -8 -36 -4 0.92 37.8
 -8 -36 -4 0.98 37.77
 8 -36 -4 0.56 47.42
 8 -36 -4 0.56 47.41
 -8 36 4 21.33 57.16
 -8 36 4 5.5 4.96
 -8 36 4 21.34 57.16
 8 36 4 8.6 52.87
 8 36 4 8.79 5.08
 8 36 4 8.59 52.87
 -8 -38 -4 20.14 50.43
 -8 -38 -4 20.14 50.42
 8 -38 -4 16.14 62.32
 8 -38 -4 16.22 62.32
 -8 38 4 12.34 54.64
 -8 38 4 2.53 5.25
 -8 38 4 12.35 54.65
 8 38 4 4.11 5.22
 -8 40 4 10.07 6.04
 8 40 4 10.43 5.79
 -8 42 4 2.9 6.27
 8 42 4 0.86 6.21
 -8 44 4 -0.23 6.7
 8 44 4 5.53 6.81
 10 42 -4 2.75 6.78
 -10 -42 4 14.5 7.97
 10 -42 4 19.7 8.23
 10 40 -4 2.02 6.2
 -10 -40 4 15.91 65.98
 -10 -40 4 5.63 7.58
 -10 -40 4 15.87 65.98
 10 -40 4 14.28 7.63
 10 38 -4 15.18 72.61
 10 38 -4 -2.53 5.68
 10 38 -4 15.16 72.62
 -10 -38 4 21.33 63.75
 -10 -38 4 0.92 6.54
 -10 -38 4 21.34 63.75
 10 -38 4 3.24 7.01
 10 36 -4 7.62 64.62
 10 36 -4 35.2 6.71
 10 36 -4 7.71 64.62
 -10 -36 4 20.48 57.47
 -10 -36 4 46.19 7.62
 -10 -36 4 20.46 57.47
 10 -36 4 38.97 7.7
 10 34 -4 -7.35 84.89
 10 34 -4 9.18 5.19
 10 34 -4 -7.32 84.93
 -10 -34 4 -7.46 68.47
 -10 -34 4 19.44 6.38
 -10 -34 4 -7.6 68.47
 10 -34 4 14.38 6.88
 10 32 -4 34.07 52.13
 10 32 -4 17.75 5.43
 10 32 -4 34.16 52.13
 -10 -32 4 -2.19 45.56
 -10 -32 4 21.98 6.21
 -10 -32 4 -2.22 45.56
 10 -32 4 20.31 6.43
 10 30 -4 -13.87 46.65
 10 30 -4 30.62 5.31
 10 30 -4 -13.88 46.65
 -10 -30 4 10.95 40.52
 -10 -30 4 35.92 6.41
 -10 -30 4 10.9 40.52
 10 -30 4 31.19 6.34
 10 28 -4 -11.4 44.41
 10 28 -4 9.92 4.49
 10 28 -4 -11.4 44.41
 -10 -28 4 3.41 38.06
 -10 -28 4 12.38 5.4
 -10 -28 4 3.4 38.06
 10 -28 4 13.98 5.43
 10 26 -4 -1.64 41.73
 10 26 -4 5.03 4.23
 10 26 -4 -1.63 41.73
 -10 -26 4 13.85 38.01
 -10 -26 4 5.73 5.01
 -10 -26 4 13.85 38.01
 10 -26 4 6.09 25.9
 10 -26 4 9.14 5.17
 10 -26 4 6.05 25.9
 -10 24 -4 44.15 23.04
 -10 24 -4 44.15 23.04
 10 24 -4 82.31 41.67
 10 24 -4 67.04 7.13
 10 24 -4 82.32 41.67
 -10 -24 4 73.05 58.65
 -10 -24 4 62.97 7.39
 -10 -24 4 73.05 58.65
 10 -24 4 60.89 25.1
 10 -24 4 69.12 7.31
 10 -24 4 60.89 25.1
 -10 22 -4 37.85 20.27
 -10 22 -4 37.85 20.27
 10 22 -4 43.59 35.42
 10 22 -4 35.01 4.45
 10 22 -4 43.59 35.42
 -10 -22 4 20.84 30.64
 -10 -22 4 43.19 5.63
 -10 -22 4 20.79 30.62
 10 -22 4 43.97 21.6
 10 -22 4 42.83 5.06
 10 -22 4 43.96 21.6
 -10 20 -4 14.08 16.97
 -10 20 -4 14.08 16.97
 10 20 -4 3.14 26.95
 10 20 -4 15.16 3.59
 10 20 -4 3.15 26.95
 -10 -20 4 33.25 38.43
 -10 -20 4 17.51 4.81
 -10 -20 4 33.25 38.42
 10 -20 4 23.84 19.05
 10 -20 4 13.16 3.32
 10 -20 4 19.12 4.18
 10 -20 4 23.85 19.05
 -10 18 -4 21.58 15.45
 -10 18 -4 21.58 15.45
 10 18 -4 38.79 31.74
 10 18 -4 27.58 4.18
 10 18 -4 38.79 31.74
 -10 -18 4 18.67 26.19
 -10 -18 4 30.99 4.97
 -10 -18 4 18.67 26.19
 10 -18 4 31.79 16.67
 10 -18 4 24.88 3.16
 10 -18 4 25.92 4.19
 10 -18 4 31.81 16.67
 -10 16 -4 118.25 16.56
 -10 16 -4 118.24 16.56
 10 16 -4 175.39 52.3
 10 16 -4 109.33 5.9
 10 16 -4 175.39 52.31
 -10 -16 4 112 30
 -10 -16 4 110.7 6.7
 -10 -16 4 112 30
 10 -16 4 106.79 16.97
 10 -16 4 115.94 6.57
 10 -16 4 106.81 16.97
 -10 14 -4 22.4 11.74
 -10 14 -4 22.54 3.88
 -10 14 -4 22.41 11.74
 10 14 -4 21.25 25.84
 10 14 -4 24.73 3.7
 10 14 -4 21.25 25.84
 -10 -14 4 15.58 21.85
 -10 -14 4 24.38 4.2
 -10 -14 4 15.57 21.85
 10 -14 4 22.79 12.31
 10 -14 4 23.34 3.67
 10 -14 4 22.82 12.32
 10 12 -4 11.7 30.89
 10 12 -4 16.84 3.37
 10 12 -4 11.82 30.89
 -10 -12 4 2.52 20.47
 -10 -12 4 19.99 3.92
 -10 -12 4 2.52 20.47
 10 -12 4 18.66 3.24
 10 10 -4 147.37 36.76
 10 10 -4 89.18 5.24
 10 10 -4 81.39 5.69
 10 10 -4 147.39 36.76
 -10 -10 4 66.67 24.1
 -10 -10 4 95.24 5.69
 -10 -10 4 66.67 24.1
 10 -10 4 91.02 4.9
 10 8 -4 41.66 22.57
 10 8 -4 51.38 4.55
 10 8 -4 46.29 4.92
 10 8 -4 41.67 22.57
 -10 -8 4 34.9 22.04
 -10 -8 4 48.36 5.05
 -10 -8 4 34.87 22.04
 10 -8 4 47.06 4.37
 10 6 -4 -3.75 18.47
 10 6 -4 1.89 2.7
 10 6 -4 0.34 2.9
 10 6 -4 -3.75 18.47
 -10 -6 4 1.14 20.62
 -10 -6 4 0.79 2.84
 -10 -6 4 1.19 20.62
 10 -6 4 -1.24 2.58
 10 4 -4 211.46 37.33
 10 4 -4 139.76 5.46
 10 4 -4 211.54 37.33
 -10 -4 4 176.23 30.15
 -10 -4 4 150.22 5.17
 -10 -4 4 176.21 30.15
 10 -4 4 153.63 5.41
 10 2 -4 202.44 28.63
 10 2 -4 196.64 5.98
 10 2 -4 202.49 28.63
 -10 -2 4 212.2 28.97
 -10 -2 4 212.15 28.97
 10 -2 4 209.29 5.84
 10 0 -4 4.6 19.81
 10 0 -4 4.6 19.81
 -10 0 4 1.89 14.02
 -10 0 4 4.09 2.51
 -10 0 4 1.67 14.02
 10 0 4 2.8 2.67
 10 -2 -4 262.96 34.01
 10 -2 -4 205.38 6.1
 10 -2 -4 263.12 34.04
 -10 2 4 196.3 5.86
 10 -4 -4 144.07 27.09
 10 -4 -4 147.29 5.57
 10 -4 -4 144.08 27.09
 -10 4 4 142.6 5.38
 -10 -6 -4 1.92 8.56
 -10 -6 -4 1.92 8.56
 10 -6 -4 -3.54 21.01
 10 -6 -4 -3.69 18.69
 10 -6 -4 0.04 2.46
 10 -6 -4 -3.53 21.01
 10 -6 -4 -3.69 18.69
 -10 6 4 1.29 2.43
 -10 -8 -4 48.21 12.13
 -10 -8 -4 48.21 12.13
 10 -8 -4 48.55 32.62
 10 -8 -4 51.29 23.35
 10 -8 -4 53.4 4.62
 10 -8 -4 48.55 32.38
 10 -8 -4 51.3 23.37
 -10 8 4 47.78 4.36
 10 8 4 59.4 13.18
 10 8 4 59.39 13.18
 -10 -10 -4 89.34 15.21
 -10 -10 -4 89.36 15.21
 10 -10 -4 113.54 27.69
 10 -10 -4 105.7 28.81
 10 -10 -4 90.68 5.13
 10 -10 -4 113.2 27.65
 10 -10 -4 105.73 28.81
 -10 10 4 92.12 4.99
 10 10 4 81.61 15.82
 10 10 4 85.27 3.59
 10 10 4 81.61 15.82
 -10 -12 -4 13.62 13.92
 -10 -12 -4 13.62 13.92
 10 -12 -4 11.28 22.51
 10 -12 -4 11.67 22.78
 10 -12 -4 20.54 3.57
 10 -12 -4 11.28 22.58
 10 -12 -4 11.61 22.78
 -10 12 4 13.15 3.15
 10 12 4 18.43 15.55
 10 12 4 17.99 2.62
 10 12 4 18.42 15.55
 -10 -14 -4 15.44 15.46
 -10 -14 -4 15.44 15.46
 10 -14 -4 16.37 22.59
 10 -14 -4 24.63 24.33
 10 -14 -4 24.33 3.77
 10 -14 -4 16.34 22.6
 10 -14 -4 24.62 24.33
 -10 14 4 21.35 3.46
 10 14 4 15.64 17.23
 10 14 4 18.98 2.74
 10 14 4 15.64 17.23
 -10 -16 -4 103.74 21.59
 -10 -16 -4 103.72 21.59
 10 -16 -4 118.09 30.68
 10 -16 -4 135.99 38.28
 10 -16 -4 117.37 6.11
 10 -16 -4 118.03 30.67
 10 -16 -4 135.97 38.27
 -10 16 4 108.51 5.71
 10 16 4 116.66 23.5
 10 16 4 111.1 4.79
 10 16 4 116.66 23.5
 -10 -18 -4 16.31 18.54
 -10 -18 -4 16.31 18.54
 10 -18 -4 28.82 28.24
 10 -18 -4 20.24 25.98
 10 -18 -4 25.13 3.92
 10 -18 -4 28.8 28.24
 10 -18 -4 20.23 25.98
 -10 18 4 24.42 3.87
 10 18 4 34.31 22.27
 10 18 4 34.49 22.27
 -10 -20 -4 11.88 19.87
 -10 -20 -4 11.88 19.87
 10 -20 -4 12.51 29.31
 10 -20 -4 23.77 31.49
 10 -20 -4 12.51 29.31
 10 -20 -4 23.76 31.49
 -10 20 4 17.21 3.91
 10 20 4 16.44 23.98
 10 20 4 17.14 3.46
 10 20 4 16.43 23.98
 -10 -22 -4 27.03 22.67
 -10 -22 -4 27.04 22.67
 10 -22 -4 29.44 29.9
 10 -22 -4 29.38 29.9
 -10 22 4 40.8 4.85
 10 22 4 32.47 27.36
 10 22 4 41.37 5.06
 10 22 4 32.4 27.36
 -10 -24 -4 69.89 29.03
 -10 -24 -4 69.89 29.03
 10 -24 -4 91.95 39.07
 10 -24 -4 91.94 39.07
 -10 24 4 57.93 6.06
 10 24 4 46.76 30.59
 10 24 4 70.71 5.76
 10 24 4 46.72 30.59
 -10 -26 -4 5.4 27.78
 -10 -26 -4 5.4 27.78
 10 -26 -4 10.69 36.4
 10 -26 -4 10.69 36.4
 -10 26 4 7.05 38.28
 -10 26 4 5.84 3.96
 -10 26 4 7.06 38.28
 10 26 4 8.45 31.27
 10 26 4 7.33 3.87
 10 26 4 8.44 31.27
 -10 -28 -4 25.64 30.9
 -10 -28 -4 8.9 3.94
 -10 -28 -4 25.67 30.9
 10 -28 -4 4.77 40.22
 10 -28 -4 4.75 40.22
 -10 28 4 20.75 52.33
 -10 28 4 9.09 7.72
 -10 28 4 20.74 52.34
 10 28 4 16.2 35.46
 10 28 4 11.96 4.2
 10 28 4 16.23 35.46
 -10 -30 -4 16.5 34.41
 -10 -30 -4 16.5 34.41
 10 -30 -4 11.9 74.01
 10 -30 -4 11.9 74.01
 -10 30 4 24.42 42.3
 -10 30 4 26.5 5.13
 -10 30 4 24.42 42.3
 10 30 4 30.63 38.4
 10 30 4 24.42 4.92
 10 30 4 30.69 38.4
 -10 -32 -4 3.61 36.85
 -10 -32 -4 3.64 36.85
 10 -32 -4 25.58 41.86
 10 -32 -4 25.59 41.85
 -10 32 4 16.86 46.24
 -10 32 4 20 5.26
 -10 32 4 16.85 46.24
 10 32 4 19.81 42.04
 10 32 4 19.13 5.12
 10 32 4 19.81 42.04
 10 -34 -4 -1.66 47.13
 10 -34 -4 -1.66 47.13
 -10 34 4 8.08 5.05
 10 34 4 23.12 45.98
 10 34 4 5.49 5.2
 10 34 4 23.13 45.98
 -10 36 4 26.01 5.96
 10 36 4 33.6 6.23
 -10 38 4 0.4 5.63
 10 38 4 6.19 5.75
 -10 40 4 3.22 6.14
 10 40 4 -3.64 5.88
 10 42 4 0.41 6.72
 12 38 -4 0.21 6.7
 -12 -38 4 10.59 11.63
 12 -38 4 14.72 7.75
 -12 -36 4 -8.72 61.82
 -12 -36 4 14.07 6.83
 -12 -36 4 -8.71 61.81
 12 -36 4 9.98 7.31
 12 34 -4 12.62 75.35
 12 34 -4 14.06 5.82
 12 34 -4 12.64 75.35
 -12 -34 4 25.46 81.05
 -12 -34 4 23.68 6.9
 -12 -34 4 25.44 81.04
 12 -34 4 24.61 7.4
 12 32 -4 -5.26 56.22
 12 32 -4 12.41 5.69
 12 32 -4 -5.33 56.22
 -12 -32 4 2.31 70.24
 -12 -32 4 17.54 6.37
 -12 -32 4 2.37 70.25
 12 -32 4 18.78 6.83
 12 30 -4 9.73 87
 12 30 -4 6.34 5.35
 12 30 -4 9.73 87
 -12 -30 4 22.28 65.32
 -12 -30 4 8.25 5.73
 -12 -30 4 22.28 65.32
 12 -30 4 3.06 6.03
 12 28 -4 2.21 61.45
 12 28 -4 12.11 5.09
 12 28 -4 2.23 61.45
 -12 -28 4 21.11 46.97
 -12 -28 4 17.75 5.75
 -12 -28 4 21.1 46.97
 12 -28 4 16.46 6.08
 12 26 -4 28.7 48.14
 12 26 -4 23.85 5.47
 12 26 -4 28.7 48.13
 -12 -26 4 18.36 38.56
 -12 -26 4 22.1 5.65
 -12 -26 4 18.36 38.56
 12 -26 4 27.03 5.77
 12 24 -4 -26.15 39.41
 12 24 -4 -0.38 3.97
 12 24 -4 -26.15 39.41
 -12 -24 4 14.44 50.13
 -12 -24 4 6.53 4.97
 -12 -24 4 14.43 50.13
 12 -24 4 3.6 4.93
 12 22 -4 26.41 38.6
 12 22 -4 11.36 4.47
 12 22 -4 26.41 38.6
 -12 -22 4 6.34 31.13
 -12 -22 4 16.33 5.08
 -12 -22 4 6.34 31.13
 12 -22 4 26.46 23.41
 12 -22 4 13.34 4.83
 12 -22 4 26.41 23.41
 -12 20 -4 4.52 18.48
 -12 20 -4 4.44 18.49
 12 20 -4 5.29 35.79
 12 20 -4 5.19 35.79
 -12 -20 4 34.67 59.74
 -12 -20 4 22.4 5.02
 -12 -20 4 34.68 59.74
 12 -20 4 35.81 20.78
 12 -20 4 17.64 4.44
 12 -20 4 35.83 20.78
 12 18 -4 32.86 37.5
 12 18 -4 21.03 4.36
 12 18 -4 32.86 37.5
 -12 -18 4 6.62 27.89
 -12 -18 4 28.65 5.01
 -12 -18 4 6.62 27.89
 12 -18 4 20.61 18.26
 12 -18 4 19.04 3.4
 12 -18 4 22.26 4.24
 12 -18 4 20.56 18.25
 12 16 -4 1.26 29.84
 12 16 -4 12.26 3.65
 12 16 -4 1.26 29.84
 -12 -16 4 -1.32 30.07
 -12 -16 4 10.94 4.36
 -12 -16 4 -1.28 30.07
 12 -16 4 16.43 14.59
 12 -16 4 12.21 4.01
 12 -16 4 16.43 14.59
 12 14 -4 132.95 45.78
 12 14 -4 71.37 5.91
 12 14 -4 132.95 45.78
 -12 -14 4 41.53 23.74
 -12 -14 4 80.71 6.4
 -12 -14 4 41.56 23.74
 12 12 -4 14.7 24.94
 12 12 -4 19.65 4.12
 12 12 -4 14.7 24.96
 -12 -12 4 31.45 25.05
 -12 -12 4 23.67 4.21
 -12 -12 4 31.45 25.05
 12 10 -4 35.27 29.27
 12 10 -4 26.11 4.24
 12 10 -4 30.46 4.88
 12 10 -4 35.25 29.27
 -12 -10 4 19.91 23.54
 -12 -10 4 19.91 23.54
 12 -10 4 36.43 4.64
 12 8 -4 19.97 34.88
 12 8 -4 13.39 3.4
 12 8 -4 15.8 3.97
 12 8 -4 19.95 34.88
 -12 -8 4 14.15 23.98
 -12 -8 4 18.58 3.64
 -12 -8 4 14.15 23.98
 12 -8 4 20.19 3.52
 12 6 -4 25.44 26.91
 12 6 -4 13.98 3.32
 12 6 -4 25.43 26.91
 -12 -6 4 17.73 24.26
 -12 -6 4 17.74 24.26
 12 -6 4 25.09 4.24
 12 4 -4 -8.98 23.42
 12 4 -4 7.86 3.15
 12 4 -4 -8.98 23.41
 -12 -4 4 -1.76 21.79
 -12 -4 4 -1.75 21.79
 12 2 -4 6.8 22.99
 12 2 -4 13.96 3.31
 12 2 -4 6.8 22.99
 -12 -2 4 8.95 19.5
 -12 -2 4 8.96 19.5
 12 -2 4 17.14 3.56
 12 0 -4 20.38 22.16
 12 0 -4 31.77 3.81
 12 0 -4 20.37 22.16
 -12 0 4 14.73 34.19
 -12 0 4 14.72 34.19
 12 0 4 37.11 4.14
 12 -2 -4 11.33 22.76
 12 -2 -4 10.77 3.15
 12 -2 -4 11.33 22.76
 12 2 4 13.8 3.37
 12 -4 -4 2.2 22.7
 12 -4 -4 10.88 24.12
 12 -4 -4 8 3.12
 12 -4 -4 2.21 22.7
 12 -4 -4 10.88 24.12
 -12 4 4 9.82 3.11
 12 4 4 7.25 3.23
 12 -6 -4 13.12 24.67
 12 -6 -4 48.6 28.23
 12 -6 -4 24.08 3.76
 12 -6 -4 13.14 24.67
 12 -6 -4 48.6 28.23
 -12 6 4 16.75 3.34
 -12 -8 -4 11.01 12.2
 -12 -8 -4 11.03 12.2
 12 -8 -4 13.97 25.89
 12 -8 -4 7.35 26.58
 12 -8 -4 16.03 3.64
 12 -8 -4 14.07 25.96
 12 -8 -4 7.34 26.58
 -12 8 4 15.1 3.4
 12 8 4 23.62 14.35
 12 8 4 23.61 14.35
 -12 -10 -4 40.31 16.76
 -12 -10 -4 40.31 16.76
 12 -10 -4 53.42 34.03
 12 -10 -4 29.67 29.41
 12 -10 -4 33.91 4.19
 12 -10 -4 53.64 34.17
 12 -10 -4 29.66 29.41
 -12 10 4 33.66 3.99
 12 10 4 46.61 17.17
 12 10 4 46.52 17.16
 -12 -12 -4 15.62 15.98
 -12 -12 -4 15.62 15.98
 12 -12 -4 34.2 29.51
 12 -12 -4 15.05 28.7
 12 -12 -4 22.92 3.9
 12 -12 -4 34.23 29.55
 12 -12 -4 15.05 28.7
 -12 12 4 23.92 3.84
 12 12 4 23.36 17.87
 12 12 4 20.83 2.92
 12 12 4 23.37 17.87
 -12 -14 -4 85.79 20.17
 -12 -14 -4 85.79 20.17
 12 -14 -4 81.19 32.22
 12 -14 -4 84.14 34.48
 12 -14 -4 73.91 5.95
 12 -14 -4 81.15 32.21
 12 -14 -4 84.15 34.48
 -12 14 4 73.77 5.5
 12 14 4 75.23 22.22
 12 14 4 78.38 4.71
 12 14 4 75.23 22.22
 -12 -16 -4 15.13 19.48
 -12 -16 -4 15.13 19.48
 12 -16 -4 5.36 28.4
 12 -16 -4 1.19 30.47
 12 -16 -4 13.66 3.99
 12 -16 -4 5.38 28.41
 12 -16 -4 1.2 30.48
 -12 16 4 12.22 3.59
 12 16 4 11.14 22.75
 12 16 4 13.63 3.34
 12 16 4 11.13 22.75
 -12 -18 -4 18.59 21.63
 -12 -18 -4 18.59 21.63
 12 -18 -4 27.95 32.48
 12 -18 -4 22.91 33.27
 12 -18 -4 17.66 4.25
 12 -18 -4 27.99 32.49
 12 -18 -4 22.91 33.27
 -12 18 4 19.46 3.98
 12 18 4 17.1 25.38
 12 18 4 21.05 3.6
 12 18 4 17.1 25.38
 -12 -20 -4 12.19 23.23
 -12 -20 -4 12.19 23.22
 12 -20 -4 19.95 28.94
 12 -20 -4 15.87 33.58
 12 -20 -4 19.52 4.4
 12 -20 -4 19.95 28.93
 12 -20 -4 15.88 33.59
 -12 20 4 19.54 4.22
 12 20 4 1.96 27.38
 12 20 4 24.84 4.05
 12 20 4 1.96 27.38
 -12 -22 -4 5.13 26.42
 -12 -22 -4 5.13 26.42
 12 -22 -4 14.59 34.73
 12 -22 -4 24.11 36.86
 12 -22 -4 9.46 4.79
 12 -22 -4 14.58 34.72
 12 -22 -4 24.11 36.85
 -12 22 4 14.97 4.36
 12 22 4 20.74 30.79
 12 22 4 16.31 3.96
 12 22 4 20.75 30.79
 -12 -24 -4 -4.78 27.39
 -12 -24 -4 -4.78 27.39
 12 -24 -4 38.87 61.6
 12 -24 -4 -1.19 39.07
 12 -24 -4 38.86 61.61
 12 -24 -4 -1.2 39.07
 -12 24 4 4.1 4.06
 12 24 4 6.23 32.51
 12 24 4 1.52 3.87
 12 24 4 6.24 32.52
 -12 -26 -4 30.76 33.84
 -12 -26 -4 30.77 33.84
 12 -26 -4 23.99 43.3
 12 -26 -4 9.29 44.15
 12 -26 -4 24.02 43.3
 12 -26 -4 9.28 44.18
 -12 26 4 27.28 7.48
 12 26 4 8.09 36.82
 12 26 4 21.06 4.56
 12 26 4 8.09 36.82
 -12 -28 -4 3.51 32.1
 -12 -28 -4 3.51 32.1
 12 -28 -4 19.66 46.09
 12 -28 -4 19.67 46.09
 -12 28 4 15.34 4.92
 12 28 4 27.39 40.89
 12 28 4 13.44 4.66
 12 28 4 27.38 40.9
 -12 -30 -4 -13.71 39.1
 -12 -30 -4 -13.71 39.1
 12 -30 -4 -3.91 64.57
 12 -30 -4 -3.9 64.59
 -12 30 4 2.57 4.74
 12 30 4 6.91 70.53
 12 30 4 4.1 4.74
 12 30 4 7.01 70.52
 -12 32 4 15.74 5.41
 12 32 4 31.61 82.54
 12 32 4 15.86 5.38
 12 32 4 31.44 82.53
 -12 34 4 19.21 5.81
 12 34 4 13.74 5.66
 -12 36 4 -0.4 5.58
 12 36 4 4.84 6.11
 -12 38 4 3.34 6.06
 12 38 4 -4.1 6.15
 14 36 -4 1.54 6.91
 -14 -36 4 9.28 8.07
 14 34 -4 2.82 6.32
 -14 -34 4 10.98 6.88
 14 -34 4 8.54 7.46
 14 32 -4 9.66 6.74
 -14 -32 4 25.19 6.98
 14 30 -4 6.35 5.65
 -14 -30 4 10.44 56.66
 -14 -30 4 11.95 6.18
 -14 -30 4 10.44 56.66
 14 -30 4 5.07 6.82
 14 28 -4 23.33 65.53
 14 28 -4 2.64 5.22
 14 28 -4 23.33 65.53
 -14 -28 4 -14.74 44.77
 -14 -28 4 7.21 5.69
 -14 -28 4 -14.75 44.77
 14 26 -4 6.84 58.73
 14 26 -4 -0.67 4.73
 14 26 -4 6.82 58.77
 -14 -26 4 9.79 48.21
 -14 -26 4 4.44 5.32
 -14 -26 4 9.79 48.21
 14 24 -4 -3.58 48.32
 14 24 -4 13.02 4.89
 14 24 -4 -3.57 48.35
 -14 -24 4 43.46 45.65
 -14 -24 4 16.63 5.44
 -14 -24 4 43.45 45.65
 14 22 -4 -3.64 41.66
 14 22 -4 4.09 4.67
 14 22 -4 -3.65 41.69
 -14 -22 4 2.98 44.31
 -14 -22 4 10.03 5.05
 -14 -22 4 2.98 44.3
 14 20 -4 5.09 37.56
 14 20 -4 2.39 4.11
 14 20 -4 5.1 37.56
 -14 -20 4 -2.08 39.18
 -14 -20 4 5.5 4.54
 -14 -20 4 -2.07 39.18
 14 -20 4 3.55 19.66
 14 -20 4 3.55 19.66
 14 18 -4 21.85 36.49
 14 18 -4 1.28 3.97
 14 18 -4 21.88 36.51
 -14 -18 4 12.24 38.92
 -14 -18 4 1.37 4.18
 -14 -18 4 12.21 38.92
 14 -18 4 2.16 18.12
 14 -18 4 -6.25 17.26
 14 -18 4 2.2 18.13
 14 -18 4 -6.28 17.26
 14 16 -4 27.39 37.32
 14 16 -4 41.92 5.04
 14 16 -4 27.39 37.32
 -14 -16 4 42.07 35.39
 -14 -16 4 45.9 5.27
 -14 -16 4 42.07 35.39
 14 14 -4 46.79 39.61
 14 14 -4 25.83 7.97
 14 14 -4 46.79 39.61
 -14 -14 4 13 31.72
 -14 -14 4 34.29 4.9
 -14 -14 4 12.99 31.73
 14 -14 4 30.17 4.44
 14 12 -4 16.78 34.82
 14 12 -4 13.32 4.18
 14 12 -4 16.78 34.82
 -14 -12 4 10.29 28.85
 -14 -12 4 13.05 4.04
 -14 -12 4 10.29 28.85
 14 -12 4 11.68 3.98
 14 10 -4 13.37 30.52
 14 10 -4 5.97 3.72
 14 10 -4 13.37 30.54
 -14 -10 4 10.36 29.73
 -14 -10 4 9.39 3.65
 -14 -10 4 10.35 29.73
 14 -10 4 10.9 3.77
 14 8 -4 7.06 39.95
 14 8 -4 2.46 3.59
 14 8 -4 7.06 39.95
 -14 -8 4 -1.75 27.7
 -14 -8 4 -1.75 27.7
 14 -8 4 -0.37 3.47
 14 6 -4 9.71 26.57
 14 6 -4 7.09 3.56
 14 6 -4 9.6 26.58
 14 -6 4 5.89 3.72
 14 4 -4 20.12 31.4
 14 4 -4 21.77 4.14
 14 4 -4 20.14 31.42
 -14 -4 4 26.82 28.22
 -14 -4 4 26.83 28.22
 14 -4 4 23.82 4.13
 14 2 -4 -6.83 28.41
 14 2 -4 6.05 3.46
 14 2 -4 -6.84 28.41
 -14 -2 4 6.63 24.8
 -14 -2 4 6.62 24.8
 14 -2 4 4.5 3.58
 14 0 -4 -2.13 28.1
 14 0 -4 0.95 3.33
 14 0 -4 -2.14 28.12
 14 0 4 1.03 3.45
 14 -2 -4 5.37 29.68
 14 -2 -4 5.01 3.37
 14 -2 -4 5.37 29.68
 14 2 4 7.56 3.7
 14 -4 -4 12.25 26.56
 14 -4 -4 19.2 33.06
 14 -4 -4 19.46 3.91
 14 -4 -4 12.21 26.56
 14 -4 -4 19.21 33.06
 14 4 4 23.43 4.39
 14 -6 -4 2.01 28.94
 14 -6 -4 5.84 32.75
 14 -6 -4 9.79 3.62
 14 -6 -4 1.96 28.94
 14 -6 -4 5.89 32.75
 -14 -8 -4 5.61 14.01
 -14 -8 -4 5.49 14.01
 14 -8 -4 -2.43 30.08
 14 -8 -4 16.46 36.05
 14 -8 -4 1.55 3.63
 14 -8 -4 -2.58 30.22
 14 -8 -4 16.66 36.08
 -14 8 4 1.13 3.36
 14 8 4 -0.16 14.54
 14 8 4 -0.06 14.54
 -14 -10 -4 8.19 16.64
 -14 -10 -4 8.18 16.64
 14 -10 -4 14.17 31.76
 14 -10 -4 18.54 34.46
 14 -10 -4 5.93 3.8
 14 -10 -4 14.22 31.68
 14 -10 -4 18.76 34.45
 -14 10 4 8.9 3.6
 14 10 4 4.91 18.09
 14 10 4 4.89 18.09
 -14 -12 -4 15.31 19.34
 -14 -12 -4 15.31 19.34
 14 -12 -4 6.35 31.44
 14 -12 -4 6.42 34.44
 14 -12 -4 13.49 4.14
 14 -12 -4 6.32 31.5
 14 -12 -4 6.42 34.46
 -14 12 4 12.89 3.79
 14 12 4 23.13 21.93
 14 12 4 8.58 3.03
 14 12 4 23.14 21.93
 -14 -14 -4 20.6 20.8
 -14 -14 -4 20.64 20.8
 14 -14 -4 59.36 59.6
 14 -14 -4 37.69 36.36
 14 -14 -4 29.48 4.7
 14 -14 -4 59.56 59.64
 14 -14 -4 37.69 36.36
 -14 14 4 19.9 4.09
 14 14 4 29.52 39.07
 14 14 4 32.11 3.91
 14 14 4 29.48 39.07
 14 -16 -4 30.96 35.31
 14 -16 -4 28.89 36.95
 14 -16 -4 31.01 35.31
 14 -16 -4 28.8 36.95
 -14 16 4 42.34 4.81
 14 16 4 48.58 28.03
 14 16 4 44.83 4.42
 14 16 4 48.59 28.03
 -14 -18 -4 1.57 24.96
 -14 -18 -4 1.57 24.96
 14 -18 -4 -4.91 37.04
 14 -18 -4 2.82 38.04
 14 -18 -4 2.67 4.22
 14 -18 -4 -4.9 37.07
 14 -18 -4 2.82 38.04
 -14 18 4 3.87 3.9
 14 18 4 7.8 29.6
 14 18 4 4.87 3.6
 14 18 4 7.81 29.6
 -14 -20 -4 -2.93 27.17
 -14 -20 -4 -2.94 27.17
 14 -20 -4 12.35 38.01
 14 -20 -4 -5.32 41.77
 14 -20 -4 2.04 4.48
 14 -20 -4 12.36 38.02
 14 -20 -4 -5.32 41.77
 -14 20 4 1.36 3.92
 14 20 4 2.17 32.44
 14 20 4 1.45 3.77
 14 20 4 2.19 32.44
 -14 -22 -4 5.49 29.44
 -14 -22 -4 5.49 29.44
 14 -22 -4 13.81 43.27
 14 -22 -4 14.11 44.74
 14 -22 -4 7.71 4.65
 14 -22 -4 13.81 43.27
 14 -22 -4 14.09 44.74
 -14 22 4 2.04 4.16
 14 22 4 7.48 36.22
 14 22 4 4.05 4.16
 14 22 4 7.43 36.22
 -14 -24 -4 0.47 32.55
 -14 -24 -4 0.48 32.55
 14 -24 -4 21.06 45.97
 14 -24 -4 10.4 5.17
 14 -24 -4 21.1 45.97
 -14 24 4 11.92 4.73
 14 24 4 3.98 39.47
 14 24 4 15.7 4.75
 14 24 4 3.86 39.48
 -14 -26 -4 6.34 35.6
 -14 -26 -4 6.34 35.6
 14 -26 -4 -9.18 49.79
 14 -26 -4 2.98 5.1
 14 -26 -4 -9.25 49.82
 -14 26 4 1.38 4.6
 14 26 4 -5.88 43.88
 14 26 4 0.42 4.63
 14 26 4 -5.88 43.88
 -14 -28 -4 -5.92 41.13
 -14 -28 -4 -5.9 41.16
 14 -28 -4 6.62 63.32
 14 -28 -4 3.69 5.35
 14 -28 -4 6.61 63.36
 -14 28 4 1.98 4.88
 14 28 4 1.53 48.58
 14 28 4 2.17 4.96
 14 28 4 1.59 48.59
 -14 30 4 6.49 5.24
 14 30 4 7.17 5.43
 -14 32 4 11.32 5.74
 14 32 4 16.48 6.03
 -14 34 4 3.7 5.84
 14 34 4 5.79 6.07
 -14 36 4 1.14 6.18
 14 36 4 3.22 6.46
 16 30 -4 4.2 6.77
 -16 -30 4 8.37 6.69
 16 28 -4 -1.51 10.03
 -16 -28 4 13.48 6.57
 16 -28 4 -2.11 36.64
 16 -28 4 -2.09 36.64
 16 26 -4 14.91 5.86
 -16 -26 4 23.61 6.51
 16 -26 4 22.41 33.9
 16 -26 4 22.41 33.9
 16 24 -4 2.18 5.25
 -16 -24 4 7.06 55.31
 -16 -24 4 5.42 5.63
 -16 -24 4 7.05 55.31
 16 -24 4 14.73 35.36
 16 -24 4 14.73 35.39
 16 22 -4 24.02 59.84
 16 22 -4 13.41 5.37
 16 22 -4 24.02 59.84
 -16 -22 4 -1.48 41.42
 -16 -22 4 20.08 5.82
 -16 -22 4 -1.49 41.42
 16 20 -4 5.99 49.94
 16 20 -4 -0.78 4.89
 16 20 -4 6 49.94
 -16 -20 4 0.81 44.28
 -16 -20 4 8.03 5.13
 -16 -20 4 0.8 44.27
 16 18 -4 10.68 42.75
 16 18 -4 14.06 5.04
 16 18 -4 10.69 42.75
 -16 -18 4 -10.19 40.89
 -16 -18 4 15.92 4.91
 -16 -18 4 -10.19 40.89
 16 16 -4 -6.11 37.19
 16 16 -4 2.31 4.64
 16 16 -4 -6.11 37.19
 -16 -16 4 8.93 33.76
 -16 -16 4 8.34 4.49
 -16 -16 4 8.94 33.76
 16 14 -4 13.2 36.46
 16 14 -4 22.01 4.99
 16 14 -4 13.2 36.46
 -16 -14 4 35.06 42.2
 -16 -14 4 28.2 4.75
 -16 -14 4 35.08 42.2
 16 12 -4 -15.67 34.48
 16 12 -4 -0.17 4.17
 16 12 -4 -15.67 34.48
 -16 -12 4 2.34 34.43
 -16 -12 4 4.5 3.98
 -16 -12 4 2.34 34.43
 16 10 -4 -2.07 37.69
 16 10 -4 -1.57 3.95
 16 10 -4 -2.05 37.69
 -16 -10 4 0.16 38.78
 -16 -10 4 0.17 38.78
 16 8 -4 8.15 40.25
 16 8 -4 2.42 4.03
 16 8 -4 8.15 40.25
 -16 -8 4 4.95 36.75
 -16 -8 4 5 36.75
 16 6 -4 18.18 46.05
 16 6 -4 34.5 4.88
 16 6 -4 18.24 46.05
 -16 -6 4 39.58 37.21
 -16 -6 4 39.59 37.22
 16 4 -4 8.24 35.17
 16 4 -4 1.76 4.62
 16 4 -4 8.26 35.18
 -16 -4 4 -4.55 34.07
 -16 -4 4 -4.56 34.07
 16 -4 4 -0.08 4.01
 16 2 -4 20.97 32.11
 16 2 -4 21 32.11
 -16 -2 4 7.59 32.36
 -16 -2 4 7.57 32.36
 16 -2 4 14.68 4.37
 16 0 -4 -7.44 35.34
 16 0 -4 -7.44 35.31
 16 0 4 -1.49 4.11
 16 -2 -4 9.34 36.47
 16 -2 -4 13.69 38.05
 16 -2 -4 9.35 36.47
 16 -2 -4 13.7 38.05
 16 2 4 15.87 4.6
 16 -4 -4 7.05 30.87
 16 -4 -4 -2.71 35.11
 16 -4 -4 7.08 30.87
 16 -4 -4 -2.71 35.11
 16 4 4 0.08 4.07
 16 -6 -4 37.46 39.57
 16 -6 -4 39.85 36.81
 16 -6 -4 36.23 6.13
 16 -6 -4 37.76 39.72
 16 -6 -4 39.85 36.81
 16 6 4 44.87 5.55
 16 -8 -4 6.01 35.57
 16 -8 -4 -2.97 36.45
 16 -8 -4 2.93 4.08
 16 -8 -4 5.86 35.37
 16 -8 -4 -2.99 36.45
 -16 -10 -4 -2.8 18.84
 -16 -10 -4 -2.8 18.84
 16 -10 -4 -10.51 36.08
 16 -10 -4 -17.51 38.88
 16 -10 -4 0.4 4.04
 16 -10 -4 -10.73 36.2
 16 -10 -4 -17.51 38.88
 16 10 4 -4.25 20.93
 16 10 4 -4.22 20.93
 -16 -12 -4 -0.28 21.99
 -16 -12 -4 -0.29 21.99
 16 -12 -4 -6.79 41.39
 16 -12 -4 -6.39 40.35
 16 -12 -4 0.98 4.26
 16 -12 -4 -6.77 41.44
 16 -12 -4 -6.41 40.35
 -16 12 4 1.12 3.98
 16 12 4 -2.26 24.41
 16 12 4 -2.16 24.41
 -16 -14 -4 25.54 25.38
 -16 -14 -4 25.55 25.38
 16 -14 -4 18.68 39.8
 16 -14 -4 26.77 5.32
 16 -14 -4 18.67 39.8
 -16 14 4 23.15 4.64
 16 14 4 27.39 28.93
 16 14 4 27.89 4.26
 16 14 4 27.33 28.94
 -16 -16 -4 -7.61 26.85
 -16 -16 -4 -7.62 26.84
 16 -16 -4 9.6 46.29
 16 -16 -4 3.25 4.57
 16 -16 -4 9.61 46.29
 -16 16 4 3.2 4.1
 16 16 4 8.79 31.72
 16 16 4 6.61 3.98
 16 16 4 8.79 31.72
 -16 -18 -4 -2.62 30.33
 -16 -18 -4 -2.62 30.34
 16 -18 -4 19.28 46.59
 16 -18 -4 12.48 5.26
 16 -18 -4 19.24 46.59
 -16 18 4 12.8 4.5
 16 18 4 25.82 36.04
 16 18 4 14.12 4.6
 16 18 4 25.88 36.04
 -16 -20 -4 -4.84 32.81
 -16 -20 -4 -4.81 32.81
 16 -20 -4 -2.7 59.95
 16 -20 -4 -0.05 5
 16 -20 -4 -2.73 59.96
 -16 20 4 -1.19 4.79
 16 20 4 -2.04 39.22
 16 20 4 -0.15 4.38
 16 20 4 -2.04 39.22
 -16 -22 -4 9.85 36.42
 -16 -22 -4 9.88 36.43
 16 -22 -4 14.06 5.49
 -16 22 4 15.73 4.93
 16 22 4 12.4 55.62
 16 22 4 18.33 5.33
 16 22 4 12.44 55.63
 -16 -24 -4 8.44 45.03
 -16 -24 -4 8.44 45.03
 16 -24 -4 1.8 5.49
 -16 24 4 3.76 4.77
 16 24 4 -10.59 57.78
 16 24 4 6.03 5.08
 16 24 4 -10.6 57.81
 16 -26 -4 17.63 6.18
 -16 26 4 21.83 5.57
 16 26 4 16.68 5.67
 16 -28 -4 5.54 6.07
 -16 28 4 -0.2 5.15
 16 28 4 3 5.79
 -16 30 4 2.98 5.84
 16 30 4 3.35 6.13
 18 26 -4 2.15 6.36
 -18 -26 4 7.32 6.7
 18 24 -4 7.94 6.61
 -18 -24 4 16.68 6.61
 18 22 -4 1.82 6.22
 -18 -22 4 15.12 6.18
 18 20 -4 5.34 5.96
 -18 -20 4 8.53 6.37
 18 18 -4 7.42 5.91
 -18 -18 4 10.87 5.46
 18 16 -4 28.54 6.04
 -18 -16 4 28.35 5.6
 18 14 -4 12.7 5.46
 -18 -14 4 24.85 56.59
 -18 -14 4 21.13 5.21
 -18 -14 4 24.84 56.59
 18 12 -4 3.62 5.18
 -18 -12 4 -6.8 39.44
 -18 -12 4 -6.81 39.43
 18 10 -4 10.29 41.95
 18 10 -4 5.26 4.99
 18 10 -4 10.32 41.95
 -18 -10 4 0.17 46.43
 -18 -10 4 0.17 46.43
 18 8 -4 4.25 42.96
 18 8 -4 10.93 5.18
 18 8 -4 4.25 42.96
 -18 -8 4 9.13 41.67
 -18 -8 4 9.09 41.67
 18 6 -4 12.09 43.18
 18 6 -4 -2.62 4.49
 18 6 -4 12.28 43.18
 -18 -6 4 1.39 35.3
 -18 -6 4 1.38 35.3
 18 4 -4 27.55 42.64
 18 4 -4 30.51 5.51
 18 4 -4 27.51 42.65
 -18 -4 4 21.48 37.77
 -18 -4 4 21.45 37.77
 18 2 -4 -11.31 40.67
 18 2 -4 3.26 4.55
 18 2 -4 -11.33 40.68
 18 -2 4 1.57 4.8
 18 0 -4 0.39 42.18
 18 0 -4 1.02 4.42
 18 0 -4 0.42 42.18
 18 0 4 -3.54 4.69
 18 -2 -4 -7.23 43.47
 18 -2 -4 -0.51 4.42
 18 -2 -4 -7.2 43.48
 18 2 4 2.62 4.9
 18 -4 -4 26.31 47.2
 18 -4 -4 35.38 5.61
 18 -4 -4 26.38 47.2
 18 4 4 31.29 5.6
 18 -6 -4 -1.75 46.78
 18 -6 -4 1.63 4.63
 18 -6 -4 -1.69 46.79
 18 6 4 3.96 5.16
 18 -8 -4 12.76 45.1
 18 -8 -4 9.24 4.95
 18 -8 -4 12.77 45.06
 18 8 4 16.64 5.61
 18 -10 -4 -7.08 41.33
 18 -10 -4 1.18 4.78
 18 -10 -4 -7.1 41.33
 18 10 4 2.83 3.9
 -18 -12 -4 10.47 39.68
 -18 -12 -4 10.43 39.68
 18 -12 -4 6.69 5.08
 18 12 4 18.5 53.49
 18 12 4 5.57 4.25
 18 12 4 18.56 53.49
 -18 -14 -4 22.32 39.2
 -18 -14 -4 22.3 39.2
 18 -14 -4 9.55 5.3
 18 14 4 5.47 33.9
 18 14 4 13.95 4.67
 18 14 4 5.45 33.91
 -18 -16 -4 21.49 33.46
 -18 -16 -4 21.43 33.46
 18 -16 -4 24.91 6.01
 18 16 4 9.83 37.59
 18 16 4 29.93 5.28
 18 16 4 9.84 37.6
 -18 -18 -4 1.65 35.83
 -18 -18 -4 1.63 35.83
 18 -18 -4 9.87 5.85
 18 18 4 2.83 42.63
 18 18 4 9.92 5.39
 18 18 4 2.84 42.62
 -18 -20 -4 6.52 41.5
 -18 -20 -4 6.52 41.5
 18 -20 -4 0.74 5.68
 -18 20 4 6.33 5.18
 18 20 4 -19.62 47.72
 18 20 4 4.01 5.49
 18 20 4 -19.7 47.73
 18 -22 -4 5.53 6
 -18 22 4 2.44 5.19
 18 -24 -4 6.49 6.53
 -18 24 4 10.59 5.76
 18 24 4 11.31 6.16
 18 -26 -4 1.61 6.82
 -18 26 4 -0.11 5.54
 18 26 4 2.36 6.21
 -20 -18 4 16.07 9.28
 20 16 -4 15.18 11.65
 20 14 -4 9.76 6.5
 20 12 -4 8.98 6.17
 20 10 -4 1.57 5.89
 20 8 -4 0.72 5.71
 20 6 -4 13.91 5.78
 20 4 -4 4.14 5.4
 20 2 -4 0.63 5.29
 20 0 -4 11.03 5.65
 20 -2 -4 2.5 5.42
 20 2 4 2.68 6.05
 20 -4 -4 5.17 5.46
 20 4 4 0.18 5.94
 20 -6 -4 8.21 5.64
 20 6 4 19.51 6.61
 20 -8 -4 9.91 5.67
 20 8 4 5.16 6.31
 20 -10 -4 -1.37 5.48
 20 10 4 3.95 4.84
 20 10 4 1.02 6.25
 20 -12 -4 8.89 6.03
 20 12 4 7.76 5.36
 20 -14 -4 8.69 6.06
 20 14 4 13.83 5.65
 20 -16 -4 3.22 6.27
 20 16 4 3.43 5.73
 -1 45 -5 6.96 6.24
 1 45 -5 2.11 6.35
 -1 -45 5 12.79 8.24
 1 -45 5 12.39 8.52
 -1 43 -5 4.27 5.69
 1 43 -5 4.39 5.96
 -1 -43 5 19.52 8.29
 1 -43 5 9.73 7.69
 -1 41 -5 18.96 5.64
 1 41 -5 20.91 5.93
 -1 -41 5 19.34 7.64
 1 -41 5 20.76 7.69
 -1 39 -5 15.92 5.2
 1 39 -5 11.2 5.32
 -1 -39 5 12.35 7.08
 1 -39 5 20.33 7.27
 -1 37 -5 -0.45 4.49
 1 37 -5 -2.33 4.58
 -1 -37 5 -6.45 45.32
 -1 -37 5 -2.72 6.3
 -1 -37 5 -6.45 45.32
 1 -37 5 -1.64 6.28
 -1 35 -5 -2.06 4.04
 1 35 -5 2.49 42.19
 1 35 -5 -2.16 4.18
 1 35 -5 2.49 42.19
 -1 -35 5 -3.65 40.05
 -1 -35 5 -2.37 5.91
 -1 -35 5 -3.65 40.05
 1 -35 5 2.69 38.42
 1 -35 5 -0.51 6.08
 1 -35 5 2.69 38.42
 -1 33 -5 -1.67 36.37
 -1 33 -5 7.69 4.09
 -1 33 -5 -1.66 36.37
 1 33 -5 2.96 38.71
 1 33 -5 10.72 4.32
 1 33 -5 2.98 38.71
 -1 -33 5 12.87 36.19
 -1 -33 5 9.41 6.03
 -1 -33 5 12.88 36.19
 1 -33 5 11.9 34.75
 1 -33 5 9.06 6.03
 1 -33 5 11.97 34.75
 -1 31 -5 3.39 32.43
 -1 31 -5 11.28 3.88
 -1 31 -5 3.39 32.43
 1 31 -5 12.16 39.81
 1 31 -5 15.57 4.08
 1 31 -5 12.16 39.81
 -1 -31 5 7.89 33.52
 -1 -31 5 7.88 33.52
 1 -31 5 19.12 33.67
 1 -31 5 20.42 5.99
 1 -31 5 19.12 33.67
 -1 29 -5 23.94 31.06
 -1 29 -5 27.22 4.01
 -1 29 -5 23.94 31.06
 1 29 -5 7.33 32.07
 1 29 -5 27.84 4.12
 1 29 -5 7.35 32.07
 -1 -29 5 11.33 27.06
 -1 -29 5 32.75 6
 -1 -29 5 11.31 27.07
 1 -29 5 42.2 29.29
 1 -29 5 31.03 6.01
 1 -29 5 42.21 29.29
 -1 27 -5 26.2 26.84
 -1 27 -5 17.22 3.49
 -1 27 -5 26.2 26.84
 1 27 -5 6.09 28.22
 1 27 -5 17.4 3.6
 1 27 -5 6.09 28.22
 -1 -27 5 17.97 25.29
 -1 -27 5 11.8 5.2
 -1 -27 5 17.98 25.29
 1 -27 5 5.53 25.27
 1 -27 5 15.31 5.19
 1 -27 5 5.53 25.27
 -1 25 -5 -5.81 23.26
 -1 25 -5 8.03 2.96
 -1 25 -5 -5.82 23.26
 1 25 -5 7.53 25.9
 1 25 -5 7.22 3.08
 1 25 -5 7.53 25.9
 -1 -25 5 8.25 24.94
 -1 -25 5 9.68 4.67
 -1 -25 5 8.38 24.94
 1 -25 5 -4.86 22.98
 1 -25 5 10.85 4.81
 1 -25 5 -4.86 22.98
 -1 23 -5 33.63 22.38
 -1 23 -5 29.37 3.75
 -1 23 -5 29.88 3.38
 -1 23 -5 33.64 22.38
 1 23 -5 36.38 23.96
 1 23 -5 35.21 3.7
 1 23 -5 36.38 23.97
 -1 -23 5 24.85 24.26
 -1 -23 5 29.1 5
 -1 -23 5 24.85 24.26
 1 -23 5 16.42 20.89
 1 -23 5 36.16 5.17
 1 -23 5 16.42 20.89
 -1 21 -5 17.37 19.09
 -1 21 -5 7.14 2.84
 -1 21 -5 7.45 2.61
 -1 21 -5 17.37 19.09
 1 21 -5 2.16 20.78
 1 21 -5 7.28 2.7
 1 21 -5 2.23 20.78
 -1 -21 5 4.04 20.8
 -1 -21 5 7.48 4.05
 -1 -21 5 4.04 20.8
 1 -21 5 9.85 18.83
 1 -21 5 10.65 4.1
 1 -21 5 9.85 18.83
 -1 19 -5 57.01 20.74
 -1 19 -5 38.31 3.95
 -1 19 -5 39.54 3.6
 -1 19 -5 57.01 20.74
 1 19 -5 32.77 18.84
 1 19 -5 39.38 4.41
 1 19 -5 44.24 4.06
 1 19 -5 32.78 18.84
 -1 -19 5 26.06 20.4
 -1 -19 5 46.94 4.78
 -1 -19 5 26.06 20.4
 1 -19 5 33.9 20.23
 1 -19 5 46.3 5.76
 1 -19 5 33.9 20.23
 -1 17 -5 11.36 16.52
 -1 17 -5 7.8 2.44
 -1 17 -5 7.54 2.24
 -1 17 -5 11.36 16.52
 1 17 -5 4.03 15.56
 1 17 -5 9.27 2.74
 1 17 -5 11.76 2.58
 1 17 -5 4.03 15.56
 -1 -17 5 6.35 17.25
 -1 -17 5 13.09 3.74
 -1 -17 5 6.33 17.25
 1 -17 5 18.8 17.15
 1 -17 5 8.11 2.97
 1 -17 5 10.32 3.48
 1 -17 5 18.8 17.15
 -1 15 -5 58.35 16.47
 -1 15 -5 56.55 3.48
 -1 15 -5 60.94 3.32
 -1 15 -5 58.35 16.47
 1 15 -5 49.38 19.6
 1 15 -5 63.5 4.17
 1 15 -5 60.6 3.74
 1 15 -5 49.38 19.6
 -1 -15 5 34.12 32.76
 -1 -15 5 57.45 5.13
 -1 -15 5 34.13 32.76
 1 -15 5 74.29 17.8
 1 -15 5 53.11 4
 1 -15 5 65.14 5.11
 1 -15 5 74.29 17.8
 -1 13 -5 71.88 15.83
 -1 13 -5 88.66 3.6
 -1 13 -5 89.51 3.39
 -1 13 -5 71.89 15.83
 1 13 -5 93.63 20.34
 1 13 -5 82.02 4
 1 13 -5 90.38 3.86
 1 13 -5 93.68 20.34
 -1 -13 5 74.64 18.46
 -1 -13 5 84.97 4.31
 -1 -13 5 101.38 5.32
 -1 -13 5 74.64 18.46
 1 -13 5 105.84 20.06
 1 -13 5 86.58 4.05
 1 -13 5 96.49 5.27
 1 -13 5 105.85 20.07
 -1 11 -5 150.99 20.08
 -1 11 -5 117.81 3.57
 -1 11 -5 128.49 3.51
 -1 11 -5 127.8 6.02
 -1 11 -5 150.98 20.08
 1 11 -5 119.28 28.28
 1 11 -5 117.8 4.18
 1 11 -5 126.48 3.99
 1 11 -5 125.87 5.9
 1 11 -5 119.27 28.28
 -1 -11 5 103.74 18.22
 -1 -11 5 118.3 4.43
 -1 -11 5 103.74 18.22
 1 -11 5 150 19.59
 1 -11 5 123.41 4.15
 1 -11 5 150.01 19.58
 -1 9 -5 130.91 18.99
 -1 9 -5 138.28 3.5
 -1 9 -5 147.38 3.5
 -1 9 -5 135.66 5.15
 -1 9 -5 130.92 18.99
 1 9 -5 183.66 22.63
 1 9 -5 142.09 4.22
 1 9 -5 153.67 4.09
 1 9 -5 143.07 5.25
 1 9 -5 183.66 22.63
 -1 -9 5 121.61 18.43
 -1 -9 5 146.39 4.42
 -1 -9 5 136.1 4.43
 -1 -9 5 162.49 5.51
 -1 -9 5 121.64 18.43
 1 -9 5 161.78 18.7
 1 -9 5 145.05 4.12
 1 -9 5 145.75 4.15
 1 -9 5 161.58 5.4
 1 -9 5 161.78 18.7
 -1 7 -5 167.07 19.79
 -1 7 -5 151.46 3.43
 -1 7 -5 154.32 3.38
 -1 7 -5 148.56 5.1
 -1 7 -5 167.07 19.79
 1 7 -5 167.45 19.44
 1 7 -5 149.67 4.15
 1 7 -5 149.81 3.97
 1 7 -5 147.53 5.17
 1 7 -5 167.47 19.44
 -1 -7 5 176.11 21.05
 -1 -7 5 147.99 4.33
 -1 -7 5 153.19 5.18
 -1 -7 5 176.15 21.05
 1 -7 5 165.57 18.4
 1 -7 5 142 3.92
 1 -7 5 152.17 4.04
 1 -7 5 164.25 5.38
 1 -7 5 165.56 18.4
 -1 5 -5 -2.15 10.16
 -1 5 -5 8.33 1.6
 -1 5 -5 7.32 1.55
 -1 5 -5 8.15 2.65
 -1 5 -5 -2.15 10.16
 1 5 -5 6.7 12.55
 1 5 -5 7.04 1.99
 1 5 -5 8.18 1.91
 1 5 -5 9.2 2.69
 1 5 -5 6.71 12.55
 -1 -5 5 4.84 11.98
 -1 -5 5 8.96 2.08
 -1 -5 5 7.59 2.1
 -1 -5 5 11.02 2.67
 -1 -5 5 4.87 11.98
 1 -5 5 7.23 10.92
 1 -5 5 9.25 1.93
 1 -5 5 9.24 1.96
 1 -5 5 8.78 2.75
 1 -5 5 7.23 10.92
 -1 3 -5 26.67 11.29
 -1 3 -5 34.27 2.35
 -1 3 -5 34.72 2.28
 -1 3 -5 32.73 3.81
 -1 3 -5 26.67 11.29
 1 3 -5 32.06 13.71
 1 3 -5 35.22 2.96
 1 3 -5 31.55 2.74
 1 3 -5 34.16 3.8
 1 3 -5 32.06 13.71
 -1 -3 5 25.3 12.46
 -1 -3 5 32.37 3
 -1 -3 5 28.73 3.01
 -1 -3 5 32.48 3.81
 -1 -3 5 25.26 12.46
 1 -3 5 22.84 11.11
 1 -3 5 35.25 2.8
 1 -3 5 31.05 2.75
 1 -3 5 35.84 3.83
 1 -3 5 22.84 11.11
 -1 1 -5 10.34 11.23
 -1 1 -5 9.44 1.65
 -1 1 -5 10.09 1.58
 -1 1 -5 10.23 2.69
 -1 1 -5 10.34 11.23
 1 1 -5 11.82 12.05
 1 1 -5 9.1 1.97
 1 1 -5 15.75 2.12
 1 1 -5 10.9 2.95
 1 1 -5 11.82 12.05
 -1 -1 5 5.54 10.89
 -1 -1 5 9.63 2.13
 -1 -1 5 9.65 2.12
 -1 -1 5 12.46 2.67
 -1 -1 5 5.45 10.89
 1 -1 5 8.23 1.87
 1 -1 5 9.93 1.95
 1 -1 5 8.81 2.63
 -1 -1 -5 12.75 10.63
 -1 -1 -5 13.31 10.97
 -1 -1 -5 10.88 1.7
 -1 -1 -5 8.97 1.61
 -1 -1 -5 12.76 10.63
 -1 -1 -5 13.31 10.97
 1 -1 -5 8.38 11.66
 1 -1 -5 8.68 1.98
 1 -1 -5 10.62 1.95
 1 -1 -5 8.38 11.66
 -1 1 5 10.07 2.09
 -1 1 5 8.57 2.09
 -1 1 5 11.16 2.69
 1 1 5 7.76 1.84
 1 1 5 8.75 1.9
 1 1 5 9.21 2.65
 -1 -3 -5 31.3 11.2
 -1 -3 -5 33.48 12.55
 -1 -3 -5 31.55 2.42
 -1 -3 -5 35.96 2.42
 -1 -3 -5 31.24 11.19
 -1 -3 -5 33.5 12.56
 1 -3 -5 19.31 11.71
 1 -3 -5 39.79 14.55
 1 -3 -5 30.29 2.96
 1 -3 -5 35.68 2.88
 1 -3 -5 19.32 11.71
 1 -3 -5 39.79 14.55
 -1 3 5 33 3.06
 -1 3 5 28.96 3.06
 -1 3 5 36.67 3.7
 1 3 5 34.49 2.81
 1 3 5 32.68 2.83
 1 3 5 35.91 3.85
 -1 -5 -5 2.28 9.95
 -1 -5 -5 7.78 11.27
 -1 -5 -5 8.52 1.72
 -1 -5 -5 8.05 1.68
 -1 -5 -5 2.28 9.95
 -1 -5 -5 7.82 11.27
 1 -5 -5 12.8 12
 1 -5 -5 10.2 12.24
 1 -5 -5 8.48 2.06
 1 -5 -5 9.07 1.96
 1 -5 -5 12.76 11.98
 1 -5 -5 10.03 12.25
 -1 5 5 7.82 2.1
 -1 5 5 10.11 2.56
 1 5 5 8.2 1.89
 1 5 5 7.13 1.95
 1 5 5 11.32 2.78
 -1 -7 -5 1.66 10.1
 -1 -7 -5 154.15 18.28
 -1 -7 -5 152.48 3.71
 -1 -7 -5 157.49 3.76
 -1 -7 -5 1.66 10.11
 -1 -7 -5 154.15 18.28
 1 -7 -5 162.51 20.49
 1 -7 -5 171.28 21.29
 1 -7 -5 147.76 4.18
 1 -7 -5 147.11 4.16
 1 -7 -5 162.44 20.49
 1 -7 -5 171.27 21.29
 -1 7 5 151.45 4.44
 -1 7 5 150.41 4.97
 1 7 5 148.17 4.1
 1 7 5 150.69 5.1
 -1 -9 -5 19.92 16.96
 -1 -9 -5 144.78 3.91
 -1 -9 -5 145.79 3.87
 -1 -9 -5 19.92 16.96
 1 -9 -5 125.9 17.62
 1 -9 -5 142.79 4.33
 1 -9 -5 145.89 4.31
 1 -9 -5 125.89 17.62
 -1 9 5 146.18 4.54
 -1 9 5 148.3 5.02
 1 9 5 146.81 4.25
 -1 -11 -5 116.39 3.81
 -1 -11 -5 121.85 3.86
 1 -11 -5 104.29 16.94
 1 -11 -5 122.07 4.24
 1 -11 -5 104.24 16.93
 -1 11 5 124.58 4.44
 1 11 5 120.36 18.59
 1 11 5 130.58 4.34
 1 11 5 120.37 18.59
 -1 -13 -5 84.21 3.82
 -1 -13 -5 88.43 3.85
 1 -13 -5 75.73 18.02
 1 -13 -5 80.48 4.16
 1 -13 -5 93.93 4.22
 1 -13 -5 75.74 18.02
 -1 13 5 74.78 18.83
 -1 13 5 86.63 4.25
 -1 13 5 74.78 18.83
 1 13 5 83.58 18.65
 1 13 5 85.09 4.06
 1 13 5 83.04 18.53
 -1 -15 -5 43.58 15.18
 -1 -15 -5 62.35 3.82
 -1 -15 -5 43.58 15.18
 1 -15 -5 35.98 15.01
 1 -15 -5 53.12 4.12
 1 -15 -5 55.7 4.59
 1 -15 -5 35.97 15.01
 -1 15 5 80.12 21.81
 -1 15 5 57.42 4.1
 -1 15 5 58.59 4.82
 -1 15 5 80.11 21.81
 1 15 5 56.23 18.26
 1 15 5 58.89 4.01
 1 15 5 56.45 18.32
 -1 -17 -5 11.77 16.11
 -1 -17 -5 8.23 2.63
 -1 -17 -5 11.77 16.11
 1 -17 -5 4.79 13.69
 1 -17 -5 4.79 13.69
 -1 17 5 17.76 20.93
 -1 17 5 12.4 2.97
 -1 17 5 17.77 20.96
 1 17 5 8.08 15.94
 1 17 5 8 2.59
 1 17 5 8.08 15.94
 -1 -19 -5 31.4 16.8
 -1 -19 -5 36.56 4.31
 -1 -19 -5 31.4 16.8
 1 -19 -5 58.62 27.04
 1 -19 -5 58.61 27.04
 -1 19 5 39.17 22.97
 -1 19 5 39.84 4.36
 -1 19 5 39.17 22.97
 1 19 5 38.52 19.96
 1 19 5 40.89 4.25
 1 19 5 38.55 19.97
 -1 -21 -5 4.08 17.28
 -1 -21 -5 4.08 17.28
 1 -21 -5 -4.29 16.61
 1 -21 -5 -4.3 16.61
 -1 21 5 6.44 26.09
 -1 21 5 9.28 3.14
 -1 21 5 6.44 26.1
 1 21 5 7.39 19.4
 1 21 5 8.77 2.91
 1 21 5 7.39 19.4
 -1 -23 -5 41.75 20.62
 -1 -23 -5 41.74 20.62
 1 -23 -5 23.89 19.3
 1 -23 -5 23.89 19.3
 -1 23 5 36.54 23.93
 -1 23 5 31.89 4.08
 -1 23 5 36.56 23.93
 1 23 5 49.52 33.05
 1 23 5 33.17 4
 1 23 5 49.52 33.06
 -1 -25 -5 13.08 25.61
 -1 -25 -5 13.08 25.61
 1 -25 -5 7.56 19.47
 1 -25 -5 7.57 19.47
 -1 25 5 17.03 28.34
 -1 25 5 8.77 3.44
 -1 25 5 17.03 28.34
 1 25 5 6.67 26.32
 1 25 5 5.13 3.22
 1 25 5 6.66 26.33
 -1 -27 -5 15.13 21.74
 -1 -27 -5 15.13 21.74
 1 -27 -5 20.87 29.75
 1 -27 -5 20.88 29.75
 -1 27 5 22.63 36.45
 -1 27 5 16.46 3.89
 -1 27 5 22.64 36.46
 1 27 5 11.88 30.19
 1 27 5 18.81 4.29
 1 27 5 11.91 30.19
 -1 -29 -5 17.03 28.99
 -1 -29 -5 17.03 28.99
 1 -29 -5 22.07 28.69
 1 -29 -5 22.07 28.69
 -1 29 5 18.74 33.09
 -1 29 5 25.03 4.64
 -1 29 5 18.74 33.09
 1 29 5 26.56 31.17
 1 29 5 29.29 4.81
 1 29 5 26.69 31.17
 -1 -31 -5 0.07 33.1
 -1 -31 -5 0.07 33.1
 1 -31 -5 38.71 43.7
 1 -31 -5 38.71 43.7
 -1 31 5 13.32 31.98
 -1 31 5 13.32 31.99
 1 31 5 4.98 35.39
 1 31 5 14.85 4.49
 1 31 5 4.98 35.39
 -1 -33 -5 11.85 38.33
 -1 -33 -5 11.85 38.33
 1 -33 -5 3.17 33.3
 1 -33 -5 3.17 33.3
 -1 33 5 6.66 43.28
 -1 33 5 11.95 4.43
 -1 33 5 6.7 43.25
 1 33 5 -5.95 34.54
 1 33 5 5.94 4.25
 1 33 5 -5.93 34.51
 -1 -35 -5 -3.56 41.78
 -1 -35 -5 -3.55 41.78
 1 -35 -5 -11.81 35.77
 1 -35 -5 -11.8 35.76
 -1 35 5 2.57 44.78
 -1 35 5 0.13 4.37
 -1 35 5 2.54 44.78
 1 35 5 -3.25 42.06
 1 35 5 0.22 4.42
 1 35 5 -3.24 42.06
 -1 -37 -5 -5.4 47.19
 -1 -37 -5 -5.38 47.19
 1 -37 -5 4.56 44.32
 1 -37 -5 4.57 44.31
 -1 37 5 12.07 44.45
 -1 37 5 2.3 5.1
 -1 37 5 12.09 44.46
 1 37 5 -1.41 49.26
 1 37 5 3.59 5.13
 1 37 5 -1.4 49.26
 -1 -39 -5 17.22 52.22
 -1 -39 -5 17.21 52.21
 1 -39 -5 16.17 51.43
 1 -39 -5 16.16 51.39
 -1 39 5 18.85 51.07
 -1 39 5 12.61 5.37
 -1 39 5 18.84 51.07
 1 39 5 25.66 54.35
 1 39 5 14.86 6.03
 1 39 5 25.7 54.36
 -1 -41 -5 3.94 54.18
 -1 -41 -5 3.95 54.18
 1 -41 -5 21.99 58.47
 1 -41 -5 21.93 58.47
 -1 41 5 -7.18 56.91
 -1 41 5 20.42 6.03
 -1 41 5 -7.2 56.91
 1 41 5 10.62 62.48
 1 41 5 20.51 6.27
 1 41 5 10.66 62.48
 1 -43 -5 -7.36 65.39
 1 -43 -5 -7.35 65.39
 1 43 5 6.95 10.54
 -1 45 5 0.03 6.4
 1 45 5 1.03 6.64
 -3 45 -5 -0.66 6.11
 3 45 -5 1.19 6.53
 -3 -45 5 9.11 8.17
 -3 43 -5 5.09 5.61
 3 43 -5 1.09 6.08
 -3 -43 5 11.01 13.31
 3 -43 5 8.83 7.86
 -3 41 -5 12.1 5.9
 3 41 -5 12.94 5.91
 -3 -41 5 29.07 7.83
 3 -41 5 19.05 7.85
 -3 39 -5 15.95 5.04
 3 39 -5 15.64 5.63
 -3 -39 5 11.05 91.99
 -3 -39 5 15.48 7.18
 -3 -39 5 11.1 91.99
 3 -39 5 14.54 7.26
 -3 37 -5 7.34 4.58
 3 37 -5 1.6 60.64
 3 37 -5 9.64 5.02
 3 37 -5 1.71 60.64
 -3 -37 5 12.6 45.29
 -3 -37 5 6.01 6.52
 -3 -37 5 12.48 45.29
 3 -37 5 9.49 6.74
 -3 35 -5 2.43 3.95
 3 35 -5 16.3 46.56
 3 35 -5 4.11 4.5
 3 35 -5 16.3 46.56
 -3 -35 5 -0.67 42.01
 -3 -35 5 8.17 6.17
 -3 -35 5 -0.64 42.02
 3 -35 5 8.11 6.5
 -3 33 -5 6.96 3.76
 3 33 -5 6.6 43.21
 3 33 -5 10.78 7.84
 3 33 -5 6.58 43.21
 -3 -33 5 9.89 36.5
 -3 -33 5 12.17 6.04
 -3 -33 5 9.89 36.5
 3 -33 5 13.72 36.07
 3 -33 5 7.47 6.08
 3 -33 5 13.73 36.07
 -3 31 -5 7.81 31.48
 -3 31 -5 22.29 3.94
 -3 31 -5 7.82 31.48
 3 31 -5 11.91 37.03
 3 31 -5 13.06 4.26
 3 31 -5 11.92 37.04
 -3 -31 5 9.55 35.84
 -3 -31 5 15.53 5.99
 -3 -31 5 9.59 35.84
 3 -31 5 5.24 30.97
 3 -31 5 16.51 6.09
 3 -31 5 5.22 30.96
 -3 29 -5 20.81 28.21
 -3 29 -5 17.96 3.5
 -3 29 -5 20.83 28.21
 3 29 -5 17.94 33.65
 3 29 -5 18.95 4.14
 3 29 -5 17.86 33.65
 -3 -29 5 20.77 33.73
 -3 -29 5 28.83 5.92
 -3 -29 5 20.77 33.73
 3 -29 5 17.06 28.72
 3 -29 5 25.55 5.94
 3 -29 5 17.05 28.72
 -3 27 -5 39.05 26.91
 -3 27 -5 47.39 4.48
 -3 27 -5 45.34 4.6
 -3 27 -5 39.05 26.91
 3 27 -5 65.09 31.81
 3 27 -5 49.56 5.55
 3 27 -5 65.06 31.81
 -3 -27 5 48.57 30.29
 -3 -27 5 56.1 6.38
 -3 -27 5 48.56 30.29
 3 -27 5 28.47 25.79
 3 -27 5 54.28 6.33
 3 -27 5 28.39 25.8
 -3 25 -5 -7.79 22.52
 -3 25 -5 -1.26 3.15
 -3 25 -5 0.68 2.65
 -3 25 -5 -7.83 22.52
 3 25 -5 -4.79 45.62
 3 25 -5 0.26 3.21
 3 25 -5 -4.78 45.62
 -3 -25 5 2.44 25.25
 -3 -25 5 1.64 4.45
 -3 -25 5 2.51 25.25
 3 -25 5 2.38 22.08
 3 -25 5 0.84 4.47
 3 -25 5 2.38 22.08
 -3 23 -5 46.14 22.73
 -3 23 -5 42.52 4.4
 -3 23 -5 50.6 3.96
 -3 23 -5 46.19 22.73
 3 23 -5 49.68 27.24
 3 23 -5 46.42 4.88
 3 23 -5 49.68 27.24
 -3 -23 5 40.85 25.39
 -3 -23 5 50.81 5.8
 -3 -23 5 40.85 25.39
 3 -23 5 29.03 21.55
 3 -23 5 48.73 5.43
 3 -23 5 29.03 21.55
 -3 21 -5 3.75 18.12
 -3 21 -5 16.9 2.82
 -3 21 -5 15.65 2.54
 -3 21 -5 3.75 18.12
 3 21 -5 16.99 23.65
 3 21 -5 20.88 3.56
 3 21 -5 17 23.65
 -3 -21 5 24.02 22.92
 -3 -21 5 16.46 4.51
 -3 -21 5 24.02 22.92
 3 -21 5 2.64 17.94
 3 -21 5 17.1 4.25
 3 -21 5 2.64 17.94
 -3 19 -5 40.56 18.4
 -3 19 -5 40.84 3.39
 -3 19 -5 40.57 18.4
 3 19 -5 65.66 25.95
 3 19 -5 46.97 4.35
 3 19 -5 65.66 25.95
 -3 -19 5 53.99 22.13
 -3 -19 5 49.51 5.11
 -3 -19 5 53.99 22.13
 3 -19 5 47.7 18.19
 3 -19 5 46.99 5.69
 3 -19 5 47.71 18.19
 -3 17 -5 29.91 16.67
 -3 17 -5 29.9 16.67
 3 17 -5 28.72 22.52
 3 17 -5 25.28 3.32
 3 17 -5 28.73 22.52
 -3 -17 5 16.27 32.01
 -3 -17 5 27.37 4.24
 -3 -17 5 16.27 32.01
 3 -17 5 22.68 16.05
 3 -17 5 24.12 3
 3 -17 5 28.11 4.04
 3 -17 5 22.68 16.05
 -3 15 -5 33.86 14.93
 -3 15 -5 33.86 14.93
 3 15 -5 29.13 18.47
 3 15 -5 31.61 3.42
 3 15 -5 29.65 3.66
 3 15 -5 29.19 18.47
 -3 -15 5 25.39 18.27
 -3 -15 5 40.04 4.35
 -3 -15 5 25.39 18.27
 3 -15 5 31.81 15.53
 3 -15 5 31.44 3.49
 3 -15 5 39.92 4.96
 3 -15 5 31.81 15.53
 -3 13 -5 73.26 16.27
 -3 13 -5 73.26 16.27
 3 13 -5 61.62 21.76
 3 13 -5 52.96 4.21
 3 13 -5 50.65 3.73
 3 13 -5 61.62 21.76
 -3 -13 5 86.61 26.22
 -3 -13 5 63.9 5.13
 -3 -13 5 86.62 26.22
 3 -13 5 58.93 15.1
 3 -13 5 47.29 3.41
 3 -13 5 59.6 4.84
 3 -13 5 58.95 15.1
 -3 11 -5 21.04 12.06
 -3 11 -5 21.04 12.06
 3 11 -5 19.65 17.17
 3 11 -5 14.23 2.68
 3 11 -5 15.24 2.54
 3 11 -5 19.68 17.17
 -3 -11 5 13.11 15.75
 -3 -11 5 13.11 15.75
 3 -11 5 21.2 12.34
 3 -11 5 16.52 2.29
 3 -11 5 16.42 3.51
 3 -11 5 21.16 12.34
 -3 9 -5 151.21 17.08
 -3 9 -5 122.18 5.15
 -3 9 -5 151.21 17.08
 3 9 -5 128.71 20.6
 3 9 -5 123.7 4.61
 3 9 -5 125.79 4.28
 3 9 -5 123.48 5.2
 3 9 -5 128.7 20.6
 -3 -9 5 188.5 29.79
 -3 -9 5 119.45 4.63
 -3 -9 5 133.99 5.37
 -3 -9 5 188.49 29.78
 3 -9 5 150.28 18.05
 3 -9 5 122.37 3.55
 3 -9 5 120.66 3.58
 3 -9 5 130.79 5.23
 3 -9 5 150.3 18.05
 -3 7 -5 27.29 10.89
 -3 7 -5 26.85 3.3
 -3 7 -5 27.29 10.89
 3 7 -5 28.83 16.22
 3 7 -5 23.53 3.13
 3 7 -5 26.13 3.13
 3 7 -5 26.88 3.26
 3 7 -5 28.83 16.22
 -3 -7 5 20.43 19.83
 -3 -7 5 21.95 2.63
 -3 -7 5 21.48 2.78
 -3 -7 5 29.6 3.33
 -3 -7 5 20.43 19.83
 3 -7 5 27.37 11.54
 3 -7 5 23.38 2.49
 3 -7 5 22.13 2.53
 3 -7 5 26.26 3.32
 3 -7 5 27.37 11.54
 -3 5 -5 52.43 18.8
 -3 5 -5 54.03 4.22
 -3 5 -5 52.43 18.8
 3 5 -5 50.33 16.39
 3 5 -5 56.47 4.82
 3 5 -5 59.17 3.47
 3 5 -5 57.88 4.21
 3 5 -5 50.35 16.39
 -3 -5 5 101.76 24.72
 -3 -5 5 51.56 3.59
 -3 -5 5 56.91 3.77
 -3 -5 5 65 4.23
 -3 -5 5 101.83 24.72
 3 -5 5 55.51 12.09
 3 -5 5 55.68 2.69
 3 -5 5 57.01 2.76
 3 -5 5 62.76 4.26
 3 -5 5 55.51 12.09
 -3 3 -5 97.7 13.38
 -3 3 -5 95.98 4.64
 -3 3 -5 97.7 13.38
 3 3 -5 93.8 18.42
 3 3 -5 91.97 4
 3 3 -5 91.51 3.84
 3 3 -5 83.72 4.78
 3 3 -5 93.78 18.42
 -3 -3 5 79.52 17
 -3 -3 5 90.35 4.02
 -3 -3 5 86.43 4.05
 -3 -3 5 92.93 4.48
 -3 -3 5 79.53 17
 3 -3 5 91.34 12.63
 3 -3 5 87.3 2.91
 3 -3 5 84.9 2.92
 3 -3 5 94.6 4.66
 3 -3 5 91.36 12.63
 -3 1 -5 124.15 15.52
 -3 1 -5 130.91 15.92
 -3 1 -5 124.15 15.52
 -3 1 -5 130.92 15.92
 3 1 -5 154.06 21.37
 3 1 -5 124.27 4.28
 3 1 -5 129.31 4.17
 3 1 -5 135.06 5.3
 3 1 -5 154.06 21.37
 -3 -1 5 112.79 17.31
 -3 -1 5 132.92 4.37
 -3 -1 5 128.34 4.43
 -3 -1 5 143.05 4.82
 -3 -1 5 112.79 17.31
 3 -1 5 127.24 3.19
 3 -1 5 129.21 3.26
 3 -1 5 142.45 5.09
 -3 -1 -5 134.58 14.54
 -3 -1 -5 130.02 16.08
 -3 -1 -5 134.58 14.54
 -3 -1 -5 130.1 16.08
 3 -1 -5 174.38 22.97
 3 -1 -5 131.97 4.37
 3 -1 -5 134.25 4.24
 3 -1 -5 127.89 4.56
 3 -1 -5 174.41 22.97
 -3 1 5 149.6 21.01
 -3 1 5 127.16 4.41
 -3 1 5 129.26 4.39
 -3 1 5 135.92 4.7
 -3 1 5 149.6 21.01
 3 1 5 134.72 3.32
 3 1 5 129.45 3.26
 3 1 5 140.34 5.05
 -3 -3 -5 86.55 12.83
 -3 -3 -5 88.95 14.46
 -3 -3 -5 86.55 12.83
 -3 -3 -5 88.96 14.46
 3 -3 -5 103.8 18.74
 3 -3 -5 88.48 3.87
 3 -3 -5 103.73 18.74
 -3 3 5 91.04 4.08
 -3 3 5 93.75 4.14
 -3 3 5 101.95 4.39
 3 3 5 90.28 3.04
 3 3 5 88.29 3.08
 3 3 5 95.28 4.64
 -3 -5 -5 66.69 12.78
 -3 -5 -5 68.44 20.02
 -3 -5 -5 66.69 12.78
 -3 -5 -5 68.45 20.02
 3 -5 -5 44.85 13.64
 3 -5 -5 48.99 17.2
 3 -5 -5 58.44 3.69
 3 -5 -5 59.62 3.58
 3 -5 -5 44.85 13.64
 3 -5 -5 49 17.2
 -3 5 5 57.45 3.65
 -3 5 5 50.25 3.64
 -3 5 5 60.67 3.9
 3 5 5 52.96 2.89
 3 5 5 54.21 4.19
 -3 -7 -5 26.4 12.76
 -3 -7 -5 26.4 12.76
 3 -7 -5 41.56 20.82
 3 -7 -5 18.68 16.02
 3 -7 -5 26.14 2.94
 3 -7 -5 26.62 3.22
 3 -7 -5 41.47 20.75
 3 -7 -5 18.68 16.02
 -3 7 5 25.11 2.93
 -3 7 5 24.88 2.87
 3 7 5 24.45 2.7
 3 7 5 27.84 3.31
 -3 -9 -5 109.23 15.69
 -3 -9 -5 127.4 3.13
 -3 -9 -5 109.22 15.69
 3 -9 -5 113.67 18.42
 3 -9 -5 120.18 19.91
 3 -9 -5 120.96 4.58
 3 -9 -5 131.4 4.56
 3 -9 -5 113.71 18.42
 3 -9 -5 120.19 19.91
 -3 9 5 122.15 4.55
 -3 9 5 125.1 4.64
 3 9 5 132.52 17.76
 3 9 5 127.78 3.9
 3 9 5 132.52 17.76
 -3 -11 -5 21.47 12.97
 -3 -11 -5 18.83 2.05
 -3 -11 -5 17.84 2.03
 -3 -11 -5 21.47 12.97
 3 -11 -5 21.63 15.25
 3 -11 -5 19.79 2.87
 3 -11 -5 15.85 2.55
 3 -11 -5 21.64 15.25
 -3 11 5 15.97 3.42
 -3 11 5 18.27 2.93
 3 11 5 15.58 13.8
 3 11 5 15.93 2.28
 3 11 5 15.64 13.84
 -3 -13 -5 62.29 17.02
 -3 -13 -5 49.52 3.09
 -3 -13 -5 53.62 3.16
 -3 -13 -5 62.29 17.02
 3 -13 -5 69.01 21.35
 3 -13 -5 48.07 4.71
 3 -13 -5 49.51 3.99
 3 -13 -5 69.02 21.36
 -3 13 5 50.01 3.98
 3 13 5 47.17 16.4
 3 13 5 50.63 3.55
 3 13 5 47.32 16.44
 -3 -15 -5 0.87 12.11
 -3 -15 -5 29.76 3.21
 -3 -15 -5 31.93 3.25
 -3 -15 -5 0.87 12.11
 3 -15 -5 25.57 17.48
 3 -15 -5 33.97 3.97
[truncated: 441,292 more chars]
