# Supplementary material for: Reactions of R3PNNPR3 Species with Boranes: Classical Adducts, FLPs, and Radical Cations
Source: Angew Chem Int Ed Engl. 2025 Mar 18;64(21):e202503331. doi: 10.1002/anie.202503331 (PMC12087838; doi:10.1002/anie.202503331)
Supplement: Supplementary file 2 — Supporting Information [file ANIE-64-e202503331-s001.zip › 5b.cif]

data_2
_audit_creation_date               2025-01-22
_audit_creation_method
;
Olex2 1.5
(compiled 2024.02.16 svn.r378c4104 for OlexSys, GUI svn.r6928)
;
_audit_contact_author_address      ?
_audit_contact_author_email        ?
_audit_contact_author_name         ''
_audit_contact_author_phone        ?
_publ_contact_author_id_orcid      ?
_publ_section_references
;
Bourhis, L.J., Dolomanov, O.V., Gildea, R.J., Howard, J.A.K., Puschmann, H.
 (2015). Acta Cryst. A71, 59-75.

Dolomanov, O.V., Bourhis, L.J., Gildea, R.J, Howard, J.A.K. & Puschmann, H.
 (2009), J. Appl. Cryst. 42, 339-341.
;
_chemical_formula_moiety           'C36 H66 N2 P2, B F4, C6 H4 F2'
_chemical_formula_sum              'C42 H70 B F6 N2 P2'
_chemical_formula_weight           789.800
loop_
  _atom_type_symbol
  _atom_type_scat_dispersion_real
  _atom_type_scat_dispersion_imag
  _atom_type_scat_Cromer_Mann_a1
  _atom_type_scat_Cromer_Mann_a2
  _atom_type_scat_Cromer_Mann_a3
  _atom_type_scat_Cromer_Mann_a4
  _atom_type_scat_Cromer_Mann_b1
  _atom_type_scat_Cromer_Mann_b2
  _atom_type_scat_Cromer_Mann_b3
  _atom_type_scat_Cromer_Mann_b4
  _atom_type_scat_Cromer_Mann_c
  _atom_type_scat_source
  _atom_type_scat_dispersion_source
 B 0.00156 0.00068 2.05450 1.33260 1.09790 0.70680 23.21850 1.02100 60.34980
 0.14030 -0.19320 'International Tables Volume C Table 6.1.1.4 (pp. 500-502)'
 'Brennan, Cowan, Rev. Sci. Instrum., 1992, 63, 850'
 C 0.00313 0.00162 2.31000 1.02000 1.58860 0.86500 20.84390 10.20750 0.56870
 51.65120 0.21560 'International Tables Volume C Table 6.1.1.4 (pp. 500-502)'
 'Brennan, Cowan, Rev. Sci. Instrum., 1992, 63, 850'
 F 0.01756 0.01033 3.53920 2.64120 1.51700 1.02430 10.28250 4.29440 0.26150
 26.14760 0.27760 'International Tables Volume C Table 6.1.1.4 (pp. 500-502)'
 'Brennan, Cowan, Rev. Sci. Instrum., 1992, 63, 850'
 H 0.00000 0.00000 0.49300 0.32291 0.14019 0.04081 10.51090 26.12570 3.14236
 57.79970 0.00304 'International Tables Volume C Table 6.1.1.4 (pp. 500-502)'
 'Brennan, Cowan, Rev. Sci. Instrum., 1992, 63, 850'
 N 0.00612 0.00332 12.21260 3.13220 2.01250 1.16630 0.00570 9.89330 28.99750
 0.58260 -11.52900 'International Tables Volume C Table 6.1.1.4 (pp. 500-502)'
 'Brennan, Cowan, Rev. Sci. Instrum., 1992, 63, 850'
 P 0.10265 0.09519 6.43450 4.17910 1.78000 1.49080 1.90670 27.15700 0.52600
 68.16450 1.11490 'International Tables Volume C Table 6.1.1.4 (pp. 500-502)'
 'Brennan, Cowan, Rev. Sci. Instrum., 1992, 63, 850'

_space_group_crystal_system        'triclinic'
_space_group_IT_number             2
_space_group_name_H-M_alt          'P -1'
_space_group_name_Hall             '-P 1'
loop_
  _space_group_symop_id
  _space_group_symop_operation_xyz
 1 x,y,z
 2 -x,-y,-z

_symmetry_Int_Tables_number        2
_cell_length_a                     10.2300(13)
_cell_length_b                     14.2704(15)
_cell_length_c                     16.2413(18)
_cell_angle_alpha                  66.835(4)
_cell_angle_beta                   88.436(6)
_cell_angle_gamma                  78.732(5)
_cell_volume                       2134.6(4)
_cell_formula_units_Z              2
_cell_measurement_reflns_used      9926
_cell_measurement_temperature      150.01
_cell_measurement_theta_max        26.80
_cell_measurement_theta_min        2.47
_exptl_absorpt_coefficient_mu      0.159
_exptl_absorpt_correction_T_max    0.7456
_exptl_absorpt_correction_T_min    0.7087
_exptl_absorpt_correction_type     'none'
_exptl_absorpt_process_details
;
SADABS-2016/2 (Bruker,2016/2) was used for absorption correction.
wR2(int) was 0.0439 before and 0.0398 after correction.
The Ratio of minimum to maximum transmission is 0.9505.
The \l/2 correction factor is Not present.
;
_exptl_crystal_colour              'colourless'
_exptl_crystal_density_diffrn      1.229
_exptl_crystal_density_meas        .
_exptl_crystal_description         'block'
_exptl_crystal_F_000               850.950
_exptl_crystal_size_max            0.3
_exptl_crystal_size_mid            0.1
_exptl_crystal_size_min            0.01
_diffrn_reflns_av_R_equivalents    0.0542
_diffrn_reflns_av_unetI/netI       0.0738
_diffrn_reflns_Laue_measured_fraction_full  0.9973
_diffrn_reflns_Laue_measured_fraction_max  0.9937
_diffrn_reflns_limit_h_max         13
_diffrn_reflns_limit_h_min         -13
_diffrn_reflns_limit_k_max         18
_diffrn_reflns_limit_k_min         -15
_diffrn_reflns_limit_l_max         21
_diffrn_reflns_limit_l_min         -21
_diffrn_reflns_number              54509
_diffrn_reflns_point_group_measured_fraction_full  0.9973
_diffrn_reflns_point_group_measured_fraction_max  0.9937
_diffrn_reflns_theta_full          25.2417
_diffrn_reflns_theta_max           28.01
_diffrn_reflns_theta_min           1.58
_diffrn_ambient_temperature        150.01
_diffrn_measured_fraction_theta_full  0.9973
_diffrn_measured_fraction_theta_max  0.9937
_diffrn_measurement_device_type    'Bruker APEX-II CCD'
_diffrn_measurement_method         '\f and \w scans'
_diffrn_radiation_monochromator    'graphite'
_diffrn_radiation_type             'Mo K\a'
_diffrn_radiation_wavelength       0.71073
_diffrn_source_current             5.0
_diffrn_source_power               0.1
_diffrn_source_voltage             20.0
_diffrn_standards_number           0
_reflns_Friedel_coverage           0.0
_reflns_limit_h_max                13
_reflns_limit_h_min                -13
_reflns_limit_k_max                18
_reflns_limit_k_min                -16
_reflns_limit_l_max                21
_reflns_limit_l_min                0
_reflns_number_gt                  6620
_reflns_number_total               10270
_reflns_threshold_expression       I>=2u(I)
_computing_cell_refinement         'SAINT V8.40B (?, 2016)'
_computing_data_reduction          'SAINT V8.40B (?, 2016)'
_computing_molecular_graphics      'Olex2 1.5 (Dolomanov et al., 2009)'
_computing_publication_material    'Olex2 1.5 (Dolomanov et al., 2009)'
_computing_structure_refinement    'olex2.refine 1.5 (Bourhis et al., 2015)'
_refine_diff_density_max           1.0932
_refine_diff_density_min           -1.0870
_refine_diff_density_rms           0.0763
_refine_ls_d_res_high              0.7566
_refine_ls_d_res_low               12.8523
_refine_ls_goodness_of_fit_ref     0.9410
_refine_ls_hydrogen_treatment      constr
_refine_ls_matrix_type             full
_refine_ls_number_constraints      110
_refine_ls_number_parameters       478
_refine_ls_number_reflns           10270
_refine_ls_number_restraints       0
_refine_ls_R_factor_all            0.0717
_refine_ls_R_factor_gt             0.0440
_refine_ls_restrained_S_all        0.9410
_refine_ls_shift/su_max            0.0004
_refine_ls_shift/su_mean           0.0000
_refine_ls_structure_factor_coef   Fsqd
_refine_ls_weighting_details      
 'w=1/[\s^2^(Fo^2^)+(0.0700P)^2^] where P=(Fo^2^+2Fc^2^)/3'
_refine_ls_weighting_scheme        calc
_refine_ls_wR_factor_gt            0.1172
_refine_ls_wR_factor_ref           0.1232
_olex2_refinement_description
;
1. Fixed Uiso
 At 1.2 times of:
  All C(H) groups, All C(H,H) groups
2. Others
 Fixed Sof: F2(0.5) F1(0.5) F3(0.5) F4(0.5)
3.a Ternary CH refined with riding coordinates:
 C3(H3), C6(H6), C7(H7), C8(H8), C9(H9), C10(H10)
3.b Secondary CH2 refined with riding coordinates:
 C11(H11a,H11b), C13(H13a,H13b), C14(H14a,H14b), C15(H15a,H15b), C16(H16a,
 H16b), C17(H17a,H17b), C18(H18a,H18b), C19(H19a,H19b), C20(H20a,H20b),
 C21(H21a,H21b), C22(H22a,H22b), C24(H24a,H24b), C25(H25a,H25b), C26(H26a,H26b),
  C27(H27a,H27b), C28(H28a,H28b), C29(H29a,H29b), C30(H30a,H30b), C31(H31a,
 H31b), C32(H32a,H32b), C33(H33a,H33b), C34(H34a,H34b), C35(H35a,H35b),
 C36(H36a,H36b), C37(H37a,H37b), C38(H38a,H38b), C39(H39a,H39b), C41(H41a,H41b),
  C43(H43a,H43b), C48(H48a,H48b)
3.c Aromatic/amide H refined with riding coordinates:
 C40(H40), C45(H45), C46(H46), C49(H49)
;
loop_
  _atom_site_label
  _atom_site_type_symbol
  _atom_site_fract_x
  _atom_site_fract_y
  _atom_site_fract_z
  _atom_site_U_iso_or_equiv
  _atom_site_adp_type
  _atom_site_occupancy
  _atom_site_refinement_flags_posn
 P1 P 0.01958(4) 0.87541(3) 0.27602(3) 0.01594(11) Uani 1.000000 .
 P2 P 0.00466(4) 0.61932(3) 0.22730(3) 0.01640(11) Uani 1.000000 .
 N1 N -0.00466(15) 0.74156(10) 0.21619(9) 0.0198(3) Uani 1.000000 .
 N2 N 0.01737(15) 0.75223(10) 0.29413(9) 0.0190(3) Uani 1.000000 .
 C3 C -0.16236(17) 0.59142(13) 0.23089(11) 0.0190(4) Uani 1.000000 .
 H3 H -0.15382(17) 0.51886(13) 0.23453(11) 0.0228(4) Uiso 1.000000 R
 C6 C 0.10426(17) 0.86585(12) 0.37694(11) 0.0193(4) Uani 1.000000 .
 H6 H 0.04335(17) 0.84022(12) 0.42650(11) 0.0232(4) Uiso 1.000000 R
 C7 C 0.09551(17) 0.52826(12) 0.33158(11) 0.0189(4) Uani 1.000000 .
 H7 H 0.05340(17) 0.55025(12) 0.37912(11) 0.0227(4) Uiso 1.000000 R
 C8 C 0.09958(17) 0.93571(12) 0.17181(10) 0.0176(4) Uani 1.000000 .
 H8 H 0.05853(17) 0.91643(12) 0.12703(10) 0.0211(4) Uiso 1.000000 R
 C9 C 0.07791(17) 0.61847(12) 0.12439(11) 0.0188(4) Uani 1.000000 .
 H9 H 0.00718(17) 0.66133(12) 0.07573(11) 0.0226(4) Uiso 1.000000 R
 C10 C -0.14849(17) 0.95294(12) 0.26578(11) 0.0181(4) Uani 1.000000 .
 H10 H -0.14024(17) 1.02562(12) 0.25446(11) 0.0217(4) Uiso 1.000000 R
 C11 C -0.22761(18) 0.59705(15) 0.31582(12) 0.0256(4) Uani 1.000000 .
 H11a H -0.17377(18) 0.54406(15) 0.36950(12) 0.0307(5) Uiso 1.000000 R
 H11b H -0.22858(18) 0.66635(15) 0.31628(12) 0.0307(5) Uiso 1.000000 R
 C13 C 0.07399(19) 1.05540(12) 0.13054(11) 0.0224(4) Uani 1.000000 .
 H13a H 0.11733(19) 1.08016(12) 0.16972(11) 0.0268(5) Uiso 1.000000 R
 H13b H -0.02314(19) 1.08384(12) 0.12590(11) 0.0268(5) Uiso 1.000000 R
 C14 C -0.22934(18) 0.95675(14) 0.18513(12) 0.0247(4) Uani 1.000000 .
 H14a H -0.23611(18) 0.88528(14) 0.19367(12) 0.0296(5) Uiso 1.000000 R
 H14b H -0.18257(18) 0.98659(14) 0.12949(12) 0.0296(5) Uiso 1.000000 R
 C15 C -0.22263(18) 0.91185(14) 0.35194(12) 0.0257(4) Uani 1.000000 .
 H15a H -0.17225(18) 0.91353(14) 0.40236(12) 0.0308(5) Uiso 1.000000 R
 H15b H -0.22832(18) 0.83869(14) 0.36614(12) 0.0308(5) Uiso 1.000000 R
 C16 C 0.11166(19) 0.51158(13) 0.11869(12) 0.0239(4) Uani 1.000000 .
 H16a H 0.03277(19) 0.47850(13) 0.13241(12) 0.0287(5) Uiso 1.000000 R
 H16b H 0.18527(19) 0.46582(13) 0.16307(12) 0.0287(5) Uiso 1.000000 R
 C17 C 0.1204(2) 0.97234(13) 0.37243(12) 0.0267(4) Uani 1.000000 .
 H17a H 0.1805(2) 1.00181(13) 0.32440(12) 0.0320(5) Uiso 1.000000 R
 H17b H 0.0326(2) 1.02062(13) 0.35792(12) 0.0320(5) Uiso 1.000000 R
 C18 C 0.24983(17) 0.89021(13) 0.17623(11) 0.0210(4) Uani 1.000000 .
 H18a H 0.29777(17) 0.91001(13) 0.21708(11) 0.0252(5) Uiso 1.000000 R
 H18b H 0.26452(17) 0.81332(13) 0.20069(11) 0.0252(5) Uiso 1.000000 R
 C19 C 0.08231(19) 0.41417(12) 0.36048(12) 0.0242(4) Uani 1.000000 .
 H19a H -0.01309(19) 0.41039(12) 0.35849(12) 0.0290(5) Uiso 1.000000 R
 H19b H 0.12849(19) 0.38538(12) 0.31864(12) 0.0290(5) Uiso 1.000000 R
 C20 C 0.24300(17) 0.53564(13) 0.33597(11) 0.0214(4) Uani 1.000000 .
 H20a H 0.25025(17) 0.60937(13) 0.31655(11) 0.0257(5) Uiso 1.000000 R
 H20b H 0.29346(17) 0.50739(13) 0.29510(11) 0.0257(5) Uiso 1.000000 R
 C21 C 0.27814(19) 1.04873(14) 0.04071(12) 0.0270(4) Uani 1.000000 .
 H21a H 0.30993(19) 1.07246(14) -0.02089(12) 0.0324(5) Uiso 1.000000 R
 H21b H 0.32805(19) 1.07450(14) 0.07601(12) 0.0324(5) Uiso 1.000000 R
 C22 C 0.12978(19) 1.09396(13) 0.03736(11) 0.0246(4) Uani 1.000000 .
 H22a H 0.08096(19) 1.07390(13) -0.00291(11) 0.0296(5) Uiso 1.000000 R
 H22b H 0.11550(19) 1.17084(13) 0.01233(11) 0.0296(5) Uiso 1.000000 R
 C24 C 0.2878(2) 0.36053(14) 0.46543(13) 0.0314(5) Uani 1.000000 .
 H24a H 0.3195(2) 0.32425(14) 0.52931(13) 0.0377(6) Uiso 1.000000 R
 H24b H 0.3450(2) 0.32622(14) 0.43101(13) 0.0377(6) Uiso 1.000000 R
 C25 C -0.25047(19) 0.66604(15) 0.14622(12) 0.0272(4) Uani 1.000000 .
 H25a H -0.25100(19) 0.73880(15) 0.13747(12) 0.0326(5) Uiso 1.000000 R
 H25b H -0.21204(19) 0.65540(15) 0.09320(12) 0.0326(5) Uiso 1.000000 R
 C26 C 0.1970(2) 0.67345(14) 0.09945(13) 0.0285(4) Uani 1.000000 .
 H26a H 0.2729(2) 0.63260(14) 0.14355(13) 0.0342(5) Uiso 1.000000 R
 H26b H 0.1721(2) 0.74301(14) 0.10165(13) 0.0342(5) Uiso 1.000000 R
 C27 C 0.1440(2) 0.35021(14) 0.45581(12) 0.0299(4) Uani 1.000000 .
 H27a H 0.1416(2) 0.27606(14) 0.47202(12) 0.0358(5) Uiso 1.000000 R
 H27b H 0.0897(2) 0.37350(14) 0.49822(12) 0.0358(5) Uiso 1.000000 R
 C28 C 0.30171(19) 0.47379(14) 0.43206(12) 0.0274(4) Uani 1.000000 .
 H28a H 0.39731(19) 0.47688(14) 0.43448(12) 0.0329(5) Uiso 1.000000 R
 H28b H 0.25514(19) 0.50557(14) 0.47186(12) 0.0329(5) Uiso 1.000000 R
 C29 C -0.36949(19) 1.02306(16) 0.17597(13) 0.0335(5) Uani 1.000000 .
 H29a H -0.36263(19) 1.09584(16) 0.16245(13) 0.0402(6) Uiso 1.000000 R
 H29b H -0.42078(19) 1.02266(16) 0.12533(13) 0.0402(6) Uiso 1.000000 R
 C30 C 0.1534(2) 0.52594(15) 0.02384(12) 0.0302(5) Uani 1.000000 .
 H30a H 0.1776(2) 0.45697(15) 0.02042(12) 0.0362(5) Uiso 1.000000 R
 H30b H 0.0769(2) 0.56734(15) -0.01948(12) 0.0362(5) Uiso 1.000000 R
 C31 C 0.3058(2) 0.93026(13) 0.08295(12) 0.0273(4) Uani 1.000000 .
 H31a H 0.2645(2) 0.90423(13) 0.04389(12) 0.0328(5) Uiso 1.000000 R
 H31b H 0.4033(2) 0.90318(13) 0.08793(12) 0.0328(5) Uiso 1.000000 R
 C32 C 0.2394(2) 0.68521(14) 0.00554(13) 0.0316(5) Uani 1.000000 .
 H32a H 0.3190(2) 0.71739(14) -0.00789(13) 0.0379(6) Uiso 1.000000 R
 H32b H 0.1666(2) 0.73195(14) -0.03910(13) 0.0379(6) Uiso 1.000000 R
 C33 C 0.2363(2) 0.78567(15) 0.40506(12) 0.0319(5) Uani 1.000000 .
 H33a H 0.3012(2) 0.80693(15) 0.35824(12) 0.0382(6) Uiso 1.000000 R
 H33b H 0.2208(2) 0.71693(15) 0.41123(12) 0.0382(6) Uiso 1.000000 R
 C34 C -0.3705(2) 0.57858(16) 0.32032(13) 0.0335(5) Uani 1.000000 .
 H34a H -0.4106(2) 0.58558(16) 0.37430(13) 0.0401(6) Uiso 1.000000 R
 H34b H -0.3692(2) 0.50700(16) 0.32528(13) 0.0401(6) Uiso 1.000000 R
 C35 C -0.3632(2) 0.97747(16) 0.34152(13) 0.0334(5) Uani 1.000000 .
 H35a H -0.4106(2) 0.94726(16) 0.39681(13) 0.0400(6) Uiso 1.000000 R
 H35b H -0.3571(2) 1.04887(16) 0.33358(13) 0.0400(6) Uiso 1.000000 R
 C36 C 0.2933(2) 0.77739(17) 0.49415(13) 0.0414(5) Uani 1.000000 .
 H36a H 0.2328(2) 0.74871(17) 0.54215(13) 0.0496(7) Uiso 1.000000 R
 H36b H 0.3811(2) 0.72889(17) 0.50955(13) 0.0496(7) Uiso 1.000000 R
 C37 C -0.3934(2) 0.64843(18) 0.15337(13) 0.0384(5) Uani 1.000000 .
 H37a H -0.4483(2) 0.70085(18) 0.09991(13) 0.0461(6) Uiso 1.000000 R
 H37b H -0.3941(2) 0.57871(18) 0.15437(13) 0.0461(6) Uiso 1.000000 R
 C38 C 0.1785(2) 0.96115(16) 0.46237(13) 0.0361(5) Uani 1.000000 .
 H38a H 0.1926(2) 1.02965(16) 0.45787(13) 0.0434(6) Uiso 1.000000 R
 H38b H 0.1142(2) 0.93796(16) 0.50917(13) 0.0434(6) Uiso 1.000000 R
 C39 C 0.2714(2) 0.58041(15) -0.00226(13) 0.0324(5) Uani 1.000000 .
 H39a H 0.2927(2) 0.59079(15) -0.06471(13) 0.0389(6) Uiso 1.000000 R
 H39b H 0.3507(2) 0.53626(15) 0.03746(13) 0.0389(6) Uiso 1.000000 R
 C41 C -0.44310(19) 0.98233(16) 0.26125(14) 0.0359(5) Uani 1.000000 .
 H41a H -0.45754(19) 0.91197(16) 0.27185(14) 0.0431(6) Uiso 1.000000 R
 H41b H -0.53153(19) 1.02853(16) 0.25439(14) 0.0431(6) Uiso 1.000000 R
 C43 C -0.4545(2) 0.65620(18) 0.23723(14) 0.0388(5) Uani 1.000000 .
 H43a H -0.5460(2) 0.64227(18) 0.24067(14) 0.0466(6) Uiso 1.000000 R
 H43b H -0.4604(2) 0.72754(18) 0.23430(14) 0.0466(6) Uiso 1.000000 R
 C48 C 0.3101(2) 0.88331(19) 0.48931(15) 0.0476(6) Uani 1.000000 .
 H48a H 0.3438(2) 0.87598(19) 0.54855(15) 0.0571(7) Uiso 1.000000 R
 H48b H 0.3766(2) 0.90927(19) 0.44506(15) 0.0571(7) Uiso 1.000000 R
 F50 F -0.19186(19) 1.18669(13) 0.27512(18) 0.1353(10) Uani 1.000000 .
 B51 B -0.1307(3) 1.26081(19) 0.27381(17) 0.0363(6) Uani 1.000000 .
 F5 F 0.20272(15) 0.26063(10) 0.09601(9) 0.0576(4) Uani 1.000000 .
 F12 F 0.43217(15) 0.32302(11) 0.04991(9) 0.0604(4) Uani 1.000000 .
 C23 C 0.2864(2) 0.25576(15) 0.16144(14) 0.0361(5) Uani 1.000000 .
 C40 C 0.2525(2) 0.21975(15) 0.24892(15) 0.0395(5) Uani 1.000000 .
 H40 H 0.1707(2) 0.19707(15) 0.26532(15) 0.0474(6) Uiso 1.000000 R
 C42 C 0.4047(2) 0.28871(15) 0.13774(14) 0.0373(5) Uani 1.000000 .
 C45 C 0.4603(2) 0.25162(17) 0.28818(16) 0.0463(6) Uani 1.000000 .
 H45 H 0.5201(2) 0.25050(17) 0.33244(16) 0.0555(7) Uiso 1.000000 R
 C46 C 0.3419(3) 0.21742(15) 0.31318(15) 0.0434(6) Uani 1.000000 .
 H46 H 0.3215(3) 0.19221(15) 0.37456(15) 0.0521(7) Uiso 1.000000 R
 C49 C 0.4919(2) 0.28714(17) 0.19978(16) 0.0450(6) Uani 1.000000 .
 H49 H 0.5734(2) 0.31016(17) 0.18251(16) 0.0540(7) Uiso 1.000000 R
 F6 F -0.03956(13) 1.22315(10) 0.34667(8) 0.0495(3) Uani 1.000000 .
 F2 F -0.0662(2) 1.2943(3) 0.19933(12) 0.1905(15) Uani 1.000000 .
 F3 F -0.2242(2) 1.34160(12) 0.27439(13) 0.1023(7) Uani 1.000000 .

loop_
  _atom_site_aniso_label
  _atom_site_aniso_U_11
  _atom_site_aniso_U_22
  _atom_site_aniso_U_33
  _atom_site_aniso_U_12
  _atom_site_aniso_U_13
  _atom_site_aniso_U_23
 P1 0.0171(2) 0.0142(2) 0.0162(2) -0.00254(17) 0.00018(18) -0.00592(17)
 P2 0.0180(2) 0.0139(2) 0.0172(2) -0.00368(17) 0.00217(18) -0.00583(17)
 N1 0.0236(8) 0.0155(7) 0.0202(7) -0.0040(6) -0.0004(6) -0.0069(6)
 N2 0.0254(9) 0.0160(7) 0.0167(7) -0.0044(6) 0.0028(6) -0.0077(6)
 C3 0.0200(9) 0.0182(8) 0.0199(9) -0.0072(7) 0.0027(7) -0.0073(7)
 C6 0.0211(10) 0.0197(9) 0.0159(8) -0.0025(7) -0.0011(7) -0.0063(7)
 C7 0.0205(10) 0.0164(8) 0.0180(9) -0.0037(7) 0.0001(7) -0.0049(7)
 C8 0.0192(9) 0.0179(8) 0.0150(8) -0.0039(7) 0.0007(7) -0.0058(7)
 C9 0.0199(9) 0.0175(8) 0.0181(9) -0.0048(7) 0.0034(7) -0.0059(7)
 C10 0.0174(9) 0.0165(8) 0.0205(9) -0.0023(7) -0.0001(7) -0.0079(7)
 C11 0.0201(10) 0.0351(11) 0.0213(9) -0.0077(8) 0.0032(8) -0.0101(8)
 C13 0.0257(10) 0.0155(8) 0.0218(9) -0.0026(7) 0.0017(8) -0.0040(7)
 C14 0.0201(10) 0.0295(10) 0.0251(10) 0.0004(8) -0.0037(8) -0.0137(8)
 C15 0.0211(10) 0.0304(10) 0.0251(10) -0.0062(8) 0.0038(8) -0.0101(8)
 C16 0.0295(11) 0.0212(9) 0.0241(10) -0.0082(8) 0.0068(8) -0.0111(8)
 C17 0.0356(12) 0.0246(10) 0.0218(9) -0.0084(8) -0.0035(8) -0.0098(8)
 C18 0.0193(10) 0.0192(9) 0.0217(9) -0.0027(7) 0.0016(7) -0.0058(7)
 C19 0.0266(11) 0.0165(9) 0.0252(10) -0.0044(8) -0.0015(8) -0.0036(7)
 C20 0.0186(10) 0.0218(9) 0.0220(9) -0.0039(7) 0.0020(7) -0.0068(7)
 C21 0.0302(11) 0.0281(10) 0.0213(10) -0.0117(8) 0.0045(8) -0.0059(8)
 C22 0.0292(11) 0.0212(9) 0.0198(9) -0.0070(8) -0.0010(8) -0.0031(7)
 C24 0.0351(12) 0.0275(10) 0.0229(10) -0.0010(9) -0.0062(9) -0.0026(8)
 C25 0.0236(11) 0.0347(11) 0.0213(10) -0.0073(8) -0.0010(8) -0.0082(8)
 C26 0.0322(12) 0.0292(10) 0.0326(11) -0.0179(9) 0.0135(9) -0.0166(9)
 C27 0.0370(12) 0.0208(9) 0.0249(10) -0.0063(8) -0.0015(9) -0.0014(8)
 C28 0.0248(11) 0.0302(10) 0.0256(10) -0.0062(8) -0.0023(8) -0.0086(8)
 C29 0.0219(11) 0.0418(12) 0.0366(12) 0.0040(9) -0.0070(9) -0.0196(10)
 C30 0.0380(12) 0.0339(11) 0.0273(10) -0.0109(9) 0.0090(9) -0.0199(9)
 C31 0.0265(11) 0.0261(10) 0.0278(10) -0.0057(8) 0.0069(8) -0.0091(8)
 C32 0.0330(12) 0.0334(11) 0.0299(11) -0.0136(9) 0.0136(9) -0.0116(9)
 C33 0.0288(11) 0.0383(11) 0.0235(10) 0.0087(9) -0.0083(8) -0.0136(9)
 C34 0.0240(11) 0.0500(13) 0.0280(11) -0.0139(9) 0.0081(9) -0.0146(9)
 C35 0.0230(11) 0.0444(12) 0.0347(11) -0.0062(9) 0.0081(9) -0.0184(10)
 C36 0.0337(13) 0.0554(14) 0.0279(11) 0.0107(10) -0.0132(9) -0.0172(10)
 C37 0.0248(12) 0.0583(14) 0.0304(11) -0.0117(10) -0.0030(9) -0.0141(10)
 C38 0.0474(14) 0.0395(12) 0.0287(11) -0.0154(10) -0.0061(10) -0.0175(9)
 C39 0.0327(12) 0.0377(11) 0.0299(11) -0.0079(9) 0.0140(9) -0.0170(9)
 C41 0.0169(11) 0.0443(12) 0.0507(13) -0.0018(9) 0.0017(9) -0.0252(11)
 C43 0.0199(11) 0.0593(14) 0.0395(12) -0.0100(10) 0.0026(9) -0.0212(11)
 C48 0.0398(14) 0.0730(17) 0.0364(13) -0.0142(12) -0.0121(11) -0.0263(12)
 F50 0.0819(14) 0.0573(11) 0.284(3) 0.0005(10) -0.0737(16) -0.0869(15)
 B51 0.0353(15) 0.0389(14) 0.0401(14) -0.0140(12) 0.0061(12) -0.0184(12)
 F5 0.0760(11) 0.0478(8) 0.0580(9) -0.0226(8) -0.0084(8) -0.0250(7)
 F12 0.0691(11) 0.0671(9) 0.0408(8) -0.0099(8) 0.0225(7) -0.0197(7)
 C23 0.0432(14) 0.0245(10) 0.0431(13) -0.0021(9) 0.0007(11) -0.0181(10)
 C40 0.0413(14) 0.0240(11) 0.0537(14) -0.0075(9) 0.0158(11) -0.0163(10)
 C42 0.0422(14) 0.0318(11) 0.0334(12) 0.0003(10) 0.0112(10) -0.0121(9)
 C45 0.0444(15) 0.0431(13) 0.0441(14) 0.0034(11) -0.0060(11) -0.0149(11)
 C46 0.0624(17) 0.0283(11) 0.0335(12) -0.0019(11) 0.0113(12) -0.0099(9)
 C49 0.0289(13) 0.0437(13) 0.0542(15) -0.0011(10) 0.0062(11) -0.0140(11)
 F6 0.0501(9) 0.0500(8) 0.0430(8) -0.0094(7) -0.0001(6) -0.0129(6)
 F2 0.0622(14) 0.392(4) 0.0441(12) -0.052(2) 0.0008(10) -0.0057(17)
 F3 0.1146(16) 0.0560(10) 0.1318(16) 0.0353(10) -0.0546(13) -0.0530(10)

loop_
  _geom_bond_atom_site_label_1
  _geom_bond_atom_site_label_2
  _geom_bond_distance
  _geom_bond_site_symmetry_2
  _geom_bond_publ_flag
 P1 N2 1.6689(13) . ?
 P1 C6 1.8196(16) . ?
 P1 C8 1.8245(16) . ?
 P1 C10 1.8264(17) . ?
 P2 N1 1.6652(13) . ?
 P2 C3 1.8230(17) . ?
 P2 C7 1.8175(17) . ?
 P2 C9 1.8164(17) . ?
 N1 N2 1.3626(18) . ?
 C3 H3 1.0000 . ?
 C3 C11 1.540(2) . ?
 C3 C25 1.542(2) . ?
 C6 H6 1.0000 . ?
 C6 C17 1.534(2) . ?
 C6 C33 1.537(2) . ?
 C7 H7 1.0000 . ?
 C7 C19 1.540(2) . ?
 C7 C20 1.538(2) . ?
 C8 H8 1.0000 . ?
 C8 C13 1.539(2) . ?
 C8 C18 1.539(2) . ?
 C9 H9 1.0000 . ?
 C9 C16 1.536(2) . ?
 C9 C26 1.537(2) . ?
 C10 H10 1.0000 . ?
 C10 C14 1.545(2) . ?
 C10 C15 1.532(2) . ?
 C11 H11a 0.9900 . ?
 C11 H11b 0.9900 . ?
 C11 C34 1.530(3) . ?
 C13 H13a 0.9900 . ?
 C13 H13b 0.9900 . ?
 C13 C22 1.529(2) . ?
 C14 H14a 0.9900 . ?
 C14 H14b 0.9900 . ?
 C14 C29 1.531(2) . ?
 C15 H15a 0.9900 . ?
 C15 H15b 0.9900 . ?
 C15 C35 1.529(3) . ?
 C16 H16a 0.9900 . ?
 C16 H16b 0.9900 . ?
 C16 C30 1.532(2) . ?
 C17 H17a 0.9900 . ?
 C17 H17b 0.9900 . ?
 C17 C38 1.529(2) . ?
 C18 H18a 0.9900 . ?
 C18 H18b 0.9900 . ?
 C18 C31 1.533(2) . ?
 C19 H19a 0.9900 . ?
 C19 H19b 0.9900 . ?
 C19 C27 1.531(2) . ?
 C20 H20a 0.9900 . ?
 C20 H20b 0.9900 . ?
 C20 C28 1.528(2) . ?
 C21 H21a 0.9900 . ?
 C21 H21b 0.9900 . ?
 C21 C22 1.522(3) . ?
 C21 C31 1.523(2) . ?
 C22 H22a 0.9900 . ?
 C22 H22b 0.9900 . ?
 C24 H24a 0.9900 . ?
 C24 H24b 0.9900 . ?
 C24 C27 1.525(3) . ?
 C24 C28 1.524(2) . ?
 C25 H25a 0.9900 . ?
 C25 H25b 0.9900 . ?
 C25 C37 1.526(3) . ?
 C26 H26a 0.9900 . ?
 C26 H26b 0.9900 . ?
 C26 C32 1.527(2) . ?
 C27 H27a 0.9900 . ?
 C27 H27b 0.9900 . ?
 C28 H28a 0.9900 . ?
 C28 H28b 0.9900 . ?
 C29 H29a 0.9900 . ?
 C29 H29b 0.9900 . ?
 C29 C41 1.518(3) . ?
 C30 H30a 0.9900 . ?
 C30 H30b 0.9900 . ?
 C30 C39 1.523(3) . ?
 C31 H31a 0.9900 . ?
 C31 H31b 0.9900 . ?
 C32 H32a 0.9900 . ?
 C32 H32b 0.9900 . ?
 C32 C39 1.522(2) . ?
 C33 H33a 0.9900 . ?
 C33 H33b 0.9900 . ?
 C33 C36 1.527(2) . ?
 C34 H34a 0.9900 . ?
 C34 H34b 0.9900 . ?
 C34 C43 1.517(3) . ?
 C35 H35a 0.9900 . ?
 C35 H35b 0.9900 . ?
 C35 C41 1.529(3) . ?
 C36 H36a 0.9900 . ?
 C36 H36b 0.9900 . ?
 C36 C48 1.526(3) . ?
 C37 H37a 0.9900 . ?
 C37 H37b 0.9900 . ?
 C37 C43 1.517(3) . ?
 C38 H38a 0.9900 . ?
 C38 H38b 0.9900 . ?
 C38 C48 1.517(3) . ?
 C39 H39a 0.9900 . ?
 C39 H39b 0.9900 . ?
 C41 H41a 0.9900 . ?
 C41 H41b 0.9900 . ?
 C43 H43a 0.9900 . ?
 C43 H43b 0.9900 . ?
 C48 H48a 0.9900 . ?
 C48 H48b 0.9900 . ?
 F50 B51 1.323(3) . ?
 B51 F6 1.386(3) . ?
 B51 F2 1.323(3) . ?
 B51 F3 1.350(3) . ?
 F5 C23 1.354(2) . ?
 F12 C42 1.355(2) . ?
 C23 C40 1.368(3) . ?
 C23 C42 1.374(3) . ?
 C40 H40 0.9500 . ?
 C40 C46 1.392(3) . ?
 C42 C49 1.355(3) . ?
 C45 H45 0.9500 . ?
 C45 C46 1.385(3) . ?
 C45 C49 1.374(3) . ?
 C46 H46 0.9500 . ?
 C49 H49 0.9500 . ?

loop_
  _geom_angle_atom_site_label_1
  _geom_angle_atom_site_label_2
  _geom_angle_atom_site_label_3
  _geom_angle
  _geom_angle_site_symmetry_1
  _geom_angle_site_symmetry_3
  _geom_angle_publ_flag
 C6 P1 N2 104.07(7) . . ?
 C8 P1 N2 109.89(7) . . ?
 C8 P1 C6 115.26(8) . . ?
 C10 P1 N2 111.96(7) . . ?
 C10 P1 C6 108.21(8) . . ?
 C10 P1 C8 107.51(8) . . ?
 C3 P2 N1 110.05(8) . . ?
 C7 P2 N1 110.80(7) . . ?
 C7 P2 C3 107.25(8) . . ?
 C9 P2 N1 103.01(7) . . ?
 C9 P2 C3 109.15(8) . . ?
 C9 P2 C7 116.49(8) . . ?
 N2 N1 P2 114.56(10) . . ?
 N1 N2 P1 111.55(10) . . ?
 H3 C3 P2 108.21(5) . . ?
 C11 C3 P2 109.45(11) . . ?
 C11 C3 H3 108.21(9) . . ?
 C25 C3 P2 112.00(11) . . ?
 C25 C3 H3 108.21(9) . . ?
 C25 C3 C11 110.64(15) . . ?
 H6 C6 P1 105.82(6) . . ?
 C17 C6 P1 112.28(11) . . ?
 C17 C6 H6 105.82(10) . . ?
 C33 C6 P1 114.38(11) . . ?
 C33 C6 H6 105.82(10) . . ?
 C33 C6 C17 111.91(15) . . ?
 H7 C7 P2 105.31(5) . . ?
 C19 C7 P2 115.50(11) . . ?
 C19 C7 H7 105.31(9) . . ?
 C20 C7 P2 113.78(11) . . ?
 C20 C7 H7 105.31(9) . . ?
 C20 C7 C19 110.56(14) . . ?
 H8 C8 P1 105.13(5) . . ?
 C13 C8 P1 116.48(11) . . ?
 C13 C8 H8 105.13(9) . . ?
 C18 C8 P1 113.50(11) . . ?
 C18 C8 H8 105.13(9) . . ?
 C18 C8 C13 110.32(14) . . ?
 H9 C9 P2 105.35(6) . . ?
 C16 C9 P2 115.33(11) . . ?
 C16 C9 H9 105.35(9) . . ?
 C26 C9 P2 113.54(11) . . ?
 C26 C9 H9 105.35(10) . . ?
 C26 C9 C16 110.88(14) . . ?
 H10 C10 P1 107.96(5) . . ?
 C14 C10 P1 110.64(11) . . ?
 C14 C10 H10 107.96(9) . . ?
 C15 C10 P1 111.83(12) . . ?
 C15 C10 H10 107.96(9) . . ?
 C15 C10 C14 110.35(14) . . ?
 H11a C11 C3 109.29(10) . . ?
 H11b C11 C3 109.29(9) . . ?
 H11b C11 H11a 107.9 . . ?
 C34 C11 C3 111.67(15) . . ?
 C34 C11 H11a 109.29(10) . . ?
 C34 C11 H11b 109.29(11) . . ?
 H13a C13 C8 109.66(9) . . ?
 H13b C13 C8 109.66(9) . . ?
 H13b C13 H13a 108.2 . . ?
 C22 C13 C8 110.01(13) . . ?
 C22 C13 H13a 109.66(9) . . ?
 C22 C13 H13b 109.66(10) . . ?
 H14a C14 C10 109.55(9) . . ?
 H14b C14 C10 109.55(10) . . ?
 H14b C14 H14a 108.1 . . ?
 C29 C14 C10 110.49(14) . . ?
 C29 C14 H14a 109.55(10) . . ?
 C29 C14 H14b 109.55(11) . . ?
 H15a C15 C10 109.47(9) . . ?
 H15b C15 C10 109.47(9) . . ?
 H15b C15 H15a 108.1 . . ?
 C35 C15 C10 110.86(15) . . ?
 C35 C15 H15a 109.47(10) . . ?
 C35 C15 H15b 109.47(10) . . ?
 H16a C16 C9 109.89(9) . . ?
 H16b C16 C9 109.89(9) . . ?
 H16b C16 H16a 108.3 . . ?
 C30 C16 C9 108.98(14) . . ?
 C30 C16 H16a 109.89(10) . . ?
 C30 C16 H16b 109.89(11) . . ?
 H17a C17 C6 109.66(10) . . ?
 H17b C17 C6 109.66(10) . . ?
 H17b C17 H17a 108.2 . . ?
 C38 C17 C6 110.02(14) . . ?
 C38 C17 H17a 109.66(11) . . ?
 C38 C17 H17b 109.66(11) . . ?
 H18a C18 C8 109.47(9) . . ?
 H18b C18 C8 109.47(9) . . ?
 H18b C18 H18a 108.1 . . ?
 C31 C18 C8 110.86(14) . . ?
 C31 C18 H18a 109.47(10) . . ?
 C31 C18 H18b 109.47(9) . . ?
 H19a C19 C7 109.74(10) . . ?
 H19b C19 C7 109.74(9) . . ?
 H19b C19 H19a 108.2 . . ?
 C27 C19 C7 109.66(14) . . ?
 C27 C19 H19a 109.74(10) . . ?
 C27 C19 H19b 109.74(10) . . ?
 H20a C20 C7 109.79(9) . . ?
 H20b C20 C7 109.79(9) . . ?
 H20b C20 H20a 108.2 . . ?
 C28 C20 C7 109.43(14) . . ?
 C28 C20 H20a 109.79(9) . . ?
 C28 C20 H20b 109.79(10) . . ?
 H21b C21 H21a 108.0 . . ?
 C22 C21 H21a 109.39(9) . . ?
 C22 C21 H21b 109.39(10) . . ?
 C31 C21 H21a 109.39(9) . . ?
 C31 C21 H21b 109.39(10) . . ?
 C31 C21 C22 111.22(15) . . ?
 C21 C22 C13 111.52(15) . . ?
 H22a C22 C13 109.32(9) . . ?
 H22a C22 C21 109.32(10) . . ?
 H22b C22 C13 109.32(9) . . ?
 H22b C22 C21 109.32(9) . . ?
 H22b C22 H22a 108.0 . . ?
 H24b C24 H24a 107.9 . . ?
 C27 C24 H24a 109.16(10) . . ?
 C27 C24 H24b 109.16(10) . . ?
 C28 C24 H24a 109.16(9) . . ?
 C28 C24 H24b 109.16(10) . . ?
 C28 C24 C27 112.21(16) . . ?
 H25a C25 C3 109.29(9) . . ?
 H25b C25 C3 109.29(10) . . ?
 H25b C25 H25a 108.0 . . ?
 C37 C25 C3 111.64(15) . . ?
 C37 C25 H25a 109.29(11) . . ?
 C37 C25 H25b 109.29(10) . . ?
 H26a C26 C9 109.50(10) . . ?
 H26b C26 C9 109.50(9) . . ?
 H26b C26 H26a 108.1 . . ?
 C32 C26 C9 110.72(14) . . ?
 C32 C26 H26a 109.50(11) . . ?
 C32 C26 H26b 109.50(10) . . ?
 C24 C27 C19 112.40(15) . . ?
 H27a C27 C19 109.12(9) . . ?
 H27a C27 C24 109.12(10) . . ?
 H27b C27 C19 109.12(10) . . ?
 H27b C27 C24 109.12(10) . . ?
 H27b C27 H27a 107.9 . . ?
 C24 C28 C20 111.24(14) . . ?
 H28a C28 C20 109.38(10) . . ?
 H28a C28 C24 109.38(11) . . ?
 H28b C28 C20 109.38(10) . . ?
 H28b C28 C24 109.38(10) . . ?
 H28b C28 H28a 108.0 . . ?
 H29a C29 C14 109.36(11) . . ?
 H29b C29 C14 109.36(10) . . ?
 H29b C29 H29a 108.0 . . ?
 C41 C29 C14 111.34(16) . . ?
 C41 C29 H29a 109.36(11) . . ?
 C41 C29 H29b 109.36(11) . . ?
 H30a C30 C16 109.17(9) . . ?
 H30b C30 C16 109.17(11) . . ?
 H30b C30 H30a 107.9 . . ?
 C39 C30 C16 112.17(15) . . ?
 C39 C30 H30a 109.17(10) . . ?
 C39 C30 H30b 109.17(11) . . ?
 C21 C31 C18 111.10(14) . . ?
 H31a C31 C18 109.42(9) . . ?
 H31a C31 C21 109.42(10) . . ?
 H31b C31 C18 109.42(10) . . ?
 H31b C31 C21 109.42(10) . . ?
 H31b C31 H31a 108.0 . . ?
 H32a C32 C26 109.38(10) . . ?
 H32b C32 C26 109.38(11) . . ?
 H32b C32 H32a 108.0 . . ?
 C39 C32 C26 111.25(15) . . ?
 C39 C32 H32a 109.38(10) . . ?
 C39 C32 H32b 109.38(11) . . ?
 H33a C33 C6 109.61(10) . . ?
 H33b C33 C6 109.61(10) . . ?
 H33b C33 H33a 108.1 . . ?
 C36 C33 C6 110.21(15) . . ?
 C36 C33 H33a 109.61(12) . . ?
 C36 C33 H33b 109.61(11) . . ?
 H34a C34 C11 109.53(10) . . ?
 H34b C34 C11 109.53(11) . . ?
 H34b C34 H34a 108.1 . . ?
 C43 C34 C11 110.61(16) . . ?
 C43 C34 H34a 109.53(11) . . ?
 C43 C34 H34b 109.53(11) . . ?
 H35a C35 C15 109.29(10) . . ?
 H35b C35 C15 109.29(10) . . ?
 H35b C35 H35a 108.0 . . ?
 C41 C35 C15 111.64(15) . . ?
 C41 C35 H35a 109.29(11) . . ?
 C41 C35 H35b 109.29(11) . . ?
 H36a C36 C33 109.37(12) . . ?
 H36b C36 C33 109.37(10) . . ?
 H36b C36 H36a 108.0 . . ?
 C48 C36 C33 111.28(17) . . ?
 C48 C36 H36a 109.37(12) . . ?
 C48 C36 H36b 109.37(12) . . ?
 H37a C37 C25 109.28(10) . . ?
 H37b C37 C25 109.28(11) . . ?
 H37b C37 H37a 107.9 . . ?
 C43 C37 C25 111.71(16) . . ?
 C43 C37 H37a 109.28(12) . . ?
 C43 C37 H37b 109.28(12) . . ?
 H38a C38 C17 109.39(10) . . ?
 H38b C38 C17 109.39(11) . . ?
 H38b C38 H38a 108.0 . . ?
 C48 C38 C17 111.23(16) . . ?
 C48 C38 H38a 109.39(11) . . ?
 C48 C38 H38b 109.39(12) . . ?
 C32 C39 C30 110.54(15) . . ?
 H39a C39 C30 109.54(10) . . ?
 H39a C39 C32 109.54(10) . . ?
 H39b C39 C30 109.54(11) . . ?
 H39b C39 C32 109.54(11) . . ?
 H39b C39 H39a 108.1 . . ?
 C35 C41 C29 110.60(16) . . ?
 H41a C41 C29 109.53(11) . . ?
 H41a C41 C35 109.53(11) . . ?
 H41b C41 C29 109.53(11) . . ?
 H41b C41 C35 109.53(10) . . ?
 H41b C41 H41a 108.1 . . ?
 C37 C43 C34 110.52(18) . . ?
 H43a C43 C34 109.55(11) . . ?
 H43a C43 C37 109.55(11) . . ?
 H43b C43 C34 109.55(11) . . ?
 H43b C43 C37 109.55(12) . . ?
 H43b C43 H43a 108.1 . . ?
 C38 C48 C36 110.99(17) . . ?
 H48a C48 C36 109.44(11) . . ?
 H48a C48 C38 109.44(11) . . ?
 H48b C48 C36 109.44(12) . . ?
 H48b C48 C38 109.44(12) . . ?
 H48b C48 H48a 108.0 . . ?
 F6 B51 F50 110.2(2) . . ?
 F2 B51 F50 110.4(3) . . ?
 F2 B51 F6 108.7(2) . . ?
 F3 B51 F50 108.2(2) . . ?
 F3 B51 F6 111.51(19) . . ?
 F3 B51 F2 107.8(2) . . ?
 C40 C23 F5 120.4(2) . . ?
 C42 C23 F5 118.54(19) . . ?
 C42 C23 C40 121.0(2) . . ?
 H40 C40 C23 121.07(14) . . ?
 C46 C40 C23 117.9(2) . . ?
 C46 C40 H40 121.07(13) . . ?
 C23 C42 F12 118.0(2) . . ?
 C49 C42 F12 120.6(2) . . ?
 C49 C42 C23 121.5(2) . . ?
 C46 C45 H45 119.77(14) . . ?
 C49 C45 H45 119.77(15) . . ?
 C49 C45 C46 120.5(2) . . ?
 C45 C46 C40 120.4(2) . . ?
 H46 C46 C40 119.79(13) . . ?
 H46 C46 C45 119.79(14) . . ?
 C45 C49 C42 118.7(2) . . ?
 H49 C49 C42 120.63(14) . . ?
 H49 C49 C45 120.63(15) . . ?

loop_
  _geom_torsion_atom_site_label_1
  _geom_torsion_atom_site_label_2
  _geom_torsion_atom_site_label_3
  _geom_torsion_atom_site_label_4
  _geom_torsion
  _geom_torsion_site_symmetry_1
  _geom_torsion_site_symmetry_2
  _geom_torsion_site_symmetry_3
  _geom_torsion_site_symmetry_4
  _geom_torsion_publ_flag
 P1 N2 N1 P2 174.98(8) . . . . ?
 P1 C6 C17 C38 174.03(14) . . . . ?
 P1 C6 C33 C36 -175.41(15) . . . . ?
 P1 C8 C13 C22 -171.55(13) . . . . ?
 P1 C8 C18 C31 170.24(12) . . . . ?
 P1 C10 C14 C29 -179.21(13) . . . . ?
 P1 C10 C15 C35 -179.61(12) . . . . ?
 P2 C3 C11 C34 177.68(13) . . . . ?
 P2 C3 C25 C37 -174.98(13) . . . . ?
 P2 C7 C19 C27 -170.71(14) . . . . ?
 P2 C7 C20 C28 167.98(12) . . . . ?
 P2 C9 C16 C30 172.05(14) . . . . ?
 P2 C9 C26 C32 -170.93(13) . . . . ?
 C3 C11 C34 C43 -56.89(17) . . . . ?
 C3 C25 C37 C43 54.95(17) . . . . ?
 C6 C17 C38 C48 56.35(18) . . . . ?
 C6 C33 C36 C48 -55.49(19) . . . . ?
 C7 C19 C27 C24 -54.31(16) . . . . ?
 C7 C20 C28 C24 57.42(16) . . . . ?
 C8 C13 C22 C21 -57.10(15) . . . . ?
 C8 C18 C31 C21 55.93(15) . . . . ?
 C9 C16 C30 C39 57.35(17) . . . . ?
 C9 C26 C32 C39 -56.11(18) . . . . ?
 C10 C14 C29 C41 -57.12(16) . . . . ?
 C10 C15 C35 C41 56.08(16) . . . . ?
 C11 C34 C43 C37 58.08(18) . . . . ?
 C13 C22 C21 C31 56.31(15) . . . . ?
 C14 C29 C41 C35 56.53(17) . . . . ?
 C15 C35 C41 C29 -55.99(18) . . . . ?
 C16 C30 C39 C32 -56.81(18) . . . . ?
 C17 C38 C48 C36 -57.29(18) . . . . ?
 C18 C31 C21 C22 -55.34(16) . . . . ?
 C19 C27 C24 C28 52.68(17) . . . . ?
 C20 C28 C24 C27 -54.01(17) . . . . ?
 C25 C37 C43 C34 -57.49(19) . . . . ?
 C26 C32 C39 C30 55.46(18) . . . . ?
 C33 C36 C48 C38 56.91(19) . . . . ?
 F5 C23 C40 C46 -179.41(18) . . . . ?
 F5 C23 C42 F12 -0.96(19) . . . . ?
 F5 C23 C42 C49 179.12(18) . . . . ?
 F12 C42 C23 C40 179.72(17) . . . . ?
 F12 C42 C49 C45 -179.90(19) . . . . ?
 C23 C40 C46 C45 0.6(2) . . . . ?
 C23 C42 C49 C45 0.0(2) . . . . ?
 C40 C46 C45 C49 -0.8(2) . . . . ?
 C42 C49 C45 C46 0.5(2) . . . . ?

loop_
  _diffrn_refln_index_h
  _diffrn_refln_index_k
  _diffrn_refln_index_l
  _diffrn_refln_intensity_net
  _diffrn_refln_intensity_u
 0 0 1 0.03 0.12
 0 0 -2 0.03 0.33
 0 0 2 -0.04 0.32
 0 0 -3 24.99 1.3
 0 0 -3 27.43 1.33
 0 0 -3 26.98 1.1
 0 0 -3 24.34 1.16
 0 0 -3 25.53 1.11
 0 0 -3 25.24 1.26
 0 0 3 24.67 1.28
 0 0 3 27.24 1.19
 0 0 3 26.73 1.04
 0 0 3 26.63 1.23
 0 0 3 24.74 1.24
 0 0 3 28.43 1.29
 0 0 -4 116.27 2.63
 0 0 -4 121.32 2.64
 0 0 -4 122.29 2.23
 0 0 -4 112.17 2.33
 0 0 -4 123.06 2.48
 0 0 -4 125.86 2.49
 0 0 4 107.97 2.53
 0 0 4 121.23 2.65
 0 0 4 119.16 2.16
 0 0 4 116.11 2.48
 0 0 4 115.67 2.51
 0 0 4 129.11 2.64
 0 0 -5 58.97 2.12
 0 0 -5 61.63 2.14
 0 0 -5 62.15 1.93
 0 0 -5 59.65 1.99
 0 0 -5 56.9 2.13
 0 0 -5 59.57 2.02
 0 0 5 63.15 2.31
 0 0 5 60.86 2.27
 0 0 5 60.54 1.84
 0 0 5 62.75 2.16
 0 0 5 56.95 2.17
 0 0 5 63.18 2.1
 0 0 -6 125.94 3.27
 0 0 -6 128.32 3.41
 0 0 -6 132.09 2.83
 0 0 -6 126.83 3.2
 0 0 -6 127.48 3.26
 0 0 -6 131.01 3.3
 0 0 6 120.64 3.17
 0 0 6 125.3 3.24
 0 0 6 127.3 2.76
 0 0 6 126.25 3.09
 0 0 6 128.39 3.15
 0 0 6 133.47 3.36
 0 0 -7 -0.67 1.22
 0 0 -7 0.12 0.92
 0 0 -7 -0.06 1.37
 0 0 -7 -0.13 1.17
 0 0 -7 0.16 1.35
 0 0 7 0.01 1.36
 0 0 7 0.15 0.94
 0 0 7 0.21 0.98
 0 0 7 -0.71 1.02
 0 0 7 -0.35 1.02
 0 0 7 0.3 1.19
 0 0 -8 24.8 2.43
 0 0 -8 27.35 2.6
 0 0 -8 30.12 1.98
 0 0 -8 29.38 2.46
 0 0 -8 29.61 2.07
 0 0 -8 31.68 2.57
 0 0 8 28.62 3.03
 0 0 8 31.76 2.5
 0 0 8 30.27 2.02
 0 0 8 28.78 2.29
 0 0 8 23.89 2.44
 0 0 8 31.74 2.46
 0 0 -9 8.97 1.76
 0 0 -9 10.81 1.6
 0 0 -9 7.44 1.51
 0 0 9 9.91 2.25
 0 0 9 7.94 2.21
 0 0 9 9.2 1.64
 0 0 9 8.18 1.79
 0 0 9 8.53 1.84
 0 0 -10 14.07 2.16
 0 0 -10 11.76 1.83
 0 0 -10 11.61 2.17
 0 0 10 12 2.01
 0 0 10 12.81 2.37
 0 0 10 12.37 2.12
 0 0 10 14.76 2.08
 0 0 -11 2.07 2.21
 0 0 -11 2.89 1.61
 0 0 -11 1.72 1.96
 0 0 11 3.88 1.75
 0 0 11 3.5 2.03
 0 0 11 2.43 1.77
 0 0 11 3.28 2.07
 0 0 -12 4.07 2.57
 0 0 -12 6 2.08
 0 0 -12 5.64 2.43
 0 0 12 8.45 2.65
 0 0 12 3.61 2.58
 0 0 12 4.44 1.81
 0 0 12 4.47 2.41
 0 0 -13 2.27 2.1
 0 0 -13 2.91 2.42
 0 0 -13 1.11 2.42
 0 0 13 2.44 2.59
 0 0 13 1.11 2.23
 0 0 13 2.85 2.57
 0 0 -14 3.64 2.42
 0 0 -14 3.34 2.37
 0 0 -14 1.33 2.67
 0 0 14 2.47 2.75
 0 0 14 2.2 2.59
 0 0 14 3.32 2.83
 0 0 -15 -1.55 3.17
 0 0 -15 0.21 2.3
 0 0 15 0.59 2.39
 0 0 15 1.5 2.87
 0 0 15 -0.49 2.19
 0 0 -16 16.59 3.18
 0 0 -16 16.88 3.27
 0 0 16 19.88 4.25
 0 0 16 14.83 3.79
 0 0 16 14.55 3.3
 0 0 -17 -2.2 4.05
 0 0 -17 1.06 3.24
 0 0 -17 2.1 3.56
 0 0 17 -0.47 3.77
 0 0 17 2.9 3.61
 0 0 17 1.5 3.74
 0 0 -18 15.77 4.4
 0 0 -18 13.93 3.99
 0 0 -18 17.94 4.75
 0 0 18 20.56 5.16
 0 0 18 17.8 4.61
 0 0 18 18.06 4.9
 0 0 -19 1.79 5.17
 0 0 -19 1.35 3.92
 0 0 -19 2.63 4.64
 0 0 19 0.46 4.78
 0 0 19 1.1 4.37
 0 0 19 0.74 4.79
 0 -1 19 27.23 5.96
 0 -1 19 27.19 5.6
 0 -1 19 24.23 4.87
 0 1 -19 26.85 6.64
 0 1 -19 24.96 5.32
 0 1 -19 27.54 5.9
 0 -1 18 1.83 3.58
 0 -1 18 1.45 4.06
 0 -1 18 1.69 3.71
 0 1 -18 3.87 3.98
 0 1 -18 -0.08 3.97
 0 1 -18 -0.19 4.31
 0 -1 17 2.26 4.12
 0 -1 17 0.53 3.59
 0 -1 17 0.93 3.96
 0 1 -17 0.29 4.1
 0 1 -17 -1.3 3.2
 0 1 -17 -0.89 2.83
 0 -1 16 0.66 3.73
 0 -1 16 2.91 3.3
 0 -1 16 -1.11 3.43
 0 1 -16 0.14 4.03
 0 1 -16 -0.88 3.11
 0 1 -16 0.63 2.57
 0 -1 15 7.57 3.62
 0 -1 15 8.76 3.24
 0 -1 15 4.81 3.32
 0 1 -15 7.24 4.52
 0 1 -15 4.28 2.96
 0 1 -15 7.08 2.73
 0 -1 14 16.43 3.66
 0 -1 14 17.8 3.32
 0 -1 14 17.54 3.55
 0 1 -14 14.55 3.2
 0 1 -14 18.59 3.08
 0 1 -14 19.81 3.65
 0 -1 13 71.03 4.94
 0 -1 13 67.13 4.43
 0 -1 13 68.92 4.83
 0 1 -13 62.73 5
 0 1 -13 69.54 4.13
 0 1 -13 65.32 4.74
 0 -1 12 12.46 3.06
 0 -1 12 13.4 2.51
 0 -1 12 12.37 2.81
 0 1 -12 12.15 3.06
 0 1 -12 16.68 2.68
 0 1 -12 16.24 3.01
 0 -1 11 82.88 4.5
 0 -1 11 85.58 4.07
 0 -1 11 89.55 4.13
 0 1 -11 82.62 4.18
 0 1 -11 83.91 3.79
 0 1 -11 81.47 4.35
 0 -1 10 8.95 1.98
 0 -1 10 8.26 2.09
 0 -1 10 7.76 1.93
 0 -1 10 5.57 2.14
 0 1 -10 8.95 2.4
 0 1 -10 9.34 1.93
 0 1 -10 7.21 2.11
 0 -1 9 327.6 6.82
 0 -1 9 308.25 5.69
 0 -1 9 317.68 6.09
 0 -1 9 343.76 6.61
 0 1 -9 308.26 6.68
 0 1 -9 321.8 5.84
 0 1 -9 311.99 6.25
 0 -1 8 0.26 1.79
 0 -1 8 -0.13 1.47
 0 -1 8 0.61 1.46
 0 -1 8 -0.5 1.17
 0 -1 8 0.55 1.43
 0 1 -8 0 1.12
 0 1 -8 -0.6 1.8
 0 1 -8 -0.44 1.17
 0 1 -8 -0.56 1.42
 0 1 -8 0.39 1.05
 0 1 -8 0.71 1.29
 0 -1 7 119.5 3.65
 0 -1 7 116.92 3.3
 0 -1 7 112.39 3.3
 0 -1 7 110 3.63
 0 -1 7 119.32 3.54
 0 1 -7 106.46 3.7
 0 1 -7 114.95 3.82
 0 1 -7 115.48 3.27
 0 1 -7 113.51 3.39
 0 1 -7 115.6 3.64
 0 1 -7 115.3 3.47
 0 -1 6 2.08 1.44
 0 -1 6 4.19 1.43
 0 -1 6 3.73 1.2
 0 -1 6 4.83 0.99
 0 -1 6 3.69 1.12
 0 -1 6 4.1 1.31
 0 1 -6 3.71 1.13
 0 1 -6 3.97 1.24
 0 1 -6 3.52 1.15
 0 1 -6 5.27 1.23
 0 1 -6 3.91 1.32
 0 1 -6 3.77 1.43
 0 -1 5 4.29 1.31
 0 -1 5 6.4 1.13
 0 -1 5 5.9 1.12
 0 -1 5 5.2 1.02
 0 -1 5 5.2 1.05
 0 -1 5 6.85 1.27
 0 1 -5 6.76 1.37
 0 1 -5 6.09 1.17
 0 1 -5 5.11 1.07
 0 1 -5 6.72 1.07
 0 1 -5 4.66 1.22
 0 1 -5 5.53 1.07
 0 1 -5 6.93 0.63
 0 -1 4 34.08 1.64
 0 -1 4 35.31 1.82
 0 -1 4 32.79 1.57
 0 -1 4 33.63 1.5
 0 -1 4 32.02 1.73
 0 -1 4 35.17 1.75
 0 1 -4 35.3 1.84
 0 1 -4 34.37 1.63
 0 1 -4 36.77 1.64
 0 1 -4 32.06 1.46
 0 1 -4 35.59 1.77
 0 1 -4 35.51 1.78
 0 1 -4 35.93 0.97
 0 -1 3 0.27 0.77
 0 -1 3 0.15 0.78
 0 -1 3 -0.03 0.67
 0 -1 3 -0.03 0.54
 0 -1 3 0.4 0.55
 0 1 -3 -0.13 0.8
 0 1 -3 -0.31 0.57
 0 1 -3 0.09 0.53
 0 1 -3 -0.02 0.72
 0 1 -3 0.58 0.79
 0 1 -3 0.12 0.37
 0 -1 2 11.95 1.01
 0 -1 2 11.83 1
 0 -1 2 12.32 0.78
 0 -1 2 10.9 0.94
 0 -1 2 12.26 0.95
 0 1 -2 10.52 0.83
 0 1 -2 12.92 1.02
 0 1 -2 14.07 1.01
 0 1 -2 11.03 0.83
 0 1 -2 10.71 0.93
 0 1 -2 11.64 0.97
 0 -1 1 74.6 1.33
 0 -1 1 76.93 1.35
 0 -1 1 74.73 0.91
 0 -1 1 73.21 1.25
 0 -1 1 0.01 0.27
 0 1 -1 0.19 0.28
 0 1 -1 77.02 1.34
 0 1 -1 0.23 0.24
 0 1 -1 -0.06 0.14
 0 1 -1 0.1 0.26
 0 1 -1 76.85 1.25
 0 -1 0 0.21 0.17
 0 -1 0 -0.01 0.12
 0 -1 0 0.02 0.23
 0 -1 0 0.01 0.16
 0 -1 0 0.01 0.15
 0 1 0 -0.09 0.14
 0 1 0 -0.02 0.12
 0 -1 -1 -0.15 0.2
 0 -1 -2 0.18 0.24
 0 -1 -2 21.63 0.71
 0 -1 -2 0.02 0.09
 0 -1 -2 -0.06 0.26
 0 -1 -2 10.5 0.52
 0 -1 -2 22.45 0.68
 0 1 2 20.6 0.68
 0 1 2 -0.06 0.21
 0 1 2 21.34 0.41
 0 1 2 21.04 0.86
 0 1 2 22.6 0.67
 0 1 2 -0.08 0.2
 0 -1 -3 84.19 1.72
 0 -1 -3 82.17 1.69
 0 -1 -3 85.23 1.16
 0 -1 -3 81.86 1.77
 0 -1 -3 83.68 1.6
 0 -1 -3 89.47 1.65
 0 1 3 86.76 1.73
 0 1 3 84.28 1.69
 0 1 3 86.18 1.16
 0 1 3 84.58 1.82
 0 1 3 87.3 1.66
 0 -1 -4 106.25 2.29
 0 -1 -4 112.29 2.33
 0 -1 -4 111.44 1.66
 0 -1 -4 103.37 2.37
 0 -1 -4 105.56 2.16
 0 -1 -4 108.9 2.16
 0 1 4 107.37 2.28
 0 1 4 112.63 1.67
 0 1 4 108.04 2.35
 0 1 4 103.52 2.16
 0 1 4 111.82 2.63
 0 -1 -5 36.43 1.76
 0 -1 -5 36.62 1.77
 0 -1 -5 38.62 1.3
 0 -1 -5 34.7 1.79
 0 -1 -5 36.52 1.66
 0 -1 -5 37.63 1.69
 0 1 5 34.38 1.7
 0 1 5 36.43 1.74
 0 1 5 36.03 1.83
 0 1 5 35.12 1.68
 0 1 5 37.7 1.71
 0 -1 -6 0.78 1.06
 0 -1 -6 0.7 0.84
 0 -1 -6 1.25 0.84
 0 -1 -6 1.04 0.72
 0 -1 -6 0.8 0.77
 0 1 6 1.88 1.1
 0 1 6 0.22 0.98
 0 1 6 1.3 0.72
 0 1 6 1.49 1.02
 0 1 6 1.5 1.06
 0 1 6 0.57 0.99
 0 -1 -7 141.73 3.72
 0 -1 -7 148.04 3.77
 0 -1 -7 146.49 2.86
 0 -1 -7 143.68 3.5
 0 -1 -7 142.75 3.49
 0 1 7 135.56 3.61
 0 1 7 143.49 3.68
 0 1 7 142.16 2.79
 0 1 7 141.78 3.58
 0 1 7 137.74 3.54
 0 1 7 148.81 3.53
 0 -1 -8 -0.76 1.31
 0 -1 -8 0.55 1.16
 0 -1 -8 -0.28 0.9
 0 -1 -8 0.97 1.46
 0 -1 -8 0.88 1.22
 0 -1 -8 0.99 1.58
 0 1 8 0.66 1.14
 0 1 8 0.47 1.3
 0 1 8 0.67 1
 0 1 8 0.83 0.99
 0 1 8 1.25 1.42
 0 1 8 1.93 1.32
 0 -1 -9 426.52 7.11
 0 -1 -9 462.2 5.66
 0 -1 -9 432.35 6.73
 0 -1 -9 441.19 6.59
 0 1 9 429.62 7.18
 0 1 9 452.73 7.25
 0 1 9 448.53 5.53
 0 1 9 436.13 7.11
 0 1 9 460.68 7.15
 0 -1 -10 1.61 1.8
 0 -1 -10 1.61 1.17
 0 1 10 1.78 2.08
 0 1 10 3.85 1.77
 0 1 10 1.47 1.45
 0 1 10 2.76 1.69
 0 1 10 2.11 1.71
 0 -1 -11 174.22 5.52
 0 -1 -11 184.72 4.34
 0 -1 -11 177.58 5.18
 0 1 11 175.15 5.19
 0 1 11 167.45 4.24
 0 1 11 167.76 5.29
 0 1 11 186.97 5.51
 0 -1 -12 20.78 2.73
 0 -1 -12 27.58 2.61
 0 -1 -12 26.78 3.22
 0 1 12 27.67 3.21
 0 1 12 24.69 2.61
 0 1 12 25.21 3.04
 0 1 12 26.04 3.12
 0 -1 -13 42.91 3.58
 0 -1 -13 44.16 3.16
 0 -1 -13 42.11 3.87
 0 1 13 43.53 4.03
 0 1 13 40.12 3.55
 0 1 13 40.72 3.32
 0 1 13 43.02 3.96
 0 -1 -14 5.67 2.98
 0 -1 -14 3.07 2.05
 0 -1 -14 2.96 2.63
 0 1 14 3.74 2.81
 0 1 14 3.59 2.11
 0 1 14 2.41 2.68
 0 -1 -15 34.33 4.55
 0 -1 -15 33.38 3.29
 0 -1 -15 29.86 3.94
 0 1 15 37.74 4.55
 0 1 15 31.32 4.02
 0 -1 -16 5.37 3.84
 0 -1 -16 2.73 2.53
 0 -1 -16 2.2 3.02
 0 1 16 2.96 3.17
 0 1 16 4.01 3.21
 0 1 16 2.31 3.21
 0 -1 -17 10.66 4.39
 0 -1 -17 10.93 3.2
 0 -1 -17 10.61 3.08
 0 1 17 13.17 3.49
 0 1 17 13.21 3.98
 0 1 17 10.47 3.25
 0 -1 -18 -1.89 4.14
 0 -1 -18 1.29 3.18
 0 -1 -18 0.06 3.6
 0 1 18 0.42 3.74
 0 1 18 0.15 3.85
 0 1 18 -0.37 2.87
 0 -1 -19 18.6 4.74
 0 -1 -19 23.99 4.3
 0 -1 -19 22.63 5.01
 0 1 19 26.75 5.38
 0 1 19 22.63 4.53
 0 -1 -20 2.1 5.65
 0 -1 -20 2.45 4.25
 0 -1 -20 1.87 4.87
 0 1 20 -0.93 5.06
 0 1 20 1.45 4.81
 0 1 20 0.67 4.88
 0 -2 18 -1.19 5.56
 0 -2 18 0 4.27
 0 -2 18 -0.02 4.74
 0 2 -18 -2.58 3.87
 0 2 -18 -2 4.1
 0 -2 17 0.26 3.37
 0 -2 17 1.23 3.82
 0 -2 17 0.05 3.06
 0 2 -17 1.16 4.49
 0 2 -17 1.44 4
 0 2 -17 -1.17 3.02
 0 -2 16 -1.26 3.81
 0 -2 16 0.37 3.3
 0 -2 16 0.15 3.68
 0 2 -16 -2.49 4.08
 0 2 -16 0.19 3.54
 0 2 -16 -2.34 3.54
 0 -2 15 -2.17 3.53
 0 -2 15 0.18 2.9
 0 -2 15 2.73 3.55
 0 2 -15 1.95 3.6
 0 2 -15 -1.58 2.86
 0 2 -15 -0.55 3.33
 0 -2 14 2.33 3.25
 0 -2 14 3.04 2.71
 0 -2 14 1.49 2.25
 0 2 -14 1.65 3.27
 0 2 -14 0.84 2.66
 0 2 -14 4.5 3.24
 0 -2 13 -0.69 2.11
 0 -2 13 -1.15 2.39
 0 -2 13 -0.82 2.65
 0 2 -13 -0.34 3.01
 0 2 -13 0.65 2.35
 0 2 -13 -0.05 2.73
 0 -2 12 62.16 4.78
 0 -2 12 63.29 4
 0 -2 12 74.31 4.76
 0 2 -12 62.6 4.24
 0 2 -12 69.85 4.16
 0 2 -12 68.95 4.7
 0 -2 11 1.14 2.36
 0 -2 11 0.57 2.07
 0 -2 11 -0.99 2.1
 0 2 -11 -0.72 2.38
 0 2 -11 0.78 1.96
 0 2 -11 -0.21 2.1
 0 -2 10 151.96 5.2
 0 -2 10 149.81 4.71
 0 -2 10 170.34 5.53
 0 2 -10 154.68 5.55
 0 2 -10 167.24 5.83
 0 2 -10 150.5 4.98
 0 -2 9 25.91 3
 0 -2 9 22.73 2.89
 0 -2 9 25.14 2.41
 0 -2 9 23.83 2.84
 0 2 -9 24.47 2.97
 0 2 -9 22.38 2.56
 0 2 -9 24.25 2.38
 0 -2 8 30.36 2.44
 0 -2 8 29.62 2.65
 0 -2 8 33.73 2.31
 0 -2 8 31.68 2.36
 0 2 -8 27.87 2.75
 0 2 -8 30 2.45
 0 2 -8 30.08 2.44
 0 2 -8 33.58 3.13
 0 -2 7 10.66 2.14
 0 -2 7 13.86 2.12
 0 -2 7 13.47 1.98
 0 -2 7 14.57 1.69
 0 -2 7 12.81 2.11
 0 -2 7 15.24 1.77
 0 2 -7 14.41 2.13
 0 2 -7 13.37 2.27
 0 2 -7 13.5 1.85
 0 2 -7 12.44 1.75
 0 2 -7 12.27 1.93
 0 2 -7 13.33 1.85
 0 2 -7 13.56 1.08
 0 -2 6 66.38 3.62
 0 -2 6 65.83 2.76
 0 -2 6 68.06 2.81
 0 -2 6 64.71 2.4
 0 -2 6 68.5 2.98
 0 -2 6 67.34 2.69
 0 2 -6 64.47 2.76
 0 2 -6 66.38 3.08
 0 2 -6 68.56 2.81
 0 2 -6 66.22 2.43
 0 2 -6 67.72 2.93
 0 2 -6 67.74 2.99
 0 2 -6 66.51 1.71
 0 -2 5 0.78 0.99
 0 -2 5 0.31 1.16
 0 -2 5 0.23 1.13
 0 -2 5 0 0.76
 0 -2 5 0.8 0.91
 0 -2 5 1.12 1.1
 0 2 -5 0.34 0.87
 0 2 -5 -0.35 1.26
 0 2 -5 0.19 0.75
 0 2 -5 0.89 0.87
 0 2 -5 0.63 1.09
 0 2 -5 0.45 1.23
 0 2 -5 -0.1 0.59
 0 -2 4 6.27 1.3
 0 -2 4 6.11 1.24
 0 -2 4 6.28 1.06
 0 -2 4 5.5 0.92
 0 -2 4 5 1.2
 0 -2 4 5.75 1.02
 0 2 -4 6.33 1.1
 0 2 -4 5.91 1.3
 0 2 -4 6.35 1.22
 0 2 -4 5.9 0.94
 0 2 -4 6.29 1.04
 0 2 -4 6.83 1.29
 0 2 -4 7.33 0.82
 0 -2 3 0.13 0.67
 0 -2 3 -0.71 0.84
 0 -2 3 0.55 0.69
 0 -2 3 0.49 0.55
 0 -2 3 0.74 0.82
 0 -2 3 -0.52 0.76
 0 2 -3 0.09 0.85
 0 2 -3 0.78 0.88
 0 2 -3 0.37 0.66
 0 2 -3 0.17 0.52
 0 2 -3 -0.34 0.58
 0 2 -3 0.4 0.65
 0 2 -3 0.17 0.55
 0 -2 2 617.37 5.11
 0 -2 2 613.22 5.26
 0 -2 2 631.42 4.91
 0 2 -2 650.09 5.36
 0 -2 1 0.39 0.61
 0 -2 1 0.26 0.58
 0 -2 1 0.13 0.54
 0 -2 1 0.11 0.23
 0 -2 1 0.38 0.54
 0 -2 1 0.45 0.49
 0 2 -1 -0.78 0.53
 0 2 -1 -0.29 0.54
 0 2 -1 -0.13 0.5
 0 2 -1 0.01 0.21
 0 2 -1 0.01 0.49
 0 -2 0 13.66 0.67
 0 -2 0 -0.19 0.23
 0 -2 0 14.91 0.81
 0 -2 0 14.37 0.6
 0 -2 0 14.86 0.6
 0 2 0 0.62 0.32
 0 2 0 14.81 0.65
 0 2 0 16.03 0.66
 0 -2 -1 5.33 0.37
 0 -2 -1 5.32 0.57
 0 -2 -1 3.44 0.37
 0 2 1 -0.05 0.16
 0 2 1 5.69 0.32
 0 2 1 -0.03 0.28
 0 2 1 5.4 0.42
 0 -2 -2 20.72 0.62
 0 -2 -2 20.5 0.87
 0 2 2 21.98 0.58
 0 2 2 19.36 0.61
 0 2 2 19.82 0.89
 0 2 2 20.79 0.44
 0 2 2 20.45 0.45
 0 -2 -3 -0.09 0.29
 0 -2 -3 352.35 3.36
 0 -2 -3 342.29 3.53
 0 -2 -3 343.45 2.36
 0 -2 -3 360.8 2.41
 0 2 3 356.88 2.82
 0 2 3 346.72 3.63
 0 2 3 337.99 2.58
 0 2 3 356.42 2.65
 0 -2 -4 308.81 3.36
 0 -2 -4 310.59 3.33
 0 -2 -4 308.79 3.92
 0 -2 -4 308.06 2.98
 0 -2 -4 315.85 3
 0 2 4 314.23 3.32
 0 2 4 331.07 3.44
 0 2 4 322.41 1.98
 0 2 4 304.93 4.58
 0 2 4 305.77 3.14
 0 2 4 329.11 3.27
 0 -2 -5 208.03 3.25
 0 -2 -5 214.76 3.29
 0 -2 -5 225.63 2.12
 0 -2 -5 210.63 3.59
 0 -2 -5 215.57 3.06
 0 -2 -5 222.3 3.04
 0 2 5 222 3.32
 0 2 5 221.68 2.09
 0 2 5 209.2 3.7
 0 2 5 211.59 3.13
 0 2 5 225.18 3.25
 0 -2 -6 64.78 2.25
 0 -2 -6 66.69 2.27
 0 -2 -6 68.63 1.5
 0 -2 -6 60.82 2.27
 0 -2 -6 64.18 2.05
 0 -2 -6 67.11 2.1
 0 2 6 61.06 2.19
 0 2 6 65.84 2.24
 0 2 6 67.76 1.51
 0 2 6 63.53 2.32
 0 2 6 64.41 2.17
 0 2 6 65.98 2.19
 0 -2 -7 29.95 2
 0 -2 -7 29.45 2.01
 0 -2 -7 30.99 1.34
 0 -2 -7 28.98 1.79
 0 -2 -7 30.89 1.86
 0 2 7 30.5 2.02
 0 2 7 30.48 1.96
 0 2 7 32.04 1.32
 0 2 7 30.56 1.9
 0 2 7 30.21 1.94
 0 2 7 31.92 1.94
 0 -2 -8 65.5 2.84
 0 -2 -8 64.63 2.89
 0 -2 -8 75.9 2.05
 0 -2 -8 62.85 3.03
 0 -2 -8 67.9 2.66
 0 -2 -8 69.52 2.73
 0 2 8 64.16 2.85
 0 2 8 67.24 2.82
 0 2 8 67.51 2
 0 2 8 66.87 3.02
 0 2 8 71.39 2.83
 0 2 8 69.9 0.98
 0 -2 -9 1.31 1.36
 0 -2 -9 1.68 1.28
 0 -2 -9 2.89 0.94
 0 -2 -9 1.5 1.23
 0 2 9 2.1 1.63
 0 2 9 1.54 1.4
 0 2 9 2.26 0.99
 0 2 9 1.27 1.45
 0 2 9 1.34 1.52
 0 2 9 1.61 1.39
 0 -2 -10 1046.6 11.08
 0 -2 -10 1135.45 8.37
 0 -2 -10 1054.55 10.39
 0 -2 -10 1079.09 10.37
 0 2 10 1026.37 10.73
 0 2 10 1133.64 11.52
 0 2 10 1078.58 8.09
 0 2 10 1051.37 11.46
 0 2 10 1101.74 11.17
 0 -2 -11 24.02 2.45
 0 -2 -11 24.71 2
 0 -2 -11 21.93 2.57
 0 2 11 22.61 2.94
 0 2 11 25.77 2.78
 0 2 11 23.71 2.21
 0 2 11 23.09 2.4
 0 2 11 24.84 2.36
 0 -2 -12 214.51 5.92
 0 -2 -12 236.26 4.64
 0 -2 -12 222.14 5.76
 0 2 12 202.36 7.19
 0 2 12 231.37 6.23
 0 2 12 219.57 4.55
 0 2 12 215.44 6.24
 0 2 12 222.02 6.07
 0 -2 -13 41.67 3.92
 0 -2 -13 41.14 2.75
 0 -2 -13 38.72 3.51
 0 2 13 42.49 3.26
 0 2 13 41.82 3.88
 0 2 13 42.4 3.81
 0 -2 -14 156.01 6.27
 0 -2 -14 163.63 4.63
 0 -2 -14 159.91 5.76
 0 2 14 157.38 5.71
 0 2 14 145.38 4.61
 0 2 14 147.08 6.04
 0 2 14 162.16 6.16
 0 -2 -15 5.26 3.25
 0 -2 -15 5.03 2.13
 0 -2 -15 2.3 2.68
 0 2 15 2.68 2.77
 0 2 15 5.38 2.66
 0 2 15 3.28 2.67
 0 2 15 5.47 2.99
 0 -2 -16 23.44 4.38
 0 -2 -16 29.98 3.5
 0 -2 -16 30.7 4.05
 0 2 16 28.04 4.23
 0 2 16 30.52 3.78
 0 2 16 30.19 4.28
 0 -2 -17 -0.73 3.81
 0 -2 -17 0.77 2.58
 0 -2 -17 -0.27 3.15
 0 2 17 0.15 3.36
 0 2 17 0.91 3.2
 0 2 17 -0.74 3.36
 0 -2 -18 -1.79 4.17
 0 -2 -18 -1.11 2.82
 0 -2 -18 1.59 3.58
 0 2 18 1.15 3.81
 0 2 18 1.94 3.77
 0 2 18 -2.08 3.77
 0 -2 -19 0.19 4.72
 0 -2 -19 0.1 3.26
 0 -2 -19 -0.92 3.92
 0 2 19 0.59 4.15
 0 2 19 2.27 4.31
 0 2 19 -1.56 4.28
 0 -2 -20 11.02 4.7
 0 -2 -20 13.37 4.1
 0 -2 -20 11.33 4.79
 0 2 20 10.91 4.85
 0 2 20 12.97 5.31
 0 2 20 12.4 5.41
 0 -3 18 4.34 5.66
 0 -3 18 2.04 4.51
 0 -3 18 4.45 5.32
 0 3 -18 3.09 4.4
 0 3 -18 2.08 4.69
 0 3 -18 6.02 5.37
 0 -3 17 13.17 5.32
 0 -3 17 10.68 4.61
 0 3 -17 13.07 5.56
 0 3 -17 9.36 4.47
 0 3 -17 13.11 5.69
 0 -3 16 1.68 3.31
 0 -3 16 1.86 3.74
 0 -3 16 2.32 3.11
 0 3 -16 0.07 4.46
 0 3 -16 1.26 3.59
 0 3 -16 1.06 4.11
 0 -3 15 -0.68 3.82
 0 -3 15 -0.48 3.16
 0 -3 15 2.17 3.68
 0 3 -15 -0.27 2.94
 0 3 -15 0.69 3.21
 0 3 -15 0.41 3.65
 0 -3 14 0.93 3.56
 0 -3 14 0.9 2.63
 0 -3 14 2.26 3.27
 0 3 -14 0.42 3.55
 0 3 -14 3.15 3.09
 0 3 -14 3.03 3.37
 0 -3 13 9.17 2.88
 0 -3 13 7.46 2.69
 0 -3 13 10.74 3.41
 0 3 -13 8.78 3.52
 0 3 -13 12.09 3.2
 0 3 -13 11.37 3.36
 0 -3 12 12.45 3.44
 0 -3 12 14.74 2.79
 0 -3 12 14.46 2.8
 0 3 -12 10.97 3.34
 0 3 -12 17.92 3.14
 0 3 -12 8.7 2.47
 0 -3 11 5.58 2.81
 0 -3 11 4.8 2.57
 0 3 -11 6.01 2.81
 0 3 -11 3.92 2.29
 0 3 -11 4.97 2.03
 0 -3 10 2.51 1.87
 0 -3 10 1.54 1.81
 0 -3 10 2.77 1.75
 0 3 -10 1.78 2.28
 0 3 -10 3.04 2.15
 0 3 -10 1.15 2.09
 0 -3 9 6.8 2.33
 0 -3 9 6.97 1.72
 0 -3 9 5.99 1.74
 0 3 -9 5.21 1.84
 0 3 -9 5.66 2.08
 0 3 -9 5.1 2.12
 0 -3 8 23.93 2.17
 0 -3 8 25.47 2.77
 0 3 -8 21.17 2.7
 0 3 -8 26.22 2.71
 0 3 -8 23.58 2.34
 0 3 -8 27.2 2.82
 0 -3 7 7.3 1.92
 0 -3 7 6.05 1.95
 0 -3 7 6 1.41
 0 -3 7 6.72 1.78
 0 3 -7 7.09 1.92
 0 3 -7 6.6 2.19
 0 3 -7 7.72 1.57
 0 3 -7 6.9 1.48
 0 3 -7 6.23 1.67
 0 -3 6 -0.61 1.58
 0 -3 6 1.07 1.47
 0 -3 6 0.66 1.17
 0 -3 6 -0.71 0.86
 0 -3 6 -0.04 1.49
 0 -3 6 -0.7 0.89
 0 3 -6 -0.38 1.02
 0 3 -6 -0.96 1.3
 0 3 -6 -0.39 1.05
 0 3 -6 0.13 0.99
 0 3 -6 -0.35 1.54
 0 -3 5 65.02 3
 0 -3 5 65.92 2.7
 0 -3 5 61.97 2.85
 0 -3 5 62 2.13
 0 -3 5 64.27 2.82
 0 -3 5 64.86 2.77
 0 3 -5 60.88 2.79
 0 3 -5 58.47 2.87
 0 3 -5 62.42 2.84
 0 3 -5 62 2.13
 0 3 -5 61.47 2.74
 0 3 -5 62.94 2.58
 0 -3 4 6.96 1.26
 0 -3 4 7.37 1.27
 0 -3 4 5.92 1.47
 0 -3 4 7.11 0.92
 0 -3 4 6.74 1.17
 0 -3 4 6.29 1.29
 0 3 -4 6 1.35
 0 3 -4 5.96 1.43
 0 3 -4 7.95 1.29
 0 3 -4 6.72 0.91
 0 3 -4 6.31 1.35
 0 3 -4 5.7 1.39
 0 3 -4 8.69 1.09
 0 -3 3 30.78 1.87
 0 -3 3 31.25 1.85
 0 -3 3 29.33 1.96
 0 -3 3 29.64 1.16
 0 -3 3 30.59 1.75
 0 -3 3 31.62 1.75
 0 3 -3 30.4 1.81
 0 3 -3 30.92 1.82
 0 3 -3 32.36 1.99
 0 3 -3 29.35 1.18
 0 3 -3 29.15 1.75
 0 3 -3 31.21 1.61
 0 3 -3 30.93 1.47
 0 -3 2 15.81 1.33
 0 -3 2 16.63 1.18
 0 -3 2 15.64 1.28
 0 -3 2 15.01 0.72
 0 -3 2 15.34 1.25
 0 -3 2 14.82 1.23
 0 3 -2 14.1 1.3
 0 3 -2 15.1 1.31
 0 3 -2 16.83 1.31
 0 3 -2 14.42 1.25
 0 3 -2 18.09 1.34
 0 -3 1 689.22 5.97
 0 -3 1 669.55 4.71
 0 3 -1 707.63 5.26
 0 3 -1 707.09 6.06
 0 -3 -2 15.79 0.6
 0 -3 -2 15.64 0.88
 0 -3 -2 14.6 0.82
 0 3 2 14.97 0.51
 0 3 2 15.98 0.88
 0 3 2 14.45 0.87
 0 -3 -4 -0.08 0.37
 0 -3 -4 132.68 2.03
 0 -3 -4 129.1 2.58
 0 -3 -4 131.72 1.46
 0 -3 -4 138.39 1.5
 0 3 4 133.79 1.98
 0 3 4 140.43 2.04
 0 3 4 126.65 1.83
 0 3 4 140.5 1.92
 0 -3 -5 3 0.76
 0 -3 -5 3.55 0.83
 0 -3 -5 2.89 1.04
 0 -3 -5 3.38 0.63
 0 -3 -5 3.27 0.65
 0 3 5 2.88 0.77
 0 3 5 4.14 0.81
 0 3 5 3.16 0.39
 0 3 5 3.63 1.02
 0 3 5 3.09 0.74
 0 3 5 4 0.79
 0 -3 -6 26.17 1.52
 0 -3 -6 28.73 1.58
 0 -3 -6 25.74 1.66
 0 -3 -6 28.89 1.41
 0 -3 -6 29.56 1.45
 0 3 6 25.39 1.51
 0 3 6 30.67 1.62
 0 3 6 29.47 0.85
 0 3 6 29.08 1.91
 0 3 6 28.54 1.5
 0 3 6 27.43 1.47
 0 -3 -7 12.79 1.6
 0 -3 -7 12.35 1.49
 0 -3 -7 13.56 0.85
 0 -3 -7 13.31 2.03
 0 -3 -7 13.4 1.32
 0 -3 -7 15 1.38
 0 3 7 13.31 1.49
 0 3 7 12.47 1.43
 0 3 7 12.27 0.83
 0 3 7 11.83 1.49
 0 3 7 11.9 1.39
 0 3 7 11.76 1.39
 0 -3 -8 47.41 2.38
 0 -3 -8 46.45 2.45
 0 -3 -8 54.01 1.51
 0 -3 -8 46.2 2.47
 0 -3 -8 48.39 2.14
 0 -3 -8 54.2 2.4
 0 3 8 49.46 2.43
 0 3 8 48.71 2.34
 0 3 8 49.29 2.71
 0 3 8 41.77 2.23
 0 3 8 54 2.4
 0 -3 -9 13.48 1.83
 0 -3 -9 11.83 1.95
 0 -3 -9 13.64 1.65
 0 -3 -9 14.43 1.89
 0 3 9 13.32 1.86
 0 3 9 12.51 1.79
 0 3 9 13.33 1.2
 0 3 9 12.34 1.76
 0 3 9 11.78 1.83
 0 3 9 13.85 1.57
 0 3 9 13.72 0.94
 0 -3 -10 83.65 3.53
 0 -3 -10 89.93 2.34
 0 -3 -10 81.77 3.14
 0 3 10 84.3 3.53
 0 3 10 84.21 2.31
 0 3 10 87.63 3.59
 0 3 10 91.78 3.51
 0 3 10 83.73 1.43
 0 -3 -11 19.77 2.51
 0 -3 -11 20.37 1.69
 0 -3 -11 17.65 2.19
 0 -3 -11 19.42 2.44
 0 3 11 19.02 2.65
 0 3 11 20.85 2.49
 0 3 11 17.1 1.7
 0 3 11 15.11 2.42
 0 -3 -12 0.95 1.96
 0 -3 -12 2.41 1.23
 0 -3 -12 1.63 1.71
 0 3 12 0.59 2.33
 0 3 12 1.41 1.87
 0 3 12 2.18 1.35
 0 3 12 3.77 2.12
 0 3 12 2.5 1.5
 0 -3 -13 111.87 4.97
 0 -3 -13 108.59 3.29
 0 -3 -13 103.54 4.39
 0 3 13 95.11 4.97
 0 3 13 109.19 4.78
 0 3 13 106.32 3.39
 0 3 13 101.84 4.58
 0 3 13 112.02 4.84
 0 -3 -14 1.07 2.55
 0 -3 -14 0.99 1.52
 0 -3 -14 0.45 2.14
 0 3 14 0.8 2.32
 0 3 14 0.94 1.8
 0 3 14 0.59 1.8
 0 3 14 -0.17 2.31
 0 -3 -15 -0.03 2.82
 0 -3 -15 -0.03 1.73
 0 -3 -15 0.85 2.34
 0 3 15 2.87 2.68
 0 3 15 1.36 2.69
 0 3 15 1.09 2.62
 0 -3 -16 -0.79 3.16
 0 -3 -16 0.23 1.94
 0 -3 -16 0.64 2.93
 0 3 16 0.82 2.78
 0 3 16 -0.35 2.44
 0 3 16 0.64 3.03
 0 -3 -17 1.38 3.62
 0 -3 -17 0.02 2.18
 0 -3 -17 -1.15 2.87
 0 3 17 0.01 2.87
 0 3 17 -1.23 2.92
 0 3 17 2.07 3.33
 0 3 17 -0.76 2.3
 0 -3 -18 -1.22 4.03
 0 -3 -18 1.05 2.5
 0 -3 -18 2.25 3.39
 0 3 18 0.62 2.67
 0 3 18 -0.49 3.45
 0 3 18 1.58 2.74
 0 -3 -19 35.19 5.96
 0 -3 -19 39.68 4.67
 0 -3 -19 45.9 5.74
 0 3 19 37.96 5.26
 0 3 19 36.72 4.86
 0 3 19 36.12 4.76
 0 -3 -20 -1.54 5.28
 0 -3 -20 1.74 4.29
 0 3 20 2.43 4.48
 0 3 20 2.3 4.32
 0 -4 17 2.96 6.28
 0 -4 17 6.97 4.38
 0 -4 17 5.5 5.14
 0 4 -17 4.05 5.59
 0 4 -17 4.2 5.06
 0 4 -17 6.07 5.12
 0 -4 16 4.73 3.84
 0 -4 16 5.85 3.83
 0 -4 16 9.19 4.75
 0 4 -16 6.52 4.91
 0 4 -16 5.35 4.36
 0 4 -16 4.72 4.49
 0 -4 15 1.44 4.15
 0 -4 15 0.31 3.15
 0 -4 15 -0.16 3.81
 0 4 -15 1.26 3.95
 0 4 -15 2.69 3.81
 0 4 -15 0.6 2.85
 0 -4 14 14.01 4.44
 0 -4 14 17.46 3.67
 0 -4 14 20.69 4.33
 0 4 -14 18.07 4.56
 0 4 -14 16.21 3.45
 0 -4 13 28.52 4.06
 0 -4 13 28.89 3.71
 0 -4 13 31.28 4.46
 0 4 -13 28.45 4.02
 0 4 -13 28.06 4.03
 0 4 -13 25.7 4.3
 0 -4 12 1.2 3.12
 0 -4 12 1.67 2.36
 0 -4 12 1.65 2.36
 0 4 -12 1.21 3.1
 0 4 -12 -0.76 2.69
 0 -4 11 20.67 3.59
 0 -4 11 19.09 3.37
 0 4 -11 24.7 3.34
 0 4 -11 19.91 3.36
 0 4 -11 19.17 3.37
 0 -4 10 72.39 4.75
 0 -4 10 66.24 3.65
 0 -4 10 74.54 4.56
 0 4 -10 75.55 4.77
 0 4 -10 78.39 4.57
 0 4 -10 66.79 4.45
 0 -4 9 0.71 2.18
 0 -4 9 1.53 1.62
 0 -4 9 1.19 2.04
 0 4 -9 -0.45 2.18
 0 4 -9 0.56 1.55
 0 4 -9 0.17 1.53
 0 4 -9 0.55 1.15
 0 -4 8 5.01 2.25
 0 -4 8 3.97 1.44
 0 -4 8 5.57 2.08
 0 4 -8 3.68 1.69
 0 4 -8 6.48 2.13
 0 4 -8 4.44 1.65
 0 4 -8 6.22 1.3
 0 -4 7 25.16 2.4
 0 -4 7 27.2 2.12
 0 -4 7 31.85 2.84
 0 4 -7 29.61 2.51
 0 4 -7 26.26 3.25
 0 4 -7 30.64 3.29
 0 4 -7 27.28 2.8
 0 4 -7 27.61 1.88
 0 -4 6 45.73 2.98
 0 -4 6 44.92 2.12
 0 -4 6 41.67 2.55
 0 -4 6 42.48 2.47
 0 4 -6 43.28 2.67
 0 4 -6 41.89 3.13
 0 4 -6 46.95 3.02
 0 4 -6 45.24 2.88
 0 4 -6 43.82 2.09
 0 -4 5 0.76 1.49
 0 -4 5 0.6 1.39
 0 -4 5 2.78 1.35
 0 -4 5 1.56 0.87
 0 -4 5 0.75 1.48
 0 -4 5 1.12 1.31
 0 4 -5 1.69 1.38
 0 4 -5 1.78 1.63
 0 4 -5 0.92 1.09
 0 4 -5 1.4 1.03
 0 4 -5 1.53 1.58
 0 4 -5 1.28 0.99
 0 -4 4 41.17 2.53
 0 -4 4 44.56 2.48
 0 -4 4 42.01 2.35
 0 -4 4 42.14 1.55
 0 -4 4 43.77 2.4
 0 -4 4 46.56 2.15
 0 4 -4 44.37 2.47
 0 4 -4 44.44 2.55
 0 4 -4 46.23 2.41
 0 4 -4 43.56 2.39
 0 4 -4 45.75 2
 0 -4 3 46.58 2.12
 0 -4 3 49.57 2.15
 0 -4 3 45.48 2.26
 0 -4 3 47.5 1.36
 0 -4 3 49.85 2.19
 0 -4 3 49.21 2.14
 0 4 -3 47.33 2.27
 0 4 -3 47.61 2.31
 0 4 -3 50.88 2.58
 0 4 -3 45.46 2.21
 0 4 -3 47.24 2.24
 0 4 -3 49.29 2.04
 0 -4 2 11.16 1.2
 0 -4 2 10.95 1.3
 0 -4 2 11.35 1.39
 0 -4 2 10.22 0.62
 0 -4 2 10.44 1.23
 0 -4 2 11.31 1.28
 0 4 -2 11.61 1.34
 0 4 -2 10.89 1.31
 0 4 -2 11.26 1.36
 0 4 -2 10.94 1.33
 0 4 -2 10.25 1.28
 0 -4 1 21.16 1.4
 0 -4 1 22.15 1.38
 0 -4 1 20.33 1.71
 0 -4 1 19.44 1.19
 0 -4 1 22.73 1.31
 0 4 -1 23.8 1.39
 0 4 -1 19.98 1.33
 0 4 -1 20.53 1.71
 0 4 -1 20.87 1.31
 0 4 -1 21.33 1.32
 0 -4 0 42.25 1.51
 0 -4 0 41.54 1.43
 0 -4 0 42.11 1.74
 0 -4 0 40.64 1.24
 0 -4 0 45.71 1.28
 0 4 0 43.59 1.44
 0 4 0 42.03 1.4
 0 4 0 42.24 1.76
 0 4 0 39.37 1.38
 0 4 0 40.33 1.39
 0 -4 -1 8.4 0.82
 0 -4 -1 0.04 0.33
 0 -4 -1 10.32 1.21
 0 -4 -1 0.08 0.17
 0 4 1 9.05 0.75
 0 4 1 9.17 0.73
 0 4 1 9.37 1.13
 0 4 1 8.97 0.56
 0 4 1 8.38 0.67
 0 4 1 8.52 0.71
 0 -4 -2 47.38 1.06
 0 -4 -2 49.04 1.62
 0 -4 -2 46.74 1.26
 0 4 2 46.24 0.97
 0 4 2 50.48 0.99
 0 4 2 47.61 1.86
 0 4 2 46.56 1.27
 0 4 2 44.48 0.78
 0 4 2 47.86 0.8
 0 -4 -3 0.62 0.38
 0 -4 -3 0.06 0.59
 0 -4 -3 0.73 0.63
 0 4 3 0.53 0.31
 0 4 3 0.43 0.32
 0 4 3 0.68 0.58
 0 4 3 0.05 0.62
 0 4 3 0.57 0.24
 0 -4 -4 166.36 2.07
 0 -4 -4 164.41 2.97
 0 4 4 177.49 1.99
 0 4 4 154.22 2.26
 0 4 4 165.67 2.14
 0 4 4 167.21 3.6
 0 4 4 163.75 1.75
 0 4 4 167.95 1.77
 0 -4 -5 -0.05 0.44
 0 -4 -5 57.81 1.59
 0 -4 -5 56.44 2.02
 0 4 5 56.46 1.5
 0 4 5 56.38 1.5
 0 4 5 56.78 1.18
 0 4 5 53.93 2.14
 0 4 5 52.94 1.4
 0 4 5 58.27 1.49
 0 -4 -6 8.1 1.01
 0 -4 -6 7.72 1.08
 0 -4 -6 7.77 1.4
 0 -4 -6 7.98 0.82
 0 -4 -6 8.26 0.9
 0 4 6 7.8 0.99
 0 4 6 8.08 0.99
 0 4 6 8.16 0.59
 0 4 6 8.79 1.37
 0 4 6 6.79 0.89
 0 4 6 8.8 1.13
 0 -4 -7 50.64 2.02
 0 -4 -7 50.17 2.11
 0 -4 -7 47.41 2.53
 0 -4 -7 52.12 1.7
 0 -4 -7 53.71 1.74
 0 4 7 51.84 2.05
 0 4 7 53.86 1.99
 0 4 7 53.46 1.03
 0 4 7 49.6 2.32
 0 4 7 49.6 2.02
 0 4 7 52.01 1.95
 0 -4 -8 96.09 2.9
 0 -4 -8 93.83 3.41
 0 -4 -8 91.57 3.48
 0 -4 -8 101.37 2.57
 0 -4 -8 100.04 2.56
 0 4 8 95.2 2.85
 0 4 8 103.27 2.97
 0 4 8 102.01 1.51
 0 4 8 99.83 3.54
 0 4 8 92.17 2.77
 0 4 8 100.14 2.85
 0 -4 -9 18.18 1.93
 0 -4 -9 17.35 2.05
 0 -4 -9 17.93 1.79
 0 -4 -9 17.2 1.87
 0 4 9 16.14 1.95
 0 4 9 16.27 1.76
 0 4 9 17.49 0.99
 0 4 9 16.3 1.86
 0 4 9 18.25 1.86
 0 -4 -10 18.38 2.12
 0 -4 -10 17.48 1.14
 0 -4 -10 16.41 1.83
 0 -4 -10 18.07 1.98
 0 4 10 18.19 2.1
 0 4 10 19.04 2.05
 0 4 10 16.91 1.84
 0 4 10 17.98 2.06
 0 4 10 16.08 2.06
 0 4 10 17.84 2.09
 0 4 10 18.25 1.31
 0 -4 -11 16.46 2.3
 0 -4 -11 18.64 2.11
 0 4 11 19.92 2.5
 0 4 11 19.92 2.34
 0 4 11 16.28 1.36
 0 4 11 17.92 2.56
 0 4 11 20.51 2.4
 0 4 11 18.47 1.22
 0 -4 -12 81.98 3.99
 0 -4 -12 77.25 2.26
 0 -4 -12 72.16 3.34
 0 -4 -12 74.16 3.85
 0 4 12 74.38 3.97
 0 4 12 83.1 3.81
 0 4 12 75.86 2.29
 0 4 12 74.74 3.83
 0 4 12 83.46 3.89
 0 4 12 75.3 1.6
 0 -4 -13 16.09 2.76
 0 -4 -13 13.79 1.52
 0 -4 -13 17.36 2.45
 0 4 13 17.01 3.04
 0 4 13 14.22 2.51
 0 4 13 13.45 1.6
 0 4 13 16.8 2.57
 0 4 13 15.39 2.56
 0 -4 -14 4.35 2.53
 0 -4 -14 4.45 1.37
 0 -4 -14 6.95 2.25
 0 4 14 3.66 2.75
 0 4 14 5.12 2.24
 0 4 14 3.32 1.54
 0 4 14 3.8 2.53
 0 4 14 5.48 2.48
 0 -4 -15 22.23 3.49
 0 -4 -15 22.53 2.31
 0 -4 -15 20.84 3.01
 0 4 15 24.2 3.23
 0 4 15 22.95 2.5
 0 4 15 21.44 3.62
 0 4 15 23.83 3.41
 0 -4 -16 1.06 2.91
 0 -4 -16 1.81 1.68
 0 -4 -16 3.34 2.55
 0 4 16 2.1 2.57
 0 4 16 0.17 1.94
 0 4 16 0.49 2.75
 0 4 16 1.23 2.74
 0 -4 -17 -2.07 3.14
 0 -4 -17 0.71 1.82
 0 -4 -17 -0.72 2.73
 0 4 17 -0.8 2.86
 0 4 17 -0.52 2.48
 0 4 17 0.44 2.39
 0 4 17 -2.21 2.96
 0 -4 -18 7.71 4.05
 0 -4 -18 8.98 2.3
 0 -4 -18 10.03 3.5
 0 4 18 9.27 3.71
 0 4 18 9.28 3.95
 0 4 18 5.92 3.79
 0 -4 -19 3.88 4.47
 0 -4 -19 1.16 2.36
 0 -4 -19 0.62 3.53
 0 4 19 3.14 3.87
 0 4 19 1.69 4.14
 0 4 19 1.51 3.94
 0 -4 -20 32.84 6.19
 0 -4 -20 35.38 5.14
 0 4 20 40.33 6.14
 0 4 20 33.31 5.65
 0 -4 -21 -1.91 5.74
 0 -4 -21 -0.6 4.37
 0 4 21 0.76 4.84
 0 4 21 1.28 5.14
 0 4 21 1.8 4.84
 0 -5 16 0.75 4.95
 0 -5 16 0.33 3.73
 0 -5 16 -2.34 5.21
 0 5 -16 1.57 4.45
 0 5 -16 -0.25 4.62
 0 5 -16 4.18 4.91
 0 -5 15 0.38 4.35
 0 -5 15 -0.21 3.25
 0 -5 15 0.97 3.1
 0 5 -15 -0.67 4.51
 0 5 -15 -0.39 3.68
 0 5 -15 -0.42 4.28
 0 -5 14 3.09 4.33
 0 -5 14 1.18 3.15
 0 -5 14 2.06 3.86
 0 5 -14 0.84 3.8
 0 5 -14 -0.44 3.64
 0 5 -14 -1.12 3.74
 0 -5 13 10.49 3.44
 0 -5 13 10.59 3.2
 0 -5 13 11.46 3.86
 0 5 -13 10.12 4.15
 0 5 -13 11.27 3.84
 0 5 -13 11.37 3.81
 0 -5 12 1.77 3.43
 0 -5 12 5.28 2.6
 0 -5 12 1.78 2.37
 0 5 -12 4.72 2.73
 0 5 -12 3.2 3.21
 0 5 -12 5.04 2.6
 0 -5 11 34.72 3.83
 0 -5 11 33.1 3.69
 0 -5 11 33.42 4.07
 0 5 -11 37.49 4.62
 0 5 -11 37.58 4.44
 0 5 -11 31.09 4.11
 0 -5 10 0.53 2.77
 0 -5 10 -0.91 1.85
 0 -5 10 0.44 2.49
 0 5 -10 -0.39 2.39
 0 5 -10 1.06 1.96
 0 5 -10 0.26 2.52
 0 5 -10 -0.1 1.42
 0 -5 9 77.91 4.29
 0 -5 9 76.59 3.44
 0 -5 9 82.66 4.58
 0 5 -9 73.99 4.18
 0 5 -9 76.43 4.56
 0 5 -9 77.32 4.62
 0 5 -9 79.63 3.12
 0 -5 8 49.66 3.91
 0 -5 8 52.3 2.8
 0 -5 8 57.84 3.82
 0 5 -8 53.35 3.9
 0 5 -8 53.24 3.93
 0 5 -8 47.82 3.68
 0 5 -8 51.08 2.63
 0 -5 7 164.81 5.4
 0 -5 7 158.85 3.75
 0 -5 7 160.64 4.76
 0 5 -7 158.92 5.26
 0 5 -7 167.74 5.48
 0 5 -7 157.17 4.89
 0 5 -7 162.7 3.98
 0 -5 6 4.24 1.86
 0 -5 6 5.33 1.2
 0 5 -6 6.19 1.89
 0 5 -6 5.28 1.8
 0 5 -6 3.86 1.96
 0 5 -6 3.65 1.82
 0 5 -6 4.68 1.4
 0 -5 5 2.99 1.57
 0 -5 5 1.41 1.27
 0 -5 5 2.12 1.46
 0 5 -5 1.86 1.4
 0 5 -5 2.31 1.39
 0 5 -5 1.79 1.5
 0 5 -5 2.28 1.14
 0 -5 4 3.08 1.65
 0 -5 4 2.98 1.48
 0 -5 4 2.45 1.41
 0 -5 4 2.28 0.75
 0 -5 4 2.09 1.44
 0 -5 4 3.14 1.08
 0 5 -4 3.44 1.45
 0 5 -4 2.63 1.45
 0 5 -4 2.15 1.24
 0 5 -4 2.26 1.05
 0 5 -4 1.14 1.49
 0 5 -4 2.47 1.16
 0 -5 3 45.12 2.5
 0 -5 3 48.82 2.5
 0 -5 3 44.2 2.49
 0 -5 3 45.8 1.26
 0 -5 3 46.55 2.31
 0 -5 3 48.63 2.26
 0 5 -3 46.61 2.43
 0 5 -3 48.76 2.27
 0 5 -3 43.21 2.7
 0 5 -3 46.41 2.4
 0 5 -3 46.28 2.69
 0 5 -3 49.28 2.3
 0 -5 2 0.67 1.11
 0 -5 2 0.37 1
 0 -5 2 0.19 0.27
 0 -5 2 0.5 0.94
 0 -5 2 0.33 0.85
 0 5 -2 0.25 0.99
 0 5 -2 0.44 1.02
 0 5 -2 0.62 1.29
 0 5 -2 -0.08 0.87
 0 5 -2 0.08 1.02
 0 -5 1 98.9 2.65
 0 -5 1 100.84 2.65
 0 -5 1 103.04 3.07
 0 -5 1 101.09 2.37
 0 -5 1 111.43 2.45
 0 5 -1 96.98 2.56
 0 5 -1 105.29 2.93
 0 5 -1 101.53 3.23
 0 5 -1 96.57 2.52
 0 5 -1 101.87 2.57
 0 -5 0 18.71 1.32
 0 -5 0 18.99 1.34
 0 -5 0 17.69 1.78
 0 -5 0 19.49 1.09
 0 5 0 20.2 1.35
 0 5 0 18.66 1.3
 0 5 0 19.13 1.53
 0 5 0 17.13 1.17
 0 5 0 19.21 1.22
 0 -5 -1 509.22 4.32
 0 -5 -1 509.46 5.75
 0 -5 -1 474.73 2.26
 0 5 1 516.07 4.23
 0 5 1 517.07 4.2
 0 5 1 521.32 5.88
 0 5 1 513 2.69
 0 5 1 499.08 4
 0 5 1 533.58 4.1
 0 -5 -2 909.02 7.08
 0 -5 -3 39.6 1.09
 0 -5 -3 37.71 1.6
 0 -5 -3 39.21 1.48
 0 5 3 39.98 0.91
 0 5 3 41.4 1.64
 0 5 3 38.99 1.48
 0 5 3 37.71 0.79
 0 5 3 40.79 0.83
 0 -5 -4 33.17 1.06
 0 -5 -4 34.59 1.63
 0 5 4 34.78 0.89
 0 5 4 33.23 0.91
 0 5 4 34.08 1.66
 0 5 4 32.89 0.82
 0 5 4 34.48 0.84
 0 -5 -5 72.93 1.65
 0 -5 -5 72.81 2.41
 0 5 5 75.39 1.5
 0 5 5 74.22 1.49
 0 5 5 74.68 1.69
 0 5 5 72.67 2.4
 0 5 5 72.81 1.45
 0 -5 -6 0.23 0.54
 0 -5 -6 4.19 0.86
 0 -5 -6 3.2 1.2
 0 5 6 3.78 0.76
 0 5 6 3.28 0.74
 0 5 6 3.71 0.61
 0 5 6 2.95 1.15
 0 5 6 3.47 0.79
 0 5 6 3.96 0.79
 0 -5 -7 6.79 1.08
 0 -5 -7 8.06 1.21
 0 -5 -7 9.16 1.67
 0 -5 -7 7.44 0.72
 0 5 7 7.24 1.05
 0 5 7 6.81 1.02
 0 5 7 7.08 0.68
 0 5 7 7.87 0.69
 0 5 7 5.45 1.4
 0 5 7 7.22 1.07
 0 5 7 7.39 1.05
 0 -5 -8 0.75 0.94
 0 -5 -8 1.1 1.53
 0 -5 -8 1.18 1.12
 0 5 8 1.77 1.05
 0 5 8 2.71 0.95
 0 5 8 1.03 0.39
 0 5 8 1.47 0.43
 0 5 8 1.46 1.05
 0 5 8 0.65 0.96
 0 5 8 1.3 0.91
 0 -5 -9 21.62 1.98
 0 -5 -9 21.69 2.17
 0 -5 -9 22.95 1.63
 0 -5 -9 23.43 1.61
 0 5 9 23.06 2.01
 0 5 9 22.79 1.87
 0 5 9 23.09 0.77
 0 5 9 23.06 2.43
 0 5 9 20.14 2.07
 0 5 9 21.99 1.81
 0 -5 -10 17.16 2.04
 0 -5 -10 18.58 1.78
 0 -5 -10 18.08 1.89
 0 5 10 18.48 2.08
 0 5 10 17.95 2.05
 0 5 10 17.26 0.82
 0 5 10 19.28 2.13
 0 5 10 16.25 1.99
 0 5 10 20.8 2.03
 0 5 10 20.47 1.65
 0 -5 -11 26.27 2.47
 0 -5 -11 27.8 2.25
 0 -5 -11 28.8 2.45
 0 5 11 26.3 2.56
 0 5 11 28.28 2.52
 0 5 11 28.98 1.08
 0 5 11 27.33 2.96
 0 5 11 28.6 2.66
 0 5 11 27.58 1.73
 0 -5 -12 9.06 2.15
 0 -5 -12 9.62 1.87
 0 -5 -12 7.69 2.04
 0 5 12 9.38 2.25
 0 5 12 8.51 2.02
 0 5 12 6.3 1.84
 0 -5 -13 114.25 4.65
 0 -5 -13 116.54 3.92
 0 -5 -13 115.92 4.38
 0 5 13 110.64 4.61
 0 5 13 122.64 4.7
 0 5 13 112.88 2.56
 0 5 13 119.61 4.92
 0 5 13 124.52 4.64
 0 5 13 119.73 2.5
 0 -5 -14 16.64 2.84
 0 -5 -14 19.25 2.69
 0 5 14 14.98 3.07
 0 5 14 15.51 2.59
 0 5 14 16.17 1.62
 0 5 14 15.45 3.12
 0 5 14 16.04 2.83
 0 -5 -15 38.1 4.77
 0 -5 -15 34.1 3.31
 0 5 15 36.25 4.28
 0 5 15 33.06 3.65
 0 5 15 33.07 2.06
 0 5 15 37.14 4.3
 0 5 15 38.01 3.88
 0 -5 -16 22.93 3.74
 0 -5 -16 24.02 3.35
 0 5 16 22.03 2.22
 0 5 16 23.79 3.48
 0 5 16 24.48 3.77
 0 -5 -17 17.4 3.92
 0 -5 -17 19.29 3.55
 0 5 17 19.54 3.62
 0 5 17 14.7 3.88
 0 -5 -18 3.43 3.74
 0 -5 -18 2.63 2.97
 0 5 18 1.63 3.26
 0 5 18 1.74 3.67
 0 5 18 1.06 3.26
 0 -5 -19 3.76 4.26
 0 -5 -19 0.71 3.32
 0 5 19 3.27 3.7
 0 5 19 1.8 4.01
 0 5 19 -0.37 3.78
 0 -5 -20 5.4 3.81
 0 5 20 6.92 4.29
 0 5 20 5.33 3.6
 0 5 20 8.44 4.69
 0 -5 -21 -0.83 5.19
 0 -5 -21 1.22 4.64
 0 5 21 0.37 4.51
 0 5 21 3.41 3.93
 0 5 21 3.22 5.6
 0 -6 15 7.02 5.09
 0 -6 15 5.26 3.87
 0 -6 15 7.53 4.69
 0 6 -15 5.92 4.66
 0 6 -15 6.74 3.8
 0 -6 14 27.4 5.7
 0 -6 14 23.33 4.08
 0 -6 14 23.97 5.03
 0 6 -14 18.69 4.83
 0 6 -14 21.68 5.01
 0 6 -14 18.53 4.92
 0 -6 13 -0.14 3.07
 0 -6 13 -0.8 2.82
 0 -6 13 -2.1 3.49
 0 6 -13 -0.08 3.89
 0 6 -13 0.05 3.81
 0 6 -13 1.8 3.85
 0 -6 12 13.51 4.97
 0 -6 12 16.8 3.04
 0 -6 12 13.41 3.17
 0 6 -12 14.78 4.12
 0 6 -12 16.77 4.15
 0 6 -12 11.72 3.97
 0 -6 11 5.67 2.85
 0 -6 11 3.82 2.39
 0 -6 11 3.41 3.43
 0 6 -11 3.83 2.6
 0 6 -11 4.02 3.22
 0 6 -11 3.64 3.18
 0 -6 10 42.84 4.77
 0 -6 10 39.3 3.37
 0 -6 10 41.51 4.38
 0 6 -10 36.71 4.43
 0 6 -10 38.97 3.81
 0 6 -10 36.19 3.68
 0 6 -10 37.89 3.03
 0 -6 9 3.98 2.81
 0 -6 9 6.92 1.89
 0 -6 9 5.61 2.55
 0 6 -9 3 2.71
 0 6 -9 5.1 2.29
 0 6 -9 2.5 2.58
 0 6 -9 4.01 1.74
 0 -6 8 9.84 2.42
 0 -6 8 13.65 1.92
 0 -6 8 12.04 2.61
 0 6 -8 10 2.74
 0 6 -8 10.67 2.81
 0 6 -8 10.82 2.75
 0 6 -8 12.71 2.06
 0 -6 7 45.91 3.74
 0 -6 7 43.79 2.34
 0 -6 7 46.66 3.49
 0 6 -7 48.16 3.74
 0 6 -7 48.69 3.96
 0 6 -7 44.22 3.15
 0 6 -7 44.5 2.86
 0 -6 6 50.64 3.56
 0 -6 6 49.18 2.16
 0 -6 6 53.05 3.32
 0 6 -6 47.38 3.42
 0 6 -6 47.82 3.86
 0 6 -6 51.13 3.77
 0 6 -6 48.7 3.39
 0 6 -6 54.78 2.82
 0 -6 5 1.61 1.77
 0 -6 5 1.53 0.86
 0 -6 5 2.25 1.9
 0 -6 5 1.26 1.55
 0 6 -5 -0.27 1.18
 0 6 -5 1.22 1.86
 0 6 -5 1.67 1.84
 0 6 -5 0.98 1.3
 0 -6 4 127.51 4.12
 0 -6 4 115.63 2.1
 0 -6 4 114.37 3.7
 0 -6 4 127.57 3.75
 0 6 -4 114.21 4.57
 0 6 -4 117.34 4.04
 0 6 -4 126.72 4.52
 0 6 -4 115.97 3.7
 0 6 -4 120.06 3.78
 0 -6 3 14.73 2.36
 0 -6 3 16.88 2.05
 0 -6 3 14.68 0.76
 0 -6 3 17.63 1.92
 0 -6 3 15.61 1.8
 0 6 -3 13.86 1.84
 0 6 -3 16.86 2.06
 0 6 -3 15.64 1.96
 0 6 -3 15.91 1.94
 0 6 -3 16.13 1.99
 0 6 -3 14.93 1.88
 0 -6 2 16.76 1.98
 0 -6 2 19.81 1.89
 0 -6 2 18.64 2.35
 0 -6 2 15.75 1.86
 0 -6 2 19.4 1.61
 0 6 -2 18.43 1.82
 0 6 -2 20.25 1.92
 0 6 -2 19.71 1.96
 0 6 -2 16.28 1.74
 0 6 -2 17.1 1.87
 0 6 -2 16.33 1.9
 0 -6 1 1.05 1.18
 0 -6 1 2.47 1.01
 0 -6 1 1.93 0.93
 0 6 -1 2.32 1.08
 0 6 -1 1.26 1.03
 0 6 -1 2.2 1.14
 0 6 -1 1.91 0.98
 0 6 -1 0.89 1.17
 0 -6 0 85.89 2.55
 0 -6 0 89.4 2.53
 0 -6 0 85 3.2
 0 6 0 86.41 2.36
 0 6 0 85.72 2.41
 0 6 0 87.37 3
 0 6 0 82.15 2.37
 0 6 0 83.14 2.39
 0 -6 -1 16.06 1.35
 0 -6 -1 17.92 1.3
 0 -6 -1 14.68 1.82
 0 -6 -1 15.98 0.7
 0 -6 -1 17.02 0.62
 0 6 1 15.92 1.2
 0 6 1 15.63 1.23
 0 6 1 16.95 1.86
 0 6 1 15.18 0.56
 0 6 1 17.75 1.25
 0 -6 -2 333.01 3.52
 0 -6 -2 336.56 4.98
 0 6 2 342.18 3.32
 0 6 2 358.29 3.37
 0 6 2 349.11 5.11
 0 6 2 330.62 3.04
 0 6 2 335.02 3.26
 0 6 2 347.56 3.29
 0 -6 -3 -0.3 0.54
 0 -6 -3 -0.24 1.01
 0 -6 -3 0.47 0.69
 0 6 3 0.3 0.44
 0 6 3 0.05 0.42
 0 6 3 1.03 0.93
 0 6 3 -0.22 0.6
 0 6 3 0.23 0.46
 0 6 3 -0.27 0.45
 0 -6 -4 226.33 2.46
 0 -6 -4 228.95 2.46
 0 -6 -4 217.67 3.53
 0 -6 -4 219.7 3.47
 0 6 4 227.96 1.95
 0 6 4 228.76 1.97
 0 6 4 235.1 3.67
 0 6 4 219.68 3.52
 0 6 4 221.4 2
 0 -6 -5 6.87 0.84
 0 -6 -5 8.14 1.29
 0 6 5 7.25 0.65
 0 6 5 7.47 0.66
 0 6 5 6.29 0.99
 0 6 5 7.48 1.24
 0 6 5 7.3 0.73
 0 6 5 6.51 0.72
 0 -6 -6 0.23 1.14
 0 6 6 -0.11 0.51
 0 6 6 0.19 0.54
 0 6 6 -0.19 0.73
 0 6 6 0.87 1.05
 0 6 6 -0.06 0.59
 0 6 6 -0.25 0.6
 0 -6 -7 0 0.63
 0 -6 -7 3.01 0.95
 0 -6 -7 3.64 1.46
 0 6 7 3.17 0.79
 0 6 7 3.08 0.8
 0 6 7 3.32 0.71
 0 6 7 2.11 1.31
 0 6 7 3.14 0.86
 0 -6 -8 0.9 0.94
 0 -6 -8 0.57 1.19
 0 -6 -8 -0.06 1.53
 0 6 8 0.83 0.87
 0 6 8 1.13 0.86
 0 6 8 0.6 0.5
 0 6 8 1.04 0.53
 0 6 8 -0.04 1.31
 0 6 8 0.6 0.94
 0 6 8 1.09 0.92
 0 -6 -9 26.2 1.98
 0 -6 -9 23.15 2.06
 0 -6 -9 23.95 1.13
 0 6 9 26.47 1.86
 0 6 9 25.22 1.77
 0 6 9 25.07 0.81
 0 6 9 23.4 0.78
 0 6 9 23.93 2.12
 0 6 9 22.67 1.79
 0 6 9 24.97 1.87
 0 -6 -10 2.82 1.43
 0 -6 -10 2.55 0.96
 0 -6 -10 3.05 1.01
 0 6 10 3.93 1.44
 0 6 10 3.05 1.32
 0 6 10 2.72 0.32
 0 6 10 2.7 0.29
 0 6 10 2.28 1.7
 0 6 10 1.67 1.53
 0 6 10 2.66 1.39
 0 6 10 3.55 1.19
 0 -6 -11 -0.69 1.43
 0 -6 -11 0.08 1.13
 0 -6 -11 -0.23 1.23
 0 6 11 0.66 1.44
 0 6 11 1.01 1.38
 0 6 11 0.04 1.32
 0 6 11 0.21 1.79
 0 6 11 0 1.48
 0 6 11 0.66 1.11
 0 -6 -12 64.64 3.38
 0 -6 -12 65.75 2.71
 0 -6 -12 60.7 2.8
 0 6 12 64.95 3.39
 0 6 12 63.27 3.27
 0 6 12 61.42 4
 0 6 12 67.16 3.34
 0 6 12 65.12 2.6
 0 -6 -13 6.63 2.24
 0 -6 -13 7.29 1.79
 0 -6 -13 7.25 2.16
 0 6 13 8.37 2.49
 0 6 13 6.75 2.07
 0 6 13 6.22 2.04
 0 6 13 6.84 2.06
 0 6 13 6.92 1.42
 0 -6 -14 1.37 2.18
 0 -6 -14 0.34 1.8
 0 -6 -14 0.76 2.2
 0 6 14 -0.13 2.48
 0 6 14 0.74 2.01
 0 6 14 1.51 2.49
 0 6 14 1.21 2.07
 0 6 14 1.09 1.18
 0 -6 -15 6.97 2.79
 0 -6 -15 9.13 2.6
 0 -6 -15 7.83 2.83
 0 6 15 7.89 3.24
 0 6 15 11.1 2.6
 0 6 15 9.02 3.06
 0 6 15 10.66 2.77
 0 6 15 8.27 1.77
 0 -6 -16 1.41 2.4
 0 6 16 1.57 3.58
 0 6 16 1 2.42
 0 6 16 1.23 2.23
 0 6 16 1.06 2.58
 0 -6 -17 -0.26 3.19
 0 -6 -17 0.12 2.34
 0 6 17 0.26 2.71
 0 6 17 1.14 3.26
 0 6 17 -0.36 2.87
 0 -6 -18 2.76 3.78
 0 -6 -18 -0.11 2.99
 0 6 18 2.4 3.14
 0 6 18 0.49 3.55
 0 6 18 3.04 3.38
 0 -6 -19 -1.64 4.1
 0 -6 -19 0.65 3.44
 0 6 19 0.73 3.41
 0 6 19 0.26 2.97
 0 6 19 -1.09 2.57
 0 -6 -20 1.43 4.76
 0 6 20 1.78 3.86
 0 6 20 0.75 3.3
 0 6 20 -2.2 4.06
 0 -6 -21 0.4 5.48
 0 6 21 1.36 4.38
 0 6 21 3.28 5.63
 0 6 21 3.58 4.9
 0 -7 15 4.93 5.81
 0 7 -15 3.45 4.8
 0 -7 14 9.01 5.43
 0 -7 14 8.32 3.78
 0 -7 14 8.87 4.84
 0 7 -14 9.9 5.03
 0 -7 13 26.16 4.71
 0 -7 13 31.64 3.99
 0 -7 13 32.97 5.1
 0 7 -13 29.33 4.64
 0 7 -13 26.6 5.32
 0 7 -13 25.73 4.41
 0 -7 12 14.95 4.68
 0 -7 12 18.84 3.25
 0 -7 12 15.36 3.43
 0 7 -12 13.88 4.35
 0 7 -12 17.1 4.58
 0 7 -12 13.78 4.31
 0 -7 11 40.01 5.09
 0 -7 11 37.08 3.62
 0 -7 11 39.33 4.87
 0 7 -11 43.2 5.37
 0 7 -11 40.46 5.12
 0 7 -11 42.18 5.06
 0 7 -11 37.16 3.54
 0 -7 10 31.54 4.45
 0 -7 10 26.9 3.18
 0 -7 10 28.64 3.51
 0 7 -10 29.78 4.23
 0 7 -10 28.26 4.23
 0 7 -10 28.25 4.18
 0 7 -10 32.33 3.27
 0 -7 9 33.63 4.37
 0 -7 9 31.57 2.85
 0 -7 9 34.56 4.07
 0 7 -9 29.34 4.21
 0 7 -9 31.78 3.71
 0 7 -9 28.93 3.44
 0 7 -9 31.97 3.15
 0 -7 8 3.51 2.8
 0 -7 8 2.59 1.52
 0 -7 8 3.82 2.49
 0 7 -8 4.2 2.13
 0 7 -8 1.79 2.18
 0 7 -8 1.83 2.53
 0 7 -8 4.25 2.07
 0 -7 7 -0.1 1.77
 0 -7 7 -0.07 1.22
 0 -7 7 -0.68 1.87
 0 7 -7 -0.64 1.96
 0 7 -7 -1.65 1.73
 0 7 -7 -1.61 2.09
 0 7 -7 -0.33 1.79
 0 -7 6 2.01 1.72
 0 -7 6 0.47 1.28
 0 -7 6 1.77 1.88
 0 7 -6 1.22 2.06
 0 7 -6 1.01 2.62
 0 7 -6 1.72 1.78
 0 7 -6 2.96 2.04
 0 7 -6 2.53 1.83
 0 -7 5 85.84 4.09
 0 -7 5 77.75 1.98
 0 -7 5 81.36 4.12
 0 7 -5 76.93 3.85
 0 7 -5 76.7 4.21
 0 7 -5 82.19 4.05
 0 7 -5 80.09 3.93
 0 7 -5 78.03 3.5
 0 -7 4 11.14 2.19
 0 -7 4 11.01 0.87
 0 -7 4 14.31 2.41
 0 -7 4 13.76 1.98
 0 7 -4 11.53 2.09
 0 7 -4 13.73 2.45
 0 7 -4 11.43 2.37
 0 7 -4 14.91 2.17
 0 -7 3 15.2 2
 0 -7 3 16.76 1.99
 0 -7 3 17.69 2.02
 0 7 -3 14.77 2.02
 0 7 -3 16.94 2.25
 0 7 -3 15.76 2.44
 0 7 -3 15.64 2.06
 0 7 -3 16.84 2.15
 0 -7 2 -0.18 1.21
 0 -7 2 -0.55 1.33
 0 -7 2 0.07 1.09
 0 7 -2 0.17 1.14
 0 7 -2 0.09 1.36
 0 7 -2 0.59 1.22
 0 7 -2 -0.26 1.4
 0 7 -2 -0.16 1.28
 0 -7 1 33.67 2.29
 0 -7 1 38.92 2.22
 0 -7 1 35.09 2.84
 0 -7 1 35.75 1.99
 0 -7 1 38 1.86
 0 7 -1 38.02 2.13
 0 7 -1 34.22 2.12
 0 7 -1 35.72 2.78
 0 7 -1 33.91 2.06
 0 7 -1 37.18 2.21
 0 -7 0 127.3 3.19
 0 -7 0 135.19 3.23
 0 -7 0 132.04 4.15
 0 -7 0 139.48 2.47
 0 7 0 137.51 3.19
 0 7 0 143.75 3.23
 0 7 0 141.04 4.21
 0 7 0 137.64 3.15
 0 7 0 138.37 3.17
 0 -7 -1 34.91 1.86
 0 -7 -1 40.42 1.86
 0 -7 -1 31.64 2.5
 0 -7 -1 29.02 0.67
 0 7 1 35.96 1.69
 0 7 1 37.34 1.76
 0 7 1 35.81 2.47
 0 7 1 34.79 1.72
 0 7 1 36.58 1.78
 0 -7 -2 12.64 1.34
 0 -7 -2 0.1 0.59
 0 -7 -2 12.98 1.61
 0 7 2 11.45 1.1
 0 7 2 13.48 1.15
 0 7 2 14.21 1.76
 0 7 2 11.49 0.88
 0 7 2 12.41 1.22
 0 -7 -3 352.45 3.64
 0 -7 -3 357.7 5.36
 0 7 3 355.99 3.19
 0 7 3 364.57 3.2
 0 7 3 373.89 5.51
 0 7 3 354.1 3.83
 0 7 3 358.25 3.4
 0 7 3 357.14 3.37
 0 -7 -4 13.52 1.04
 0 -7 -4 13.89 0.99
 0 -7 -4 13.72 1.64
 0 -7 -4 12.66 1.39
 0 7 4 13.05 0.71
 0 7 4 13.12 0.73
 0 7 4 14.31 1.54
 0 7 4 13.58 1.34
 0 7 4 13.79 0.86
 0 -7 -5 53.94 1.48
 0 -7 -5 54.61 1.45
 0 -7 -5 54.08 2.2
 0 7 5 53.41 1
 0 7 5 56.48 1.04
 0 7 5 57.15 2.14
 0 7 5 53.22 2.22
 0 7 5 53.44 1.28
 0 -7 -6 8.67 0.94
 0 -7 -6 6.47 1.42
 0 7 6 6.95 0.67
 0 7 6 7.4 0.72
 0 7 6 7.35 1.1
 0 7 6 6.87 1.39
 0 7 6 7.53 0.92
 0 7 6 6.34 0.76
 0 -7 -7 11.48 1.83
 0 7 7 9.63 0.94
 0 7 7 10 0.95
 0 7 7 10.66 1.22
 0 7 7 11.03 1.67
 0 7 7 9.51 1.06
 0 7 7 9.74 1.08
 0 -7 -8 -0.1 0.75
 0 -7 -8 15.51 1.59
 0 -7 -8 16.86 2.21
 0 7 8 14.91 1.3
 0 7 8 17.24 1.28
 0 7 8 13.71 1.14
 0 7 8 15.98 2.03
 0 7 8 15.81 1.52
 0 7 8 15.9 1.43
 0 -7 -9 1.35 1.04
 0 -7 -9 1.86 1.26
 0 7 9 0.02 0.91
 0 7 9 0.82 0.91
 0 7 9 0.71 0.57
 0 7 9 0.64 0.6
 0 7 9 -0.45 1.44
 0 7 9 0.28 1.11
 0 7 9 0.56 1.01
 0 -7 -10 4.48 1.43
 0 7 10 5.15 1.33
 0 7 10 4.12 1.21
 0 7 10 3.52 0.45
 0 7 10 4.05 0.48
 0 7 10 4.63 1.55
 0 7 10 4.45 1.39
 0 7 10 4.36 1.39
 0 -7 -11 17.26 2.12
 0 -7 -11 13.65 1.05
 0 7 11 15.12 2.55
 0 7 11 13.57 2
 0 7 11 16.12 2.03
 0 7 11 16.61 1.94
 0 -7 -12 29.03 2.61
 0 7 12 27.86 2.69
 0 7 12 29.5 2.49
 0 7 12 24.83 3.13
 0 7 12 26.83 2.73
 0 7 12 29.15 2.36
 0 -7 -13 49.98 3.52
 0 7 13 47.11 3.27
 0 7 13 46.95 3.15
 0 7 13 48.3 4.03
 0 7 13 47.57 2.74
 0 -7 -14 7.82 2.44
 0 -7 -14 9.47 2.14
 0 7 14 9.29 2.58
 0 7 14 8.85 2.26
 0 7 14 10.05 2.87
 0 7 14 9.03 2.36
 0 7 14 10.96 1.78
 0 -7 -15 4.28 2.55
 0 -7 -15 4.12 2.38
 0 7 15 5.83 3.01
 0 7 15 4.98 2.34
 0 7 15 5.44 2.95
 0 7 15 6.13 2.49
 0 7 15 4.14 1.59
 0 -7 -16 53.06 4.86
 0 -7 -16 51.24 4.1
 0 7 16 51.74 4.27
 0 7 16 48.07 4.24
 0 7 16 52.59 4.32
 0 7 16 49.31 2.5
 0 -7 -17 2.76 3.61
 0 7 17 3.49 4.15
 0 7 17 3.39 2.82
 0 7 17 2.42 3.37
 0 7 17 1.21 2.83
 0 -7 -18 -0.81 3.38
 0 7 18 0.64 2.88
 0 7 18 -0.45 3.52
 0 7 18 -0.75 3.14
 0 -7 -19 0.5 3.98
 0 7 19 1.53 3.26
 0 7 19 0.11 2.97
 0 7 19 2.81 3.72
 0 -7 -20 0.19 4.57
 0 7 20 0.79 3.65
 0 7 20 -0.34 4.2
 0 7 20 -0.2 3.77
 0 -7 -21 27.95 6.23
 0 7 21 30.92 5.32
 0 7 21 19.54 6.4
 0 7 21 31.57 5.76
 0 -8 14 -2.34 5.47
 0 8 -14 2.32 4.98
 0 8 -14 -1.61 5.12
 0 -8 13 1.87 5.01
 0 -8 13 2.57 3.25
 0 -8 13 2.26 4.39
 0 8 -13 0.8 4.79
 0 -8 12 3.36 4.54
 0 -8 12 4.45 4.07
 0 -8 12 5.4 3.88
 0 8 -12 5.92 4.06
 0 8 -12 -0.45 4.35
 0 8 -12 1.85 3.2
 0 -8 11 -0.14 4.11
 0 -8 11 0.34 2.32
 0 -8 11 0.03 3.28
 0 8 -11 0.19 3.36
 0 8 -11 -0.7 4
 0 8 -11 1.62 3.76
 0 -8 10 0.32 2.74
 0 -8 10 -0.07 1.98
 0 -8 10 -0.6 3
 0 8 -10 1.02 3.36
 0 8 -10 -0.89 3.57
 0 8 -10 1.58 3.37
 0 8 -10 0.74 3.48
 0 -8 9 1.52 3.23
 0 -8 9 0.75 1.72
 0 -8 9 2.05 2.85
 0 8 -9 2.08 3.1
 0 8 -9 0.58 3.35
 0 8 -9 2.26 2.34
 0 8 -9 1.15 2.32
 0 -8 8 24.03 4
 0 -8 8 21.71 2.35
 0 -8 8 20.66 3.27
 0 8 -8 22.66 4.08
 0 8 -8 26.02 3.83
 0 8 -8 23.13 3.46
 0 -8 7 -0.44 2.65
 0 -8 7 0.03 1.13
 0 -8 7 0.34 2.26
 0 8 -7 0.42 2.38
 0 8 -7 -0.99 2.65
 0 8 -7 -1.22 2.36
 0 -8 6 20.05 3.68
 0 -8 6 18.19 1.47
 0 -8 6 20.37 2.82
 0 8 -6 16.59 2.79
 0 8 -6 19.22 3.39
 0 8 -6 20.39 3.07
 0 8 -6 23.09 3.28
 0 -8 5 115.87 4.91
 0 -8 5 112.91 4.24
 0 8 -5 110.48 4.67
 0 8 -5 106.86 4.99
 0 8 -5 119.85 5.42
 0 8 -5 106.58 4.63
 0 8 -5 115.83 4.44
 0 -8 4 33.39 3.06
 0 -8 4 29.24 3.37
 0 -8 4 34.21 2.69
 0 8 -4 32.35 2.99
 0 8 -4 32.88 3.4
 0 8 -4 31.95 3.59
 0 8 -4 32.23 3.01
 0 8 -4 34.19 3
 0 -8 3 3.75 1.87
 0 -8 3 2.07 2.01
 0 -8 3 3.73 1.58
 0 8 -3 2.54 1.67
 0 8 -3 2.59 1.95
 0 8 -3 3.38 2.21
 0 8 -3 2.1 1.64
 0 8 -3 1.89 1.73
 0 -8 2 11.09 1.95
 0 -8 2 10.25 1.78
 0 -8 2 10.99 1.66
 0 8 -2 11.31 1.93
 0 8 -2 9.29 1.92
 0 8 -2 12.18 2.45
 0 8 -2 9.81 1.8
 0 8 -2 12.93 2.23
 0 -8 1 74.5 3.12
 0 -8 1 66.1 2.45
 0 -8 1 67.73 2.38
 0 8 -1 64.12 2.86
 0 8 -1 69.95 3.04
 0 8 -1 72.83 3.8
 0 8 -1 67.89 2.87
 0 8 -1 72.06 3.04
 0 8 -1 67.33 3.47
 0 -8 0 83.47 3.09
 0 -8 0 87.21 3.06
 0 -8 0 95.54 2.14
 0 8 0 86.68 2.85
 0 8 0 94.55 4
 0 8 0 90.94 3.01
 0 8 0 90.24 3.1
 0 -8 -1 14.2 1.61
 0 -8 -1 16.56 1.67
 0 -8 -1 11.72 2.21
 0 8 1 12.31 1.44
 0 8 1 13.62 1.51
 0 8 1 14.99 2.18
 0 8 1 12.67 1.54
 0 8 1 14.73 1.63
 0 -8 -2 484.03 6.09
 0 -8 -2 476.34 7.11
 0 8 2 479.81 4.82
 0 8 2 490.2 4.83
 0 8 2 498.89 7.22
 0 8 2 488.27 3.29
 0 8 2 473.47 5.05
 0 8 2 493.25 5.1
 0 -8 -3 167.14 2.94
 0 -8 -3 166.76 4.12
 0 8 3 170.62 2.55
 0 8 3 172.03 2.54
 0 8 3 183.62 4.42
 0 8 3 169.32 2.7
 0 8 3 179.21 2.87
 0 -8 -4 20.87 1.34
 0 -8 -4 21.13 1.71
 0 -8 -4 19.01 2.02
 0 8 4 19.93 0.89
 0 8 4 19.21 1.93
 0 8 4 19.25 1.46
 0 8 4 14.75 1.08
 0 8 4 20.38 1.18
 0 -8 -5 21.87 1.25
 0 -8 -5 23.2 1.2
 0 -8 -5 22.01 2.1
 0 -8 -5 21.96 1.72
 0 8 5 17.33 0.61
 0 8 5 23.06 0.67
 0 8 5 23.51 1.99
 0 8 5 23.75 1.79
 0 8 5 23.12 1.14
 0 -8 -6 33.29 1.4
 0 -8 -6 32.18 1.36
 0 -8 -6 35.81 2.23
 0 8 6 30.37 0.69
 0 8 6 33.08 0.72
 0 8 6 31.69 1.94
 0 8 6 32.48 2.03
 0 8 6 32.22 1.28
 0 8 6 26.34 1.19
 0 -8 -7 0.55 0.78
 0 -8 -7 -0.07 0.71
 0 -8 -7 -0.37 1.37
 0 8 7 0.18 0.45
 0 8 7 0.3 0.48
 0 8 7 -0.27 0.92
 0 8 7 0.41 1.1
 0 8 7 0.46 0.78
 0 8 7 0.17 0.7
 0 -8 -8 0.66 1.05
 0 -8 -8 0.09 1.65
 0 8 8 0.26 0.63
 0 8 8 0.1 0.66
 0 8 8 0.45 0.87
 0 8 8 0.78 1.37
 0 8 8 0.73 0.94
 0 8 8 0.23 0.84
 0 -8 -9 0.04 0.87
 0 8 9 1.77 0.87
 0 8 9 2.2 0.89
 0 8 9 2.21 1.6
 0 8 9 2.91 1.22
 0 8 9 2.99 1.12
 0 -8 -10 7.64 1.45
 0 8 10 7.17 1.25
 0 8 10 7.85 1.25
 0 8 10 6.91 0.82
 0 8 10 7.13 2.29
 0 8 10 6.09 1.55
 0 8 10 7.74 1.42
 0 -8 -11 0.01 1.42
 0 8 11 0.54 1.26
 0 8 11 0.9 1.18
 0 8 11 0.76 0.26
 0 8 11 0.71 0.29
 0 8 11 1.04 1.47
 0 8 11 0.68 1.44
 0 8 11 0.05 1.36
 0 8 11 0.34 1.58
 0 -8 -12 40.33 3.27
 0 8 12 46.88 2.85
 0 8 12 46.68 2.64
 0 8 12 39.03 3.65
 0 8 12 42.27 2.89
 0 8 12 43.87 2.79
 0 -8 -13 10.57 2.18
 0 8 13 10.1 2.15
 0 8 13 11.35 2
 0 8 13 12.8 2.87
 0 8 13 10.52 2.3
 0 8 13 13.86 2.16
 0 -8 -14 26.73 3.09
 0 -8 -14 21.07 1.86
 0 8 14 30.52 3.36
 0 8 14 26.78 2.89
 0 8 14 28.03 3.71
 0 8 14 27.65 3.05
 0 8 14 28.69 2.69
 0 -8 -15 57.29 4.06
 0 8 15 56.58 4.06
 0 8 15 56.59 3.56
 0 8 15 57.54 4.89
 0 8 15 54.4 3.91
 0 8 15 57.19 3.23
 0 -8 -16 25.3 3.57
 0 -8 -16 26.67 3.19
 0 8 16 28.29 3.94
 0 8 16 26.78 3.28
 0 8 16 33.31 3.85
 0 8 16 27.2 2.72
 0 -8 -17 -0.48 2.98
 0 -8 -17 0.92 2.64
 0 8 17 0.21 3.45
 0 8 17 -0.72 2.56
 0 8 17 -0.42 3.01
 0 8 17 -1.38 2.66
 0 8 17 -0.57 1.69
 0 -8 -18 16.1 4.23
 0 8 18 16.18 3.54
 0 8 18 19.18 4.56
 0 8 18 15.98 4.24
 0 -8 -19 -0.38 4.07
 0 8 19 0.94 3.3
 0 8 19 -0.89 2.86
 0 8 19 -0.66 3.54
 0 -8 -20 11.84 5.08
 0 8 20 11.26 4.1
 0 8 20 12.47 4.79
 0 8 20 12.25 4.37
 0 -8 -21 6.7 5.59
 0 -8 -21 13.25 6.73
 0 8 21 5.96 4.56
 0 8 21 8.79 5.31
 0 8 21 10.13 4.84
 0 -9 13 -0.59 5.76
 0 -9 13 1.17 4.79
 0 9 -13 2.54 4.68
 0 9 -13 -0.22 4.06
 0 9 -13 0.65 5.15
 0 -9 12 2.83 3.92
 0 -9 12 0.53 4.22
 0 9 -12 3.51 5.35
 0 9 -12 0.28 4.51
 0 9 -12 -1.23 4.77
 0 -9 11 1.92 4.6
 0 -9 11 0.85 2.45
 0 -9 11 2.36 3.81
 0 9 -11 3.9 4.21
 0 9 -11 3.92 4.36
 0 9 -11 2.39 4.1
 0 9 -11 0.5 3.03
 0 -9 10 1.88 4.15
 0 -9 10 0.04 1.92
 0 -9 10 1.37 3.44
 0 9 -10 1.61 3.57
 0 9 -10 1.27 3.94
 0 9 -10 1.1 3.75
 0 9 -10 1.62 2.84
 0 -9 9 59.85 5.68
 0 -9 9 58.35 2.99
 0 -9 9 65.5 5.1
 0 9 -9 60.68 5.41
 0 9 -9 59.92 6
 0 9 -9 62.7 5.55
 0 9 -9 64.73 4.64
 0 -9 8 2.51 3.09
 0 -9 8 4.59 2.86
 0 9 -8 2.28 3
 0 9 -8 5.04 3.58
 0 9 -8 5.86 3.25
 0 9 -8 1.66 2.42
 0 -9 7 18.37 3.62
 0 -9 7 18.49 3.35
 0 9 -7 19.59 4.06
 0 9 -7 19.45 3.93
 0 9 -7 17.06 3.47
 0 9 -7 21.18 3.16
 0 -9 6 1.84 2.54
 0 -9 6 0.78 2.43
 0 9 -6 0.18 2.39
 0 9 -6 0.13 2.77
 0 9 -6 -0.18 2.43
 0 9 -6 1.16 2.14
 0 -9 5 6.74 2.52
 0 -9 5 7.51 2.18
 0 9 -5 7.98 2.54
 0 9 -5 5.05 2.98
 0 9 -5 6.04 2.38
 0 9 -5 6.97 2.56
 0 9 -5 5.85 2.34
 0 -9 4 8.16 2.51
 0 -9 4 4.83 2.51
 0 9 -4 6.11 2.13
 0 9 -4 5.35 3.09
 0 9 -4 4.2 2.1
 0 9 -4 5.65 2.26
 0 9 -4 6 2.18
 0 -9 3 120.33 4.55
 0 -9 3 124.61 3.9
 0 9 -3 115.31 4.32
 0 9 -3 119.57 4.59
 0 9 -3 123.32 5.03
 0 9 -3 120.15 4.48
 0 9 -3 124.11 4.85
 0 -9 2 12.62 2.29
 0 -9 2 12.84 2.04
 0 -9 2 13.6 1.77
 0 9 -2 14.66 2.22
 0 9 -2 14.2 2.4
 0 9 -2 13.13 2.35
 0 9 -2 11.16 2.01
 0 9 -2 16.23 2.59
 0 -9 1 168.55 4.51
 0 -9 1 157.26 3.36
 0 -9 1 161.76 3.31
 0 9 -1 158.03 4.27
 0 9 -1 165.83 4.41
 0 9 -1 163.1 5.52
 0 9 -1 163.28 4.52
 0 9 -1 165.03 5.31
 0 -9 0 1.86 1.41
 0 9 0 1.53 1.31
 0 9 0 1.28 2.08
 0 9 0 1.73 1.94
 0 9 0 1.45 1.42
 0 9 0 1.27 1.51
 0 9 0 2.48 1.91
 0 -9 -1 7.72 1.53
 0 9 1 6.98 1.36
 0 9 1 6.28 1.38
 0 9 1 8.31 2.06
 0 9 1 5.33 1.38
 0 9 1 4.74 1.53
 0 9 1 6.99 1.93
 0 -9 -2 1.15 1.26
 0 -9 -2 1.01 1.03
 0 9 2 1.15 0.95
 0 9 2 1.38 0.94
 0 9 2 1.4 1.29
 0 9 2 0.74 1.04
 0 9 2 0.86 1.19
 0 -9 -3 4.24 1.18
 0 -9 -3 1.83 0.89
 0 -9 -3 4.38 1.97
 0 9 3 4.8 0.91
 0 9 3 4.11 0.9
 0 9 3 4.18 1.7
 0 9 3 4.42 0.84
 0 9 3 4.31 1.04
 0 9 3 4.79 1.2
 0 -9 -4 56.99 2.01
 0 -9 -4 56.62 3.06
 0 9 4 53.52 1.39
 0 9 4 63.04 3
 0 9 4 55.42 2.06
 0 9 4 58.52 1.98
 0 -9 -5 12.64 1.31
 0 -9 -5 12.28 1.2
 0 9 5 12.3 0.55
 0 9 5 13.83 1.87
 0 9 5 11.41 1.41
 0 9 5 11.71 1.24
 0 -9 -6 60.4 1.77
 0 -9 -6 65.59 1.77
 0 9 6 67.94 2.87
 0 9 6 64.96 2.72
 0 9 6 64.2 1.82
 0 9 6 64.2 1.76
 0 -9 -7 0.11 0.82
 0 -9 -7 0.51 0.77
 0 -9 -7 0.3 1.48
 0 9 7 0.2 1.14
 0 9 7 0.08 1.3
 0 9 7 0.28 0.83
 0 9 7 0.18 0.77
 0 -9 -8 2.71 0.96
 0 -9 -8 2.22 2.04
 0 9 8 3.43 0.49
 0 9 8 3.38 1.21
 0 9 8 3.55 1.53
 0 9 8 3.46 1.04
 0 9 8 3.77 1.51
 0 -9 -9 2.11 1.16
 0 9 9 1.37 0.68
 0 9 9 1.45 0.71
 0 9 9 1.55 1.04
 0 9 9 2.5 1.62
 0 9 9 1.34 1.19
 0 9 9 2.06 1.06
 0 -9 -10 -0.13 1.06
 0 9 10 0.16 0.86
 0 9 10 0.18 0.87
 0 9 10 0.05 1.32
 0 9 10 0.94 1.31
 0 9 10 0.99 1.15
 0 9 10 0.84 1.68
 0 -9 -11 60.42 2.79
 0 9 11 67.1 2.47
 0 9 11 67.69 2.4
 0 9 11 71.4 1.63
 0 9 11 65.7 3.91
 0 9 11 63.95 2.98
 0 9 11 68.36 2.86
 0 9 11 68.93 3.55
 0 -9 -12 22.17 2.46
 0 9 12 21.36 2.21
 0 9 12 20.99 2.07
 0 9 12 22.07 2.79
 0 9 12 20.22 2.49
 0 9 12 25.3 2.53
 0 9 12 20.91 2.56
 0 9 13 80.31 3.36
 0 9 13 83.62 3.25
 0 9 13 78.03 4.79
 0 9 13 85.86 3.8
 0 9 13 79.34 3.72
 0 -9 -14 5.95 2.25
 0 9 14 4.82 1.86
 0 9 14 5.79 2.85
 0 9 14 5.37 2.09
 0 9 14 5.1 2.13
 0 -9 -15 7.3 2.72
 0 9 15 10.5 2.67
 0 9 15 13.96 2.38
 0 9 15 7.9 2.56
 0 9 15 9.39 2.74
 0 9 15 9.11 2.29
 0 -9 -16 1.03 2.71
 0 9 16 0.4 2.73
 0 9 16 1.33 2.27
 0 9 16 -0.1 2.73
 0 9 16 -0.41 2.03
 0 -9 -17 10.83 3.36
 0 9 17 9.32 4.43
 0 9 17 15.33 5.45
 0 9 17 10.58 3.67
 0 9 17 11.27 3.48
 0 9 17 8.53 2.32
 0 -9 -18 -0.38 3.32
 0 9 18 0.97 2.83
 0 9 18 0.92 3.69
 0 9 18 -0.61 3.02
 0 9 18 -0.39 2.07
 0 -9 -19 13.11 4.26
 0 9 19 12.93 3.41
 0 9 19 11.28 4.55
 0 9 19 12.58 3.98
 0 -9 -20 5.53 4.81
 0 9 20 9.77 3.69
 0 9 20 9.59 3.93
 0 9 20 10.29 4.31
 0 -9 -21 -1.32 5.43
 0 9 21 1.17 4.03
 0 9 21 0.28 5.02
 0 9 21 0.05 4.4
 0 -10 11 18.23 5.37
 0 -10 11 20.98 4.81
 0 10 -11 23.99 5.82
 0 10 -11 13.76 4.66
 0 10 -11 14.3 4.05
 0 -10 10 46.2 6.17
 0 -10 10 37.86 4.87
 0 10 -10 45.29 5.63
 0 10 -10 45.76 6.2
 0 10 -10 45.27 5.94
 0 10 -10 41.98 5.16
 0 -10 9 10.14 4.58
 0 -10 9 6.7 3.87
 0 10 -9 7.71 3.83
 0 10 -9 7.8 4.43
 0 10 -9 5.12 3.81
 0 10 -9 8.34 3.42
 0 -10 8 22.96 4.63
 0 -10 8 18.8 3.59
 0 10 -8 20.73 3.92
 0 10 -8 16.69 4.49
 0 10 -8 17.66 4.11
 0 10 -8 21.69 3.8
 0 -10 7 -0.28 3.29
 0 -10 7 1.2 2.61
 0 10 -7 1.72 2.79
 0 10 -7 0.6 3.56
 0 10 -7 0.05 3.02
 0 10 -7 1.29 2.86
 0 -10 6 42.58 4.72
 0 -10 6 49.65 3.94
 0 10 -6 48.52 4.49
 0 10 -6 51.51 5.34
 0 10 -6 44.51 4.51
 0 10 -6 42.6 4.12
 0 -10 5 0.41 2.32
 0 10 -5 0.49 2.23
 0 10 -5 0.22 3.3
 0 10 -5 0.08 2.35
 0 10 -5 1.23 2.52
 0 -10 4 -0.28 2.37
 0 -10 4 -0.45 2.63
 0 -10 4 0.45 2.29
 0 10 -4 1.28 2.23
 0 10 -4 -1.71 2.86
 0 10 -4 0.42 2.8
 0 10 -4 0.71 2.27
 0 10 -4 -0.75 2.23
 0 -10 3 1.4 2.2
 0 -10 3 2.2 1.85
 0 10 -3 3.39 2.19
 0 10 -3 2.05 2.67
 0 10 -3 1.77 2.57
 0 10 -3 1.83 2.08
 0 10 -3 3.35 2.41
 0 -10 2 4.66 2.08
 0 -10 2 5.75 1.83
 0 -10 2 3.63 1.53
 0 10 -2 4.85 1.91
 0 10 -2 5.34 2.27
 0 10 -2 3.59 2.08
 0 10 -2 4.95 2.05
 0 10 -2 6.19 2.44
 0 -10 1 -0.7 1.73
 0 -10 1 -0.35 1.27
 0 -10 1 0.62 1.21
 0 10 -1 -0.22 1.51
 0 10 -1 0.33 1.84
 0 10 -1 0.03 2.17
 0 10 -1 -0.84 1.56
 0 10 -1 -1.04 2.04
 0 -10 0 10.89 1.94
 0 10 0 13.36 1.91
 0 10 0 9.92 1.92
 0 10 0 12.95 2.75
 0 10 0 11.51 1.9
 0 10 0 8.72 2.5
 0 -10 -1 1.14 1.45
 0 10 1 1.09 1.34
 0 10 1 1.43 2.04
 0 10 1 0.69 1.42
 0 10 1 1.62 1.74
 0 10 1 1.54 1.59
 0 -10 -2 6.17 1.46
 0 10 2 6.1 1.25
 0 10 2 5.81 1.28
 0 10 2 6.48 2.08
 0 10 2 7.05 1.48
 0 10 2 5.51 1.77
 0 10 2 7.91 2.31
 0 -10 -3 18.7 2.05
 0 -10 -3 0.15 0.94
 0 10 3 20.02 1.45
 0 10 3 18.84 1.49
 0 10 3 22.18 2.65
 0 10 3 20 1.18
 0 10 3 20.66 1.77
 0 10 3 18.86 2.04
 0 10 3 19.41 2.41
 0 -10 -4 0.25 1.1
 0 10 4 0.81 0.67
 0 10 4 0.31 0.68
 0 10 4 0.62 1.57
 0 10 4 1.2 1
 0 10 4 1.06 1.15
 0 -10 -5 34.27 1.8
 0 -10 -5 34.23 1.69
 0 -10 -5 31.32 2.89
 0 10 5 34.94 0.71
 0 10 5 36.62 2.72
 0 10 5 32.48 2.03
 0 10 5 34.17 1.77
 0 -10 -6 84.26 2.07
 0 10 6 86.14 3.38
 0 10 6 83.23 3
 0 10 6 87.3 2.26
 0 -10 -7 39.77 1.59
 0 10 7 39.99 2.47
 0 10 7 40.93 2.67
 0 10 7 40.52 1.79
 0 -10 -8 116.51 2.54
 0 -10 -8 115.4 2.45
 0 10 8 125.84 3.56
 0 10 8 117.38 4.11
 0 10 8 115.89 2.59
 0 10 8 118.74 2.88
 0 -10 -9 6.61 1.31
 0 -10 -9 7.11 1.22
 0 10 9 8.05 1.53
 0 10 9 8.44 2
 0 10 9 6.74 1.38
 0 10 9 6.83 1.29
 0 10 9 8.25 1.9
 0 10 10 90.31 1.69
 0 10 10 88.66 2.71
 0 10 10 87.03 4.31
 0 10 10 85.28 2.94
 0 10 10 87.43 2.81
 0 10 10 90.22 4.3
 0 10 11 3.94 1
 0 10 11 3.95 1.03
 0 10 11 4.94 1.28
 0 10 11 4.5 2.11
 0 10 11 4.52 1.48
 0 10 11 3.53 2.15
 0 10 12 38.59 2.18
 0 10 12 38.23 1.29
 0 10 12 38.84 3.24
 0 10 12 38.13 3.26
 0 10 12 42.4 2.9
 0 10 12 37.8 3.32
 0 -10 -13 1.26 1.76
 0 10 13 1.65 1.5
 0 10 13 1.93 1.42
 0 10 13 -0.12 2.25
 0 10 13 1.87 1.87
 0 10 13 -0.28 1.98
 0 -10 -14 7.46 3.82
 0 10 14 7.71 2.02
 0 10 14 7.24 1.84
 0 10 14 6.15 2.99
 0 10 14 7.91 2.48
 0 -10 -15 -0.79 2.33
 0 10 15 -0.43 2.12
 0 10 15 0.99 1.84
 0 10 15 0.93 2.93
 0 10 15 -1.23 2.36
 0 10 15 0.34 2.25
 0 -10 -16 48.77 4.37
 0 10 16 53.6 3.74
 0 10 16 49.8 4.45
 0 10 16 54.94 4.12
 0 -10 -17 6.77 3.09
 0 10 17 5.54 2.53
 0 10 17 7.73 3.87
 0 10 17 6.38 2.95
 0 10 17 8.43 2.74
 0 -10 -18 19.53 3.93
 0 10 18 19.76 3.29
 0 10 18 21.86 3.99
 0 10 18 24.15 3.94
 0 10 18 22.55 3.09
 0 -10 -19 0.27 3.98
 0 10 19 -0.04 2.99
 0 10 19 -0.02 4.19
 0 10 19 -2.83 3.76
 0 10 19 -0.27 2.45
 0 -10 -20 1.68 5.19
 0 10 20 2.26 3.47
 0 10 20 2.63 4.57
 0 10 20 0.14 3.91
 0 10 21 4.09 4.06
 0 10 21 4.96 5.06
 0 10 21 4.15 4.54
 0 -11 10 4.68 4.79
 0 -11 10 5.95 4.59
 0 11 -10 3.96 4.63
 0 11 -10 3.76 5.29
 0 11 -10 3.38 5.37
 0 11 -10 0.07 3.88
 0 -11 9 -0.3 5.28
 0 -11 9 0.68 3.56
 0 11 -9 0.06 3.96
 0 11 -9 2.55 4.68
 0 11 -9 0.46 3.95
 0 11 -9 0.95 3.69
 0 -11 8 3.27 4.25
 0 -11 8 3.59 3.6
 0 11 -8 1.9 3.64
 0 11 -8 0.51 4.1
 0 11 -8 3.34 3.88
 0 11 -8 0.1 3.15
 0 -11 7 -2.02 3.64
 0 -11 7 -1.34 3.16
 0 11 -7 -0.75 3.08
 0 11 -7 -0.81 2.84
 0 11 -7 0.1 3.27
 0 11 -7 -0.8 2.99
 0 -11 6 -0.49 3.23
 0 -11 6 0.2 2.81
 0 11 -6 1.97 2.93
 0 11 -6 -1.03 2.58
 0 11 -6 -0.63 3.09
 0 11 -6 0.08 2.99
 0 -11 5 1.38 2.89
 0 -11 5 2.11 2.55
 0 11 -5 0.65 2.71
 0 11 -5 0.16 2.51
 0 11 -5 -0.53 2.67
 0 11 -5 1.92 2.78
 0 -11 4 3.74 2.87
 0 -11 4 3.36 2.97
 0 -11 4 4.69 2.28
 0 11 -4 -0.28 2.29
 0 11 -4 3.77 3.44
 0 11 -4 5.58 3.42
 0 11 -4 3.37 2.6
 0 11 -4 0.89 2.68
 0 -11 3 3.11 2.52
 0 -11 3 4.26 2.75
 0 -11 3 2.85 2.02
 0 11 -3 1.73 2.32
 0 11 -3 3.16 3.07
 0 11 -3 2.91 3.1
 0 11 -3 5.39 2.52
 0 11 -3 4.95 2.72
 0 -11 2 8.16 2.62
 0 -11 2 7.45 2.14
 0 -11 2 7.79 1.77
 0 11 -2 7.8 2.22
 0 11 -2 7.77 2.65
 0 11 -2 5.72 2.93
 0 11 -2 6.54 2.32
 0 11 -2 7.49 2.76
 0 -11 1 28.7 3.05
 0 -11 1 28.55 1.84
 0 11 -1 27.12 2.87
 0 11 -1 26.8 3.31
 0 11 -1 28.61 3.33
 0 11 -1 25.61 2.92
 0 11 -1 28.67 3.67
 0 -11 0 27.45 2.99
 0 11 0 25.07 2.6
 0 11 0 26.85 2.85
 0 11 0 28.01 3.6
 0 11 0 24.81 2.92
 0 11 0 27.37 3.55
 0 11 1 57.32 2.85
 0 11 1 53.97 2.93
 0 11 1 58.92 4.26
 0 11 1 56.17 3.18
 0 11 1 59.61 4.21
 0 -11 -2 2.61 1.54
 0 11 2 2.31 1.37
 0 11 2 1.96 2.16
 0 11 2 3.91 1.58
 0 11 2 3.46 1.87
 0 11 2 2.45 2.23
 0 -11 -3 0.13 1.14
 0 11 3 47.64 2.05
 0 11 3 44.18 2.05
 0 11 3 46.27 3.62
 0 11 3 49.35 2.64
 0 11 3 44.51 3.82
 0 11 4 6.62 0.95
 0 11 4 5.88 0.95
 0 11 4 6.83 2.19
 0 11 4 6.25 1.08
 0 11 4 8.63 1.45
 0 11 4 6.15 1.62
 0 11 4 5.22 2.38
 0 -11 -5 30.77 2.05
 0 -11 -5 33.1 1.84
 0 11 5 33.07 3.16
 0 11 5 33.17 2.06
 0 11 5 32.65 2.21
 0 11 5 39.42 3.16
 0 -11 -6 4.21 1.08
 0 11 6 3.34 1.78
 0 11 6 3.98 1.44
 0 11 6 4.47 1.32
 0 11 6 2.9 1.07
 0 11 6 2.9 1.72
 0 -11 -7 19.78 1.56
 0 -11 -7 20.26 1.45
 0 11 7 21.63 2.5
 0 11 7 20.4 2.39
 0 11 7 20.06 1.81
 0 11 7 21.52 1.68
 0 11 7 20.36 2.71
 0 -11 -8 7.41 1.18
 0 -11 -8 8.29 1.13
 0 11 8 7.16 1.9
 0 11 8 6.47 1.9
 0 11 8 8.05 1.4
 0 11 8 7.56 1.28
 0 11 8 5 2.39
 0 -11 -9 75.61 2.36
 0 -11 -9 79.76 2.29
 0 11 9 84.64 3.32
 0 11 9 76.45 3.9
 0 11 9 76.54 2.66
 0 11 9 81.18 2.57
 0 11 9 83.36 4.52
 0 -11 -10 4.11 1.27
 0 11 10 3.36 1.48
 0 11 10 3.75 2.1
 0 11 10 4.1 1.64
 0 11 10 3.36 1.41
 0 11 10 4.41 2.19
 0 -11 -11 0.52 1.4
 0 11 11 0.72 1.22
 0 11 11 -0.83 1.95
 0 11 11 1.13 1.47
 0 11 11 -0.31 2.17
 0 11 12 7.55 1.02
 0 11 12 7.28 1.31
 0 11 12 6.36 2.43
 0 11 12 7.47 2.17
 0 11 12 8.27 1.92
 0 11 12 6.95 2.53
 0 -11 -13 0.23 1.63
 0 11 13 2.59 1.23
 0 11 13 3.54 2.48
 0 11 13 4.47 1.95
 0 11 13 2.17 2.36
 0 -11 -14 9.68 2.32
 0 11 14 7.65 1.75
 0 11 14 7.3 1.63
 0 11 14 8.33 3.08
 0 11 14 10.85 2.43
 0 11 14 13.78 2.91
 0 -11 -15 -0.28 2.29
 0 11 15 0.21 1.84
 0 11 15 0.11 1.67
 0 11 15 -0.81 2.98
 0 11 15 -0.67 2.3
 0 11 15 0.07 2.61
 0 -11 -16 9 2.91
 0 11 16 9.06 2.5
 0 11 16 9.65 2.24
 0 11 16 13.16 3.86
 0 11 16 10.36 3.06
 0 11 16 10.46 2.82
 0 -11 -17 18.95 3.55
 0 11 17 14.31 2.66
 0 11 17 20.84 4.29
 0 11 17 23.49 3.83
 0 11 17 21.7 3.41
 0 -11 -18 2.46 3.61
 0 11 18 0.38 2.55
 0 11 18 0.03 3.94
 0 11 18 1.31 3.48
 0 11 18 0.55 2.92
 0 11 19 10.81 3.2
 0 11 19 11.72 3.89
 0 11 19 11.38 5.02
 0 11 20 0.05 3.26
 0 11 20 -1.07 4.73
 0 11 20 -1.08 3.88
 0 -12 9 2.99 5.33
 0 -12 9 1.06 4.49
 0 12 -9 -0.75 4.41
 0 12 -9 1.3 5.45
 0 12 -9 -0.2 3.85
 0 -12 8 9.51 4.86
 0 12 -8 6.55 4.18
 0 12 -8 3.82 4.46
 0 12 -8 9.02 5.06
 0 -12 7 0.79 4.14
 0 -12 7 -0.47 3.42
 0 12 -7 -0.21 3.55
 0 12 -7 1.45 4.54
 0 12 -7 1.21 2.88
 0 12 -7 -3.08 3.38
 0 -12 6 2.18 3.88
 0 -12 6 -0.37 2.97
 0 12 -6 0.3 3.25
 0 12 -6 1.76 4.11
 0 12 -6 1.05 3.51
 0 12 -6 0.25 3.18
 0 -12 5 1.81 3.52
 0 -12 5 1.87 2.71
 0 12 -5 1.96 2.97
 0 12 -5 2.9 2.94
 0 12 -5 3.02 3.24
 0 12 -5 1.92 3.22
 0 -12 4 7.6 3.55
 0 12 -4 10.47 3.01
 0 12 -4 8.44 4.34
 0 12 -4 8.83 3.16
 0 12 -4 10.19 3.22
 0 12 -4 9.32 3.38
 0 -12 3 1.62 2.79
 0 -12 3 0.67 2.52
 0 -12 3 2.23 2.15
 0 12 -3 2.36 2.39
 0 12 -3 0.07 3.25
 0 12 -3 1.16 3.35
 0 12 -3 1.09 2.9
 0 12 -3 0.44 2.72
 0 -12 2 28.21 3.48
 0 12 -2 27.98 3.49
 0 12 -2 28.49 3.79
 0 12 -2 30.32 4.37
 0 12 -2 32.21 3.75
 0 12 -2 33.62 4.06
 0 -12 1 36.39 3.86
 0 12 -1 34.65 3.31
 0 12 -1 29.51 3.33
 0 12 -1 41.47 3.96
 0 12 -1 31.98 3.74
 0 12 -1 34.43 4.22
 0 -12 0 14.28 2.53
 0 12 0 15.36 2.3
 0 12 0 15.23 2.58
 0 12 0 13.21 3.34
 0 12 0 14.77 2.5
 0 12 0 12.12 3.2
 0 -12 -1 -0.95 1.83
 0 12 1 0.32 1.55
 0 12 1 0.03 1.75
 0 12 1 2.11 2.68
 0 12 1 -0.56 1.9
 0 12 1 -0.3 2.53
 0 -12 -2 2.29 1.76
 0 12 2 4.44 1.51
 0 12 2 2.42 1.55
 0 12 2 3.44 2.55
 0 12 2 4.32 1.89
 0 12 2 3.22 2.11
 0 -12 -3 1.1 1.45
 0 12 3 4.87 1.32
 0 12 3 5.55 2.54
 0 12 3 4.95 1.69
 0 12 3 4.93 2.11
 0 12 3 5.12 2.69
 0 12 4 20.07 1.4
 0 12 4 16.46 1.57
 0 12 4 23.54 3.16
 0 12 4 17.75 2.13
 0 12 4 18.63 2.32
 0 12 4 17.79 3.24
 0 -12 -5 28.77 2.08
 0 12 5 28.63 3.23
 0 12 5 27.84 1.99
 0 12 5 28.62 2.6
 0 12 5 30.49 3.19
 0 -12 -6 15.64 1.8
 0 -12 -6 16.49 1.75
 0 12 6 16.97 2.72
 0 12 6 16.18 1.9
 0 12 6 17.53 1.89
 0 12 6 17.14 1.95
 0 12 6 15.18 2.68
 0 -12 -7 0.4 1.1
 0 -12 -7 0.87 1.13
 0 12 7 0.38 2.14
 0 12 7 1.07 1.58
 0 12 7 0.29 1.34
 0 12 7 0.6 1.19
 0 12 7 -0.57 1.68
 0 -12 -8 5.25 1.18
 0 12 8 5.95 2.02
 0 12 8 5.63 1.99
 0 12 8 6.45 1.56
 0 12 8 5.67 1.28
 0 12 8 5.85 2.17
 0 -12 -9 3.52 1.16
 0 12 9 3.4 1.84
 0 12 9 2 2
 0 12 9 4.01 1.51
 0 12 9 5.32 1.4
 0 12 9 2.95 2.52
 0 12 10 5.64 1.83
 0 12 10 6.75 2.4
 0 12 10 5.78 1.79
 0 12 10 5.22 1.48
 0 12 10 5.54 2.7
 0 -12 -11 5.11 1.44
 0 12 11 4.94 1.71
 0 12 11 3.7 2.37
 0 12 11 5.77 1.72
 0 12 11 5.93 2.62
 0 -12 -12 0.97 1.54
 0 12 12 1.2 1.34
 0 12 12 0.68 2.43
 0 12 12 0.38 2.15
 0 12 12 0.56 1.71
 0 12 12 0.66 2.5
 0 12 13 0.19 1.13
 0 12 13 1.03 2.57
 0 12 13 -0.85 1.92
 0 12 13 0.55 2.57
 0 12 14 2.74 1.05
 0 12 14 4.5 2.98
 0 12 14 4.09 2.16
 0 12 14 3.75 2.76
 0 -12 -15 4.35 2.36
 0 12 15 11.16 2.38
 0 12 15 13.39 1.71
 0 12 15 15.02 3.74
 0 12 15 17.57 2.92
 0 12 15 17.55 3.34
 0 -12 -16 0.71 2.7
 0 12 16 0.12 1.92
 0 12 16 -0.06 1.67
 0 12 16 1.04 3.5
 0 12 16 -1.18 2.56
 0 12 16 0.86 3
 0 -12 -17 7.04 3.55
 0 12 17 6.67 2.22
 0 12 17 9.59 3.99
 0 12 17 5.77 3.28
 0 12 17 7.88 3.29
 0 12 18 15.61 2.77
 0 12 18 17.33 4.66
 0 12 18 16.68 4.03
 0 12 18 20.37 3.93
 0 12 19 -0.05 2.71
 0 12 19 -0.56 4.46
 0 12 19 0.24 4.44
 0 12 19 0.13 3.4
 0 12 20 26.34 3.79
 0 12 20 26.81 5.73
 0 12 20 28.29 5.25
 0 -13 8 12.63 6.53
 0 13 -8 15.18 5.09
 0 -13 7 21.58 5.66
 0 -13 7 19.88 4.26
 0 13 -7 18.31 4.71
 0 13 -7 23.34 6
 0 13 -7 17.95 5.03
 0 13 -7 23.13 5.14
 0 -13 6 3.01 4.37
 0 -13 6 -0.12 3.39
 0 13 -6 1.62 3.75
 0 13 -6 3.34 4.86
 0 13 -6 0.64 3.83
 0 13 -6 0.85 3.88
 0 -13 5 15.72 4.43
 0 13 -5 16.05 3.82
 0 13 -5 14.07 4.87
 0 13 -5 15.22 4.21
 0 13 -5 12.78 4.23
 0 -13 4 5.13 3.7
 0 -13 4 2.33 3.32
 0 13 -4 3.65 3
 0 13 -4 4.3 3.2
 0 13 -4 2.96 3.37
 0 13 -4 4.52 3.42
 0 -13 3 0.49 3.15
 0 -13 3 -0.45 2
 0 13 -3 -0.04 2.53
 0 13 -3 1.15 3.57
 0 13 -3 -1.05 2.88
 0 13 -3 0.27 2.81
 0 -13 2 -0.75 3
 0 -13 2 0.49 1.38
 0 13 -2 0.22 3.48
 0 13 -2 0.76 3.59
 0 13 -2 0.15 2.66
 0 13 -2 0.77 2.37
 0 -13 1 -0.26 2.54
 0 13 -1 -1.28 2.14
 0 13 -1 0.08 2.79
 0 13 -1 0.22 3.12
 0 13 -1 -0.46 2.39
 0 13 -1 -0.74 2.76
 0 -13 0 9.54 2.78
 0 13 0 10.35 2.38
 0 13 0 8.75 3.14
 0 13 0 10.37 3.53
 0 13 0 12.56 2.94
 0 13 0 11.22 3.52
 0 -13 -1 1.53 2.25
 0 13 1 2.49 1.84
 0 13 1 2.94 2.11
 0 13 1 2.99 3.04
 0 13 1 3.7 2.15
 0 13 1 2.5 3.01
 0 -13 -2 3.78 2.06
 0 13 2 4.19 1.66
 0 13 2 3.43 1.79
 0 13 2 4.29 2.93
 0 13 2 1.59 2.21
 0 13 2 3.3 2.32
 0 -13 -3 3.59 1.85
 0 13 3 3.71 1.37
 0 13 3 2.99 1.44
 0 13 3 3.82 2.73
 0 13 3 4.83 2.03
 0 13 3 4.25 2.96
 0 13 4 0.24 0.95
 0 13 4 0.47 2.49
 0 13 4 -0.04 1.66
 0 13 4 0.23 2.12
 0 13 4 1.37 2.66
 0 -13 -5 -0.31 1.39
 0 13 5 -0.37 2.29
 0 13 5 -0.81 1.97
 0 13 5 -1.22 1.9
 0 -13 -6 -0.24 1.3
 0 13 6 0.81 2.16
 0 13 6 0.01 1.37
 0 13 6 -0.2 1.48
 0 13 6 0.25 2.56
 0 13 7 15.02 2.68
 0 13 7 14.42 2.13
 0 13 7 12.11 2.05
 0 13 7 14.68 1.85
 0 13 7 11.95 3.24
 0 -13 -8 46.15 1.86
 0 13 8 54.47 3.63
 0 13 8 50.33 3.28
 0 13 8 43.92 2.78
 0 13 8 44.63 2.35
 0 13 8 48.51 4.49
 0 -13 -9 94.82 2.53
 0 -13 -9 87.13 2.14
 0 13 9 94.56 4.94
 0 13 9 94.54 4.32
 0 13 9 92.65 3.28
 0 13 9 82.63 2.91
 0 13 9 96.11 4.96
 0 -13 -10 52.79 1.99
 0 13 10 55.1 3.56
 0 13 10 56.36 4.1
 0 13 10 52.92 3.08
 0 13 10 55.44 2.74
 0 13 10 56.52 4.74
 0 -13 -11 43.64 2.16
 0 13 11 47.42 3.2
 0 13 11 45.42 3.9
 0 13 11 48.04 2.86
 0 13 11 47.61 4.6
 0 13 12 -0.49 1.7
 0 13 12 -0.24 2.44
 0 13 12 0.57 2.26
 0 13 12 -0.81 1.8
 0 13 12 -0.34 2.75
 0 -13 -13 9.59 1.93
 0 13 13 8.7 1.67
 0 13 13 9.75 3.18
 0 13 13 9.06 2.27
 0 13 13 10.06 3.1
 0 -13 -14 1.33 2
 0 13 14 0.76 0.72
 0 13 14 0.61 2.98
 0 13 14 1.87 2.33
 0 13 14 0.08 2.93
 0 13 15 17.62 4.52
 0 13 15 16.53 3.26
 0 13 15 13.98 3.56
 0 13 16 2.2 0.99
 0 13 16 2.94 1.24
 0 13 16 2.75 3.75
 0 13 16 3.92 2.94
 0 13 16 3.32 3.5
 0 13 17 17.64 4.65
 0 13 17 18.98 3.66
 0 13 17 15.37 4.04
 0 13 18 1.32 2.02
 0 13 18 1.24 3.96
 0 13 18 3.11 3.7
 0 13 18 0.56 3.76
 0 13 19 24.81 5.64
 0 13 19 28.5 4.88
 0 13 19 27.78 4.56
 0 -14 6 6.27 5.46
 0 14 -6 6.4 5.39
 0 14 -6 2.67 4.57
 0 14 -6 2.8 4.57
 0 -14 5 2.09 4.62
 0 14 -5 1.71 3.53
 0 14 -5 -1.45 5.52
 0 14 -5 2.23 4.1
 0 14 -5 2.47 4.26
 0 -14 4 1.44 4.37
 0 14 -4 1.14 3.33
 0 14 -4 -0.45 4.53
 0 14 -4 -0.23 3.69
 0 14 -4 -0.26 4.07
 0 -14 3 12.05 5.11
 0 14 -3 12.04 3.25
 0 14 -3 9.98 3.74
 0 14 -3 12.37 3.9
 0 14 -3 10.28 3.97
 0 -14 2 10.26 3.88
 0 14 -2 10.17 3.2
 0 14 -2 9.75 4.49
 0 14 -2 8.31 3.38
 0 14 -2 8.63 3.17
 0 -14 1 1.37 3.25
 0 14 -1 0.14 3.71
 0 14 -1 0.57 3.18
 0 14 -1 1.06 2.61
 0 -14 0 13.69 3.17
 0 14 0 17.09 2.78
 0 14 0 12.41 3.96
 0 14 0 17.34 3.25
 0 14 0 14.88 4.01
 0 -14 -1 8.03 2.82
 0 14 1 8.92 2.26
 0 14 1 7.17 2.51
 0 14 1 10.03 3.8
 0 14 1 8.02 2.91
 0 14 1 8.72 3.63
 0 -14 -2 9.85 2.62
 0 14 2 7.12 1.89
 0 14 2 6.57 2.03
 0 14 2 8.86 4.04
 0 14 2 7.48 2.68
 0 14 2 8.31 2.89
 0 -14 -3 1.8 2.13
 0 14 3 1.5 1.43
 0 14 3 1.61 1.52
 0 14 3 3.13 2.94
 0 14 3 3.06 3.24
 0 14 4 12.8 1.39
 0 14 4 15.87 3.53
 0 14 4 13.26 3.61
 0 -14 -5 -0.69 1.69
 0 14 5 -0.98 2.62
 0 -14 -6 4.17 1.61
 0 14 6 4.21 2.69
 0 14 6 3.68 1.45
 0 14 6 3.09 2.35
 0 14 6 3.06 1.82
 0 14 6 3.26 3.5
 0 -14 -7 5.78 1.61
 0 14 7 5.76 2.69
 0 14 7 3.91 1.83
 0 14 7 6.01 2.23
 0 14 7 5.34 1.83
 0 14 7 7.25 3.41
 0 -14 -8 4.24 1.24
 0 14 8 5.97 2.52
 0 14 8 4.46 2.1
 0 14 8 4.37 1.74
 0 14 8 5.74 3.28
 0 -14 -9 2.02 1.03
 0 14 9 1.41 2.47
 0 14 9 1.56 2.11
 0 14 9 1.93 1.66
 0 14 9 3.21 3.05
 0 -14 -10 7.96 1.04
 0 14 10 10.11 2.57
 0 14 10 9.48 2.7
 0 14 10 8.56 1.88
 0 14 10 7.97 2.73
 0 -14 -11 0.98 1.1
 0 14 11 0.13 2.19
 0 14 11 0.59 2.61
 0 14 11 0.66 2.2
 0 14 11 0.76 1.8
 0 14 11 0.17 3.08
 0 -14 -12 1.01 1.33
 0 14 12 -0.88 2
 0 14 12 -0.16 2.66
 0 14 12 0.96 2.59
 0 14 12 1.12 1.89
 0 14 12 0.11 3.05
 0 -14 -13 1.9 1.67
 0 14 13 2.49 1.89
 0 14 13 2.09 3.15
 0 14 13 2.75 2.26
 0 14 13 2.71 3.32
 0 14 14 1.33 2.02
 0 14 14 4.7 3.33
 0 14 14 3.5 2.48
 0 14 14 2.78 3.11
 0 14 15 10.03 4.56
 0 14 15 9.48 3.66
 0 14 16 -1.4 3.74
 0 14 16 1.14 3.04
 0 14 16 -1.49 3.7
 0 14 17 0.05 4.1
 0 14 17 0.66 3.42
 0 14 17 -0.61 3.92
 0 14 18 0.62 4.42
 0 14 18 0.73 3.72
 0 14 18 2.52 3.83
 0 14 19 0.19 4.51
 0 14 19 2.42 4.19
 0 14 19 -1.11 4.46
 0 15 -4 2.26 3.95
 0 15 -4 6.44 5.57
 0 15 -4 5.78 4.39
 0 15 -4 1.52 4.36
 0 -15 3 12.04 4.78
 0 15 -3 10.09 3.77
 0 15 -3 6.04 4.61
 0 15 -3 7.47 4.49
 0 -15 2 10.1 4.26
 0 15 -2 4.76 3.3
 0 15 -2 6.64 4.87
 0 15 -2 6.93 3.81
 0 15 -2 8.94 4.26
 0 -15 1 34.61 4.67
 0 15 -1 30.59 3.76
 0 15 -1 31.37 5.53
 0 15 -1 33.03 4.45
 0 15 -1 37.17 4.81
 0 -15 0 14.97 3.82
 0 15 0 14.34 4.48
 0 15 0 16.93 3.89
 0 15 0 16.24 4.52
 0 -15 -1 25.51 3.77
 0 15 1 30.75 3.33
 0 15 1 24.22 4.8
 0 15 1 27.72 3.7
 0 15 1 23.61 4.75
 0 -15 -2 4.64 4.33
 0 15 2 6.03 1.96
 0 15 2 5.14 2.3
 0 15 2 6.38 3.89
 0 15 2 9.67 3.06
 0 15 2 6.27 3.01
 0 -15 -3 49.63 4
 0 15 3 36.88 3.01
 0 15 3 55.38 5.46
 0 15 3 46.06 5.62
 0 15 4 3.76 0.76
 0 15 4 4.38 3.91
 0 15 4 4.58 2.82
 0 -15 -5 44.65 3.26
 0 15 5 46.68 4.98
 0 15 5 44.09 5.28
 0 15 6 3.51 3.12
 0 15 6 1.57 2.12
 0 15 6 1.2 3.43
 0 -15 -7 5.22 1.68
 0 15 7 4.26 2.96
 0 15 7 3.88 1.78
 0 15 7 5.43 2.16
 0 15 7 6.22 3.64
 0 -15 -8 0.96 1.24
 0 15 8 2.33 2.71
 0 15 8 1.33 2.03
 0 15 8 1.62 2.71
 0 15 8 1.29 1.95
 0 15 8 1.57 3.47
 0 15 9 3.29 2.87
 0 15 9 1.25 2.36
 0 15 9 2.73 1.83
 0 15 9 2.67 3.5
 0 15 10 3.24 2.69
 0 15 10 4.65 2.68
 0 15 10 3 1.96
 0 15 10 6.1 3.68
 0 15 11 0.92 2.61
 0 15 11 1.53 2.76
 0 15 11 2.07 2.63
 0 15 12 -1.07 2.33
 0 15 12 -0.27 2.7
 0 15 12 0.15 2.15
 0 15 12 -0.82 3.42
 0 15 13 3.31 2.36
 0 15 13 3.57 3.2
 0 15 13 4.44 2.46
 0 15 13 3.54 3.63
 0 15 14 -0.39 2.78
 0 15 14 -0.15 3.28
 0 15 14 0.09 2.63
 0 15 14 0.23 3.73
 0 15 15 1.21 3.93
 0 15 15 3.02 5.06
 0 15 15 0.71 3.8
 0 15 16 4 4.16
 0 15 16 5.05 3.37
 0 15 16 3.98 4.27
 0 15 17 5.3 4.56
 0 15 17 1.69 3.68
 0 15 17 2.01 4.48
 0 15 18 0.62 4.66
 0 15 18 -0.6 4.29
 0 15 18 2.08 4.27
 0 16 -2 7.41 3.7
 0 16 -2 4.42 5.29
 0 16 -2 6.52 4.38
 0 16 -2 7.4 4.89
 0 16 -1 0.67 3.09
 0 16 -1 1.53 4.34
 0 16 -1 1.34 3.5
 0 16 0 0.9 2.77
 0 16 0 2.36 4.48
 0 16 0 1.67 4.45
 0 16 1 13.89 4.13
 0 16 1 22.98 5.3
 0 16 1 22.14 5.26
 0 16 2 16.31 2.42
 0 16 2 22.93 5.04
 0 16 2 17.91 4.06
 0 16 3 1.49 1.56
 0 16 3 2.8 3.08
 0 16 3 3.4 4.2
 0 16 4 4.27 3.9
 0 16 4 5.27 3.19
 0 16 5 6.36 3.85
 0 16 5 1.84 2.71
 0 16 5 -0.68 3.73
 0 16 6 5.33 3.67
 0 16 6 3.99 2.41
 0 16 6 1.02 3.81
 0 16 7 2.46 3.32
 0 16 7 1.17 2.34
 0 16 7 1.34 3.85
 0 16 8 2.9 3.2
 0 16 8 2.3 2.14
 0 16 8 2.82 2.33
 0 16 8 5.44 3.94
 0 16 9 -0.05 3.28
 0 16 9 -0.15 2.49
 0 16 9 0.49 2.23
 0 16 9 3.25 3.89
 0 16 10 44.33 4.84
 0 16 10 45.33 4.43
 0 16 10 41.22 3.45
 0 16 10 52.34 6.04
 0 16 11 4.77 3.17
 0 16 11 4.26 3.16
 0 16 11 3.77 2.36
 0 16 11 4.31 4.04
 0 16 12 27.76 3.69
 0 16 12 28.66 4.06
 0 16 12 27.11 3.02
 0 16 12 27.71 4.32
 0 16 13 3.45 3.53
 0 16 13 4.38 2.9
 0 16 13 4.63 4.22
 0 16 14 27.99 4.84
 0 16 14 26.31 4.9
 0 16 15 0.53 3.94
 0 16 15 2.78 4.46
 0 16 16 5.32 4.44
 0 16 16 3.8 4.62
 0 16 17 2.72 5.07
 0 16 17 0.32 4.61
 0 17 1 -0.07 2.62
 0 17 1 2.55 5.14
 0 17 2 -0.98 2.2
 0 17 2 -3.64 4.72
 0 17 2 -0.1 3.5
 0 17 3 1.41 3.46
 0 17 3 1.21 4.67
 0 17 4 16.09 4.95
 0 17 4 12.61 4.07
 0 17 5 1.02 4.2
 0 17 5 2.42 3.25
 0 17 5 3.89 4.5
 0 17 6 3.53 4.1
 0 17 6 4.57 2.96
 0 17 6 8.98 4.77
 0 17 7 4.2 3.97
 0 17 7 5.55 4.45
 0 17 8 -0.21 3.87
 0 17 8 0.17 2.76
 0 17 8 0.38 3.19
 0 17 9 2.48 3.78
 0 17 9 3.06 3.41
 0 17 10 -1.22 3.57
 0 17 10 -0.63 4.14
 0 17 11 29.17 4.38
 0 17 11 23.69 3.93
 0 17 11 32.76 5.7
 0 17 12 5.79 3.6
 0 17 12 3.58 3.73
 0 17 12 5.82 4.66
 0 17 13 28.96 4.73
 0 17 13 24.59 4.61
 0 17 14 1.79 4.38
 0 17 14 -0.41 4.72
 0 17 15 12.28 4.86
 0 17 15 12.51 5.07
 0 18 4 18.45 4.91
 0 18 4 18.05 4.79
 0 18 5 -0.83 4.74
 0 18 5 1.76 5.15
 0 18 6 14.48 5.08
 0 18 6 12.36 5.48
 0 18 7 0.2 4.35
 0 18 7 -0.08 3.71
 0 18 8 21.99 5.27
 0 18 9 -0.05 4.3
 0 18 10 12.87 5.28
 0 18 11 25.26 4.71
 0 18 12 3.5 4.71
 -1 18 10 10.01 5.27
 -1 18 10 10.62 4.4
 -1 18 9 3.6 4.71
 -1 18 9 4.6 4.08
 -1 18 8 40.5 5.63
 -1 18 8 32.46 5.4
 -1 18 7 3.96 5.03
 -1 18 7 2.92 5.02
 -1 17 14 0.71 4.85
 -1 17 13 32.26 4.95
 -1 17 13 31.7 5.9
 -1 17 12 14.82 3.91
 -1 17 12 10.83 4.02
 -1 17 12 14.14 5.24
 -1 17 11 17.65 4
 -1 17 11 16.38 3.85
 -1 17 11 15.33 5.09
 -1 17 10 5.08 3.87
 -1 17 10 2.74 3.5
 -1 17 9 10.08 4.15
 -1 17 9 6.71 3.21
 -1 17 9 7.08 3.79
 -1 17 8 1.69 3.77
 -1 17 8 3.31 3.03
 -1 17 8 0.67 3.36
 -1 17 7 21.33 4.61
 -1 17 7 21.3 3.81
 -1 17 7 23.53 4.55
 -1 17 6 1.7 4.36
 -1 17 6 2.69 3.29
 -1 17 6 4.45 4.74
 -1 17 5 12.21 4.54
 -1 17 5 13.96 3.74
 -1 17 5 12.26 5.07
 -1 17 4 1.84 4.31
 -1 17 4 3.41 3.61
 -1 17 4 0.94 3.54
 -1 17 3 0.68 2.15
 -1 17 3 1 3.56
 -1 17 3 0.74 3.85
 -1 17 3 2.86 5.02
 -1 17 2 -2.08 2.63
 -1 17 2 2.02 4.97
 -1 17 2 -0.29 3.83
 -1 16 16 20.66 5.23
 -1 16 16 17.94 5.24
 -1 16 15 0.81 4.41
 -1 16 15 -0.12 4.24
 -1 16 14 39.36 5
 -1 16 14 42.92 4.68
 -1 16 14 43.36 6.04
 -1 16 13 0.44 3.38
 -1 16 13 2.06 3.23
 -1 16 12 9.12 3.13
 -1 16 12 10.44 3.74
 -1 16 12 9.8 3.08
 -1 16 12 9.57 4.52
 -1 16 11 -0.06 2.97
 -1 16 11 0.99 3.18
 -1 16 11 1.28 2.7
 -1 16 11 0.58 4
 -1 16 10 6.41 3.27
 -1 16 10 3.2 2.95
 -1 16 10 1.87 2.66
 -1 16 10 3.24 3.17
 -1 16 9 0.65 3.03
 -1 16 9 0.19 2.55
 -1 16 9 0.35 2.57
 -1 16 9 0.86 2.99
 -1 16 8 0.69 3.51
 -1 16 8 -0.93 2.92
 -1 16 7 6.51 3.64
 -1 16 7 4.46 2.86
 -1 16 7 2.95 3.14
 -1 16 6 0.4 3.41
 -1 16 6 1.58 2.78
 -1 16 6 0.75 3.89
 -1 16 5 5.93 0.58
 -1 16 5 8.5 4.17
 -1 16 5 8.6 3.3
 -1 16 5 8.38 4.41
 -1 16 4 2.9 3.57
 -1 16 4 2.49 3.05
 -1 16 4 2.94 3.2
 -1 16 3 7.3 2.21
 -1 16 3 9.52 4.29
 -1 16 3 8.38 3.49
 -1 16 3 12.78 4.82
 -1 16 2 7.91 4.64
 -1 16 2 6.87 4.45
 -1 16 1 14.11 3.13
 -1 16 1 20.23 5.38
 -1 16 1 19.36 5.33
 -1 16 0 10.57 3.36
 -1 16 0 8.5 4.03
 -1 16 0 11.08 4.81
 -1 16 -1 -0.16 3.36
 -1 16 -1 2.32 5.26
 -1 16 -1 0.77 4.43
 -1 15 17 5.68 4.73
 -1 15 17 6.48 3.9
 -1 15 17 8.28 4.6
 -1 15 16 2.42 4.37
 -1 15 16 0.78 3.56
 -1 15 16 -0.97 4.1
 -1 15 15 1.2 3.82
 -1 15 15 2.47 3.26
 -1 15 15 1.5 4.03
 -1 15 14 0.94 3.78
 -1 15 14 -2.36 2.83
 -1 15 14 -0.84 3.73
 -1 15 13 16.24 2.55
 -1 15 13 15.3 3.76
 -1 15 13 20.35 3.51
 -1 15 13 19 4.44
 -1 15 12 9.48 2.64
 -1 15 12 8.43 3.19
 -1 15 12 8.11 2.72
 -1 15 12 5.74 3.84
 -1 15 11 -0.17 2.55
 -1 15 11 0.92 2.97
 -1 15 11 0.14 2.35
 -1 15 11 -0.86 3.51
 -1 15 10 2.53 2.8
 -1 15 10 2.06 2.64
 -1 15 10 0.64 2.28
 -1 15 10 -1.29 3.19
 -1 15 9 10.36 3.23
 -1 15 9 9.19 2.66
 -1 15 9 8.41 2.49
 -1 15 9 10.12 3.2
 -1 15 8 1.17 2.98
 -1 15 8 0.45 2.1
 -1 15 8 0.58 2.22
 -1 15 8 -1.09 2.51
 1 -15 -8 -0.28 2.01
 -1 15 7 11.04 3.33
 -1 15 7 11.06 2.54
 -1 15 7 8.22 3.1
 1 -15 -7 11.23 2.37
 -1 15 6 2.7 3.1
 -1 15 6 1.94 2.72
 -1 15 5 70.36 5.49
 -1 15 5 70.89 4.31
 -1 15 5 83.04 6.39
 1 -15 -5 3.41 2.34
 -1 15 4 0.96 1.62
 -1 15 4 0.95 1.9
 -1 15 4 2.16 3.34
 -1 15 4 3.26 2.62
 -1 15 4 2.68 3.73
 1 -15 -4 2.38 2.62
 -1 15 3 45.78 3.26
 -1 15 3 57.75 5.79
 -1 15 3 51.78 4.52
 -1 15 3 53.2 5.78
 -1 15 2 5.78 2.4
 -1 15 2 7.03 4.09
 -1 15 2 3.76 3.92
 1 -15 -2 7.85 3.29
 -1 15 1 46.18 5.7
 -1 15 1 54.82 6.15
 1 -15 -1 57 5.39
 -1 15 0 13.04 3.19
 -1 15 0 14.48 3.91
 -1 15 0 16.1 3.93
 1 -15 0 13.3 4.15
 -1 15 -1 6.93 3.22
 -1 15 -1 8.62 4.88
 -1 15 -1 7.32 4.45
 1 -15 1 7.98 4.07
 -1 15 -2 12.88 3.69
 -1 15 -2 11.11 4.15
 -1 15 -2 12.52 4.3
 -1 15 -2 10.19 4.75
 -1 15 -3 17.56 4.33
 -1 15 -3 20.38 5.98
 -1 15 -3 20.06 4.98
 -1 15 -3 16.91 5.18
 -1 14 18 11.14 2.02
 -1 14 18 14.05 5.17
 -1 14 18 13.78 4.23
 -1 14 18 16.53 4.83
 -1 14 17 26.68 5.25
 -1 14 17 27.72 4.33
 -1 14 17 29.83 5.15
 -1 14 16 4.55 4.03
 -1 14 16 7.61 3.43
 -1 14 16 4.36 3.75
 -1 14 15 0.39 3.67
 -1 14 15 0.34 3
 -1 14 15 -0.49 3.31
 -1 14 14 2.37 3.31
 -1 14 14 0.37 2.56
 -1 14 14 4.73 3.49
 -1 14 13 24.38 2.53
 -1 14 13 24.04 4.04
 -1 14 13 27.23 3.2
 -1 14 13 22.1 4.42
 1 -14 -13 22.67 4.19
 -1 14 12 33.51 3.17
 -1 14 12 29.79 3.77
 -1 14 12 36.99 3.58
 -1 14 12 35.24 5.05
 1 -14 -12 33.62 3.1
 -1 14 11 17.14 2.64
 -1 14 11 17.56 3.29
 -1 14 11 19.29 2.66
 -1 14 11 22.62 4.8
 1 -14 -11 15.98 2.39
 -1 14 10 1.48 3.7
 -1 14 10 1.19 2.55
 -1 14 10 1.15 2.02
 -1 14 10 2.4 3.57
 1 -14 -10 1.29 1.91
 -1 14 9 9.81 2.77
 -1 14 9 9.82 2.62
 -1 14 9 9.71 2.25
 -1 14 9 10.13 2.97
 1 -14 -9 9.8 1.94
 -1 14 8 14.69 2.94
 -1 14 8 12.32 2.41
 -1 14 8 12.46 2.32
 -1 14 8 9.82 2.91
 1 -14 -8 11.43 2.03
 -1 14 7 4.44 2.89
 -1 14 7 5.97 1.92
 -1 14 7 5.11 2.18
 -1 14 7 2.48 2.41
 1 -14 -7 5.13 2.67
 -1 14 6 1.62 0.75
 -1 14 6 1.22 2.71
 -1 14 6 2.84 2.17
 -1 14 6 3.14 2.53
 -1 14 5 1 1.43
 -1 14 5 0.58 2.82
 -1 14 5 0.22 2.05
 -1 14 5 2 3.15
 1 -14 -5 0.39 1.94
 -1 14 4 30.82 2.42
 -1 14 4 29.62 2.6
 -1 14 4 35.46 4.29
 -1 14 4 31.71 3.37
 -1 14 4 35.03 4.63
 1 -14 -4 36.54 3.57
 -1 14 3 4.82 1.89
 -1 14 3 4.31 2.07
 -1 14 3 9.11 3.54
 -1 14 3 4.99 2.75
 1 -14 -3 5.27 4.1
 -1 14 2 15.39 2.48
 -1 14 2 13.22 2.73
 -1 14 2 16.72 4.02
 -1 14 2 13.67 4
 1 -14 -2 17.19 3.14
 -1 14 1 -0.13 2.16
 -1 14 1 0.97 2.65
 -1 14 1 0.93 3.25
 1 -14 -1 2.49 2.96
 -1 14 0 14.3 4.28
 -1 14 0 17.13 3.42
 -1 14 0 14.73 4.01
 1 -14 0 12.31 3.53
 -1 14 -1 1.24 2.69
 -1 14 -1 -1.37 3.83
 -1 14 -1 -0.53 3.41
 -1 14 -1 1.05 3.65
 1 -14 1 0.48 3.49
 -1 14 -2 2.48 2.96
 -1 14 -2 1.49 4.12
 -1 14 -2 1.25 3.75
 -1 14 -2 2.52 3.95
 1 -14 2 2.19 3.89
 -1 14 -3 2.76 3.41
 -1 14 -3 3.02 4.55
 -1 14 -3 0.46 3.63
 -1 14 -3 2.04 4.03
 1 -14 3 -0.23 4.2
 -1 14 -4 2.41 3.86
 -1 14 -4 5.89 5.1
 -1 14 -4 6.58 4.15
 -1 14 -4 6.14 4.36
 1 -14 4 5.79 4.8
 -1 14 -5 1.52 4.06
 -1 14 -5 -0.96 3.76
 -1 14 -5 -2.27 4.15
 -1 14 -5 2.64 4.31
 1 -14 5 0.03 4.88
 -1 13 19 2.8 2.83
 -1 13 19 1.23 3.73
 -1 13 19 5.09 4.74
 -1 13 19 3.91 4.26
 -1 13 18 9.61 4.85
 -1 13 18 6.31 3.5
 -1 13 18 5.59 4.01
 -1 13 17 17.73 2.43
 -1 13 17 22.63 4.89
 -1 13 17 20.73 4.05
 -1 13 17 22.05 4.4
 -1 13 16 0.25 1.75
 -1 13 16 1.79 3.78
 -1 13 16 1.79 3.06
 -1 13 16 2.17 3.35
 -1 13 15 19.49 2.12
 -1 13 15 21.31 2.04
 -1 13 15 23.03 3.44
 -1 13 15 24.77 4.17
 1 -13 -15 0.71 2.57
 -1 13 14 2.95 1.04
 -1 13 14 3.49 3.29
 -1 13 14 4.7 2.7
 -1 13 14 2.74 3.23
 1 -13 -14 2.2 3.83
 -1 13 13 26.73 2.34
 -1 13 13 33.69 4.11
 -1 13 13 42.56 3.76
 -1 13 13 37.34 4.63
 -1 13 12 4.25 1.67
 -1 13 12 5.81 3
 -1 13 12 5.03 2.16
 -1 13 12 5.42 3.02
 -1 13 11 98.86 3.74
 -1 13 11 89.22 5.02
 -1 13 11 93.31 3.88
 1 -13 -11 86.4 3.39
 -1 13 10 11.83 2.32
 -1 13 10 11.3 2.79
 -1 13 10 11.32 2.65
 -1 13 10 13.82 2.22
 1 -13 -10 10.52 1.9
 -1 13 9 4.27 2.21
 -1 13 9 5.57 2.15
 -1 13 9 5.12 2.35
 -1 13 9 4.41 1.87
 1 -13 -9 6.04 1.74
 -1 13 8 -0.22 2.17
 -1 13 8 -0.18 1.88
 -1 13 8 0.61 2.22
 -1 13 8 0.68 1.69
 1 -13 -8 0.54 1.57
 -1 13 7 21.83 3.11
 -1 13 7 20.86 2.37
 -1 13 7 19.32 2.7
 -1 13 7 20.3 2.35
 -1 13 6 2.78 1.1
 -1 13 6 3.23 1.01
 -1 13 6 3.32 2.43
 -1 13 6 3.91 1.62
 -1 13 6 2.72 1.86
 -1 13 5 17.58 1.83
 -1 13 5 19.19 3.21
 -1 13 5 18.36 2.41
 1 -13 -5 0.07 1.63
 -1 13 4 1.63 1.39
 -1 13 4 0.43 1.47
 -1 13 4 1.27 2.61
 -1 13 4 2.08 1.98
 1 -13 -4 1.6 1.92
 -1 13 3 4.63 1.71
 -1 13 3 5.01 1.9
 -1 13 3 4.23 2.87
 -1 13 3 4.78 2.43
 1 -13 -3 5.56 2.24
 -1 13 2 0.04 1.76
 -1 13 2 0.54 2.06
 -1 13 2 -0.73 2.6
 -1 13 2 -0.66 2.92
 1 -13 -2 0.16 2.2
 -1 13 1 0.58 1.96
 -1 13 1 2.25 2.65
 -1 13 1 4.07 3.11
 -1 13 1 0.26 2.19
 -1 13 1 0.92 2.34
 1 -13 -1 2.58 2.46
 -1 13 0 -0.11 2.12
 -1 13 0 0.09 2.72
 -1 13 0 0.28 3.22
 -1 13 0 0.56 2.41
 -1 13 0 0.77 3.2
 1 -13 0 -0.44 2.46
 -1 13 -1 1.1 2.48
 -1 13 -1 0.16 3.38
 -1 13 -1 -0.42 2.53
 -1 13 -1 -1.03 2.52
 1 -13 1 1.22 3.01
 1 -13 1 0.65 1.07
 -1 13 -2 3.29 2.81
 -1 13 -2 1.43 3.77
 -1 13 -2 2.73 3.05
 -1 13 -2 3.44 3.44
 1 -13 2 3.83 3.21
 1 -13 2 3.32 2.56
 1 -13 2 2.28 1.93
 -1 13 -3 1.68 2.81
 -1 13 -3 1.47 3
 -1 13 -3 1.76 3.5
 1 -13 3 4.67 3.59
 1 -13 3 1.21 2.64
 -1 13 -4 6.7 3.51
 -1 13 -4 10.02 4.62
 -1 13 -4 5.56 4.01
 -1 13 -4 10.17 4.03
 1 -13 4 12.18 4.2
 1 -13 4 7.55 2.93
 -1 13 -5 18.33 4.24
 -1 13 -5 21.48 5.31
 -1 13 -5 19.7 4.37
 -1 13 -5 16.71 4.36
 1 -13 5 20.08 4.78
 1 -13 5 19.31 3.74
 -1 13 -6 3.07 3.84
 -1 13 -6 0.66 4
 -1 13 -6 1.55 4.2
 1 -13 6 -0.24 4.65
 1 -13 6 2.4 3.77
 -1 13 -7 13.4 5.43
 -1 13 -7 9.58 5.64
 -1 13 -7 8.64 4.93
 -1 13 -7 15.87 4.8
 1 -13 7 14.29 5.72
 1 -13 7 9.16 4.29
 -1 12 20 35.3 4.27
 -1 12 20 38.68 5.32
 -1 12 19 4.93 3.07
 -1 12 19 2 4.67
 -1 12 19 8.31 4.35
 -1 12 19 4.99 3.77
 -1 12 18 16.7 3.04
 -1 12 18 19.36 4.17
 -1 12 18 16.32 3.79
 -1 12 18 16.91 3.87
 -1 12 17 2.09 2.27
 -1 12 17 0.18 3.74
 -1 12 17 1.6 3.24
 -1 12 17 1.33 3.31
 1 -12 -17 0.1 3.36
 -1 12 16 1.2 1.98
 -1 12 16 2.09 3.58
 -1 12 16 2.66 2.93
 -1 12 16 2.12 2.95
 1 -12 -16 1.57 3.16
 -1 12 15 0.19 1.89
 -1 12 15 -0.15 1.77
 -1 12 15 -1.12 3.18
 -1 12 15 1.73 2.61
 -1 12 15 -0.28 2.95
 1 -12 -15 -0.37 2.61
 -1 12 14 0.67 1.58
 -1 12 14 -0.93 1.49
 -1 12 14 0.39 2.88
 -1 12 14 0.7 2.28
 -1 12 14 -0.5 2.82
 1 -12 -14 1.68 2.33
 -1 12 13 0.64 1.69
 -1 12 13 0.99 1.29
 -1 12 13 0.03 2.47
 -1 12 13 1.82 2.25
 -1 12 13 -0.39 2.53
 1 -12 -13 0.29 1.91
 -1 12 12 24.9 2.66
 -1 12 12 28.03 3.66
 -1 12 12 23 2.61
 -1 12 11 1.93 0.8
 -1 12 11 0.99 0.81
 -1 12 11 0.81 1.49
 -1 12 11 1.25 2.4
 -1 12 11 2.32 2.51
 -1 12 11 1.65 1.86
 -1 12 10 1.82 0.45
 -1 12 10 2.77 0.55
 -1 12 10 1.99 1.69
 -1 12 10 3.15 2.35
 -1 12 10 2.46 2.02
 -1 12 10 2.87 1.65
 -1 12 9 0.3 0.33
 -1 12 9 -0.35 1.74
 -1 12 9 0.27 1.98
 -1 12 9 1.07 1.97
 -1 12 9 1.34 1.58
 -1 12 8 12.74 0.7
 -1 12 8 13.56 0.73
 -1 12 8 16.28 2.43
 -1 12 8 13.91 2.36
 -1 12 8 13.11 2.24
 -1 12 8 15.14 2.01
 -1 12 7 13.81 1.24
 -1 12 7 15.45 1.18
 -1 12 7 17.83 2.92
 -1 12 7 17.83 2.24
 -1 12 7 14.04 2.25
 -1 12 7 15.01 1.99
 -1 12 6 53.3 2.02
 -1 12 6 55.46 1.91
 -1 12 6 62.33 3.77
 -1 12 6 56.84 2.82
 -1 12 6 56.19 3.15
 -1 12 6 55.23 2.81
 -1 12 5 12.31 1.49
 -1 12 5 17.32 2.93
 -1 12 5 13.39 2.34
 -1 12 5 13.64 2.05
 1 -12 -5 0.12 1.39
 -1 12 4 72.45 2.75
 -1 12 4 65.84 2.72
 -1 12 4 76.55 4.4
 -1 12 4 74.79 3.39
 1 -12 -4 76.07 3.3
 -1 12 3 1.91 1.49
 -1 12 3 0.53 1.59
 -1 12 3 2.35 1.94
 1 -12 -3 1.29 1.78
 -1 12 2 164.65 4.39
 -1 12 2 153.54 4.4
 -1 12 2 166.47 6.25
 1 -12 -2 168.38 4.92
 -1 12 1 29.62 2.87
 -1 12 1 30.43 3.34
 -1 12 1 28.26 3.06
 1 -12 -1 30.61 3.32
 -1 12 0 14.19 2.51
 -1 12 0 13.72 2.82
 -1 12 0 15.55 3.46
 -1 12 0 12.94 2.66
 -1 12 0 14.88 3.45
 1 -12 0 15.34 2.77
 -1 12 -1 57.33 3.9
 -1 12 -1 46.73 4.48
 -1 12 -1 57.46 6.03
 -1 12 -1 49.44 3.96
 -1 12 -1 55.88 4.88
 1 -12 1 51.99 4.08
 -1 12 -2 24.46 3.19
 -1 12 -2 21.9 3.95
 -1 12 -2 29.11 4.38
 -1 12 -2 23.59 3.44
 -1 12 -2 23.16 3.87
 1 -12 2 23.8 3.61
 -1 12 -3 7.46 2.93
 -1 12 -3 7.17 3.85
 -1 12 -3 5.05 3.67
 -1 12 -3 5.94 2.93
 -1 12 -3 7.91 3.34
 1 -12 3 5.77 3.21
 1 -12 3 6.85 3.39
 -1 12 -4 11.6 3.25
 -1 12 -4 15.45 3.64
 -1 12 -4 11.2 3.88
 -1 12 -4 12.77 3.72
 1 -12 4 14.35 3.91
 1 -12 4 12.76 2.89
 -1 12 -5 2.86 3.14
 -1 12 -5 0.94 4
 -1 12 -5 2.26 3.3
 -1 12 -5 3.16 3.39
 1 -12 5 2.26 3.7
 1 -12 5 1.1 2.9
 -1 12 -6 11.98 3.79
 -1 12 -6 8.75 4.56
 -1 12 -6 13.42 3.41
 -1 12 -6 11.97 4.12
 1 -12 6 12.85 4.49
 1 -12 6 9.16 3.41
 -1 12 -7 1.11 3.69
 -1 12 -7 0.04 3.43
 -1 12 -7 -0.99 3.94
 1 -12 7 1.59 4.09
 1 -12 7 2.6 3.72
 -1 12 -8 1.67 3.84
 -1 12 -8 3.57 4.64
 -1 12 -8 1.67 4.26
 1 -12 8 4.83 4.36
 -1 12 -9 11.44 5.02
 -1 12 -9 7.97 5.81
 -1 12 -9 15.98 5.42
 -1 12 -9 10.55 4.85
 1 -12 9 15.51 6
 1 -12 9 10.81 4.41
 -1 11 20 1.08 3.47
 -1 11 20 -0.2 3.98
 -1 11 19 25.16 3.82
 -1 11 19 23.66 5.43
 -1 11 19 26.64 4.89
 -1 11 19 25.11 3.89
 -1 11 18 1.02 2.73
 -1 11 18 2.1 4.08
 -1 11 18 1.37 3.59
 -1 11 18 -0.02 3.02
 1 -11 -18 0.79 3.74
 -1 11 17 1.84 2.66
 -1 11 17 2.92 3.52
 -1 11 17 1.46 2.91
 -1 11 17 0.82 2.97
 1 -11 -17 1.68 3.33
 -1 11 16 17.84 3.11
 -1 11 16 17.86 2.69
 -1 11 16 19.13 3.55
 -1 11 16 24.73 3.69
 -1 11 16 16.44 3.38
 1 -11 -16 19.35 3.4
 -1 11 15 1.46 2.27
 -1 11 15 1.23 1.92
 -1 11 15 2.27 3.13
 -1 11 15 3.7 2.39
 -1 11 15 1.86 2.75
 1 -11 -15 1.98 2.57
 -1 11 14 0.73 1.9
 -1 11 14 0.62 1.69
 -1 11 14 0.85 2.82
 -1 11 14 0.12 2.24
 -1 11 14 2.28 2.46
 1 -11 -14 0.57 2.22
 -1 11 13 4.93 1.68
 -1 11 13 4.97 1.57
 -1 11 13 4.61 2.61
 -1 11 13 5.27 2.2
 1 -11 -13 5.47 2.19
 -1 11 12 -0.2 1.28
 -1 11 12 0.13 1.26
 -1 11 12 -0.07 0.61
 -1 11 12 -0.44 2.26
 -1 11 12 -1.68 1.72
 1 -11 -12 -0.49 1.75
 -1 11 11 20.33 1.73
 -1 11 11 25.38 2.47
 -1 11 11 25.12 1.86
 -1 11 11 23.63 3.13
 -1 11 11 22.21 2.64
 -1 11 11 25.2 2.56
 1 -11 -11 0.18 1.45
 -1 11 10 38.08 1.71
 -1 11 10 45.39 1.83
 -1 11 10 43.16 2.49
 -1 11 10 41.19 3.45
 -1 11 10 44.08 2.96
 -1 11 10 43.95 2.77
 -1 11 9 20.58 1.63
 -1 11 9 24.44 1.42
 -1 11 9 26.31 2.47
 -1 11 9 22.4 2.79
 -1 11 9 24.18 2.3
 -1 11 8 70.77 1.78
 -1 11 8 72.76 3.33
 -1 11 8 69.3 3.54
 -1 11 8 68.92 2.88
 -1 11 8 68.86 2.82
 -1 11 7 3.56 0.9
 -1 11 7 4.45 0.94
 -1 11 7 4.95 1.88
 -1 11 7 4.23 1.68
 -1 11 7 4.83 1.73
 -1 11 7 5.73 1.52
 1 -11 -7 3.83 2.04
 1 -11 -7 3.86 2.01
 -1 11 6 18.26 1.42
 -1 11 6 21.51 1.53
 -1 11 6 21.46 2.64
 -1 11 6 21.19 2.28
 -1 11 6 20.55 2.56
 -1 11 6 19.34 1.99
 1 -11 -6 21.2 3.12
 -1 11 5 1.76 1.08
 -1 11 5 3.75 1.97
 -1 11 5 2.85 1.29
 -1 11 5 1.77 1.33
 1 -11 -5 0.32 1.18
 -1 11 4 3.77 1.26
 -1 11 4 3.74 1.28
 -1 11 4 4.58 2.11
 -1 11 4 3.47 1.82
 -1 11 4 4.16 1.54
 1 -11 -4 5.32 1.59
 -1 11 3 0.93 1.3
 -1 11 3 0.42 1.39
 -1 11 3 0.55 2.09
 -1 11 3 0.25 1.97
 1 -11 -3 0.93 1.52
 -1 11 2 21.92 2.33
 -1 11 2 23.25 2.45
 -1 11 2 24.75 3.29
 -1 11 2 24.94 2.7
 1 -11 -2 26.19 3.64
 -1 11 1 66.21 3.22
 -1 11 1 68.68 3.45
 -1 11 1 72.66 4.58
 -1 11 1 70.74 3.48
 1 -11 -1 75.14 3.72
 -1 11 0 43.54 2.96
 -1 11 0 46.36 3.5
 -1 11 0 48.56 4.33
 -1 11 0 42.35 3.25
 1 -11 0 42.05 3.27
 -1 11 -1 22.34 2.8
 -1 11 -1 22.15 3.14
 -1 11 -1 24.13 3.71
 -1 11 -1 22.26 2.98
 -1 11 -1 24.97 3.2
 1 -11 1 20.33 2.92
 1 -11 1 20.13 2.31
 -1 11 -2 2.56 2.25
 -1 11 -2 0.92 2.83
 -1 11 -2 1.37 2.78
 -1 11 -2 1.9 2.28
 -1 11 -2 0.95 1.96
 1 -11 2 1.15 2.44
 1 -11 2 3.6 2.41
 1 -11 2 0.6 1.75
 -1 11 -3 8.44 2.6
 -1 11 -3 9.96 3.99
 -1 11 -3 6.49 2.92
 -1 11 -3 11.26 3
 1 -11 3 8.57 3.07
 1 -11 3 9.05 2.96
 -1 11 -4 31.17 4.74
 -1 11 -4 33.77 4.71
 -1 11 -4 29.66 3.82
 -1 11 -4 30.83 3.97
 1 -11 4 34.04 4.04
 1 -11 4 35.1 3.66
 -1 11 -5 -0.27 2.79
 -1 11 -5 -0.58 2.59
 -1 11 -5 1.5 2.89
 -1 11 -5 0.63 2.82
 1 -11 5 0.42 3.21
 1 -11 5 1.57 2.63
 -1 11 -6 -0.14 2.96
 -1 11 -6 1.13 3.57
 -1 11 -6 0.95 2.44
 -1 11 -6 -0.34 3.05
 1 -11 6 0.72 3.22
 1 -11 6 -0.42 2.9
 -1 11 -7 1.89 3.46
 -1 11 -7 1.83 4.23
 -1 11 -7 1.56 3.67
 -1 11 -7 3.59 3.25
 1 -11 7 4.99 4.04
 1 -11 7 2.11 3.06
 -1 11 -8 -0.23 3.72
 -1 11 -8 -3.16 4.31
 -1 11 -8 -0.23 3.98
 -1 11 -8 0.65 3.32
 1 -11 8 0.64 4.39
 1 -11 8 0.07 3.38
 -1 11 -9 -0.19 4.51
 -1 11 -9 3.39 4.34
 -1 11 -9 -0.45 3.86
 1 -11 9 0.22 4.9
 1 -11 9 1.58 4.29
 -1 11 -10 1.66 4.29
 -1 11 -10 -1.33 3.91
 -1 11 -10 2.93 4.95
 -1 11 -10 0.07 4
 1 -11 10 4.3 5.51
 1 -11 10 -0.44 4.25
 -1 10 20 4.27 3.61
 -1 10 20 3.67 4.8
 -1 10 20 7.48 4.28
 1 -10 -20 7.2 4.88
 -1 10 19 5.8 3.24
 -1 10 19 4.69 4.42
 -1 10 19 7.08 4.26
 -1 10 19 4.22 2.87
 1 -10 -19 5.31 4.46
 -1 10 18 18.17 3.39
 -1 10 18 16.61 4.39
 -1 10 18 18.27 4.18
 1 -10 -18 15.59 4.22
 -1 10 17 4.43 2.97
 -1 10 17 4.32 3.72
 -1 10 17 3.44 3.27
 -1 10 17 3.07 2.7
 1 -10 -17 3.86 3.29
 -1 10 16 2.3 2.9
 -1 10 16 2.4 2.27
 -1 10 16 1.38 3.19
 -1 10 16 4.01 2.67
 -1 10 16 0.71 2.44
 1 -10 -16 2.03 2.92
 -1 10 15 5.89 3.64
 -1 10 15 5.68 2.2
 -1 10 15 5.08 2.52
 -1 10 15 4.25 2.68
 -1 10 15 7.34 2.5
 1 -10 -15 2.99 2.68
 -1 10 14 57.13 3.65
 -1 10 14 60.97 3.37
 -1 10 14 59.54 4.23
 -1 10 14 63.91 4.04
 1 -10 -14 54.44 3.93
 -1 10 13 3.86 1.87
 -1 10 13 4.12 1.69
 -1 10 13 4.09 2.11
 -1 10 13 2.89 2.14
 -1 10 12 40.93 2.67
 -1 10 12 47.08 2.59
 -1 10 12 45.21 3.9
 -1 10 12 41.31 3.04
 1 -10 -12 42.98 3.04
 -1 10 11 19.2 2.04
 -1 10 11 20.81 1.23
 -1 10 11 23.42 3.05
 -1 10 11 21.47 2.57
 -1 10 11 19.79 2.25
 1 -10 -11 19.15 2.38
 -1 10 10 290.69 4.12
 -1 10 10 305.29 4.27
 -1 10 10 315.13 4.15
 -1 10 10 307.17 6.86
 -1 10 10 283.77 5.23
 -1 10 10 310.12 5.25
 1 -10 -10 2.2 1.33
 -1 10 9 0.45 0.94
 -1 10 9 0.22 0.95
 -1 10 9 -0.25 1.21
 -1 10 9 2.02 1.79
 -1 10 9 -0.14 1.47
 -1 10 9 1.9 1.32
 1 -10 -9 -0.28 1.14
 -1 10 8 200.01 3.02
 -1 10 8 195.44 3.03
 -1 10 8 201.14 4.24
 -1 10 8 200.3 5.13
 -1 10 8 189.22 3.97
 -1 10 8 190.17 3.86
 -1 10 7 35.2 1.61
 -1 10 7 34.6 1.61
 -1 10 7 35.52 2.57
 -1 10 7 30.45 2.38
 -1 10 7 30.9 2.26
 -1 10 7 35.35 2.12
 1 -10 -7 33.87 2.25
 1 -10 -7 38.02 2.93
 1 -10 -7 33.98 2.92
 -1 10 6 30.66 1.6
 -1 10 6 33.74 1.63
 -1 10 6 34.72 2.72
 -1 10 6 34.01 2.37
 -1 10 6 33.94 2.17
 -1 10 6 34.52 2.12
 1 -10 -6 32.25 2.24
 1 -10 -6 26.97 2.01
 1 -10 -6 33.75 2.75
 -1 10 5 2.94 1
 -1 10 5 3.72 1.67
 -1 10 5 4.35 1.32
 -1 10 5 2.93 1.48
 -1 10 5 4.6 1.27
 1 -10 -5 4.19 1.63
 1 -10 -5 0.26 1.02
 1 -10 -5 3.28 2
 1 -10 -5 3.94 1.44
 -1 10 4 18.15 1.69
 -1 10 4 16.65 1.64
 -1 10 4 23.51 2.68
 -1 10 4 18.75 1.6
 -1 10 4 26.17 2.26
 -1 10 4 19.14 1.92
 1 -10 -4 18.68 1.98
 -1 10 3 4.28 1.29
 -1 10 3 3.08 1.28
 -1 10 3 4.38 2
 -1 10 3 2.81 1.67
 1 -10 -3 5.69 1.48
 -1 10 2 26.43 2.41
 -1 10 2 22 2.23
 -1 10 2 24.68 2.89
 -1 10 2 25.21 2.18
 -1 10 2 25.63 2.46
 1 -10 -2 28.12 2.43
 -1 10 1 -0.38 1.37
 -1 10 1 0.45 1.62
 -1 10 1 -0.24 1.99
 -1 10 1 -0.18 1.57
 1 -10 -1 -0.28 1.59
 1 -10 -1 0.15 0.72
 -1 10 0 6.78 1.87
 -1 10 0 7.18 2.08
 -1 10 0 5.07 2.5
 -1 10 0 6.22 1.84
 1 -10 0 7.04 1.94
 1 -10 0 5.78 1.5
 1 -10 0 7.06 1.36
 -1 10 -1 22.08 2.55
 -1 10 -1 25.44 2.98
 -1 10 -1 24.13 2.97
 -1 10 -1 21.89 2.73
 1 -10 1 21.68 2.72
 1 -10 1 20.22 2.24
 1 -10 1 19.01 2.26
 -1 10 -2 23.85 2.86
 -1 10 -2 23 3.09
 -1 10 -2 28.1 3.75
 -1 10 -2 22.14 2.82
 1 -10 2 25.17 3
 1 -10 2 20.73 2.58
 1 -10 2 24.93 2.61
 -1 10 -3 16.69 2.74
 -1 10 -3 19.35 3.82
 -1 10 -3 15.05 3.33
 -1 10 -3 17.1 2.8
 -1 10 -3 20.52 2.83
 1 -10 3 17.44 3.01
 1 -10 3 18.42 2.99
 -1 10 -4 8.74 2.66
 -1 10 -4 5.89 3.36
 -1 10 -4 9.86 2.76
 -1 10 -4 7.44 2.65
 -1 10 -4 9.1 2.8
 1 -10 4 9.34 2.89
 1 -10 4 10.45 2.52
 -1 10 -5 8.9 3.34
 -1 10 -5 10.31 3.53
 -1 10 -5 10.05 2.96
 -1 10 -5 7.75 2.83
 1 -10 5 7.5 3.07
 1 -10 5 9.13 2.79
 -1 10 -6 6.95 3.07
 -1 10 -6 7.54 3.59
 -1 10 -6 6.54 2.53
 -1 10 -6 6.12 2.98
 1 -10 6 6.64 3.36
 1 -10 6 8.45 2.74
 -1 10 -7 -0.59 2.88
 -1 10 -7 -0.39 2.69
 -1 10 -7 -0.3 3.04
 -1 10 -7 1.09 2.7
 1 -10 7 1.31 3.53
 1 -10 7 0.51 3.03
 -1 10 -8 85.83 6.05
 -1 10 -8 83.67 5.91
 -1 10 -8 88.71 6.33
 -1 10 -8 83.5 5.22
 1 -10 8 90.8 6.66
 1 -10 8 78.25 5.34
 -1 10 -9 14 4.34
 -1 10 -9 14.25 4.78
 -1 10 -9 10.86 3.5
 -1 10 -9 16.54 3.6
 1 -10 9 14.58 4.85
 1 -10 9 13.77 3.88
 -1 10 -10 12.53 4.77
 -1 10 -10 14.32 5.29
 -1 10 -10 12.88 4.9
 -1 10 -10 14.41 3.83
 1 -10 10 10.89 5.21
 1 -10 10 13.84 4.23
 -1 10 -11 25.05 5.62
 -1 10 -11 24.91 6.1
 -1 10 -11 24.9 4.79
 -1 10 -11 20.53 4.4
 1 -10 11 26.02 6.25
 1 -10 11 24.87 5.08
 -1 9 21 0.58 7.13
 -1 9 21 -1.15 3.79
 -1 9 21 2.1 4.68
 1 -9 -21 1.84 5.67
 -1 9 20 24.21 4.51
 -1 9 20 26.29 5.73
 -1 9 20 24.02 4.77
 1 -9 -20 22.23 5.3
 -1 9 19 36.27 4.55
 -1 9 19 34.94 4.86
 -1 9 19 31.04 4.68
 -1 9 19 31.44 4.71
 1 -9 -19 34.95 5.15
 -1 9 18 3.15 3.01
 -1 9 18 2.42 3.87
 -1 9 18 4.21 2.44
 1 -9 -18 3.49 3.74
 -1 9 17 6.83 2.79
 -1 9 17 9.17 3.14
 -1 9 17 9.79 3.25
 -1 9 17 11.48 2.64
 1 -9 -17 14.62 3.63
 1 -9 -17 7.21 2.27
 -1 9 16 13.64 3.56
 -1 9 16 16.06 2.79
 -1 9 16 13.23 3.74
 -1 9 16 17.22 3.23
 -1 9 16 16.12 2.71
 1 -9 -16 15.83 3.47
 -1 9 15 14.38 3.11
 -1 9 15 14.7 2.65
 -1 9 15 14.45 3.54
 -1 9 15 18.73 3.24
 -1 9 15 21.38 2.89
 1 -9 -15 16.73 3.01
 -1 9 14 13.64 2.57
 -1 9 14 15.4 2.41
 -1 9 14 15.4 3.3
 -1 9 14 14.21 2.56
 1 -9 -14 13.86 2.64
 -1 9 13 2.5 1.73
 -1 9 13 3.15 2.45
 1 -9 -13 1.08 1.88
 -1 9 12 29.09 2.72
 -1 9 12 30.53 2.51
 -1 9 12 32.78 3.56
 -1 9 12 26.56 2.82
 -1 9 11 287.24 4.89
 -1 9 11 307.73 5.02
 -1 9 11 296.76 7.12
 -1 9 11 276.41 5.33
 -1 9 11 294.53 5.51
 1 -9 -11 283.49 5.36
 -1 9 10 1.42 1.2
 -1 9 10 3.7 1.25
 -1 9 10 2.94 0.77
 -1 9 10 3.29 1.97
 -1 9 10 2.67 1.8
 -1 9 10 2.42 1.46
 1 -9 -10 3.3 1.47
 -1 9 9 46.35 2.04
 -1 9 9 48.16 2.09
 -1 9 9 47.39 1.92
 -1 9 9 47.97 3.17
 -1 9 9 43.79 2.47
 -1 9 9 47.3 2.47
 -1 9 8 3.63 0.99
 -1 9 8 4.69 1.06
 -1 9 8 5.72 1.26
 -1 9 8 5.7 1.7
 -1 9 8 3.77 1.36
 -1 9 8 5.43 1.29
 1 -9 -8 4.14 1.39
 1 -9 -8 0.07 0.97
 -1 9 7 50.88 1.82
 -1 9 7 58.92 1.92
 -1 9 7 55.39 2.47
 -1 9 7 59.37 2.87
 -1 9 7 57.13 2.3
 -1 9 7 53.86 2.15
 1 -9 -7 56.52 2.41
 1 -9 -7 56.44 2.59
 1 -9 -7 55.39 2.97
 -1 9 6 0.52 0.81
 -1 9 6 0.68 0.8
 -1 9 6 1.05 1.3
 -1 9 6 0.69 1.13
 -1 9 6 0.78 1.16
 -1 9 6 0.07 0.92
 1 -9 -6 0.99 1.15
 1 -9 -6 0.12 0.87
 1 -9 -6 0.37 1.34
 -1 9 5 15.45 1.35
 -1 9 5 18.02 2.06
 -1 9 5 16.54 1.74
 -1 9 5 18.28 1.72
 -1 9 5 19.84 1.72
 1 -9 -5 17.51 1.86
 1 -9 -5 0.18 0.86
 1 -9 -5 18.75 2.62
 1 -9 -5 19.01 2.03
 -1 9 4 7.35 1.15
 -1 9 4 7.13 1.14
 -1 9 4 9.48 1.81
 -1 9 4 7.89 1.22
 -1 9 4 6.68 1.41
 -1 9 4 6.42 1.29
 1 -9 -4 7.98 1.47
 1 -9 -4 8.59 1.35
 1 -9 -4 7 1.9
 1 -9 -4 7.73 1.28
 -1 9 3 43.14 2.08
 -1 9 3 35.76 1.99
 -1 9 3 45.38 2.96
 -1 9 3 41.93 2.36
 1 -9 -3 40.59 2.39
 1 -9 -3 41.5 2.21
 1 -9 -3 40.97 3.09
 1 -9 -3 41.13 1.68
 -1 9 2 8.63 1.43
 -1 9 2 7.9 1.44
 -1 9 2 8.68 1.57
 1 -9 -2 8.25 1.58
 -1 9 1 83.39 3.48
 -1 9 1 84.14 3.34
 -1 9 1 78.56 3.93
 -1 9 1 79.53 3.05
 -1 9 1 78.38 3.16
 1 -9 -1 83.23 3.24
 1 -9 -1 80.91 3.16
 -1 9 0 21.6 2.31
 -1 9 0 20.03 2.45
 -1 9 0 19.76 2.44
 -1 9 0 21.52 2.5
 -1 9 0 21 2.63
 1 -9 0 22.49 2.33
 1 -9 0 22.25 1.98
 1 -9 0 21.44 1.8
 -1 9 -1 63.69 3.18
 -1 9 -1 71.27 3.44
 -1 9 -1 68.31 4.17
 -1 9 -1 69.04 3.56
 1 -9 1 72.07 3.48
 1 -9 1 69.17 3.08
 1 -9 1 69.78 2.86
 -1 9 -2 151.22 4.82
 -1 9 -2 146.31 4.97
 -1 9 -2 147.96 5.32
 -1 9 -2 141.56 4.7
 1 -9 2 146.63 4.83
 1 -9 2 138.52 4.2
 1 -9 2 154.68 4.11
 -1 9 -3 25.89 2.96
 -1 9 -3 30.73 3.51
 -1 9 -3 34.53 3.86
 -1 9 -3 25.3 3.03
 1 -9 3 30.38 3.27
 1 -9 3 27.68 3.02
 1 -9 3 31.43 2.67
 -1 9 -4 9.82 2.51
 -1 9 -4 8.02 3.03
 -1 9 -4 9.11 2.99
 -1 9 -4 8.66 2.08
 -1 9 -4 9.32 2.38
 1 -9 4 6.21 2.59
 1 -9 4 8.93 2.39
 -1 9 -5 21.42 3.05
 -1 9 -5 26.03 3.8
 -1 9 -5 23.66 2.96
 -1 9 -5 21.05 3.1
 1 -9 5 20.61 3.4
 1 -9 5 26.13 3.21
 -1 9 -6 2.56 2.59
 -1 9 -6 2.69 2.4
 -1 9 -6 0.53 2.54
 -1 9 -6 2.78 2.47
 1 -9 6 2.48 2.93
 1 -9 6 2.11 2.61
 -1 9 -7 26.86 3.91
 -1 9 -7 28.02 4.36
 -1 9 -7 22.89 3.84
 -1 9 -7 27.82 3.4
 1 -9 7 26.23 4.12
 1 -9 7 23.52 1.42
 1 -9 7 31.86 3.94
 -1 9 -8 10.18 3.58
 -1 9 -8 15.98 4.16
 -1 9 -8 12.79 3.71
 -1 9 -8 17.71 3.08
 1 -9 8 15.81 3.88
 1 -9 8 16.62 3.74
 -1 9 -9 5.59 3.42
 -1 9 -9 6.17 4.13
 -1 9 -9 7.96 2.97
 -1 9 -9 7.5 3.1
 1 -9 9 7.15 3.83
 1 -9 9 5.7 1.69
 1 -9 9 4.44 3.32
 -1 9 -10 6.89 3.25
 -1 9 -10 9.68 4.59
 -1 9 -10 9.53 4.29
 -1 9 -10 9.59 3.41
 1 -9 10 11.46 4.61
 1 -9 10 8.13 2.21
 1 -9 10 7.38 4.16
 -1 9 -11 13.98 3.86
 -1 9 -11 14.14 5.12
 -1 9 -11 12.5 3.86
 -1 9 -11 15.52 3.7
 1 -9 11 12.81 5.29
 1 -9 11 17.97 4.54
 -1 9 -12 -3.2 4.1
 -1 9 -12 -0.87 4.77
 -1 9 -12 -1.32 3.52
 1 -9 12 -0.36 5.3
 1 -9 12 2.01 4.39
 -1 8 21 1.34 4.87
 -1 8 21 2.79 3.83
 -1 8 21 3.22 4.78
 1 -8 -21 -0.14 5.18
 -1 8 20 32.26 4.77
 -1 8 20 28.4 5.7
 -1 8 20 35.94 5.34
 1 -8 -20 33.89 5.88
 -1 8 19 3.63 3.31
 -1 8 19 2.03 4.15
 -1 8 19 2.14 3.7
 1 -8 -19 0.51 4.06
 -1 8 18 43.92 4.55
 -1 8 18 37.25 5.11
 -1 8 18 44.92 5.56
 -1 8 18 38.89 2.99
 1 -8 -18 38.92 4.86
 -1 8 17 0.98 4.24
 -1 8 17 0.08 2.65
 -1 8 17 0.46 3.28
 -1 8 17 0.31 2.74
 -1 8 17 0.33 1.98
 1 -8 -17 -0.44 3.24
 1 -8 -17 -0.04 2.32
 -1 8 16 37.5 4.63
 -1 8 16 42.72 4.07
 -1 8 16 41.41 4.09
 -1 8 16 40.58 3.22
 1 -8 -16 36.18 4.29
 1 -8 -16 40.25 3.33
 1 -8 -16 39.6 3.89
 -1 8 15 -0.18 2.76
 -1 8 15 0.63 2.14
 -1 8 15 -1.17 1.99
 -1 8 15 0.3 2.21
 -1 8 15 0.04 1.86
 1 -8 -15 0.5 2.57
 1 -8 -15 -0.12 1.74
 1 -8 -15 0.98 2.04
 -1 8 14 24.08 3.08
 -1 8 14 24.43 2.82
 -1 8 14 22.94 3.63
 -1 8 14 27.52 3.17
 1 -8 -14 22.59 3.11
 1 -8 -14 22.19 2.18
 -1 8 13 28.8 3.26
 -1 8 13 30.08 2.89
 -1 8 13 27.26 3.56
 -1 8 13 28.42 2.81
 1 -8 -13 28 3.19
 -1 8 12 23.8 2.75
 -1 8 12 23.98 2.46
 -1 8 12 24.93 3.3
 -1 8 12 25.7 2.55
 1 -8 -12 23.05 2.82
 -1 8 11 8.53 1.78
 -1 8 11 8.1 1.64
 -1 8 11 10.31 2.44
 -1 8 11 7.65 1.92
 -1 8 11 8.78 1.88
 1 -8 -11 9.35 2.03
 -1 8 10 15.88 1.94
 -1 8 10 14.81 1.8
 -1 8 10 17.54 3
 -1 8 10 16.03 2.12
 -1 8 10 16.59 1.87
 1 -8 -10 15 1.88
 -1 8 9 26.82 1.92
 -1 8 9 33.95 1.97
 -1 8 9 31.52 1.27
 -1 8 9 29.39 2.66
 -1 8 9 32.02 2.29
 -1 8 9 28.62 2.03
 1 -8 -9 28.84 2.53
 1 -8 -9 34.82 2.26
 -1 8 8 0.25 0.91
 -1 8 8 0.53 0.91
 -1 8 8 -0.06 0.81
 -1 8 8 0.78 1.39
 -1 8 8 1.41 1.2
 -1 8 8 -0.47 0.97
 1 -8 -8 0.36 1.21
 1 -8 -8 0.13 1.05
 -1 8 7 55.08 1.9
 -1 8 7 65.61 2.04
 -1 8 7 68.82 2.31
 -1 8 7 66.14 2.93
 -1 8 7 63.3 2.35
 -1 8 7 63.22 2.19
 1 -8 -7 66.69 2.44
 1 -8 -7 0.04 0.83
 1 -8 -7 65.03 3.22
 -1 8 6 58.78 1.86
 -1 8 6 59.39 1.91
 -1 8 6 59.32 2.39
 -1 8 6 58.61 2.57
 -1 8 6 58 2.16
 -1 8 6 58.58 2.1
 1 -8 -6 53.61 2.44
 1 -8 -6 0.1 0.77
 1 -8 -6 55.05 2.38
 1 -8 -6 54.84 3.04
 -1 8 5 22.17 1.42
 -1 8 5 25.1 1.9
 -1 8 5 21.54 1.8
 -1 8 5 22.43 1.57
 -1 8 5 23.38 1.52
 1 -8 -5 0.2 0.76
 1 -8 -5 21.87 1.96
 1 -8 -5 21.26 1.91
 -1 8 4 23.26 1.49
 -1 8 4 22.38 1.47
 -1 8 4 22.52 2.18
 -1 8 4 23.34 1.67
 -1 8 4 24.68 1.68
 -1 8 4 23.18 1.56
 1 -8 -4 24.56 2.03
 1 -8 -4 9.77 1.21
 1 -8 -4 21.59 2.12
 1 -8 -4 22.36 1.68
 -1 8 3 1.08 0.91
 -1 8 3 0.16 0.88
 -1 8 3 0.55 1.26
 -1 8 3 1.12 0.79
 -1 8 3 0.66 1.09
 1 -8 -3 0.72 1.12
 1 -8 -3 1.26 0.98
 1 -8 -3 1 1.58
 1 -8 -3 0.28 0.83
 -1 8 2 90.08 2.67
 -1 8 2 90.59 2.73
 -1 8 2 95.53 3.42
 -1 8 2 92.24 2.82
 -1 8 2 94.73 2.8
 1 -8 -2 89.28 2.97
 1 -8 -2 93.11 2.89
 1 -8 -2 90.59 3.71
 1 -8 -2 90.66 1.79
 1 -8 -2 92.53 1.32
 -1 8 1 144.88 3.54
 -1 8 1 150.63 4.6
 -1 8 1 143.97 3.64
 -1 8 1 147.08 3.74
 1 -8 -1 134.73 3.6
 1 -8 -1 143.87 4.46
 1 -8 -1 145.96 2.56
 -1 8 0 224.42 4.63
 -1 8 0 236.05 4.74
 -1 8 0 244 6.87
 -1 8 0 221.33 4.62
 -1 8 0 225.31 4.68
 1 -8 0 235.29 4.82
 1 -8 0 222.71 3.7
 1 -8 0 232.56 3.73
 -1 8 -1 18.58 2.11
 -1 8 -1 19.67 2.3
 -1 8 -1 22.81 2.76
 -1 8 -1 19.13 2.18
 -1 8 -1 19.21 2.32
 1 -8 1 22.89 2.32
 1 -8 1 17.85 2.1
 1 -8 1 21.43 1.97
 -1 8 -2 139.26 4.3
 -1 8 -2 142.08 4.44
 -1 8 -2 140.85 4.87
 -1 8 -2 146.77 4.45
 1 -8 2 147.5 4.53
 1 -8 2 136.32 3.8
 1 -8 2 148.85 3.94
 -1 8 -3 53.3 3.26
 -1 8 -3 48.05 3.47
 -1 8 -3 48.84 3.85
 -1 8 -3 48.74 3.26
 1 -8 3 47.57 3.31
 1 -8 3 47.03 3.12
 1 -8 3 50.6 3.11
 -1 8 -4 97.06 4.34
 -1 8 -4 91.88 4.48
 -1 8 -4 99.56 4.58
 -1 8 -4 98.27 4.37
 1 -8 4 100.83 4.53
 1 -8 4 104.58 4.2
 -1 8 -5 18.54 2.94
 -1 8 -5 15.12 3.3
 -1 8 -5 16.62 2.78
 -1 8 -5 15.69 2.76
 -1 8 -5 16.22 2.95
 1 -8 5 17.1 2.99
 1 -8 5 14.8 1.05
 1 -8 5 13.84 2.6
 -1 8 -6 15.22 2.99
 -1 8 -6 15.68 3.39
 -1 8 -6 14.03 2.94
 -1 8 -6 14.32 2.68
 1 -8 6 16.43 3.24
 1 -8 6 16.36 1.53
 1 -8 6 18.88 2.86
 -1 8 -7 7.23 2.83
 -1 8 -7 8.18 3.33
 -1 8 -7 5.8 2.84
 -1 8 -7 6.94 2.47
 1 -8 7 8.28 2.52
 1 -8 7 6.93 1.58
 1 -8 7 5.39 2.52
 -1 8 -8 7.09 2.92
 -1 8 -8 5.77 3.42
 -1 8 -8 7.4 2.53
 -1 8 -8 5.38 2.51
 1 -8 8 7.02 2.74
 1 -8 8 5.9 1.62
 1 -8 8 4.93 2.76
 -1 8 -9 2.48 3.18
 -1 8 -9 1.17 3.38
 -1 8 -9 -0.55 3.07
 -1 8 -9 0.45 2.44
 1 -8 9 0.13 2.51
 1 -8 9 1.32 1.76
 1 -8 9 0.5 2.86
 -1 8 -10 20.4 4.31
 -1 8 -10 20.03 3.86
 -1 8 -10 21.4 4.32
 -1 8 -10 22.62 3.31
 1 -8 10 21.51 3.98
 1 -8 10 16.73 2.55
 1 -8 10 20.54 3.95
 -1 8 -11 19.19 4.66
 -1 8 -11 20.63 4.1
 -1 8 -11 21.2 4.72
 -1 8 -11 20.81 3.58
 1 -8 11 19.94 4.92
 1 -8 11 20.54 2.97
 1 -8 11 17.53 4.25
 -1 8 -12 1.23 4.23
 -1 8 -12 1.15 3.41
 -1 8 -12 1.23 3.19
 1 -8 12 1.29 4.75
 1 -8 12 0.99 2.84
 1 -8 12 -0.24 3.99
 -1 8 -13 0.23 3.61
 -1 8 -13 -0.35 3.72
 -1 8 -13 1.22 4.82
 1 -8 13 -1.44 4.79
 1 -8 13 -1.44 4.46
 1 -8 13 -0.08 4.46
 -1 7 21 23.73 5.08
 -1 7 21 24.26 4.97
 -1 7 21 23.16 5.51
 1 -7 -21 23.21 6.19
 1 -7 -21 20.77 4.61
 -1 7 20 0.82 3.75
 -1 7 20 1.43 4.45
 -1 7 20 0.83 4.21
 1 -7 -20 -0.98 4.69
 1 -7 -20 0.36 3.67
 -1 7 19 3.42 3.46
 -1 7 19 5.59 4.28
 -1 7 19 5.37 3.8
 1 -7 -19 4.51 4.13
 1 -7 -19 2.37 3.25
 -1 7 18 12.56 3.45
 -1 7 18 14.69 3.53
 -1 7 18 16.39 3.92
 1 -7 -18 14.6 4
 1 -7 -18 15.07 3.33
 -1 7 17 0.54 4.6
 -1 7 17 -1.6 2.66
 -1 7 17 1.63 3.43
 -1 7 17 0.68 2.94
 -1 7 17 -0.35 1.58
 1 -7 -17 -0.09 3.18
 1 -7 -17 0.4 2.66
 -1 7 16 7.28 3.58
 -1 7 16 6.38 2.75
 -1 7 16 8.14 3.08
 -1 7 16 8.88 2.96
 -1 7 16 6.95 1.79
 1 -7 -16 5.57 2.99
 1 -7 -16 8.71 2.73
 1 -7 -16 6.87 3.08
 -1 7 15 1.67 3.08
 -1 7 15 2.87 2.23
 -1 7 15 2.47 2.85
 -1 7 15 0.33 2.32
 -1 7 15 1.68 1.64
 1 -7 -15 -0.34 2.49
 1 -7 -15 1.43 1.99
 -1 7 14 6.21 2.62
 -1 7 14 6.15 2.17
 -1 7 14 6.4 2.81
 -1 7 14 7.89 2.41
 1 -7 -14 5.82 2.53
 1 -7 -14 6.6 1.99
 1 -7 -14 5.03 2.26
 -1 7 13 3.47 2.25
 -1 7 13 3.01 1.93
 -1 7 13 3.41 1.89
 -1 7 13 2.55 1.89
 1 -7 -13 4.32 2.11
 1 -7 -13 4.16 1.6
 1 -7 -13 3.29 1.83
 -1 7 12 14.53 2.36
 -1 7 12 14.43 2.13
 -1 7 12 13.56 2.36
 -1 7 12 14.01 2.16
 1 -7 -12 14.93 2.39
 1 -7 -12 14.76 1.67
 1 -7 -12 16.18 1.8
 -1 7 11 3.94 1.72
 -1 7 11 3.86 1.45
 -1 7 11 2.82 1.99
 -1 7 11 3.19 1.94
 -1 7 11 3.86 1.75
 1 -7 -11 3.62 1.72
 1 -7 -11 3.04 1.12
 1 -7 -11 2.59 1.21
 -1 7 10 48.9 2.51
 -1 7 10 44.73 2.6
 -1 7 10 49.73 2.68
 1 -7 -10 44.96 3.04
 -1 7 9 109.78 3.06
 -1 7 9 110.41 3.04
 -1 7 9 106.07 3.81
 -1 7 9 104.19 3.23
 -1 7 9 111.24 3.12
 1 -7 -9 105.54 3.2
 -1 7 8 1.99 1.03
 -1 7 8 0.95 0.98
 -1 7 8 1.23 0.61
 -1 7 8 1.59 1.46
 -1 7 8 1.56 1.22
 -1 7 8 0.98 1.06
 1 -7 -8 1.9 1.18
 1 -7 -8 1.49 1.1
 1 -7 -8 0.79 1.45
 -1 7 7 27.51 1.6
 -1 7 7 30.78 1.61
 -1 7 7 29.91 2.27
 -1 7 7 30.17 1.88
 -1 7 7 29.21 1.69
 1 -7 -7 32.44 2.21
 1 -7 -7 29.35 1.75
 1 -7 -7 29.14 2.44
 -1 7 6 3.27 0.87
 -1 7 6 2.75 0.85
 -1 7 6 2.79 0.94
 -1 7 6 3.14 1.22
 -1 7 6 3.38 1.04
 -1 7 6 2.95 0.9
 1 -7 -6 3.44 1.04
 1 -7 -6 -0.03 0.74
 1 -7 -6 3.61 1.02
 1 -7 -6 2.42 1.3
 -1 7 5 67.42 1.92
 -1 7 5 67.49 1.93
 -1 7 5 67.36 2.27
 -1 7 5 63.95 2.39
 -1 7 5 64.1 1.97
 -1 7 5 67.93 1.99
 1 -7 -5 63.9 2.09
 1 -7 -5 -0.14 0.67
 1 -7 -5 68.3 2.41
 1 -7 -5 64.19 2.44
 -1 7 4 49.83 1.75
 -1 7 4 51.48 1.76
 -1 7 4 48.74 2.3
 -1 7 4 49.68 2.01
 -1 7 4 51.81 1.84
 -1 7 4 49.49 1.83
 1 -7 -4 48.89 1.97
 1 -7 -4 47.4 2.37
 1 -7 -4 45.42 2.01
 -1 7 3 83.58 2.26
 -1 7 3 82.78 2.23
 -1 7 3 86.88 2.97
 -1 7 3 80.06 2.12
 -1 7 3 84.98 2.31
 1 -7 -3 78.67 2.39
 1 -7 -3 85.86 2.4
 1 -7 -3 80.79 2.94
 1 -7 -3 81.33 2.12
 -1 7 2 11.39 1.31
 -1 7 2 11.28 1.31
 -1 7 2 9.51 1.63
 -1 7 2 11.58 1.42
 -1 7 2 10.37 1.37
 1 -7 -2 9.63 1.53
 1 -7 -2 10.59 1.31
 1 -7 -2 10.49 1.56
 1 -7 -2 9.81 0.99
 1 -7 -2 10.03 0.88
 1 -7 -2 9.71 0.81
 -1 7 1 260.44 4.3
 -1 7 1 274.81 4.42
 -1 7 1 267.25 5.27
 -1 7 1 263.56 4.35
 -1 7 1 259.69 4.25
 1 -7 -1 265.87 4.5
 1 -7 -1 274 4.53
 1 -7 -1 266.86 5.38
 1 -7 -1 253.4 2.22
 1 -7 -1 261.04 3.3
 1 -7 -1 266.87 3.32
 -1 7 0 92.01 2.92
 -1 7 0 96.73 3.08
 -1 7 0 101.82 3.82
 -1 7 0 91.84 3.03
 -1 7 0 90.25 2.95
 1 -7 0 87.74 3.03
 1 -7 0 90.19 2.98
 1 -7 0 90.54 3.74
 1 -7 0 90.96 2.5
 1 -7 0 94.35 2.5
 -1 7 -1 39.55 2.45
 -1 7 -1 40.88 2.58
 -1 7 -1 37.83 2.56
 -1 7 -1 38.91 2.35
 -1 7 -1 36.78 2.45
 1 -7 1 40.79 2.46
 1 -7 1 39.26 2.27
 1 -7 1 43.65 2.22
 -1 7 -2 16.97 2.16
 -1 7 -2 16.84 2.48
 -1 7 -2 17.67 1.78
 -1 7 -2 16.86 2.21
 1 -7 2 15.2 2.03
 1 -7 2 17.7 2.08
 1 -7 2 18.21 2.11
 -1 7 -3 95.39 3.76
 -1 7 -3 94.39 3.9
 -1 7 -3 102.7 4.42
 -1 7 -3 92.26 3.71
 1 -7 3 108.01 4.02
 1 -7 3 91.42 1.06
 1 -7 3 90.54 3.48
 1 -7 3 101.87 3.64
 -1 7 -4 -0.03 1.52
 -1 7 -4 1.88 2.3
 -1 7 -4 1.38 1.59
 -1 7 -4 0.21 1.64
 1 -7 4 0.92 1.8
 1 -7 4 0.66 0.6
 1 -7 4 0.99 1.93
 1 -7 4 1.24 1.57
 -1 7 -5 78.59 3.72
 -1 7 -5 74.53 4.32
 -1 7 -5 83.05 4.58
 -1 7 -5 77.99 4.05
 -1 7 -5 79.75 3.63
 1 -7 5 83.36 4.25
 1 -7 5 74 2.04
 1 -7 5 83.66 3.84
 -1 7 -6 70.96 4.22
 -1 7 -6 75.07 4.71
 -1 7 -6 66.45 4.12
 -1 7 -6 72.74 3.75
 1 -7 6 70.13 4.3
 1 -7 6 71.74 2.62
 1 -7 6 69.82 3.93
 -1 7 -7 0.89 2.3
 -1 7 -7 1.45 2.65
 -1 7 -7 -0.05 1.73
 -1 7 -7 2.55 1.93
 1 -7 7 1.8 1.97
 1 -7 7 2 1.3
 1 -7 7 2.36 2.32
 -1 7 -8 -0.64 2.59
 -1 7 -8 1.06 2.77
 -1 7 -8 -0.32 2.45
 -1 7 -8 0.36 1.92
 1 -7 8 0.16 2.6
 1 -7 8 1.44 1.55
 1 -7 8 2.41 2.53
 -1 7 -9 89.52 5.55
 -1 7 -9 92.37 5.33
 -1 7 -9 86 6.23
 -1 7 -9 90.1 4.14
 1 -7 9 90.63 5.66
 1 -7 9 84.92 3.63
 1 -7 9 86.87 5.16
 -1 7 -10 12.98 3.72
 -1 7 -10 8.92 3
 -1 7 -10 15.99 3.21
 -1 7 -10 12.95 2.56
 1 -7 10 12.67 3.24
 1 -7 10 12.53 2.45
 -1 7 -11 29.46 4.69
 -1 7 -11 29.58 4.21
 -1 7 -11 32 4.78
 -1 7 -11 29.13 3.57
 1 -7 11 29.13 3.54
 1 -7 11 36.35 4.68
 -1 7 -12 26.98 5.07
 -1 7 -12 22.01 4.07
 -1 7 -12 21.7 4.69
 -1 7 -12 21.85 2.99
 1 -7 12 28.93 5.45
 1 -7 12 19.7 3.24
 1 -7 12 23.75 4.54
 -1 7 -13 8.43 4.69
 -1 7 -13 7.24 3.67
 -1 7 -13 11.89 4.62
 1 -7 13 10.54 4.9
 1 -7 13 8.8 3.39
 1 -7 13 9.18 4.45
 -1 7 -14 13.62 4.35
 -1 7 -14 15.11 4.39
 -1 7 -14 15.48 5.4
 1 -7 14 11.98 5.49
 1 -7 14 12.3 3.98
 1 -7 14 18.66 5.25
 -1 6 21 -0.07 4.44
 -1 6 21 0.26 3.7
 -1 6 21 0.31 3.97
 1 -6 -21 0.96 5.42
 1 -6 -21 0.06 3.91
 -1 6 20 3.9 4.04
 -1 6 20 2.37 4.55
 -1 6 20 2.13 4.31
 1 -6 -20 3.08 4.67
 -1 6 19 3.08 3.64
 -1 6 19 1.65 4.07
 -1 6 19 3.59 3.87
 1 -6 -19 5.35 4.4
 1 -6 -19 4.85 3.24
 -1 6 18 4.43 3.26
 -1 6 18 3.88 2.93
 -1 6 18 4.81 3.54
 1 -6 -18 5.82 3.99
 1 -6 -18 7.08 2.98
 -1 6 17 5.98 2.91
 -1 6 17 4.61 3.44
 -1 6 17 7.27 3.62
 1 -6 -17 3.56 3.31
 1 -6 -17 6.4 2.71
 -1 6 16 1.37 2.24
 -1 6 16 1.96 2.78
 1 -6 -16 1.36 2.83
 1 -6 -16 1.56 2.22
 -1 6 15 0.83 3.03
 -1 6 15 0.15 2.2
 -1 6 15 0.7 2.76
 -1 6 15 3.2 2.45
 -1 6 15 0.81 1.36
 1 -6 -15 -0.61 2.55
 1 -6 -15 0.75 2.2
 -1 6 14 -1.17 2.59
 -1 6 14 -0.55 1.96
 -1 6 14 -0.66 1.8
 -1 6 14 1.09 2.13
 -1 6 14 0.1 1.32
 1 -6 -14 -0.24 2.1
 1 -6 -14 0.18 1.98
 1 -6 -14 -0.22 2.09
 -1 6 13 3.43 2.31
 -1 6 13 0.53 1.86
 -1 6 13 0.98 2.23
 -1 6 13 1.6 1.98
 1 -6 -13 2.48 2.08
 1 -6 -13 1.5 1.75
 -1 6 12 13.69 2.39
 -1 6 12 12.81 2.12
 -1 6 12 11.85 2.62
 1 -6 -12 14.05 2.34
 1 -6 -12 13.92 1.92
 1 -6 -12 16.02 2.22
 -1 6 11 55.28 3.05
 -1 6 11 55.75 2.87
 -1 6 11 52.1 3.59
 -1 6 11 52.76 2.91
 1 -6 -11 52.57 3.02
 1 -6 -11 53.66 2.58
 1 -6 -11 56.03 2.59
 -1 6 10 178.19 4.2
 -1 6 10 180.85 4.26
 -1 6 10 163.41 5.15
 -1 6 10 160.84 4.13
 -1 6 10 177.71 4.25
 1 -6 -10 164.33 4.2
 1 -6 -10 170.72 3.29
 1 -6 -10 173.06 3.4
 -1 6 9 0.35 1.2
 -1 6 9 1.37 1.15
 -1 6 9 1.01 1.52
 -1 6 9 2.54 1.49
 -1 6 9 -0.15 1.07
 1 -6 -9 1.81 1.44
 1 -6 -9 1.45 1.38
 1 -6 -9 0.58 0.87
 1 -6 -9 1.05 0.98
 -1 6 8 133.46 3.17
 -1 6 8 128.33 3.11
 -1 6 8 124.43 3.98
 -1 6 8 125.26 3.09
 -1 6 8 135.2 3.25
 1 -6 -8 127.22 3.26
 1 -6 -8 121.02 3.16
 1 -6 -8 117.78 3.74
 -1 6 7 51.54 2
 -1 6 7 50.73 2.01
 -1 6 7 46.33 1.22
 -1 6 7 45.17 2.54
 -1 6 7 48.18 2.06
 -1 6 7 49.35 1.92
 1 -6 -7 50.93 2.08
 1 -6 -7 47.29 2.67
 1 -6 -7 48.14 1.08
 1 -6 -7 47.64 1.09
 -1 6 6 220.91 3.32
 -1 6 6 221.99 3.37
 -1 6 6 220.45 2.89
 -1 6 6 217.69 4.37
 -1 6 6 215.49 3.33
 -1 6 6 217.49 3.36
 1 -6 -6 214.39 3.5
 1 -6 -6 207.94 3.41
 1 -6 -6 206.56 2.8
 1 -6 -6 209.94 4.3
 -1 6 5 0.38 0.69
 -1 6 5 0.03 0.68
 -1 6 5 0.08 0.75
 -1 6 5 0.33 0.95
 -1 6 5 0.32 0.74
 -1 6 5 0.06 0.76
 1 -6 -5 -0.01 0.8
 1 -6 -5 -0.06 0.66
 1 -6 -5 0.1 0.77
 1 -6 -5 0.52 1.03
 -1 6 4 8.72 1.06
 -1 6 4 8.94 1.15
 -1 6 4 7.06 1.08
 -1 6 4 8.22 1
 1 -6 -4 9.03 1.11
 1 -6 -4 1.16 0.68
 1 -6 -4 10.49 1.32
 1 -6 -4 8.1 1.17
 -1 6 3 78.23 2.03
 -1 6 3 82.11 2.06
 -1 6 3 81.55 2.63
 -1 6 3 80.39 2.09
 -1 6 3 80.42 2.06
 -1 6 3 77.51 2.29
 1 -6 -3 77.01 2.15
 1 -6 -3 78.63 2.11
 1 -6 -3 81.98 2.57
 1 -6 -3 77.66 2.08
 -1 6 2 0.79 0.8
 -1 6 2 0.88 0.81
 -1 6 2 0.35 0.99
 -1 6 2 1.28 0.63
 -1 6 2 0.61 0.86
 1 -6 -2 0.59 0.83
 1 -6 -2 0.38 0.81
 1 -6 -2 0.91 1.2
 1 -6 -2 0.42 0.63
 1 -6 -2 0.1 0.57
 1 -6 -2 0.78 0.56
 -1 6 1 156.22 3.18
 -1 6 1 174.03 3.31
 -1 6 1 165.58 3.86
 -1 6 1 157.13 3.16
 -1 6 1 157.82 3.1
 1 -6 -1 156.75 3.3
 1 -6 -1 161.98 3.32
 1 -6 -1 156.31 3.9
 1 -6 -1 150.07 2.47
 1 -6 -1 163.46 2.61
 -1 6 0 13.14 1.59
 -1 6 0 11.01 1.42
 -1 6 0 11.68 1.82
 -1 6 0 12.49 1.43
 -1 6 0 11.93 1.45
 1 -6 0 9.53 1.77
 1 -6 0 -0.1 0.25
 1 -6 0 12.49 1.43
 1 -6 0 12.73 1.36
 -1 6 -1 83.16 2.92
 -1 6 -1 80.39 2.81
 -1 6 -1 85.02 3.22
 -1 6 -1 82.9 2.82
 -1 6 -1 81.87 2.83
 1 -6 1 78.46 3
 1 -6 1 85.24 2.91
 1 -6 1 82.84 3.47
 1 -6 1 85.35 2.68
 1 -6 1 89.4 2.59
 -1 6 -2 37.12 2.32
 -1 6 -2 41.27 2.5
 -1 6 -2 40.9 2.88
 -1 6 -2 39.76 2.39
 -1 6 -2 37.87 2.16
 1 -6 2 38.98 2.56
 1 -6 2 38.2 2.42
 1 -6 2 38.49 2.97
 1 -6 2 36.41 0.81
 1 -6 2 38.34 2.25
 1 -6 2 37.85 2.29
 -1 6 -3 16.44 2.04
 -1 6 -3 14.79 2.06
 -1 6 -3 13.48 1.68
 -1 6 -3 15.82 2.19
 1 -6 3 16.26 2.09
 1 -6 3 14.37 0.89
 1 -6 3 16.23 2.18
 1 -6 3 16.25 1.93
 -1 6 -4 51.69 3.07
 -1 6 -4 56.01 3.37
 -1 6 -4 54.22 3.12
 -1 6 -4 52.6 3.04
 1 -6 4 54.9 3.18
 1 -6 4 53.85 1.67
 1 -6 4 48.95 3.04
 1 -6 4 53.18 2.89
 -1 6 -5 52.69 3.37
 -1 6 -5 47.64 3.52
 -1 6 -5 56.01 3.74
 -1 6 -5 51.18 3.26
 1 -6 5 51.07 3.42
 1 -6 5 55.69 3.67
 -1 6 -6 1.49 1.85
 -1 6 -6 0.72 2.52
 -1 6 -6 1.24 2.17
 -1 6 -6 -0.24 1.39
 -1 6 -6 0.24 1.52
 1 -6 6 0.14 1.49
 1 -6 6 0.49 1.03
 1 -6 6 0.48 1.75
 -1 6 -7 1.91 2.21
 -1 6 -7 4.23 2.54
 -1 6 -7 1.09 2.13
 -1 6 -7 2.96 1.67
 1 -6 7 3.32 2.3
 1 -6 7 2.78 1.34
 1 -6 7 2.62 2.09
 -1 6 -8 51.44 3.69
 -1 6 -8 46.69 4.29
 -1 6 -8 46.5 4.06
 -1 6 -8 47.84 3.03
 1 -6 8 52.69 4.36
 1 -6 8 51.15 2.77
 1 -6 8 50.67 4
 -1 6 -9 0.29 2.01
 -1 6 -9 2.82 2.2
 -1 6 -9 0.12 1.88
 -1 6 -9 0.74 1.74
 1 -6 9 0.39 2.76
 1 -6 9 0.53 1.72
 1 -6 9 -0.23 2.29
 -1 6 -10 20.64 3.84
 -1 6 -10 21.67 3.42
 -1 6 -10 19.76 2.48
 1 -6 10 26.58 3.68
 1 -6 10 23.43 2.81
 1 -6 10 22.62 3.66
 -1 6 -11 0.08 2.41
 -1 6 -11 -0.12 2.44
 -1 6 -11 -1.28 2.24
 -1 6 -11 -0.17 1.89
 1 -6 11 0.25 3.12
 1 -6 11 1.25 2.3
 1 -6 11 2.39 3.15
 -1 6 -12 20.56 4.28
 -1 6 -12 22.4 3.8
 -1 6 -12 21.52 4.41
 -1 6 -12 18.49 2.47
 1 -6 12 20.65 4.71
 1 -6 12 23.28 3.41
 1 -6 12 23.33 4.3
 -1 6 -13 2.95 4.18
 -1 6 -13 1.72 3.03
 -1 6 -13 3.62 3.97
 1 -6 13 0.26 3.95
 1 -6 13 3.09 3.06
 1 -6 13 2.09 3.8
 -1 6 -14 41.34 6.02
 -1 6 -14 54.86 6.58
 -1 6 -14 45.15 5.32
 1 -6 14 52.9 6.62
 1 -6 14 48.87 5.45
 1 -6 14 48.1 5.22
 -1 6 -15 31.26 5.82
 -1 6 -15 32.32 5.83
 -1 6 -15 30.42 5.9
 1 -6 15 34.11 6.47
 1 -6 15 25.12 4.76
 -1 5 21 23.73 5.52
 -1 5 21 20.77 5.83
 -1 5 21 18.12 5.62
 1 -5 -21 21.38 6.46
 1 -5 -21 16.61 4.73
 -1 5 20 7.35 4.39
 -1 5 20 8.24 4.82
 -1 5 20 4.8 3.48
 1 -5 -20 9.39 5.88
 1 -5 -20 7.21 3.94
 -1 5 19 26.85 4.7
 -1 5 19 28.69 5.12
 -1 5 19 26.3 4.92
 1 -5 -19 27.03 5.34
 -1 5 18 -0.25 3.23
 -1 5 18 -0.92 3.34
 -1 5 18 -2.15 3.33
 1 -5 -18 0.14 3.55
 1 -5 -18 -0.54 3.32
 -1 5 17 21.16 3.82
 -1 5 17 23.63 4.32
 -1 5 17 24.91 4.08
 1 -5 -17 25.34 4.16
 1 -5 -17 24.08 3.75
 -1 5 16 3.86 2.67
 -1 5 16 1.78 2.27
 -1 5 16 5.36 2.95
 1 -5 -16 4.75 3.21
 1 -5 -16 4.15 2.83
 -1 5 15 46.45 3.93
 -1 5 15 46.54 4.64
 -1 5 15 48.16 4.2
 -1 5 15 45.72 1.68
 1 -5 -15 44.68 4.36
 1 -5 -15 45.2 4.01
 -1 5 14 22.57 3.61
 -1 5 14 26.63 3.3
 -1 5 14 24.93 3.2
 -1 5 14 24.75 3.17
 1 -5 -14 25.39 3.28
 1 -5 -14 26.93 3.09
 -1 5 13 0.22 2.74
 -1 5 13 -0.04 1.85
 -1 5 13 -1.34 2.09
 -1 5 13 0.45 1.85
 1 -5 -13 -0.39 2.06
 1 -5 -13 -0.01 2.09
 1 -5 -13 -0.03 2.04
 -1 5 12 26.18 2.97
 -1 5 12 24.27 2.62
 -1 5 12 27.21 3.23
 -1 5 12 29.31 2.85
 1 -5 -12 25.83 2.92
 1 -5 -12 26.6 2.67
 1 -5 -12 28.01 2.62
 -1 5 11 9.32 2.06
 -1 5 11 11.63 1.95
 -1 5 11 8.74 1.93
 -1 5 11 10.33 1.94
 1 -5 -11 9.8 2.04
 1 -5 -11 10.26 1.79
 1 -5 -11 12.53 2.02
 -1 5 10 14.25 2.06
 -1 5 10 16.18 2.27
 -1 5 10 14.47 2.04
 -1 5 10 15.62 2.1
 -1 5 10 15.13 1.93
 1 -5 -10 14.55 1.98
 1 -5 -10 15.14 1.87
 1 -5 -10 17.67 1.91
 -1 5 9 9.26 1.64
 -1 5 9 7.05 1.41
 -1 5 9 11.2 1.75
 -1 5 9 9.44 1.55
 1 -5 -9 7.19 1.56
 1 -5 -9 7.72 1.69
 1 -5 -9 8.92 1.35
 1 -5 -9 8.96 1.41
 -1 5 8 26.2 1.84
 -1 5 8 26.83 1.82
 -1 5 8 25.76 2.03
 -1 5 8 23.93 2.02
 -1 5 8 26.85 1.82
 1 -5 -8 27.05 2
 1 -5 -8 24.88 2.52
 1 -5 -8 28.31 1.59
 1 -5 -8 25.74 1.69
 -1 5 7 29.65 1.7
 -1 5 7 29.88 1.77
 -1 5 7 28.66 2.22
 -1 5 7 27.02 1.82
 -1 5 7 30.05 1.79
 1 -5 -7 29.49 1.76
 1 -5 -7 29.74 1.93
 1 -5 -7 28.7 2.3
 1 -5 -7 32.11 1.45
 1 -5 -7 30.24 1.44
 -1 5 6 144 2.83
 -1 5 6 144.87 2.87
 -1 5 6 144.97 1.75
 -1 5 6 137.73 3.55
 -1 5 6 134.07 2.69
 -1 5 6 148.29 2.82
 1 -5 -6 143.56 2.9
 1 -5 -6 137.49 3.4
 1 -5 -6 142.52 2.11
 1 -5 -6 141.69 2.11
 -1 5 5 0.42 0.69
 -1 5 5 0.79 0.71
 -1 5 5 0.22 0.57
 -1 5 5 1.17 0.94
 -1 5 5 0.57 0.73
 1 -5 -5 0.08 0.78
 1 -5 -5 0.24 0.67
 1 -5 -5 0.74 0.98
 1 -5 -5 0.27 0.44
 -1 5 4 176.34 2.7
 -1 5 4 182.41 2.77
 -1 5 4 175.84 3.25
 -1 5 4 174.01 2.62
 -1 5 4 175.7 2.64
 1 -5 -4 175.41 2.82
 1 -5 -4 132.37 2.45
 1 -5 -4 183.53 2.84
 1 -5 -4 171.22 3.21
 1 -5 -4 172.98 1.58
 1 -5 -4 172.58 1.58
 -1 5 3 83.34 1.95
 -1 5 3 82.7 1.93
 -1 5 3 85.57 2.24
 -1 5 3 80.96 2.04
 -1 5 3 86.56 1.93
 -1 5 3 83.61 1.89
 1 -5 -3 83.68 2.05
 1 -5 -3 81.56 1.99
 1 -5 -3 86.42 2.32
 1 -5 -3 81.51 2.1
 1 -5 -3 79.24 1.24
 1 -5 -3 81.44 1.25
 -1 5 2 405.4 4.2
 -1 5 2 426.42 4.25
 -1 5 2 422.86 5.08
 -1 5 2 413.84 3.78
 -1 5 2 411.62 4.08
 1 -5 -2 402.38 4.27
 1 -5 -2 410.92 4.33
 1 -5 -2 408.97 4.96
 1 -5 -2 389.49 3.66
 1 -5 -2 395.6 3.13
 1 -5 -2 418.11 3.23
 -1 5 1 5.77 1
 -1 5 1 6.39 0.96
 -1 5 1 5.83 1.25
 -1 5 1 6.19 0.93
 -1 5 1 5.97 0.95
 1 -5 -1 6.4 1.05
 1 -5 -1 6.48 1.04
 1 -5 -1 4.8 1.27
 1 -5 -1 5.2 0.72
 1 -5 -1 6.33 0.88
 -1 5 0 73.88 2.3
 -1 5 0 77.42 2.69
 -1 5 0 76.15 2.8
 -1 5 0 75.99 2.27
 -1 5 0 75.42 2.27
 1 -5 0 73.91 2.35
 1 -5 0 70.44 2.28
 1 -5 0 69.77 2.52
 1 -5 0 69.51 1.14
 1 -5 0 73.9 2.01
 1 -5 0 74.95 2.1
 -1 5 -1 119.54 3.07
 -1 5 -1 114.99 3
 -1 5 -1 123.47 3.46
 -1 5 -1 117.62 3
 -1 5 -1 126.49 3.09
 1 -5 1 116.65 3.11
 1 -5 1 124.09 3.18
 1 -5 1 117.14 3.36
 1 -5 1 118.43 2.77
 1 -5 1 125.24 2.84
 -1 5 -2 3.42 1.02
 -1 5 -2 2.59 1.28
 -1 5 -2 4.85 1.53
 -1 5 -2 2.8 1.18
 -1 5 -2 2.84 1.3
 1 -5 2 2.48 1.35
 1 -5 2 4.32 1.23
 1 -5 2 3.73 1.3
 1 -5 2 3.37 0.51
 1 -5 2 3.44 1.22
 -1 5 -3 23.09 2.09
 -1 5 -3 20.96 2.17
 -1 5 -3 22.23 2.39
 -1 5 -3 20.48 2.02
 -1 5 -3 22.52 1.85
 1 -5 3 17.96 2.22
 1 -5 3 20.45 2.08
 1 -5 3 19.63 2.04
 1 -5 3 20.24 1.08
 1 -5 3 20.85 2.07
 1 -5 3 20.66 1.92
 -1 5 -4 60.72 3.03
 -1 5 -4 56.6 3.11
 -1 5 -4 65.25 3.09
 -1 5 -4 57.33 2.93
 -1 5 -4 52 2.66
 1 -5 4 64.6 3.11
 1 -5 4 57.72 1.79
 1 -5 4 56.35 2.93
 1 -5 4 54.63 2.52
 -1 5 -5 30.86 2.64
 -1 5 -5 32.01 2.93
 -1 5 -5 27.25 2.42
 -1 5 -5 31.99 3.03
 1 -5 5 31.15 2.79
 1 -5 5 33.23 1.75
 1 -5 5 32.5 2.87
 1 -5 5 34.84 2.65
 -1 5 -6 24.15 2.82
 -1 5 -6 25.12 3.1
 -1 5 -6 24.91 3.01
 -1 5 -6 22.64 2.73
 1 -5 6 20.44 2.32
 1 -5 6 24.52 1.88
 1 -5 6 21.9 2.21
 -1 5 -7 45.95 3.14
 -1 5 -7 54.87 3.88
 -1 5 -7 50.04 3.58
 -1 5 -7 48.66 2.52
 1 -5 7 55.38 3.78
 1 -5 7 47.38 2.47
 1 -5 7 51.58 3.1
 -1 5 -8 1.97 2.27
 -1 5 -8 2.57 2.36
 -1 5 -8 1.8 1.72
 -1 5 -8 3.84 1.53
 1 -5 8 4.07 2.49
 1 -5 8 2.77 1.53
 1 -5 8 4.19 2.23
 -1 5 -9 26.12 3.56
 -1 5 -9 29.22 3.65
 -1 5 -9 29.82 3.62
 -1 5 -9 26.07 2.34
 1 -5 9 29.56 3.77
 1 -5 9 26.53 2.69
 1 -5 9 28.66 3
 -1 5 -10 1.28 2.77
 -1 5 -10 -0.33 2.62
 -1 5 -10 1.3 1.97
 -1 5 -10 1.22 1.55
 1 -5 10 1.55 2.18
 1 -5 10 0.06 1.85
 1 -5 10 0.87 2.51
 -1 5 -11 28.36 4.08
 -1 5 -11 20.15 4.28
 -1 5 -11 25.65 2.58
 1 -5 11 25.99 4.05
 1 -5 11 27.09 3.57
 1 -5 11 25.39 3.89
 -1 5 -12 1 2.52
 -1 5 -12 1.72 2.42
 1 -5 12 0.79 2.29
 1 -5 12 0.43 3.1
 -1 5 -13 4.3 3.71
 -1 5 -13 3.41 3.64
 -1 5 -13 2.88 3.56
 1 -5 13 3.14 3.62
 1 -5 13 2.15 2.66
 1 -5 13 2.47 2.73
 -1 5 -14 1.93 4.21
 -1 5 -14 1.02 3.92
 -1 5 -14 1.64 3.96
 1 -5 14 1.84 4.28
 1 -5 14 -1.22 3.07
 1 -5 14 0.63 3.77
 -1 5 -15 17.62 4.38
 -1 5 -15 16.99 5.05
 -1 5 -15 23.2 5.26
 1 -5 15 14.39 5.18
 1 -5 15 13.39 4.04
 1 -5 15 19.27 5.16
 -1 5 -16 5.58 5.56
 -1 5 -16 0.43 4.97
 -1 5 -16 5.45 3.88
 1 -5 16 2.53 4.26
 1 -5 16 3.69 4.79
 -1 4 21 0.41 5.12
 1 -4 -21 0.51 5.58
 -1 4 20 61.24 7.17
 -1 4 20 56.49 7.03
 1 -4 -20 59.5 7.36
 1 -4 -20 58.88 6.3
 -1 4 19 4.33 3.92
 -1 4 19 1.13 3.77
 -1 4 19 2.83 3.09
 1 -4 -19 3.72 4.33
 1 -4 -19 4.13 3.67
 -1 4 18 34.36 4.75
 -1 4 18 35.19 5.13
 -1 4 18 36.77 4.95
 1 -4 -18 36.25 5.05
 1 -4 -18 32.69 2.65
 -1 4 17 1 3.1
 -1 4 17 -0.26 3.1
 -1 4 17 1.46 3.26
 1 -4 -17 2.03 3.51
 1 -4 -17 0.87 1.45
 1 -4 -17 -0.66 2.81
 -1 4 16 2.33 2.87
 -1 4 16 2.2 2.87
 -1 4 16 0.24 2.11
 1 -4 -16 0.77 3.2
 1 -4 -16 1.6 1.3
 1 -4 -16 4.1 2.66
 -1 4 15 27.03 3.61
 -1 4 15 27.69 3.94
 -1 4 15 30.31 3.77
 1 -4 -15 30.12 3.94
 1 -4 -15 25.67 1.91
 1 -4 -15 27.53 3.31
 -1 4 14 0.53 2.08
 -1 4 14 -0.58 1.76
 -1 4 14 -1.28 1.55
 -1 4 14 -0.12 0.59
 1 -4 -14 -0.05 2.38
 1 -4 -14 1.02 2.35
 -1 4 13 15.86 3.03
 -1 4 13 15.59 2.63
 -1 4 13 15.77 2.98
 -1 4 13 19.18 2.88
 1 -4 -13 16.02 2.88
 1 -4 -13 16.05 1.29
 1 -4 -13 17.65 2.67
 -1 4 12 2.04 1.87
 -1 4 12 2.01 2.02
 -1 4 12 3.45 1.96
 1 -4 -12 1.74 1.53
 1 -4 -12 3.33 0.68
 1 -4 -12 3.06 1.88
 1 -4 -12 2.37 2.27
 -1 4 11 62.25 3.51
 -1 4 11 69.29 3.35
 -1 4 11 67.5 3.49
 -1 4 11 68.58 3.39
 1 -4 -11 70.38 3.56
 1 -4 -11 65.29 3.01
 1 -4 -11 63.57 3.42
 -1 4 10 4.46 1.78
 -1 4 10 4.66 1.84
 -1 4 10 5.33 1.83
 -1 4 10 5.04 1.6
 1 -4 -10 4.64 1.69
 1 -4 -10 5.23 1.45
 1 -4 -10 4.87 1.57
 -1 4 9 0.57 1.36
 -1 4 9 0.3 1.2
 -1 4 9 -0.56 1.41
 -1 4 9 -0.72 1.33
 -1 4 9 0.32 1.19
 1 -4 -9 0.15 1.13
 1 -4 -9 0.24 1.49
 1 -4 -9 0.24 1
 1 -4 -9 -0.11 1.32
 -1 4 8 2.09 1.23
 -1 4 8 1.97 1.16
 -1 4 8 0.84 1.36
 -1 4 8 1.99 1.22
 -1 4 8 1.81 1.11
 1 -4 -8 3.27 1.27
 1 -4 -8 1.35 1.25
 1 -4 -8 2.72 1.64
 1 -4 -8 2.14 1.08
 1 -4 -8 0.96 1.12
 -1 4 7 -0.66 0.97
 -1 4 7 0.9 0.99
 -1 4 7 -0.69 0.83
 -1 4 7 -0.07 0.96
 -1 4 7 0.27 0.88
 1 -4 -7 0.26 1.1
 1 -4 -7 0.3 1.36
 1 -4 -7 0.01 0.87
 1 -4 -7 0.62 0.82
 -1 4 6 134.42 2.88
 -1 4 6 131.08 2.83
 -1 4 6 128.71 3.43
 -1 4 6 129.28 2.73
 -1 4 6 135.62 2.86
 1 -4 -6 132.31 2.89
 1 -4 -6 135.27 2.97
 1 -4 -6 134.63 3.34
 1 -4 -6 135.57 2.47
 1 -4 -6 137.04 2.48
 -1 4 5 32.88 1.5
 -1 4 5 31.69 1.51
 -1 4 5 30.7 0.81
 -1 4 5 29.41 1.81
 -1 4 5 29.72 1.38
 -1 4 5 32.51 1.41
 1 -4 -5 30.28 1.46
 1 -4 -5 30.51 0.82
 1 -4 -5 29.63 1.86
 1 -4 -5 30.04 1.18
 1 -4 -5 26.25 1.32
 -1 4 4 0.53 0.59
 -1 4 4 0.19 0.62
 -1 4 4 0.25 0.48
 -1 4 4 0.69 0.79
 -1 4 4 -0.09 0.62
 -1 4 4 0.41 0.61
 1 -4 -4 -0.27 0.63
 1 -4 -4 0.11 0.57
 1 -4 -4 0.21 0.51
 1 -4 -4 -0.42 0.78
 1 -4 -4 -0.08 0.47
 1 -4 -4 -0.15 0.49
 -1 4 3 76.06 1.74
 -1 4 3 75.38 1.76
 -1 4 3 76.51 1.81
 -1 4 3 72.85 1.94
 -1 4 3 75.02 1.7
 -1 4 3 72.17 1.67
 1 -4 -3 77.43 1.85
 1 -4 -3 74.93 1.79
 1 -4 -3 77.27 1.82
 1 -4 -3 70.32 1.92
 1 -4 -3 74.63 1.36
 -1 4 2 164.39 2.53
 -1 4 2 166.82 2.53
 -1 4 2 164.47 2.82
 -1 4 2 163.51 2.42
 -1 4 2 163.74 2.42
 -1 4 2 159.96 2.4
 1 -4 -2 159.4 2.51
 1 -4 -2 164.24 2.57
 1 -4 -2 165.61 2.81
 1 -4 -2 162.36 2.42
 1 -4 -2 160.23 2.03
 1 -4 -2 161.55 2.04
 -1 4 1 221.92 3.1
 -1 4 1 241.2 3.21
 -1 4 1 235.71 3.69
 -1 4 1 232.85 3.56
 -1 4 1 232.15 3.03
 1 -4 -1 228.29 3.17
 1 -4 -1 239.09 3.24
 1 -4 -1 242.03 3.69
 1 -4 -1 225.07 2.43
 1 -4 -1 242.55 2.81
 -1 4 0 1.62 0.79
 -1 4 0 2.23 0.84
 -1 4 0 1.7 1.01
 -1 4 0 2.05 0.76
 -1 4 0 2.1 0.8
 1 -4 0 1.91 0.87
 1 -4 0 2.03 0.82
 1 -4 0 2.22 1.09
 1 -4 0 2.13 0.43
 1 -4 0 1.62 0.71
 1 -4 0 1.73 0.76
 -1 4 -1 32.17 1.73
 -1 4 -1 33.63 1.74
 -1 4 -1 33.7 1.83
 -1 4 -1 38.7 1.78
 -1 4 -1 35.38 1.75
 1 -4 1 32.24 1.8
 1 -4 1 34.62 2.03
 1 -4 1 36.36 2.13
 1 -4 1 32.83 1.63
 1 -4 1 35.28 1.63
 -1 4 -2 225.48 4.12
 -1 4 -2 231.98 4.06
 -1 4 -2 245.13 4.69
 -1 4 -2 229.68 4.08
 -1 4 -2 233.33 4.07
 1 -4 2 225.63 4.16
 1 -4 2 237.93 4.27
 1 -4 2 234.6 4.56
 1 -4 2 228.21 3.77
 1 -4 2 244.84 4.01
 -1 4 -3 2.5 1.24
 -1 4 -3 1.65 1.28
 -1 4 -3 3.6 1.15
 -1 4 -3 2.72 1.2
 -1 4 -3 1.81 1
 1 -4 3 3.41 1.3
 1 -4 3 2.24 0.67
 1 -4 3 1.84 1.24
 1 -4 3 1.65 0.87
 -1 4 -4 182.3 4.4
 -1 4 -4 182.25 4.44
 -1 4 -4 187.14 4.68
 -1 4 -4 173.66 4.09
 -1 4 -4 181.75 4.32
 1 -4 4 178.48 4.25
 1 -4 4 183.47 4.45
 1 -4 4 186.13 4.67
 1 -4 4 181.7 2.97
 1 -4 4 176.74 4.15
 1 -4 4 186.75 4.24
 -1 4 -5 23.19 2.33
 -1 4 -5 22.72 2.57
 -1 4 -5 21.05 2.43
 -1 4 -5 22.92 1.97
 -1 4 -5 26.44 2.15
 1 -4 5 22 2.15
 1 -4 5 24.51 2.43
 1 -4 5 20.93 2.16
 1 -4 5 23.17 1.57
 1 -4 5 20.51 2.41
 1 -4 5 23.89 2.26
 -1 4 -6 58.03 3.05
 -1 4 -6 59.3 3.15
 -1 4 -6 59.52 3.66
 1 -4 6 60.61 3.08
 1 -4 6 59.11 2.37
 1 -4 6 65.17 3.27
 -1 4 -7 7.96 2.17
 -1 4 -7 9.7 1.88
 -1 4 -7 9.08 2.13
 -1 4 -7 10.42 1.5
 1 -4 7 10.47 2.29
 1 -4 7 9.33 1.57
 1 -4 7 8.79 2.06
 -1 4 -8 6.53 2.31
 -1 4 -8 5.41 2.16
 -1 4 -8 6.88 2.19
 -1 4 -8 4.76 1.33
 1 -4 8 2.89 2.16
 1 -4 8 5.53 1.59
 1 -4 8 4.99 2.15
 -1 4 -9 0.77 2.26
 -1 4 -9 1.19 2.22
 -1 4 -9 0.09 1.6
 -1 4 -9 1.45 1.26
 1 -4 9 0.95 2.28
 1 -4 9 2.61 1.71
 1 -4 9 2.73 1.71
 -1 4 -10 12.42 3.08
 -1 4 -10 16.25 3.1
 -1 4 -10 16.24 3.11
 -1 4 -10 15.5 1.73
 1 -4 10 14.71 2.78
 1 -4 10 19.72 2.59
 1 -4 10 15.02 3
 -1 4 -11 -0.15 2.85
 -1 4 -11 0.91 2.69
 -1 4 -11 1.11 2
 -1 4 -11 1 1.25
 1 -4 11 1.83 2.83
 1 -4 11 1.44 2.59
 -1 4 -12 1.02 2.89
 -1 4 -12 0.73 2.92
 1 -4 12 -0.87 3.13
 1 -4 12 1.23 2.24
 1 -4 12 0.02 2.12
 -1 4 -13 8.41 3.11
 -1 4 -13 11.87 3.71
 -1 4 -13 12.13 3.8
 1 -4 13 9.27 3.2
 1 -4 13 10.64 2.9
 1 -4 13 12.1 3.04
 -1 4 -14 4.42 4.03
 -1 4 -14 4.82 3.69
 -1 4 -14 7.23 3.06
 1 -4 14 5.33 4.16
 1 -4 14 7.35 3.09
 1 -4 14 4.68 3.76
 -1 4 -15 7.15 4.41
 -1 4 -15 5.3 4.05
 -1 4 -15 5.2 4.22
 1 -4 15 3.45 3.49
 1 -4 15 8.22 3.79
 1 -4 15 1.06 4.01
 -1 4 -16 1.58 4.8
 -1 4 -16 -0.28 4.11
 -1 4 -16 -0.55 4.96
 1 -4 16 2.89 5.03
 1 -4 16 -0.88 3.96
 1 -4 16 -2.38 4.7
 -1 4 -17 4.81 5.42
 -1 4 -17 0.33 5.09
 -1 4 -17 2.73 5.12
 1 -4 17 2.91 4.21
 1 -4 17 1.08 4.69
 1 -4 17 0.49 4.91
 -1 3 20 7.31 4.58
 -1 3 20 9.91 5
 1 -3 -20 3.71 5.13
 1 -3 -20 5.35 4.46
 -1 3 19 8.08 4.07
 -1 3 19 6.65 4.48
 -1 3 19 3.21 4.29
 1 -3 -19 7.62 4.87
 1 -3 -19 6.03 2.69
 1 -3 -19 5.39 4
 -1 3 18 -1.89 3.1
 -1 3 18 -0.89 3.49
 -1 3 18 -1.13 3.61
 1 -3 -18 1.73 4.17
 1 -3 -18 -0.43 2.28
 1 -3 -18 1.82 3.43
 -1 3 17 13.87 3.16
 -1 3 17 13.01 3.7
 -1 3 17 14.41 3.22
 1 -3 -17 12.37 4.15
 1 -3 -17 11.58 3.55
 -1 3 16 0.09 2.56
 -1 3 16 -1.04 2.92
 1 -3 -16 2.05 3.3
 1 -3 -16 -0.83 1.68
 1 -3 -16 -0.95 2.73
 -1 3 15 10.71 2.98
 -1 3 15 9.94 2.06
 -1 3 15 10.68 2.69
 -1 3 15 12.94 3.27
 1 -3 -15 7.63 3.25
 1 -3 -15 11.28 1.85
 1 -3 -15 10.57 2.9
 -1 3 14 6.94 2.64
 -1 3 14 5.47 1.66
 -1 3 14 7.34 2.79
 -1 3 14 6.63 2.12
 1 -3 -14 4.99 2.23
 1 -3 -14 6.67 1.53
 1 -3 -14 5.73 2.41
 -1 3 13 -0.25 2.09
 -1 3 13 0.51 1.26
 -1 3 13 0.21 2.15
 -1 3 13 2.54 2.24
 1 -3 -13 0.52 1.16
 1 -3 -13 0.82 1.95
 -1 3 12 2.28 2.32
 -1 3 12 3.17 1.91
 -1 3 12 3.24 1.15
 -1 3 12 2.13 2.06
 -1 3 12 3.54 2.01
 1 -3 -12 1.16 2.06
 1 -3 -12 3.7 1.12
 1 -3 -12 3.63 1.82
 -1 3 11 40.02 3
 -1 3 11 37.6 1.67
 -1 3 11 36.09 2.78
 -1 3 11 37.54 2.6
 1 -3 -11 39.56 3.11
 1 -3 -11 34.71 2.71
 1 -3 -11 34 2.98
 -1 3 10 0.08 1.71
 -1 3 10 -0.11 1.36
 -1 3 10 -0.41 1.57
 -1 3 10 -0.18 1.38
 1 -3 -10 0.23 1.42
 1 -3 -10 0.03 0.67
 1 -3 -10 -0.56 1.31
 1 -3 -10 -0.28 1.56
 -1 3 9 145.2 4.06
 -1 3 9 154.24 4.15
 -1 3 9 150.19 4.51
 -1 3 9 139.56 3.97
 -1 3 9 156.19 4.12
 1 -3 -9 150.76 4.16
 1 -3 -9 147.69 4.16
 1 -3 -9 163.33 2.07
 1 -3 -9 151.35 3.79
 1 -3 -9 150.99 3.82
 -1 3 8 161.45 3.91
 -1 3 8 172.14 4.03
 -1 3 8 166.8 4.42
 -1 3 8 150.56 3.6
 -1 3 8 177.11 4.01
 1 -3 -8 167.46 4.02
 1 -3 -8 168.17 4.05
 1 -3 -8 166.4 1.61
 1 -3 -8 168.27 4.47
 1 -3 -8 168.65 3.66
 1 -3 -8 165.79 3.74
 -1 3 7 185.71 3.76
 -1 3 7 190.86 3.84
 -1 3 7 193.44 4.39
 -1 3 7 185.33 3.72
 -1 3 7 203.63 3.89
 1 -3 -7 192.65 3.9
 1 -3 -7 192.87 3.88
 1 -3 -7 183.77 4.13
 1 -3 -7 184.51 3.46
 1 -3 -7 194.76 3.54
 -1 3 6 -0.13 0.88
 -1 3 6 0.28 0.84
 -1 3 6 -0.36 0.77
 -1 3 6 0.14 0.83
 -1 3 6 0.06 0.85
 1 -3 -6 0.41 1.04
 1 -3 -6 0.14 0.93
 1 -3 -6 0.22 1.15
 1 -3 -6 0.73 0.77
 1 -3 -6 0.22 0.91
 -1 3 5 287.7 3.78
 -1 3 5 295.93 3.88
 -1 3 5 282.93 4.35
 -1 3 5 287.18 3.67
 -1 3 5 292.87 3.74
 1 -3 -5 299.04 3.94
 1 -3 -5 299.86 3.91
 1 -3 -5 283.53 4.38
 1 -3 -5 285.34 3.4
 1 -3 -5 303.95 3.52
 -1 3 4 8.28 1.02
 -1 3 4 9.61 0.98
 -1 3 4 8.96 0.48
 -1 3 4 8.78 1.13
 -1 3 4 8.7 0.93
 -1 3 4 9.39 0.9
 1 -3 -4 9.86 1
 1 -3 -4 10.16 1.02
 1 -3 -4 8.93 0.51
 1 -3 -4 8.57 1.16
 1 -3 -4 8.66 0.9
 -1 3 3 26.62 1.19
 -1 3 3 25.66 1.13
 -1 3 3 24.32 0.91
 -1 3 3 27.27 1.36
 -1 3 3 25.59 1.08
 -1 3 3 25.32 1.06
 1 -3 -3 24.87 1.2
 1 -3 -3 24.97 1.18
 1 -3 -3 25.12 0.94
 1 -3 -3 24.43 1.32
 1 -3 -3 24.25 0.99
 1 -3 -3 23.89 0.98
 -1 3 2 17.05 1.01
 -1 3 2 15.65 0.98
 -1 3 2 15.78 0.94
 -1 3 2 16.44 1.04
 -1 3 2 14.81 1
 -1 3 2 16.48 0.89
 1 -3 -2 15.02 0.96
 1 -3 -2 15.95 0.95
 1 -3 -2 14.49 0.96
 1 -3 -2 15.31 0.85
 -1 3 0 111.25 2.26
 -1 3 0 118.34 2.29
 -1 3 0 118.46 2.59
 -1 3 0 117.39 2.58
 -1 3 0 117.77 2.21
 1 -3 0 107 2.26
 1 -3 0 113.22 2.28
 1 -3 0 113.09 2.43
 1 -3 0 108.98 2.05
 1 -3 0 119.4 2.48
 -1 3 -1 39.06 1.65
 -1 3 -1 39.04 1.67
 -1 3 -1 41.69 1.9
 -1 3 -1 39.34 1.62
 -1 3 -1 38.93 1.62
 1 -3 1 38.81 1.7
 1 -3 1 40.06 1.69
 1 -3 1 40.33 1.91
 1 -3 1 37.37 1.56
 1 -3 1 41.07 1.47
 -1 3 -2 3.91 0.88
 -1 3 -2 3.48 1.05
 -1 3 -2 3.3 1.13
 -1 3 -2 3.87 0.97
 -1 3 -2 3.41 1.04
 1 -3 2 3.69 1.06
 1 -3 2 3.91 1
 1 -3 2 4.75 1.03
 1 -3 2 3.49 0.84
 1 -3 2 3.8 0.97
 -1 3 -3 24.69 1.82
 -1 3 -3 23.56 1.85
 -1 3 -3 26.55 1.75
 -1 3 -3 23.69 1.76
 -1 3 -3 24.06 1.57
 1 -3 3 25.98 1.93
 1 -3 3 23.54 1.82
 1 -3 3 23.58 1.99
 1 -3 3 24.36 1.21
 1 -3 3 22.27 1.5
 1 -3 3 26.2 1.78
 -1 3 -4 47.5 2.48
 -1 3 -4 48.66 2.54
 -1 3 -4 52.83 2.65
 -1 3 -4 47.8 2.19
 -1 3 -4 49.67 2.48
 1 -3 4 47 2.56
 1 -3 4 51.24 2.54
 1 -3 4 53.18 2.68
 1 -3 4 46.6 1.71
 1 -3 4 48.88 2.44
 1 -3 4 52.65 2.24
 -1 3 -5 2.5 1.45
 -1 3 -5 1.44 1.56
 -1 3 -5 3.46 1.21
 -1 3 -5 3.46 1.14
 -1 3 -5 2.88 1.55
 1 -3 5 2.47 1.55
 1 -3 5 2.41 1.46
 1 -3 5 2.95 1.28
 1 -3 5 2.43 0.95
 1 -3 5 3.25 1.2
 1 -3 5 2.04 1.34
 -1 3 -6 6.33 1.77
 -1 3 -6 10.79 2.12
 -1 3 -6 10.63 1.67
 -1 3 -6 11.29 1.67
 -1 3 -6 9.91 1.7
 1 -3 6 10.78 2.18
 1 -3 6 9.77 1.68
 1 -3 6 9.19 1.7
 1 -3 6 10.13 1.36
 1 -3 6 10.85 2.01
 1 -3 6 11.38 1.9
 -1 3 -7 -0.93 1.9
 -1 3 -7 0.16 1.57
 -1 3 -7 0.01 1.09
 -1 3 -7 0 0.89
 1 -3 7 -0.8 1.54
 1 -3 7 0.82 1.18
 1 -3 7 0.17 1.72
 -1 3 -8 33.94 2.75
 -1 3 -8 37.67 3.15
 -1 3 -8 34.99 3.08
 -1 3 -8 39.15 1.92
 1 -3 8 33.78 3.13
 1 -3 8 33 2.37
 1 -3 8 41.14 2.79
 -1 3 -9 4.41 1.89
 -1 3 -9 5.58 2.19
 -1 3 -9 4.35 1.71
 1 -3 9 3.89 1.83
 1 -3 9 4.93 1.75
 1 -3 9 5.18 1.75
 -1 3 -10 11 2.46
 -1 3 -10 14.64 2.78
 -1 3 -10 12.1 2.75
 -1 3 -10 12.72 1.56
 1 -3 10 14.71 2.61
 1 -3 10 11.83 2.18
 1 -3 10 12.38 2.69
 -1 3 -11 40.32 4.28
 -1 3 -11 42.45 3.98
 -1 3 -11 35.28 3.35
 1 -3 11 40.04 4.29
 1 -3 11 36.89 3.78
 1 -3 11 40.89 3.48
 -1 3 -12 12.13 3.51
 -1 3 -12 19.29 3.38
 -1 3 -12 16.24 3.42
 1 -3 12 13.76 3.54
 1 -3 12 17.08 2.85
 1 -3 12 17.79 3.04
 -1 3 -13 3.98 3.16
 -1 3 -13 2.49 2.93
 -1 3 -13 2.47 2.32
 1 -3 13 5.65 2.83
 1 -3 13 3.97 3.15
 -1 3 -14 1.32 3.64
 -1 3 -14 0.5 3.13
 -1 3 -14 1.09 3.28
 1 -3 14 1.15 3.65
 1 -3 14 0.97 2.86
 1 -3 14 0.6 3.34
 -1 3 -15 5.75 4.24
 -1 3 -15 3.64 3.63
 -1 3 -15 2.91 3.86
 1 -3 15 4.5 3.84
 1 -3 15 4.36 3.49
 1 -3 15 5.51 3.03
 -1 3 -16 3.41 4.52
 -1 3 -16 -0.49 3.88
 -1 3 -16 2.62 4.21
 1 -3 16 0.26 4.42
 1 -3 16 4.04 3.61
 1 -3 16 4.42 4.31
 -1 3 -17 21.16 5.78
 -1 3 -17 18.04 5
 1 -3 17 17.3 6.57
 1 -3 17 16.66 4.56
 1 -3 17 15.75 4.24
 -1 2 20 1.77 4.88
 -1 2 20 -0.95 4.56
 -1 2 20 -0.86 4.63
 1 -2 -20 -2.01 5.52
 1 -2 -20 0.06 4.63
 -1 2 19 0.54 4.29
 -1 2 19 1.66 3.88
 -1 2 19 0.16 3.11
 1 -2 -19 1.44 4.94
 1 -2 -19 -1.32 3.04
 1 -2 -19 0.2 4.05
 -1 2 18 6.31 4.1
 -1 2 18 7.94 4.1
 -1 2 18 7.98 3.31
 1 -2 -18 4.39 4.51
 1 -2 -18 7.23 3.93
 -1 2 17 1.48 3.46
 -1 2 17 -0.27 3.33
 -1 2 17 0.59 3.4
 1 -2 -17 1.67 3.93
 1 -2 -17 1.53 2.37
 1 -2 -17 -0.97 3.13
 -1 2 16 47.35 5.03
 -1 2 16 38.83 4.11
 -1 2 16 41.64 4.12
 -1 2 16 42.64 4.94
 1 -2 -16 41.78 4.99
 1 -2 -16 45.47 3.4
 1 -2 -16 46.05 4.7
 -1 2 15 6.19 3.4
 -1 2 15 4.95 2.39
 -1 2 15 8.77 3.12
 -1 2 15 6.9 3.1
 1 -2 -15 8.53 3.38
 1 -2 -15 5.59 2.04
 1 -2 -15 6.51 2.28
 -1 2 14 3.81 2.65
 -1 2 14 4.05 2.04
 -1 2 14 5.27 2.7
 -1 2 14 2.91 2.02
 1 -2 -14 5.51 2.86
 1 -2 -14 5.76 1.81
 1 -2 -14 3.59 2.37
 -1 2 13 78.78 4.48
 -1 2 13 72.9 3.2
 -1 2 13 73.72 4.46
 -1 2 13 78.11 4.5
 1 -2 -13 73.87 4.14
 1 -2 -13 81.09 3.05
 1 -2 -13 72.1 4.18
 -1 2 12 40 3.01
 -1 2 12 37.42 2.33
 -1 2 12 41.39 3.58
 -1 2 12 35.84 3.37
 1 -2 -12 35.73 4.31
 1 -2 -12 41.92 2.36
 1 -2 -12 39.01 3.3
 -1 2 11 0.83 2.01
 -1 2 11 1.69 1.83
 -1 2 11 1.65 1.2
 -1 2 11 2.03 1.82
 -1 2 11 2.3 1.8
 1 -2 -11 -0.4 1.85
 1 -2 -11 1.84 1.11
 1 -2 -11 0.73 1.68
 -1 2 10 129.35 4.33
 -1 2 10 120.64 2.75
 -1 2 10 124.66 4.23
 -1 2 10 124.54 4.06
 1 -2 -10 129.12 4.39
 1 -2 -10 129.07 2.81
 1 -2 -10 119.36 3.95
 1 -2 -10 121.12 4.1
 -1 2 9 20.17 2.36
 -1 2 9 20.23 2.24
 -1 2 9 20.9 1.4
 -1 2 9 20.26 2.37
 -1 2 9 20.75 1.99
 -1 2 9 21.5 1.91
 1 -2 -9 20.23 2.29
 1 -2 -9 21.16 1.38
 1 -2 -9 22.97 2.18
 1 -2 -9 23.33 2.35
 -1 2 8 417.55 6.23
 -1 2 8 415.21 6.27
 -1 2 8 408.65 3.76
 -1 2 8 414.89 6.64
 -1 2 8 409.8 5.94
 -1 2 8 451.92 6.41
 1 -2 -8 407.78 6.28
 1 -2 -8 406.3 6.21
 1 -2 -8 434.96 3.9
 1 -2 -8 401.89 6.49
 1 -2 -8 403.08 5.82
 1 -2 -8 413.64 5.84
 -1 2 7 185.08 3.97
 -1 2 7 194.34 4.08
 -1 2 7 187.78 2.26
 -1 2 7 189.02 4.32
 -1 2 7 183.26 3.88
 -1 2 7 198.49 3.93
 1 -2 -7 187.27 3.94
 1 -2 -7 201.64 4.04
 1 -2 -7 197.13 2.32
 1 -2 -7 187.66 4.14
 1 -2 -7 184.4 3.75
 1 -2 -7 194.72 3.82
 -1 2 6 11.84 1.44
 -1 2 6 14.69 1.47
 -1 2 6 14.42 1.4
 -1 2 6 14.39 1.52
 -1 2 6 16.07 1.51
 1 -2 -6 14.52 1.32
 1 -2 -6 13.11 1.56
 1 -2 -6 14.14 0.68
 1 -2 -6 12.96 1.63
 1 -2 -6 13.5 1.39
 1 -2 -6 12.63 1.39
 -1 2 5 7.46 1.08
 -1 2 5 7.79 1.11
 -1 2 5 7.03 1.06
 -1 2 5 6.81 0.92
 -1 2 5 7.54 0.96
 1 -2 -5 7.17 1.12
 1 -2 -5 7.8 1.15
 1 -2 -5 -0.06 0.17
 1 -2 -5 6.99 1.23
 1 -2 -5 7 0.98
 1 -2 -5 8.58 1.07
 -1 2 4 0.49 0.7
 -1 2 4 0.86 0.67
 -1 2 4 0.85 0.85
 -1 2 4 0.41 0.67
 -1 2 4 0.34 0.7
 1 -2 -4 0.92 0.68
 1 -2 -4 -0.09 0.71
 1 -2 -4 0.67 0.8
 1 -2 -4 0.61 0.67
 1 -2 -4 -0.02 0.63
 -1 2 3 174.8 2.51
 -1 2 3 159.08 2.42
 -1 2 3 176.92 1.38
 -1 2 3 174 2.75
 -1 2 3 174.63 2.41
 -1 2 3 179.36 2.45
 1 -2 -3 178.75 2.56
 1 -2 -3 176.06 2.52
 1 -2 -3 176.1 1.38
 1 -2 -3 176.25 2.81
 1 -2 -3 175.2 2.32
 1 -2 -3 176.56 2.34
 -1 2 2 114.29 1.88
 -1 2 2 118.24 1.55
 -1 2 2 112.03 2
 -1 2 2 113.52 1.81
 -1 2 2 111.54 1.78
 1 -2 -2 112.3 1.88
 1 -2 -2 115.39 1.91
 1 -2 -2 112.95 1.52
 1 -2 -2 108.03 1.96
 1 -2 -2 110.09 1.73
 1 -2 -2 109.86 1.72
 -1 2 0 64.15 1.61
 -1 2 0 68.46 1.63
 -1 2 0 66.05 1.64
 -1 2 0 67.71 1.49
 1 -2 0 66.66 1.64
 1 -2 0 65.97 1.63
 1 -2 0 68.81 1.77
 1 -2 0 67.01 1.74
 1 -2 0 67.59 1.52
 -1 2 -1 537.35 4.53
 1 -2 1 545.29 4.9
 1 -2 1 527.19 4.36
 -1 2 -2 481.62 4.97
 -1 2 -2 486.92 5
 -1 2 -2 489.18 5.2
 -1 2 -2 466.78 4.74
 -1 2 -2 480.47 4.81
 1 -2 2 457.38 4.81
 1 -2 2 475.19 5.08
 1 -2 2 470.11 4.99
 1 -2 2 470.83 4.69
 1 -2 2 508.85 4.88
 -1 2 -3 194.5 3.56
 -1 2 -3 200.94 3.58
 -1 2 -3 205.06 3.76
 -1 2 -3 198.83 3.57
 -1 2 -3 202.06 3.47
 1 -2 3 191.81 3.6
 1 -2 3 198.45 3.6
 1 -2 3 209.62 3.77
 1 -2 3 199.4 2.8
 1 -2 3 194.65 3.47
 1 -2 3 204.11 3.49
 -1 2 -4 1.75 0.9
 -1 2 -4 2.4 1.17
 -1 2 -4 1.69 0.88
 -1 2 -4 2.51 1.11
 -1 2 -4 2.69 1.18
 1 -2 4 1.33 1.17
 1 -2 4 2.94 1.19
 1 -2 4 2.59 1.23
 1 -2 4 2.27 0.77
 1 -2 4 1.68 1.15
 1 -2 4 4.08 1.2
 -1 2 -5 27.14 1.89
 -1 2 -5 25.81 1.9
 -1 2 -5 28.82 2.15
 -1 2 -5 26.58 1.8
 -1 2 -5 28.78 2.18
 1 -2 5 29.41 2.29
 1 -2 5 25.82 2.13
 1 -2 5 29.58 2.19
 1 -2 5 28.27 1.62
 1 -2 5 27.96 2.15
 1 -2 5 29.41 2.11
 -1 2 -6 54.19 2.63
 -1 2 -6 63.17 2.88
 -1 2 -6 61.89 2.67
 -1 2 -6 59.02 2.65
 1 -2 6 54.55 2.99
 1 -2 6 61.24 2.75
 1 -2 6 59.83 2.37
 1 -2 6 56.21 2.89
 1 -2 6 61.75 2.88
 -1 2 -7 -0.84 1.4
 -1 2 -7 0.07 1.77
 -1 2 -7 0.36 1.04
 -1 2 -7 0 1.03
 -1 2 -7 0.07 1.35
 1 -2 7 0.09 1.8
 1 -2 7 -0.96 1.05
 1 -2 7 -0.08 1.17
 1 -2 7 0.74 1.1
 1 -2 7 0.85 1.37
 1 -2 7 0.41 1.03
 -1 2 -8 1.17 2.02
 -1 2 -8 -0.12 1.52
 -1 2 -8 0.03 1.6
 -1 2 -8 0.89 0.71
 1 -2 8 0.08 1.38
 1 -2 8 0.3 1.69
 1 -2 8 0.05 1.3
 1 -2 8 1.01 1.61
 -1 2 -9 1.79 2.02
 -1 2 -9 -0.27 1.75
 -1 2 -9 0.94 0.71
 1 -2 9 0.68 1.43
 1 -2 9 1.36 1.51
 1 -2 9 0.81 1.79
 -1 2 -10 72.12 4.33
 -1 2 -10 74.5 3.97
 -1 2 -10 75.39 4.24
 1 -2 10 72.28 4.29
 1 -2 10 69.16 3.51
 1 -2 10 77.03 4.25
 -1 2 -11 3.46 2.08
 -1 2 -11 2.35 2.17
 -1 2 -11 3.44 2.32
 1 -2 11 0.97 2.48
 1 -2 11 3.22 1.95
 1 -2 11 3.23 1.84
 -1 2 -12 84.24 5.33
 -1 2 -12 79.79 4.61
 -1 2 -12 78.29 4.91
 1 -2 12 82.5 4.67
 1 -2 12 79.83 4.36
 1 -2 12 78.19 4.38
 -1 2 -13 -1.28 2.9
 -1 2 -13 -0.55 2.44
 -1 2 -13 1.74 2.16
 1 -2 13 1.47 3.05
 1 -2 13 1.64 2.43
 1 -2 13 1.19 3.19
 -1 2 -14 -0.98 2.7
 -1 2 -14 -0.28 3.06
 1 -2 14 1.42 2.55
 1 -2 14 1.24 2.73
 1 -2 14 -0.26 2.26
 -1 2 -15 -1.1 3.68
 -1 2 -15 -1.04 3.04
 -1 2 -15 0.89 3.42
 1 -2 15 0.48 3.73
 1 -2 15 -0.52 2.94
 1 -2 15 0.25 3.45
 -1 2 -16 2.6 4.24
 -1 2 -16 3.03 2.98
 1 -2 16 5.25 3.37
 1 -2 16 3.19 3.38
 1 -2 16 2.43 2.99
 -1 2 -17 5.03 4.66
 -1 2 -17 1.63 3.93
 -1 2 -17 2.26 4.33
 1 -2 17 0.56 4.65
 1 -2 17 4.56 4.19
 1 -2 17 -0.03 4.32
 -1 2 -18 4.46 5.57
 -1 2 -18 5.42 4.54
 -1 2 -18 4.01 5.02
 1 -2 18 3.21 5.18
 1 -2 18 5.14 4.75
 1 -2 18 3.05 3.69
 -1 1 20 -1.24 4.57
 -1 1 20 -3.15 4.87
 -1 1 20 1.66 5.19
 1 -1 -20 -1.69 5.83
 1 -1 -20 -1.25 5.55
 1 -1 -20 -2.37 5.27
 -1 1 19 25.22 5.32
 -1 1 19 37.26 6.66
 1 -1 -19 36.96 6.51
 1 -1 -19 35.15 4.36
 1 -1 -19 34.23 5.51
 -1 1 18 13.63 4.34
 -1 1 18 13.91 3.68
 -1 1 18 19.83 4.83
 1 -1 -18 17.49 5.22
 1 -1 -18 15.47 3.5
 1 -1 -18 16.97 4.52
 -1 1 17 39.21 4.99
 -1 1 17 37.56 4.92
 -1 1 17 43.21 5.25
 1 -1 -17 48.1 5.81
 1 -1 -17 41.11 4.36
 1 -1 -17 40.15 4.32
 -1 1 16 10.45 3.52
 -1 1 16 7.19 3.41
 -1 1 16 8.63 3.59
 1 -1 -16 10.63 4.06
 1 -1 -16 8.15 2.67
 1 -1 -16 8.92 2.8
 -1 1 15 3.78 2.47
 -1 1 15 0.98 2.07
 1 -1 -15 2.95 3.36
 1 -1 -15 3.48 2.24
 1 -1 -15 2.68 2.82
 -1 1 14 7.9 2.46
 -1 1 14 9.89 2.56
 -1 1 14 9.64 2.96
 -1 1 14 12.5 2.66
 1 -1 -14 7.12 3.22
 1 -1 -14 9.62 2.22
 1 -1 -14 7.93 2.86
 -1 1 13 21.4 2.92
 -1 1 13 17.75 2.47
 -1 1 13 18.71 3.15
 -1 1 13 21.85 2.92
 1 -1 -13 22.06 3.5
 1 -1 -13 23.91 2.62
 1 -1 -13 18.47 3
 -1 1 12 189.84 6
 -1 1 12 178.89 4.39
 -1 1 12 186.51 5.89
 -1 1 12 188.53 5.94
 1 -1 -12 189.99 6.09
 1 -1 -12 197.29 4.52
 1 -1 -12 184.08 5.68
 -1 1 11 59.44 3.71
 -1 1 11 56.45 2.78
 -1 1 11 58.68 3.65
 -1 1 11 58.76 3.67
 1 -1 -11 55.92 3.41
 1 -1 -11 61.77 2.71
 1 -1 -11 56.82 3.51
 -1 1 10 172.76 4.92
 -1 1 10 197.6 5.39
 -1 1 10 181.2 3.77
 -1 1 10 189.8 5.28
 -1 1 10 189.54 4.99
 -1 1 10 187.6 1.26
 1 -1 -10 192.42 5.41
 1 -1 -10 193.09 3.87
 1 -1 -10 186 5.6
 -1 1 9 145.48 4.23
 -1 1 9 145.22 3.15
 -1 1 9 139.21 4.16
 -1 1 9 148.02 4.36
 1 -1 -9 140.72 4.39
 1 -1 -9 146.69 3.19
 1 -1 -9 136.92 4.12
 1 -1 -9 139.48 3.95
 -1 1 8 13.94 2.01
 -1 1 8 14.05 1.93
 -1 1 8 14.07 1.45
 -1 1 8 13.62 1.72
 -1 1 8 11.87 1.91
 -1 1 8 12.19 1.84
 1 -1 -8 11.52 1.86
 1 -1 -8 12.21 2.03
 1 -1 -8 13.26 1.38
 1 -1 -8 13.28 2.01
 1 -1 -8 12.7 1.55
 1 -1 -8 13.53 2.15
 -1 1 7 45.27 2.51
 -1 1 7 49.45 2.51
 -1 1 7 45.21 1.64
 -1 1 7 46.21 2.26
 -1 1 7 43.35 2.15
 -1 1 7 47.03 2.43
 1 -1 -7 45.68 2.48
 1 -1 -7 42.56 2.48
 1 -1 -7 48.61 1.96
 1 -1 -7 43.37 2.24
 1 -1 -7 42.47 2.28
 1 -1 -7 46.3 2.4
 -1 1 6 3.45 1.22
 -1 1 6 2.39 1.13
 -1 1 6 2.26 0.67
 -1 1 6 3.26 1.14
 -1 1 6 1.65 1.12
 -1 1 6 3.98 0.93
 1 -1 -6 1.44 1.12
 1 -1 -6 2.88 1.25
 1 -1 -6 2.41 0.68
 1 -1 -6 2.03 1.18
 1 -1 -6 3.34 1.07
 1 -1 -6 3.26 1.17
 -1 1 5 50.53 1.89
 -1 1 5 53.98 2.09
 -1 1 5 51.03 1.28
 -1 1 5 50.59 1.96
 -1 1 5 51.81 2.01
 -1 1 5 51.87 1.99
 1 -1 -5 53.33 2.11
 1 -1 -5 56.58 2.12
 1 -1 -5 51.74 1.3
 1 -1 -5 51.68 1.97
 1 -1 -5 51.73 1.96
 1 -1 -5 54.39 2.01
 -1 1 4 53.63 1.85
 -1 1 4 50.83 1.69
 -1 1 4 54.15 1.95
 -1 1 4 56.36 1.82
 -1 1 4 54.12 1.8
 1 -1 -4 53.54 1.86
 1 -1 -4 54.58 1.86
 1 -1 -4 54.28 1.1
 1 -1 -4 52.71 1.92
 1 -1 -4 54.83 1.77
 1 -1 -4 56.31 1.79
 -1 1 3 140.26 2.38
 -1 1 3 134.63 2.85
 -1 1 3 136.05 2.43
 -1 1 3 135.08 2.27
 -1 1 3 141.47 2.33
 1 -1 -3 137.96 2.33
 1 -1 -3 141.49 2.41
 1 -1 -3 138.66 2.49
 1 -1 -3 137.11 2.2
 1 -1 -3 142.21 2.29
 -1 1 2 92.49 1.72
 -1 1 2 66.96 1.5
 -1 1 2 90.53 1.81
 -1 1 2 93.14 1.67
 -1 1 2 58.01 1.36
 1 -1 -2 91.97 1.73
 1 -1 -2 96.14 1.14
 1 -1 -2 89.54 1.71
 1 -1 -2 90.52 1.62
 1 -1 -2 93.67 1.64
 -1 1 1 0.14 0.23
 -1 1 1 256.35 2.46
 -1 1 1 0.46 0.26
 -1 1 1 240.82 2.38
 -1 1 1 248.1 2.31
 -1 1 1 0.04 0.29
 1 -1 -1 248.48 2.44
 1 -1 -1 244.04 2.42
 1 -1 -1 255.53 2.11
 1 -1 -1 243.93 2.27
 -1 1 0 0.18 0.33
 -1 1 0 0.25 0.32
 -1 1 0 0.35 0.36
 -1 1 0 1.4 0.45
 -1 1 0 0.14 0.31
 1 -1 0 0.38 0.45
 1 -1 0 0.6 0.33
 1 -1 0 0.86 0.45
 1 -1 0 -0.21 0.23
 1 -1 0 0.26 0.42
 -1 1 -1 86.78 1.73
 -1 1 -1 93.85 1.85
 -1 1 -1 97.17 1.92
 1 -1 1 95.08 2.19
 1 -1 1 97.02 1.88
 1 -1 1 93.14 2.15
 1 -1 1 96.51 1.73
 -1 1 -2 129.76 2.45
 -1 1 -2 138.18 2.84
 -1 1 -2 129.58 2.76
 -1 1 -2 135.48 2.34
 1 -1 2 128.71 2.37
 1 -1 2 135.02 2.5
 1 -1 2 130.49 2.38
 1 -1 2 124.07 2.32
 1 -1 2 132.57 2.41
 -1 1 -3 44.09 1.69
 -1 1 -3 42.64 1.66
 -1 1 -3 45.69 1.67
 -1 1 -3 42.31 1.59
 -1 1 -3 43.02 1.75
 1 -1 3 42.14 1.66
 1 -1 3 45.24 1.7
 1 -1 3 45.48 1.65
 1 -1 3 43.96 1.76
 1 -1 3 44.32 1.63
 -1 1 -4 150.64 3.33
 -1 1 -4 142.95 3.12
 -1 1 -4 148.35 3.13
 -1 1 -4 143.09 3.14
 -1 1 -4 153.22 3.21
 1 -1 4 136.51 3.18
 1 -1 4 151.11 3.22
 1 -1 4 148.08 3.01
 1 -1 4 149.44 3.3
 1 -1 4 137.68 2.95
 1 -1 4 155.77 3.25
 -1 1 -5 223.65 4.36
 -1 1 -5 240.14 4.47
 -1 1 -5 241.26 4.13
 -1 1 -5 227.25 4.22
 -1 1 -5 232.86 4.24
 1 -1 5 229.18 4.26
 1 -1 5 244.58 4.43
 1 -1 5 230.47 4.09
 1 -1 5 227.63 3.81
 1 -1 5 227.02 4.21
 1 -1 5 243.78 4.28
 -1 1 -6 -1.31 1.15
 -1 1 -6 0.61 1.43
 -1 1 -6 -0.01 1.12
 -1 1 -6 -0.32 1.15
 -1 1 -6 0.01 1.34
 1 -1 6 0.22 1.05
 1 -1 6 -0.41 1.25
 1 -1 6 -0.6 1.15
 1 -1 6 0.35 0.92
 1 -1 6 -0.47 0.85
 -1 1 -7 135.83 4.17
 -1 1 -7 128.15 4.07
 -1 1 -7 136.64 3.77
 -1 1 -7 128.2 3.89
 -1 1 -7 137.24 4.03
 1 -1 7 128.5 3.9
 1 -1 7 139.17 3.99
 1 -1 7 133.95 3.74
 1 -1 7 132.29 3.57
 1 -1 7 128.39 3.94
 1 -1 7 136.8 4.02
 -1 1 -8 176.8 4.99
 -1 1 -8 182.09 5.91
 -1 1 -8 182.3 4.52
 -1 1 -8 178.23 4.78
 -1 1 -8 179.14 1.92
 1 -1 8 167.5 4.94
 1 -1 8 180.56 4.8
 1 -1 8 180.2 4.5
 1 -1 8 175.62 4.38
 1 -1 8 177.4 4.81
 -1 1 -9 9.24 2.3
 -1 1 -9 11.16 1.92
 -1 1 -9 9.15 1.78
 1 -1 9 10.93 2.2
 1 -1 9 11.73 2.23
 1 -1 9 10.38 1.86
 1 -1 9 12.13 2.25
 -1 1 -10 53.95 3.83
 -1 1 -10 50.22 3.21
 -1 1 -10 45.65 3.45
 1 -1 10 45.66 3.57
 1 -1 10 48.84 3.18
 1 -1 10 44.62 3.46
 -1 1 -11 21.45 2.9
 -1 1 -11 24.17 2.99
 -1 1 -11 18.7 2.89
 1 -1 11 21.45 3.09
 1 -1 11 21.34 2.71
 1 -1 11 19.94 2.64
 -1 1 -12 19.28 3.42
 -1 1 -12 21.97 2.99
 -1 1 -12 24.56 3.38
 1 -1 12 25.92 3.53
 1 -1 12 23.37 2.94
 1 -1 12 22.52 3.3
 -1 1 -13 28.79 4.08
 -1 1 -13 33.39 3.7
 -1 1 -13 29.36 3.32
 1 -1 13 27.01 3.83
 1 -1 13 29.34 3.65
 1 -1 13 28.74 3.79
 -1 1 -14 28.74 4.25
 -1 1 -14 34.44 3.99
 1 -1 14 35.83 5.25
 1 -1 14 27.58 3.75
 1 -1 14 32.64 4.19
 -1 1 -15 -1.01 2.74
 -1 1 -15 0.1 3.13
 1 -1 15 -0.4 3.3
 1 -1 15 -0.52 2.86
 1 -1 15 1.03 3.2
 -1 1 -16 -0.2 3.89
 -1 1 -16 1.44 3.15
 -1 1 -16 1.03 2.68
 1 -1 16 2.5 3.83
 1 -1 16 0.2 3.27
 1 -1 16 1.33 3.6
 -1 1 -17 0.19 4.09
 -1 1 -17 0.41 3.47
 -1 1 -17 -0.54 3.9
 1 -1 17 3.23 3.29
 1 -1 17 1.41 3.72
 1 -1 17 1.69 3.02
 -1 1 -18 2.73 5.25
 -1 1 -18 0.09 4.24
 -1 1 -18 0.31 4.45
 1 -1 18 2.92 5.48
 1 -1 18 0.66 4.16
 -1 1 -19 -0.5 6.11
 -1 1 -19 -1.81 4.72
 -1 1 -19 -1.68 5.01
 1 -1 19 0.6 5.28
 1 -1 19 0.69 4.59
 1 -1 19 0.18 5.05
 -1 0 19 3.21 4.88
 -1 0 19 0.5 4.54
 -1 0 19 2.33 3.57
 1 0 -19 -0.89 5.33
 1 0 -19 -1.79 3.72
 1 0 -19 0.07 4.53
 -1 0 18 20.55 4.99
 -1 0 18 18.64 4.7
 -1 0 18 17.31 4.06
 1 0 -18 14.23 5.33
 1 0 -18 16.33 3.97
 1 0 -18 13.97 4.56
 -1 0 17 0.52 3.63
 -1 0 17 -0.62 3.18
 -1 0 17 0.76 2.83
 1 0 -17 -0.21 4.23
 1 0 -17 -0.46 2.68
 1 0 -17 -0.18 2.63
 -1 0 16 33.57 4.58
 -1 0 16 33.94 4.56
 -1 0 16 27.93 3.86
 1 0 -16 33.93 3.82
 1 0 -16 33.62 4.06
 -1 0 15 3.8 2.51
 -1 0 15 4.79 3.05
 -1 0 15 2.77 2.37
 1 0 -15 3.61 3.46
 1 0 -15 3.53 2.31
 -1 0 14 21.99 3.33
 -1 0 14 25.45 3.25
 -1 0 14 23.31 3.24
 1 0 -14 22.99 3.96
 1 0 -14 24.49 3.02
 1 0 -14 21.96 3.61
 -1 0 13 0.43 1.92
 -1 0 13 -1.14 2.22
 -1 0 13 1.72 1.93
 1 0 -13 0.35 2.68
 1 0 -13 2.31 1.85
 1 0 -13 0.38 2.43
 -1 0 12 40.05 3.77
 -1 0 12 34.06 3.31
 -1 0 12 39.15 3.46
 -1 0 12 40.98 3.24
 1 0 -12 39.86 3.97
 1 0 -12 41.01 3.06
 1 0 -12 38.21 3.68
 -1 0 11 63.5 3.98
 -1 0 11 60.26 3.09
 -1 0 11 65.4 3.78
 -1 0 11 65.2 3.54
 1 0 -11 62.68 4.08
 1 0 -11 67.32 3.22
 1 0 -11 64.42 3.84
 -1 0 10 2.39 1.91
 -1 0 10 2.23 1.61
 -1 0 10 1.59 1.34
 -1 0 10 3.5 1.89
 1 0 -10 1.28 1.93
 1 0 -10 3.49 1.36
 1 0 -10 3.63 1.44
 -1 0 9 85.13 3.91
 -1 0 9 93.53 4.54
 -1 0 9 87.72 2.91
 -1 0 9 87.32 3.59
 1 0 -9 89.62 3.61
 1 0 -9 91.17 2.93
 1 0 -9 88.33 3.66
 -1 0 8 59.63 2.81
 -1 0 8 59.83 2.32
 -1 0 8 54.67 2.82
 -1 0 8 54.57 3.03
 -1 0 8 59.82 2.75
 1 0 -8 55.36 3.03
 1 0 -8 58.72 2.87
 1 0 -8 57.44 2.27
 1 0 -8 56.22 2.97
 1 0 -8 52.74 2.57
 1 0 -8 54.39 2.99
 -1 0 7 0.29 1.07
 -1 0 7 -0.91 1.21
 -1 0 7 0.18 0.87
 -1 0 7 -0.08 1.17
 -1 0 7 0.25 1.36
 -1 0 7 0.89 1.29
 1 0 -7 -0.29 1.28
 1 0 -7 -0.78 0.86
 1 0 -7 0.1 1.3
 1 0 -7 0.96 1.22
 1 0 -7 -0.19 1.49
 -1 0 6 35.51 2.24
 -1 0 6 34.64 2.14
 -1 0 6 33.14 1.64
 -1 0 6 33.63 2
 -1 0 6 35.82 1.91
 -1 0 6 34.87 1.88
 1 0 -6 31.75 2.15
 1 0 -6 32.78 2.19
 1 0 -6 35.57 1.59
 1 0 -6 35.09 2.11
 1 0 -6 34.94 2.09
 1 0 -6 33.58 1.86
 -1 0 5 126.94 2.99
 -1 0 5 124.34 3.09
 -1 0 5 125.57 2.37
 -1 0 5 119.21 2.93
 -1 0 5 119.7 2.82
 -1 0 5 127.2 3.03
 1 0 -5 121.3 3.09
 1 0 -5 126.78 2.99
 1 0 -5 121.24 2.94
 1 0 -5 126.49 2.99
 1 0 -5 128.32 3.01
 -1 0 4 -0.74 0.86
 -1 0 4 -0.06 0.84
 -1 0 4 0.29 0.6
 -1 0 4 -0.23 0.62
 -1 0 4 0.63 0.83
 -1 0 4 0.37 0.6
 1 0 -4 -0.54 0.83
 1 0 -4 0.3 0.89
 1 0 -4 0.34 0.54
 1 0 -4 -0.1 0.75
 1 0 -4 -0.44 0.77
 1 0 -4 -0.18 0.84
 -1 0 2 110.5 1.9
 -1 0 2 106.71 1.93
 -1 0 2 114.25 1.91
 -1 0 2 78.58 1.64
 1 0 -2 113.3 1.99
 1 0 -2 106.28 2.25
 1 0 -2 63.64 1.5
 1 0 -2 85.12 1.68
 -1 0 1 0.53 0.39
 -1 0 1 0.09 0.23
 -1 0 1 0.53 0.37
 -1 0 1 -0.05 0.26
 1 0 -1 -0.08 0.22
 1 0 -1 0.01 0.27
 1 0 -1 0.95 0.41
 -1 0 0 -0.01 0.2
 -1 0 0 0.15 0.25
 -1 0 0 -0.07 0.16
 1 0 0 -0.08 0.18
 1 0 0 -0.07 0.24
 -1 0 -1 0.05 0.24
 -1 0 -1 28.43 0.93
 -1 0 -1 -0.04 0.31
 -1 0 -1 28.8 0.9
 -1 0 -1 0.08 0.22
 1 0 1 29.21 0.88
 1 0 1 -0.06 0.22
 1 0 1 28.62 0.95
 1 0 1 0.03 0.28
 1 0 1 26.43 0.81
 -1 0 -4 1.91 0.92
 -1 0 -4 3.02 1
 -1 0 -4 2.32 0.86
 -1 0 -4 2.58 0.88
 -1 0 -4 1.99 0.71
 1 0 4 2.39 0.79
 1 0 4 1.38 0.86
 1 0 4 2.41 0.68
 1 0 4 2.55 0.92
 1 0 4 1.99 0.7
 -1 0 -5 34.77 1.77
 -1 0 -5 36.62 2.02
 -1 0 -5 34.21 1.72
 -1 0 -5 32.4 1.64
 -1 0 -5 34.58 1.9
 1 0 5 33.24 1.93
 1 0 5 36.01 1.96
 1 0 5 35.5 1.73
 1 0 5 33.54 1.75
 1 0 5 30.7 1.85
 1 0 5 37.62 1.93
 -1 0 -6 2.67 1.31
 -1 0 -6 2.77 1.37
 -1 0 -6 2.52 1.05
 -1 0 -6 2.27 1.17
 -1 0 -6 1.95 0.97
 1 0 6 2.51 1.04
 1 0 6 1.57 1.18
 1 0 6 2.83 1.02
 1 0 6 2.63 1.09
 1 0 6 1.83 1.25
 1 0 6 1.95 0.91
 -1 0 -7 44.23 2.36
 -1 0 -7 43.8 2.68
 -1 0 -7 44.27 2.25
 -1 0 -7 40.88 2.17
 -1 0 -7 47.83 2.95
 1 0 7 44.59 2.69
 1 0 7 44.3 2.59
 1 0 7 45.13 2.24
 1 0 7 44.09 2.36
 1 0 7 40.64 2.54
 1 0 7 45.94 2.3
 -1 0 -8 144.76 4.16
 -1 0 -8 146.59 4.41
 -1 0 -8 164.16 3.94
 -1 0 -8 155.65 4.08
 -1 0 -8 150.97 4.25
 1 0 8 153.47 4.4
 1 0 8 151.01 3.8
 1 0 8 145.81 4.05
 1 0 8 138.43 3.93
 1 0 8 149.08 4.08
 -1 0 -9 11.2 2.15
 -1 0 -9 11.58 1.84
 -1 0 -9 8.79 2.17
 1 0 9 9.82 2.35
 1 0 9 9.66 2.35
 1 0 9 13.33 2.03
 1 0 9 11.32 1.93
 -1 0 -10 4.07 2.06
 -1 0 -10 4.08 1.72
 -1 0 -10 2.87 1.82
 1 0 10 3.25 1.86
 1 0 10 2.88 1.77
 1 0 10 3.23 1.75
 1 0 10 2.2 1.87
 -1 0 -11 -0.04 2
 -1 0 -11 0.48 1.65
 -1 0 -11 0.27 1.4
 1 0 11 0.85 1.91
 1 0 11 -0.01 1.64
 1 0 11 1.01 1.51
 -1 0 -12 54.64 4.3
 -1 0 -12 69.97 4.19
 -1 0 -12 60.9 4.14
 1 0 12 63.94 4.34
 1 0 12 58.03 3.87
 1 0 12 64.14 4.27
 -1 0 -13 16.35 3.4
 -1 0 -13 15.93 2.7
 -1 0 -13 16.7 2.68
 1 0 13 17.09 2.82
 1 0 13 18.26 3.08
 1 0 13 22.33 3.06
 -1 0 -14 4.07 3.07
 -1 0 -14 8.7 2.8
 -1 0 -14 8.04 3.03
 1 0 14 6.52 3.12
 1 0 14 5.56 2.8
 1 0 14 6.45 3.12
 -1 0 -15 -1.82 3.17
 -1 0 -15 0.09 2.69
 -1 0 -15 -0.22 3.33
 1 0 15 0.48 2.96
 1 0 15 1.33 2.86
 1 0 15 -0.09 2.23
 -1 0 -16 13.06 4.84
 -1 0 -16 9.7 3.36
 -1 0 -16 10.65 3.65
 1 0 16 11.74 3.94
 1 0 16 8.17 3.51
 1 0 16 8.06 3.78
 -1 0 -17 5.91 3.52
 -1 0 -17 7.6 3.64
 -1 0 -17 5.84 3.85
 1 0 17 6.17 4.18
 1 0 17 5.21 3.77
 1 0 17 10.08 4.29
 -1 0 -18 16.28 5.41
 -1 0 -18 15.1 4.21
 -1 0 -18 12.45 4.63
 1 0 18 19.94 4.3
 1 0 18 18.37 4.76
 1 0 18 14.72 3.9
 -1 0 -19 3.2 5.49
 -1 0 -19 4.02 4.02
 -1 0 -19 3.73 4.88
 1 0 19 -0.19 4.82
 1 0 19 7.89 4.7
 1 0 19 3.15 4.78
 -1 -1 19 8.55 5.6
 -1 -1 19 8.29 4.99
 -1 -1 19 8.84 5.34
 1 1 -19 9.9 6.09
 1 1 -19 5.89 5.09
 -1 -1 18 -1.78 4.6
 -1 -1 18 -1.12 4.01
 -1 -1 18 1.04 4.44
 1 1 -18 -1.02 5.01
 1 1 -18 0.08 3.49
 1 1 -18 -3.02 4.26
 -1 -1 17 4.67 4.37
 -1 -1 17 4.17 3.42
 -1 -1 17 3.22 3.91
 1 1 -17 4.87 4.6
 1 1 -17 1.45 3.55
 1 1 -17 1.56 3.83
 -1 -1 16 1.82 3.77
 -1 -1 16 3.2 3.27
 -1 -1 16 2.57 2.7
 1 1 -16 2.39 3.98
 1 1 -16 3.83 2.94
 1 1 -16 3.26 2.75
 -1 -1 15 0.17 3.34
 -1 -1 15 1.25 2.94
 -1 -1 15 1.85 2.42
 1 1 -15 3.48 4.06
 1 1 -15 1.28 2.77
 1 1 -15 2.15 2.42
 -1 -1 14 23.91 4.01
 -1 -1 14 18.64 3.23
 -1 -1 14 19.06 3.6
 1 1 -14 20.54 3.42
 1 1 -14 20.1 3
 1 1 -14 19.53 3.11
 -1 -1 13 2.7 2.68
 -1 -1 13 1.28 2.34
 -1 -1 13 0.23 2.45
 1 1 -13 0.53 2.15
 1 1 -13 1.37 2.27
 1 1 -13 -0.46 2.47
 -1 -1 12 11.75 2.85
 -1 -1 12 10.67 2.51
 -1 -1 12 12.6 2.76
 1 1 -12 13.19 2.66
 1 1 -12 11.95 2.84
 -1 -1 11 25.79 3.15
 -1 -1 11 26.38 2.91
 -1 -1 11 29.2 3.06
 -1 -1 11 29.97 3.38
 1 1 -11 30.69 3.02
 1 1 -11 29.91 2.76
 1 1 -11 27.38 3.23
 -1 -1 10 15.41 2.57
 -1 -1 10 15.9 2.23
 -1 -1 10 16.58 2.28
 -1 -1 10 17.18 2.58
 1 1 -10 16.52 2.41
 1 1 -10 16.4 2.2
 1 1 -10 15.27 2.5
 -1 -1 9 112.74 4.43
 -1 -1 9 106.08 3.86
 -1 -1 9 117.4 4.3
 1 1 -9 105.97 4.04
 1 1 -9 112.26 3.57
 1 1 -9 107.76 3.87
 -1 -1 8 0.61 1.84
 -1 -1 8 -0.55 1.52
 -1 -1 8 1.4 1.38
 -1 -1 8 -0.44 1.28
 -1 -1 8 0.26 1.46
 1 1 -8 0.58 1.2
 1 1 -8 -0.38 1.33
 1 1 -8 0.76 1.15
 1 1 -8 -0.09 1.37
 1 1 -8 -0.23 1.41
 1 1 -8 0.4 1.41
 -1 -1 7 91.63 4.15
 -1 -1 7 100.17 3.4
 -1 -1 7 93.77 3
 -1 -1 7 96.23 3.19
 -1 -1 7 89.88 3.39
 -1 -1 7 100.75 3.5
 -1 -1 7 95.99 1.82
 1 1 -7 97.04 3.58
 1 1 -7 94.52 3.57
 1 1 -7 99.23 2.96
 1 1 -7 87.18 3.62
 1 1 -7 95.59 3.21
 1 1 -7 92.36 3.44
 -1 -1 6 33.82 2.07
 -1 -1 6 34.13 2.27
 -1 -1 6 33.09 1.86
 -1 -1 6 30.03 1.92
 -1 -1 6 34.28 2
 -1 -1 6 33.38 1.95
 -1 -1 6 34.56 1.23
 1 1 -6 34.72 2.33
 1 1 -6 34.06 2.08
 1 1 -6 33.71 1.85
 1 1 -6 32.77 2.04
 1 1 -6 33.23 2.18
 1 1 -6 29.77 1.92
 -1 -1 5 -0.43 1.1
 -1 -1 5 1.22 0.86
 -1 -1 5 0.39 0.86
 -1 -1 5 0.4 0.85
 -1 -1 5 0.21 1.09
 -1 -1 5 1.44 0.85
 -1 -1 5 0.72 0.54
 1 1 -5 0.22 0.8
 1 1 -5 1.37 0.91
 1 1 -5 0.18 0.79
 1 1 -5 0.6 0.91
 1 1 -5 0.35 0.73
 1 1 -5 0.46 0.82
 -1 -1 4 40.87 1.94
 -1 -1 4 42.35 1.8
 -1 -1 4 42.6 1.63
 -1 -1 4 40.12 1.87
 -1 -1 4 42.63 1.89
 -1 -1 4 43.52 1.27
 1 1 -4 41.45 1.78
 1 1 -4 39.49 1.74
 1 1 -4 40.15 1.64
 1 1 -4 37.12 1.63
 1 1 -4 39.41 1.85
 1 1 -4 44.37 1.76
 -1 -1 3 121.31 2.49
 -1 -1 3 125.71 2.55
 -1 -1 3 125.24 2.31
 -1 -1 3 123.28 2.32
 -1 -1 3 124.12 2.51
 -1 -1 3 124.99 2.53
 -1 -1 3 126.04 1.9
 1 1 -3 120.02 2.59
 1 1 -3 124.24 2.61
 1 1 -3 126.6 2.37
 1 1 -3 117.68 2.25
 1 1 -3 125.87 2.46
 1 1 -3 126.27 2.54
 -1 -1 2 80.15 1.88
 -1 -1 2 80 1.79
 -1 -1 2 79.48 1.66
 -1 -1 2 82.9 1.83
 -1 -1 2 85.24 1.77
 -1 -1 2 83.31 1.52
 1 1 -2 84.08 1.84
 1 1 -2 78.18 2.23
 1 1 -2 80.73 1.67
 1 1 -2 77.61 1.62
 1 1 -2 83.73 1.76
 1 1 -2 83.8 1.85
 1 1 -1 0.47 0.35
 1 1 -1 0.12 0.35
 1 1 -1 -0.27 0.33
 -1 -1 0 1.36 0.33
 -1 -1 0 1.96 0.32
 -1 -1 0 -0.09 0.22
 1 1 0 1.2 0.29
 1 1 0 -0.03 0.2
 1 1 0 -0.01 0.18
 1 1 0 1.77 0.31
 -1 -1 -1 0.02 0.19
 -1 -1 -1 67.13 1.06
 -1 -1 -1 65.36 0.96
 1 1 1 63.56 1.02
 1 1 1 -0.07 0.19
 1 1 1 0.17 0.17
 1 1 1 64.62 0.96
 -1 -1 -2 14.28 0.76
 -1 -1 -2 18.11 0.82
 -1 -1 -2 17.69 0.86
 -1 -1 -2 16.98 0.79
 -1 -1 -2 18.03 0.74
 1 1 2 16.12 0.78
 1 1 2 16.81 0.85
 1 1 2 16.35 0.74
 -1 -1 -3 3.21 0.71
 -1 -1 -3 3.39 0.61
 -1 -1 -3 3.66 0.68
 -1 -1 -3 3.19 0.76
 1 1 3 3.26 0.73
 1 1 3 3.4 0.74
 1 1 3 3.05 0.56
 1 1 3 3.45 0.67
 -1 -1 -4 89.18 2.11
 -1 -1 -4 92.26 2.21
 -1 -1 -4 95.63 2.01
 -1 -1 -4 87.54 2.04
 -1 -1 -4 93.58 2.1
 1 1 4 91.25 2.2
 1 1 4 93.95 2.21
 1 1 4 93.32 1.98
 1 1 4 90.97 2.11
 1 1 4 95.37 2.17
 -1 -1 -5 27.28 1.67
 -1 -1 -5 24.47 1.62
 -1 -1 -5 27.86 1.48
 -1 -1 -5 26.14 1.36
 -1 -1 -5 25.49 1.55
 1 1 5 27.57 1.66
 1 1 5 27.23 1.6
 1 1 5 29.27 1.41
 1 1 5 27.13 1.7
 1 1 5 23.7 1.54
 1 1 5 27.27 1.42
 -1 -1 -6 18.48 1.48
 -1 -1 -6 18.88 1.71
 -1 -1 -6 18.34 1.39
 -1 -1 -6 18.79 1.57
 -1 -1 -6 17.86 1.64
 1 1 6 16.87 1.69
 1 1 6 18.15 1.65
 1 1 6 18.85 1.4
 1 1 6 17.11 1.68
 1 1 6 16.89 1.39
 1 1 6 18.99 1.64
 -1 -1 -7 53.47 2.59
 -1 -1 -7 60.19 2.3
 -1 -1 -7 53.82 2.42
 -1 -1 -7 55.73 2.52
 1 1 7 53.64 2.58
 1 1 7 55.02 2.37
 1 1 7 57.37 2.18
 1 1 7 52.48 2.56
 1 1 7 51.9 2.51
 1 1 7 59.99 2.41
 -1 -1 -8 30.93 2.4
 -1 -1 -8 28.4 2.14
 -1 -1 -8 32.12 1.96
 -1 -1 -8 31.16 2
 1 1 8 29.4 2.47
 1 1 8 30.45 2.06
 1 1 8 31.23 2.11
 1 1 8 29.07 2.04
 1 1 8 27.31 2.03
 1 1 8 30.15 2.31
 -1 -1 -9 252.17 5.49
 -1 -1 -9 259.03 4.72
 -1 -1 -9 239.16 5.02
 -1 -1 -9 239.57 4.99
 1 1 9 233.83 5.54
 1 1 9 252.61 5.45
 1 1 9 244.91 4.58
 1 1 9 241.18 5.45
 1 1 9 258.04 5.54
 -1 -1 -10 114.39 4.4
 -1 -1 -10 120.3 3.72
 1 1 10 109.57 4.45
 1 1 10 110.49 4.23
 1 1 10 111.41 4.12
 1 1 10 111.08 3.97
 1 1 10 113.37 4.23
 -1 -1 -11 94.26 4.45
 -1 -1 -11 97.95 3.57
 -1 -1 -11 103.18 4.27
 1 1 11 100.48 4.41
 1 1 11 98.08 3.88
 1 1 11 100.01 4.3
 1 1 11 105.38 4.45
 -1 -1 -12 13.24 2.79
 -1 -1 -12 12.88 2.25
 -1 -1 -12 14.06 2.26
 1 1 12 12.48 2.28
 1 1 12 12.86 2.36
 1 1 12 13.53 2.65
 1 1 12 15.04 2.73
 -1 -1 -13 89.7 5.11
 -1 -1 -13 101.61 4.17
 -1 -1 -13 93.32 4.77
 1 1 13 96.85 5.05
 1 1 13 93.99 4.89
 1 1 13 94.6 4.51
 -1 -1 -14 -0.13 2.84
 -1 -1 -14 -0.07 1.95
 -1 -1 -14 1.56 1.92
 1 1 14 0.59 1.98
 1 1 14 0.05 2.48
 1 1 14 -0.51 2.51
 -1 -1 -15 25.73 4.1
 -1 -1 -15 26.79 3.29
 -1 -1 -15 27.57 3.88
 1 1 15 28.42 4.07
 1 1 15 29.26 3.95
 1 1 15 29.43 4.77
 -1 -1 -16 -0.5 3.59
 -1 -1 -16 2.26 2.76
 -1 -1 -16 -0.9 3.03
 1 1 16 1.51 3.26
 1 1 16 1.29 3.1
 1 1 16 0.99 2.39
 -1 -1 -17 17.22 4.48
 -1 -1 -17 21 3.76
 -1 -1 -17 15.89 4.02
 1 1 17 18.75 3.78
 1 1 17 23.61 4.35
 1 1 17 19.5 3.69
 -1 -1 -18 26.3 5.38
 -1 -1 -18 26.02 4.22
 -1 -1 -18 24.33 4.68
 1 1 18 24.4 5.03
 1 1 18 23.68 4.62
 1 1 18 25.44 5.12
 -1 -1 -19 19.06 5.84
 -1 -1 -19 23.82 4.48
 -1 -1 -19 22.86 5.11
 1 1 19 24.67 5.08
 -1 -1 -20 0.13 5.68
 -1 -2 18 0.78 5.81
 -1 -2 18 2.81 4.58
 -1 -2 18 -0.42 4.78
 1 2 -18 -0.96 5.33
 1 2 -18 0.06 3.94
 -1 -2 17 1.07 4.49
 -1 -2 17 -0.66 3.56
 -1 -2 17 0.6 4.27
 1 2 -17 -1.86 4.44
 1 2 -17 -1.37 3.82
 1 2 -17 -1.8 4.11
 -1 -2 16 0.98 4.1
 -1 -2 16 0.84 3.37
 -1 -2 16 -0.74 3.65
 1 2 -16 -0.88 3.03
 1 2 -16 0.69 3.16
 1 2 -16 2.39 3.88
 -1 -2 15 2.23 3.74
 -1 -2 15 0.5 2.98
 -1 -2 15 1.93 2.55
 1 2 -15 -0.6 2.71
 1 2 -15 2.3 3.15
 1 2 -15 2.77 3.45
 -1 -2 14 1.24 3.26
 -1 -2 14 1.11 2.47
 -1 -2 14 1.23 2.31
 1 2 -14 1.8 3.28
 1 2 -14 1.35 2.64
 1 2 -14 1.11 2.95
 -1 -2 13 5.58 3.05
 -1 -2 13 4.65 2.57
 -1 -2 13 3.31 2.86
 1 2 -13 1.46 3.02
 1 2 -13 6.24 2.75
 1 2 -13 4.82 2.32
 -1 -2 12 44.83 3.76
 -1 -2 12 40.98 3.55
 -1 -2 12 46.93 4.24
 1 2 -12 38.04 4.36
 1 2 -12 45.59 3.68
 1 2 -12 41.82 3.51
 -1 -2 11 12.6 2.51
 -1 -2 11 10.28 2.34
 -1 -2 11 11.36 2.7
 1 2 -11 10.43 2.85
 1 2 -11 12.3 2.42
 1 2 -11 12.51 2.31
 -1 -2 10 72.02 3.84
 -1 -2 10 70.78 3.57
 -1 -2 10 67.87 3.6
 1 2 -10 68.25 4.15
 1 2 -10 68.96 3.55
 1 2 -10 69.01 4.01
 -1 -2 9 1.33 1.51
 -1 -2 9 1.27 1.83
 -1 -2 9 1.3 1.46
 -1 -2 9 1.55 1.76
 1 2 -9 2.69 1.54
 1 2 -9 1.41 1.57
 1 2 -9 1.78 1.81
 -1 -2 8 49.59 2.89
 -1 -2 8 45.02 2.77
 -1 -2 8 50.25 2.71
 -1 -2 8 54.72 3.66
 1 2 -8 42.49 2.74
 1 2 -8 45.05 3.36
 1 2 -8 49.94 2.78
 1 2 -8 46.7 2.8
 1 2 -8 49.15 3.18
 -1 -2 7 18.99 2.11
 -1 -2 7 18.93 1.96
 -1 -2 7 20.78 2.11
 -1 -2 7 19.89 1.88
 -1 -2 7 19.45 2.02
 -1 -2 7 21.94 2.3
 1 2 -7 21.51 2.04
 1 2 -7 18.98 2.09
 1 2 -7 20.72 2.02
 1 2 -7 19.1 2.25
 1 2 -7 19.5 2.01
 -1 -2 6 137.19 4.05
 -1 -2 6 134.62 3.91
 -1 -2 6 131.76 3.33
 -1 -2 6 137.74 3.36
 -1 -2 6 130.82 3.76
 -1 -2 6 142.04 3.7
 1 2 -6 143.2 3.88
 1 2 -6 143.44 3.85
 1 2 -6 141.28 3.6
 1 2 -6 136.89 3.36
 1 2 -6 143.12 3.74
 1 2 -6 141.71 3.9
 -1 -2 5 5.25 1.46
 -1 -2 5 6.09 1.46
 -1 -2 5 4.33 1.25
 -1 -2 5 5 1.11
 -1 -2 5 4.29 1.36
 -1 -2 5 5.4 1.35
 -1 -2 5 5.23 0.86
 1 2 -5 3.79 1.08
 1 2 -5 5.17 1.21
 1 2 -5 3.64 1.18
 1 2 -5 4.05 1.06
 1 2 -5 4.11 1.26
 1 2 -5 5.44 1.43
 -1 -2 4 35.76 2.01
 -1 -2 4 34.93 1.78
 -1 -2 4 37.34 1.71
 -1 -2 4 38.62 1.98
 -1 -2 4 38.52 1.77
 -1 -2 4 36.45 1.43
 1 2 -4 37 2
 1 2 -4 37.23 1.82
 1 2 -4 36 1.84
 1 2 -4 36.32 1.6
 1 2 -4 35.29 1.73
 1 2 -4 36.27 1.95
 1 2 -4 36.99 1.41
 -1 -2 3 129.7 2.86
 -1 -2 3 133.27 2.81
 -1 -2 3 132.24 2.81
 -1 -2 3 130.86 2.34
 -1 -2 3 128.96 2.72
 -1 -2 3 137.34 2.8
 -1 -2 3 133.41 2.32
 1 2 -3 129.14 2.86
 1 2 -3 135.9 2.81
 1 2 -3 136.3 2.85
 1 2 -3 126.83 2.29
 1 2 -3 133.96 2.73
 1 2 -3 136.7 2.73
 1 2 -3 137.02 2.33
 -1 -2 2 301.78 3.66
 -1 -2 2 314.65 3.76
 -1 -2 2 294.37 3.71
 -1 -2 2 300.12 2.99
 -1 -2 2 304.09 3.47
 -1 -2 2 302.08 3.43
 -1 -2 2 298.56 3.26
 1 2 -2 289.88 3.6
 1 2 -2 319.3 4.38
 1 2 -2 308.86 3.77
 1 2 -2 291.43 2.92
 1 2 -2 308.26 3.59
 1 2 -2 305.16 3.55
 1 2 -2 316.36 3.37
 -1 -2 1 350.82 3.32
 -1 -2 1 353.27 3.34
 -1 -2 1 338.2 3.59
 -1 -2 1 361.64 3.1
 -1 -2 1 368.47 3.16
 -1 -2 1 351.21 3.44
 1 2 -1 352.5 3.32
 1 2 -1 369.38 3.37
 1 2 -1 344.63 3.77
 1 2 -1 337.6 2.75
 1 2 -1 345.16 3.15
 1 2 -1 361.13 3.52
 -1 -2 0 286.06 2.38
 -1 -2 0 0.16 0.24
 -1 -2 0 297.89 2.05
 -1 -2 0 296.26 2.05
 -1 -2 0 291.15 3.02
 1 2 0 192.57 1.95
 1 2 0 296.68 2.38
 1 2 0 248.63 2.9
 1 2 0 269.6 2.11
 1 2 0 301.61 2.24
 1 2 0 301.09 3.1
 -1 -2 -1 11.21 0.49
 -1 -2 -1 8.83 0.67
 1 2 1 10.04 0.44
 1 2 1 10.4 0.31
 1 2 1 10.96 0.32
 1 2 1 11.52 0.87
 -1 -2 -2 9.94 0.56
 -1 -2 -2 8.57 0.81
 1 2 2 9.31 0.53
 1 2 2 10.31 0.52
 1 2 2 9.64 0.43
 1 2 2 9.22 0.43
 1 2 2 9.31 0.69
 -1 -2 -3 0.33 0.33
 -1 -2 -4 161.64 2.51
 -1 -2 -4 163.83 2.51
 -1 -2 -4 164.28 2.34
 -1 -2 -4 167.49 2.27
 -1 -2 -4 165.57 2.08
 1 2 4 157.62 2.44
 1 2 4 161.05 2.47
 1 2 4 159.27 3.05
 1 2 4 158.97 2.38
 1 2 4 171.25 2.45
 1 2 4 168.47 2.1
 -1 -2 -5 244.2 3.54
 -1 -2 -5 247.68 3.55
 -1 -2 -5 251.63 3.1
 -1 -2 -5 235.98 3.16
 -1 -2 -5 243.66 3.18
 1 2 5 254.94 3.59
 1 2 5 253.02 3.09
 1 2 5 235.96 3.97
 1 2 5 230.99 3.29
 1 2 5 246.98 3.43
 -1 -2 -6 0.81 0.95
 -1 -2 -6 0.51 0.97
 -1 -2 -6 -0.02 0.62
 -1 -2 -6 0.05 0.77
 -1 -2 -6 -0.14 0.8
 1 2 6 0.28 0.93
 1 2 6 0.51 0.84
 1 2 6 0.37 0.68
 1 2 6 0.4 1.01
 1 2 6 0.59 0.88
 1 2 6 0.15 0.83
 -1 -2 -7 36.8 2.15
 -1 -2 -7 34.08 2.13
 -1 -2 -7 36.88 1.73
 -1 -2 -7 35.01 1.91
 -1 -2 -7 35.14 1.96
 1 2 7 38.08 2.14
 1 2 7 37.61 2.08
 1 2 7 36.87 1.75
 1 2 7 32.52 1.97
 1 2 7 33.95 2.02
 1 2 7 34.73 2.02
 -1 -2 -8 73.49 2.99
 -1 -2 -8 71.86 2.96
 -1 -2 -8 74.87 2.42
 -1 -2 -8 69.86 2.68
 -1 -2 -8 72.8 2.77
 1 2 8 70.99 2.91
 1 2 8 72.31 2.9
 1 2 8 75.2 2.33
 1 2 8 67.6 3.03
 1 2 8 69.49 3.27
 1 2 8 77.82 2.95
 -1 -2 -9 159.92 4.4
 -1 -2 -9 167.01 3.52
 -1 -2 -9 157.71 4.03
 1 2 9 147.46 4.03
 1 2 9 154.66 4.28
 1 2 9 152.93 3.38
 1 2 9 153.28 4.32
 1 2 9 142.4 3.89
 1 2 9 162.24 4.14
 -1 -2 -10 428.61 7.35
 -1 -2 -10 452.32 6.01
 -1 -2 -10 438.58 6.87
 -1 -2 -10 431.99 6.77
 1 2 10 429.98 7.09
 1 2 10 449.92 7.41
 1 2 10 434.98 5.86
 1 2 10 424.93 7.54
 1 2 10 460.4 7.28
 -1 -2 -11 42.81 3.35
 -1 -2 -11 44.07 2.62
 -1 -2 -11 42.92 2.99
 1 2 11 38.49 3.4
 1 2 11 39.35 3.08
 1 2 11 42.65 2.76
 1 2 11 43.72 3.31
 1 2 11 43.1 3.2
 -1 -2 -12 19.72 2.94
 -1 -2 -12 22.8 2.46
 -1 -2 -12 18.12 2.58
 1 2 12 15.82 3.45
 1 2 12 19.22 2.84
 1 2 12 20 2.43
 1 2 12 16.55 2.72
 1 2 12 18.88 2.77
 -1 -2 -13 109.65 5.17
 -1 -2 -13 122.35 4.17
 -1 -2 -13 115.43 4.81
 1 2 13 115.24 5.02
 1 2 13 110.81 4.31
 1 2 13 105.3 4.67
 1 2 13 124.01 5.22
 -1 -2 -14 12.79 3.3
 -1 -2 -14 13.17 2.4
 -1 -2 -14 13.76 2.88
 1 2 14 15.46 3.11
 1 2 14 14.12 2.6
 1 2 14 16.3 2.76
 -1 -2 -15 7.5 2.71
 -1 -2 -15 6.51 2.64
 -1 -2 -15 6.35 2.79
 1 2 15 6.81 2.48
 1 2 15 6.73 2.99
 -1 -2 -16 21.4 4.3
 -1 -2 -16 19.52 3.04
 -1 -2 -16 22.86 3.74
 1 2 16 21.26 3.74
 1 2 16 20.57 3.95
 -1 -2 -17 0.68 3.84
 -1 -2 -17 -0.82 2.58
 -1 -2 -17 0.34 3.22
 1 2 17 2.84 3.5
 1 2 17 -0.92 3.1
 1 2 17 -0.5 3.43
 -1 -2 -18 6.48 3.61
 -1 -2 -18 6.16 3.13
 -1 -2 -18 6.13 3.83
 1 2 18 10.27 4.18
 1 2 18 5 3.84
 1 2 18 7.68 4.15
 -1 -2 -19 1.8 4.77
 -1 -2 -19 0.17 3.3
 -1 -2 -19 0 3.86
 1 2 19 3.04 3.84
 1 2 19 1.19 4.22
 1 2 19 0.02 3.16
 -1 -2 -20 -2.05 5.51
 -1 -2 -20 -0.57 3.89
 -1 -2 -20 -2.18 4.31
 1 2 20 1.63 4.88
 1 2 20 -1.3 4.59
 1 2 20 -0.2 3.61
 -1 -3 18 0.62 5.02
 -1 -3 18 -1.32 4.28
 -1 -3 18 0.32 3.65
 1 3 -18 1.42 5.65
 1 3 -18 -2.59 4.38
 1 3 -18 -0.16 4.95
 -1 -3 17 10.29 5.31
 -1 -3 17 11.36 4.41
 1 3 -17 10.62 5.05
 1 3 -17 9.4 4.61
 1 3 -17 10.65 5.02
 -1 -3 16 4.65 4.55
 -1 -3 16 2.54 3.57
 -1 -3 16 1.12 4.06
 1 3 -16 2.99 3.47
 1 3 -16 1.09 4.01
 -1 -3 15 17.41 4.6
 -1 -3 15 10.05 3.54
 -1 -3 15 14.84 4.18
 1 3 -15 12.31 4.46
 1 3 -15 18.81 3.88
 1 3 -15 15.14 4.22
 -1 -3 14 3.86 3.59
 -1 -3 14 4.02 2.9
 -1 -3 14 4.7 2.69
 1 3 -14 5.5 3.71
 1 3 -14 4.73 3.02
 1 3 -14 3.63 3.39
 -1 -3 13 12.93 3.09
 -1 -3 13 17.95 3.14
 -1 -3 13 17.48 3.68
 1 3 -13 19.21 3.98
 1 3 -13 16.66 3.26
 1 3 -13 15.28 3.59
 -1 -3 12 0.84 2.16
 -1 -3 12 1.33 2.18
 -1 -3 12 2.43 2.68
 1 3 -12 2.48 2.27
 1 3 -12 3.94 2.44
 1 3 -12 3.99 2.78
 -1 -3 11 27.73 3.23
 -1 -3 11 28.64 3.35
 -1 -3 11 28.94 3.09
 1 3 -11 29.05 3.71
 1 3 -11 28.94 3.44
 1 3 -11 29.42 3.58
 -1 -3 10 30.18 3.65
 -1 -3 10 25.38 2.76
 -1 -3 10 28.65 3.42
 1 3 -10 28.38 3.5
 1 3 -10 31.19 3.17
 1 3 -10 29.06 3.41
 -1 -3 9 10.81 2.52
 -1 -3 9 15.31 2.16
 -1 -3 9 13.32 2.12
 1 3 -9 12.74 2.59
 1 3 -9 13.12 2.56
 1 3 -9 12.69 2.09
 -1 -3 8 2.81 1.97
 -1 -3 8 2.29 1.38
 -1 -3 8 3.28 1.8
 1 3 -8 2.87 1.52
 1 3 -8 3.49 1.75
 1 3 -8 2.79 1.65
 1 3 -8 2.68 1.41
 -1 -3 7 5.28 1.85
 -1 -3 7 3.82 1.73
 -1 -3 7 5.27 1.34
 -1 -3 7 4.7 1.34
 1 3 -7 5.87 1.78
 1 3 -7 4.38 2.09
 1 3 -7 4.55 1.62
 1 3 -7 3.17 1.65
 -1 -3 6 20.6 2.5
 -1 -3 6 20.53 2.28
 -1 -3 6 21.67 2.26
 -1 -3 6 21.67 1.84
 -1 -3 6 22.62 2.39
 -1 -3 6 23.42 2.24
 1 3 -6 23.75 2.37
 1 3 -6 24.49 2.5
 1 3 -6 23.47 1.9
 1 3 -6 22.6 1.82
 1 3 -6 23.83 1.95
 1 3 -6 21.18 1.99
 1 3 -6 22.92 1.51
 -1 -3 5 1.24 1.12
 -1 -3 5 0.64 1.32
 -1 -3 5 -0.27 1.28
 -1 -3 5 0.72 0.91
 -1 -3 5 0.55 1.29
 -1 -3 5 0.26 1.2
 1 3 -5 0.29 1.22
 1 3 -5 1.34 1.1
 1 3 -5 0.89 0.94
 1 3 -5 0.05 0.96
 1 3 -5 1.62 1.23
 1 3 -5 0.31 1.11
 1 3 -5 0.26 0.77
 -1 -3 4 2.23 1.3
 -1 -3 4 2.11 1.19
 -1 -3 4 2.91 1.24
 -1 -3 4 3.38 0.9
 -1 -3 4 3.33 1.01
 -1 -3 4 3.25 1.16
 1 3 -4 3.39 1.02
 1 3 -4 3.12 1.03
 1 3 -4 2.45 0.94
 1 3 -4 3.12 0.88
 1 3 -4 1.68 1.12
 1 3 -4 2.6 1.23
 -1 -3 3 17.76 1.62
 -1 -3 3 19.79 1.59
 -1 -3 3 19.04 1.7
 -1 -3 3 18.5 1.13
 -1 -3 3 17.95 1.51
 -1 -3 3 18.31 1.28
 -1 -3 3 19.84 1.33
 1 3 -3 17.18 1.54
 1 3 -3 17.56 1.58
 1 3 -3 19.11 1.7
 1 3 -3 18.13 1.13
 1 3 -3 19.29 1.33
 1 3 -3 18.82 1.59
 1 3 -3 19.29 1.52
 -1 -3 2 86.81 2.3
 -1 -3 2 87.85 2.31
 -1 -3 2 88.02 2.4
 -1 -3 2 87.07 1.67
 -1 -3 2 88.03 2.12
 -1 -3 2 94.18 2.18
 -1 -3 2 90.47 2.23
 1 3 -2 86.4 2.27
 1 3 -2 86.85 2.26
 1 3 -2 88.61 2.55
 1 3 -2 87.9 1.66
 1 3 -2 86.58 2.21
 1 3 -2 86.58 2.2
 1 3 -2 88.87 2.21
 -1 -3 1 203.38 2.84
 -1 -3 1 199.69 2.84
 -1 -3 1 196.69 3.32
 -1 -3 1 204.49 2.57
 -1 -3 1 194.86 3
 1 3 -1 199.77 2.84
 1 3 -1 202.88 2.81
 1 3 -1 197.43 3.35
 1 3 -1 201.05 2.08
 1 3 -1 195.05 2.67
 1 3 -1 201.24 2.7
 1 3 -1 202.76 3.16
 -1 -3 0 215.71 2.39
 -1 -3 0 0.16 0.34
 -1 -3 0 226.53 3.28
 -1 -3 0 223.84 1.92
 -1 -3 0 234.76 1.97
 -1 -3 0 229.04 3.25
 1 3 0 219.67 2.37
 1 3 0 223.48 2.39
 1 3 0 230.52 3.34
 1 3 0 223.35 2.23
 1 3 0 229.03 2.26
 1 3 0 234.14 3.31
 -1 -3 -2 18.35 0.42
 -1 -3 -2 19.03 0.43
 -1 -3 -2 18.18 1.05
 1 3 2 19.69 1.08
 -1 -3 -4 160.15 2.15
 -1 -3 -4 159.56 2.52
 1 3 4 155.55 2.05
 1 3 4 159.69 2.14
 1 3 4 159.95 2.96
 1 3 4 155.34 1.89
 1 3 4 159.27 1.95
 1 3 4 161.54 2.55
 -1 -3 -5 28.09 1.28
 -1 -3 -5 28.35 1.3
 -1 -3 -5 27.31 1.1
 -1 -3 -5 27.58 1.09
 1 3 5 26.56 1.29
 1 3 5 27.1 1.28
 1 3 5 28.86 1.35
 1 3 5 27.6 1.73
 1 3 5 25.05 1.15
 1 3 5 26.2 1.25
 1 3 5 27.25 1.23
 -1 -3 -6 9.49 1.19
 -1 -3 -6 10.01 1.2
 -1 -3 -6 8.91 0.96
 -1 -3 -6 10.32 1.12
 1 3 6 10.73 1.3
 1 3 6 9.53 1.14
 1 3 6 10.38 1.02
 1 3 6 11.26 1.47
 1 3 6 8.55 1.13
 1 3 6 9.94 1.13
 1 3 6 10.1 0.91
 -1 -3 -7 71.63 2.83
 -1 -3 -7 74.48 2.5
 -1 -3 -7 74.67 1.98
 -1 -3 -7 72.19 2.15
 -1 -3 -7 76.84 2.22
 1 3 7 69.18 2.4
 1 3 7 74.05 2.43
 1 3 7 71.45 1.98
 1 3 7 72.76 2.72
 1 3 7 68.48 2.33
 1 3 7 75.09 2.41
 1 3 7 74.9 1.69
 -1 -3 -8 11.31 1.58
 -1 -3 -8 13.4 1.71
 -1 -3 -8 12.62 1.3
 -1 -3 -8 12.12 1.71
 -1 -3 -8 13.32 1.54
 -1 -3 -8 12.74 1.58
 1 3 8 12.78 1.68
 1 3 8 11.4 1.57
 1 3 8 11.31 1.35
 1 3 8 12.81 1.87
 1 3 8 10.66 1.59
 1 3 8 12.66 1.56
 -1 -3 -9 80.58 3.16
 -1 -3 -9 81.93 3.26
 -1 -3 -9 90.04 2.52
 -1 -3 -9 84.26 2.87
 -1 -3 -9 81.9 2.9
 1 3 9 83.03 3.13
 1 3 9 84.11 3.14
 1 3 9 86.44 2.48
 1 3 9 85 3.34
 1 3 9 79.76 3.12
 1 3 9 89.83 3.2
 -1 -3 -10 35.33 2.69
 -1 -3 -10 32.8 1.98
 -1 -3 -10 37.08 2.41
 1 3 10 34.51 2.77
 1 3 10 37.07 3.08
 1 3 10 35.66 2.1
 1 3 10 32.56 2.48
 1 3 10 38.19 2.65
 -1 -3 -11 5.14 1.93
 -1 -3 -11 6.7 1.43
 -1 -3 -11 7.56 1.8
 -1 -3 -11 5.92 1.99
 1 3 11 6.33 2.2
 1 3 11 7.83 1.82
 1 3 11 6.86 1.56
 1 3 11 7.29 3.75
 1 3 11 5.68 2.08
 -1 -3 -12 45.8 3.55
 -1 -3 -12 48.18 2.63
 -1 -3 -12 44.38 3.08
 1 3 12 40.61 3.67
 1 3 12 48.16 3.41
 1 3 12 46.98 2.87
 1 3 12 41.61 3.55
 1 3 12 46.34 3.39
 -1 -3 -13 172.31 5.54
 -1 -3 -13 185.74 4.47
 -1 -3 -13 177.57 5.3
 1 3 13 156.47 5.36
 1 3 13 162.2 5.48
 1 3 13 165.56 5.99
 1 3 13 172.74 5.69
 -1 -3 -14 10.81 3.02
 -1 -3 -14 12.95 2.2
 -1 -3 -14 12.86 2.71
 1 3 14 13.43 2.91
 1 3 14 8.4 2.39
 1 3 14 10.83 2.89
 1 3 14 11.48 2.82
 -1 -3 -15 0.46 2.89
 -1 -3 -15 1.21 1.97
 -1 -3 -15 0.33 2.63
 1 3 15 -0.39 1.87
 1 3 15 0.68 2.49
 1 3 15 0.12 2.72
 1 3 15 2.97 2.66
 -1 -3 -16 4.56 2.66
 -1 -3 -16 5.5 2.35
 -1 -3 -16 5.86 2.87
 1 3 16 3.72 3.05
 1 3 16 5.43 3.2
 -1 -3 -17 -0.47 3.58
 -1 -3 -17 1.47 2.42
 -1 -3 -17 -0.77 2.85
 1 3 17 -0.18 3.12
 1 3 17 -0.6 3.28
 1 3 17 0.2 2.38
 -1 -3 -18 -0.39 4.09
 -1 -3 -18 -0.34 2.74
 -1 -3 -18 -1.55 3.2
 1 3 18 -0.91 3.11
 1 3 18 0.58 3.7
 1 3 18 -1.4 3.45
 -1 -3 -19 46.33 6.07
 -1 -3 -19 52.99 5.04
 -1 -3 -19 48.45 5.76
 1 3 19 51.09 6.25
 1 3 19 46.04 5.94
 1 3 19 52.66 6.44
 -1 -3 -20 14.65 5.39
 -1 -3 -20 12.32 3.89
 -1 -3 -20 10.37 4.6
 1 3 20 11.01 4.99
 1 3 20 9.75 5.07
 -1 -4 17 1.01 4.47
 -1 -4 17 0.39 3.64
 1 4 -17 0.89 4.02
 1 4 -17 1.33 4.56
 1 4 -17 -0.06 4.84
 -1 -4 16 18.77 5.51
 -1 -4 16 20.6 5.04
 -1 -4 16 21.46 5.18
 1 4 -16 15.8 5.29
 1 4 -16 17.92 4.66
 1 4 -16 16.02 4.96
 -1 -4 15 -0.86 4.2
 -1 -4 15 -0.61 3.1
 -1 -4 15 -0.63 3.8
 1 4 -15 -0.14 4.22
 1 4 -15 1.37 3.52
 1 4 -15 -0.7 2.77
 -1 -4 14 0.34 3.69
 -1 -4 14 0.02 2.99
 -1 -4 14 -1.13 2.45
 1 4 -14 -2.13 2.68
 1 4 -14 -0.04 3.22
 1 4 -14 -1.82 2.48
 -1 -4 13 24.85 3.49
 -1 -4 13 21.47 4.07
 1 4 -13 15.39 3.79
 1 4 -13 24.74 4.01
 1 4 -13 18.17 3.3
 -1 -4 12 0.1 2.82
 -1 -4 12 -0.28 2.35
 -1 -4 12 1.18 2.08
 1 4 -12 -2.4 2.93
 1 4 -12 -0.73 2.64
 -1 -4 11 6.9 3.06
 -1 -4 11 4.44 2.12
 -1 -4 11 5.03 2.76
 1 4 -11 4.94 2.82
 1 4 -11 4.63 2.55
 1 4 -11 4.18 2.17
 -1 -4 10 175.15 6.37
 -1 -4 10 161.41 4.86
 -1 -4 10 170.96 5.6
 1 4 -10 159.97 5.74
 1 4 -10 166.42 5.75
 1 4 -10 155.48 5.48
 -1 -4 9 2.91 2.26
 -1 -4 9 4.89 1.8
 -1 -4 9 4.1 2.22
 1 4 -9 2.8 2.33
 1 4 -9 2.96 2.06
 1 4 -9 4.58 2.19
 -1 -4 8 26.85 2.64
 -1 -4 8 29.84 2.46
 -1 -4 8 30.54 3.04
 1 4 -8 24.71 2.57
 1 4 -8 24.51 2.91
 1 4 -8 25.36 2.5
 1 4 -8 25.66 3
 -1 -4 7 65.92 3.61
 -1 -4 7 65.55 2.68
 -1 -4 7 65.7 3.12
 1 4 -7 62.97 3.56
 1 4 -7 67.52 3.89
 1 4 -7 59.92 3.1
 1 4 -7 62.57 2.9
 1 4 -7 59.9 3.41
 1 4 -7 64.29 2.48
 -1 -4 6 16.48 2.28
 -1 -4 6 13.98 2.29
 -1 -4 6 13.41 1.65
 -1 -4 6 14.74 2.25
 -1 -4 6 12.47 1.68
 1 4 -6 14.14 2.04
 1 4 -6 14.46 2.3
 1 4 -6 12.56 2.06
 1 4 -6 12.84 1.58
 1 4 -6 11.77 1.7
 1 4 -6 15.99 1.52
 -1 -4 5 -0.32 1.15
 -1 -4 5 -0.85 1.3
 -1 -4 5 -0.29 1.53
 -1 -4 5 -0.18 0.81
 -1 -4 5 -0.29 1.53
 -1 -4 5 0.49 1.25
 1 4 -5 -0.74 1.28
 1 4 -5 0.07 1.54
 1 4 -5 -0.06 1.35
 1 4 -5 -0.36 0.91
 1 4 -5 -0.13 1.28
 1 4 -5 0.32 1.5
 1 4 -5 0.11 0.86
 -1 -4 4 6.99 1.61
 -1 -4 4 7.31 1.32
 -1 -4 4 7.34 1
 -1 -4 4 7.08 1.48
 -1 -4 4 8.54 1.44
 1 4 -4 7.92 1.3
 1 4 -4 6.93 1.61
 1 4 -4 6.83 1.58
 1 4 -4 7.25 1.02
 1 4 -4 8.08 1.31
 1 4 -4 6.97 1.73
 1 4 -4 7.45 1.22
 -1 -4 3 0.77 1.04
 -1 -4 3 0.93 1
 -1 -4 3 0.79 1.29
 -1 -4 3 1.01 0.62
 -1 -4 3 0.85 1.01
 -1 -4 3 0.78 0.95
 1 4 -3 1.5 1.06
 1 4 -3 0.55 1.09
 1 4 -3 0.6 1.14
 1 4 -3 0.61 0.65
 1 4 -3 0.76 0.77
 1 4 -3 1.22 0.86
 1 4 -3 1.84 0.93
 -1 -4 2 5.08 1.13
 -1 -4 2 5.48 1.35
 -1 -4 2 5.02 1.07
 -1 -4 2 6.43 1.01
 1 4 -2 5.65 1.08
 1 4 -2 7 1.16
 1 4 -2 5.99 1.32
 1 4 -2 5.56 0.67
 1 4 -2 5.26 1.03
 1 4 -2 4.89 0.88
 1 4 -2 4.82 1.1
 -1 -4 1 23.1 1.36
 -1 -4 1 25.11 1.37
 -1 -4 1 22.46 1.51
 -1 -4 1 23.25 1.23
 1 4 -1 23.15 1.32
 1 4 -1 23.84 1.39
 1 4 -1 24.73 1.55
 1 4 -1 23.16 0.84
 1 4 -1 25.38 1.4
 1 4 -1 23.66 1.28
 1 4 -1 23.43 1.56
 -1 -4 0 237.53 2.87
 -1 -4 0 238.73 3.85
 -1 -4 0 239.75 2.16
 -1 -4 0 246.11 2.17
 1 4 0 230.45 2.78
 1 4 0 242.93 2.82
 1 4 0 239.05 3.89
 1 4 0 236.75 2.67
 1 4 0 251.41 2.76
 1 4 0 249.39 3.92
 -1 -4 -1 77.9 1.37
 -1 -4 -1 79.93 2.26
 1 4 1 79.4 1.29
 1 4 1 80.22 1.28
 1 4 1 83.81 2.29
 1 4 1 78.35 1.1
 1 4 1 81.13 1.11
 1 4 1 85.32 2.41
 -1 -4 -2 19.77 0.49
 -1 -4 -2 19.49 0.48
 1 4 2 19.84 1.3
 1 4 2 21.34 1.46
 1 4 3 5.04 0.81
 1 4 3 5.8 1.02
 -1 -4 -4 88.59 1.55
 -1 -4 -4 95.88 1.39
 1 4 4 92.65 1.16
 1 4 4 95.91 1.19
 1 4 4 93.86 2.42
 1 4 4 95.27 0.86
 1 4 4 94.35 0.86
 1 4 4 98.72 2.46
 -1 -4 -5 9.06 0.77
 -1 -4 -5 19.26 1.06
 1 4 5 19.09 0.97
 1 4 5 20.38 0.98
 1 4 5 19.51 1.59
 1 4 5 19.08 0.93
 -1 -4 -6 125.64 2.45
 -1 -4 -6 128.75 2.52
 -1 -4 -6 131.68 1.73
 1 4 6 124.56 2.39
 1 4 6 134.29 2.47
 1 4 6 133.46 2.28
 1 4 6 123.37 3.19
 1 4 6 121.98 2.31
 1 4 6 129.76 2.67
 -1 -4 -7 11.83 1.41
 -1 -4 -7 11.46 1.36
 -1 -4 -7 12.91 1.07
 1 4 7 11.82 1.37
 1 4 7 11.67 1.32
 1 4 7 11.92 1.12
 1 4 7 12 1.67
 1 4 7 10.48 1.27
 1 4 7 11.57 1.22
 1 4 7 12.28 1.17
 -1 -4 -8 35.08 3.44
 -1 -4 -8 34.43 2.27
 -1 -4 -8 37.79 1.79
 1 4 8 32.62 1.94
 1 4 8 39.53 1.99
 1 4 8 38.38 1.61
 1 4 8 33.91 2.45
 1 4 8 34.7 1.94
 1 4 8 37.33 1.96
 1 4 8 34.46 1.55
 -1 -4 -9 60.64 2.67
 -1 -4 -9 58.47 2.72
 -1 -4 -9 59.38 1.97
 -1 -4 -9 56.46 2.3
 -1 -4 -9 60.58 2.4
 1 4 9 58.4 2.62
 1 4 9 60.51 2.58
 1 4 9 58.57 1.98
 1 4 9 57.64 2.86
 1 4 9 64.94 2.65
 1 4 9 59.4 1.8
 -1 -4 -10 26.97 2.36
 -1 -4 -10 28.83 1.74
 -1 -4 -10 28.04 2.18
 -1 -4 -10 25.79 2.28
 1 4 10 26.89 2.56
 1 4 10 28.5 2.24
 1 4 10 27.72 1.79
 1 4 10 28.53 2.37
 1 4 10 24.95 2.4
 1 4 10 30.29 2.33
 -1 -4 -11 13.14 2.07
 -1 -4 -11 13.63 1.66
 -1 -4 -11 12.98 1.82
 -1 -4 -11 15.94 2.06
 1 4 11 12.34 2.25
 1 4 11 12.76 1.95
 1 4 11 14.22 1.77
 1 4 11 13.44 2.1
 1 4 11 12.69 1.8
 -1 -4 -12 64.05 3.69
 -1 -4 -12 65.93 2.56
 -1 -4 -12 58.51 3.07
 -1 -4 -12 58.7 3.27
 1 4 12 59.51 3.64
 1 4 12 61.88 3.45
 1 4 12 59.42 2.66
 1 4 12 64.45 3.99
 1 4 12 65.12 3.57
 -1 -4 -13 10.27 2.52
 -1 -4 -13 10.86 1.75
 -1 -4 -13 9.15 2.11
 1 4 13 9.21 2.82
 1 4 13 8.95 2.35
 1 4 13 9.47 1.86
 1 4 13 8.6 2.59
 1 4 13 10.94 2.48
 -1 -4 -14 47.69 3.97
 -1 -4 -14 47.98 2.85
 -1 -4 -14 49.07 3.51
 1 4 14 46.6 4.51
 1 4 14 54.81 3.95
 1 4 14 45.72 2.98
 1 4 14 54.55 4.4
 1 4 14 49.67 3.96
 -1 -4 -15 18.06 3.47
 -1 -4 -15 17.24 2.26
 -1 -4 -15 16.92 2.88
 1 4 15 16.96 3.01
 1 4 15 18.05 3.48
 1 4 15 18.86 3.3
 -1 -4 -16 5.87 3.34
 -1 -4 -16 6 2.12
 -1 -4 -16 3.8 2.62
 1 4 16 4.79 2.93
 1 4 16 5.29 2.6
 1 4 16 6.54 3.26
 1 4 16 5.5 3.08
 -1 -4 -17 0.69 3.24
 -1 -4 -17 0.22 2.11
 -1 -4 -17 1.38 2.75
 1 4 17 1.27 2.89
 1 4 17 -0.32 2.88
 1 4 17 1.48 3.17
 1 4 17 2.04 3.28
 -1 -4 -18 7.48 4.14
 -1 -4 -18 9.22 2.7
 -1 -4 -18 10.29 3.46
 1 4 18 8.57 3.62
 1 4 18 13.91 4.09
 1 4 18 11.42 4.08
 -1 -4 -19 6.75 4.67
 -1 -4 -19 11.48 5.29
 -1 -4 -19 8.75 3.78
 1 4 19 8.82 4.14
 1 4 19 8.39 4.29
 1 4 19 11.58 4.44
 -1 -4 -20 11.08 5.55
 -1 -4 -20 12.17 3.42
 1 4 20 8 4.56
 1 4 20 15.18 5.11
 -1 -4 -21 3.2 5.64
 -1 -5 16 -1.03 5.18
 -1 -5 16 -0.15 4.81
 1 5 -16 1.81 4.74
 1 5 -16 1.1 4.78
 -1 -5 15 1.06 4.68
 -1 -5 15 2.31 3.35
 -1 -5 15 -0.88 4.16
 1 5 -15 2.01 4.18
 1 5 -15 -0.07 4
 1 5 -15 2.51 4.28
 -1 -5 14 2.03 3.92
 -1 -5 14 2.13 3.24
 -1 -5 14 2.62 2.87
 1 5 -14 2.83 3.94
 1 5 -14 -0.28 3.57
 1 5 -14 0.28 3.72
 -1 -5 13 8.86 3.28
 -1 -5 13 6.43 2.96
 -1 -5 13 8.58 3.71
 1 5 -13 8.49 3.97
 1 5 -13 8.8 4.05
 1 5 -13 10 3.78
 -1 -5 12 0.73 3.39
 -1 -5 12 0.32 2.42
 -1 -5 12 -0.51 2.11
 1 5 -12 0.66 2.43
 1 5 -12 0.96 3.04
 1 5 -12 -0.45 3.03
 -1 -5 11 16.16 3.74
 -1 -5 11 16.34 3.37
 1 5 -11 11.53 3.44
 1 5 -11 20.38 3.5
 1 5 -11 18.29 3.54
 -1 -5 10 35.37 3.56
 -1 -5 10 29.16 2.85
 -1 -5 10 35.58 3.96
 1 5 -10 31.03 3.8
 1 5 -10 37.49 4.04
 1 5 -10 32.75 3.95
 -1 -5 9 97.08 5.05
 -1 -5 9 101.84 3.86
 -1 -5 9 102.82 4.44
 1 5 -9 104.23 5.09
 1 5 -9 102.49 4.97
 1 5 -9 99.14 4.89
 1 5 -9 103.35 4.98
 -1 -5 8 1.91 2.25
 -1 -5 8 1.5 1.4
 -1 -5 8 0.53 1.44
 1 5 -8 0.93 1.99
 1 5 -8 1 1.59
 1 5 -8 0.32 1.68
 1 5 -8 1.13 2.08
 1 5 -8 -0.13 1.31
 -1 -5 7 278.66 6.46
 -1 -5 7 283.03 4.95
 -1 -5 7 286.37 6.11
 1 5 -7 287.81 6.7
 1 5 -7 258.25 6.54
 1 5 -7 283.7 6.68
 1 5 -7 263.92 4.84
 1 5 -7 280.63 6.52
 1 5 -7 283.37 5.06
 -1 -5 6 12.01 2.24
 -1 -5 6 11.19 1.46
 -1 -5 6 11.83 2.54
 -1 -5 6 11.58 2.02
 1 5 -6 11.68 1.86
 1 5 -6 11.5 2.05
 1 5 -6 13.28 1.98
 1 5 -6 12.61 1.63
 1 5 -6 12.62 2.16
 1 5 -6 12.23 1.62
 -1 -5 5 33.42 2.64
 -1 -5 5 35.57 1.77
 -1 -5 5 34.42 2.65
 -1 -5 5 36.21 2.5
 1 5 -5 36.2 2.63
 1 5 -5 34.99 2.85
 1 5 -5 35.15 2.83
 1 5 -5 34.11 1.82
 1 5 -5 35.26 2.3
 1 5 -5 36.96 2.17
 -1 -5 4 2.41 1.57
 -1 -5 4 2.24 1.35
 -1 -5 4 2.5 1.73
 -1 -5 4 2.35 0.8
 -1 -5 4 2.97 1.45
 -1 -5 4 3.44 1.3
 1 5 -4 0.93 1.3
 1 5 -4 2.38 1.51
 1 5 -4 1.94 1.51
 1 5 -4 2.39 0.86
 1 5 -4 1.56 1.31
 1 5 -4 3.55 1.59
 1 5 -4 2.97 1.26
 -1 -5 3 11.93 1.63
 -1 -5 3 12.7 1.68
 -1 -5 3 10.84 1.92
 -1 -5 3 13.02 1.03
 -1 -5 3 11.31 1.52
 -1 -5 3 14.22 1.63
 1 5 -3 12.95 1.6
 1 5 -3 12.75 1.67
 1 5 -3 10.89 1.62
 1 5 -3 11.09 1.04
 1 5 -3 12.98 1.62
 1 5 -3 12.98 1.7
 1 5 -3 12.73 1.59
 -1 -5 2 4.05 1.23
 -1 -5 2 5.83 1.25
 -1 -5 2 5.47 1.78
 -1 -5 2 4.57 1.05
 -1 -5 2 5.28 1.02
 1 5 -2 5.27 1.16
 1 5 -2 4.29 1.19
 1 5 -2 4.57 1.2
 1 5 -2 4.71 1.11
 1 5 -2 4.04 1.14
 1 5 -2 4.23 1.16
 -1 -5 1 296.69 4.11
 -1 -5 1 308.31 4.24
 -1 -5 1 296.85 5.04
 -1 -5 1 294.73 3.45
 -1 -5 1 316.01 3.59
 1 5 -1 294.09 4.05
 1 5 -1 311.18 4.15
 1 5 -1 308.71 5.09
 1 5 -1 293.71 2.26
 1 5 -1 288.16 3.92
 1 5 -1 314.74 4.05
 1 5 -1 312.02 4.86
 -1 -5 0 8.92 1.03
 -1 -5 0 8.98 1.05
 -1 -5 0 8.59 1.46
 -1 -5 0 7.91 0.74
 -1 -5 0 9.3 0.72
 1 5 0 9.2 1.01
 1 5 0 9.94 1.02
 1 5 0 9.99 1.28
 1 5 0 8.58 0.97
 1 5 0 8.78 1.02
 1 5 0 10.32 1.25
 -1 -5 -1 7.04 0.78
 -1 -5 -1 5.3 1.23
 1 5 1 7 0.75
 1 5 1 6.91 0.74
 1 5 1 6.59 1.26
 1 5 1 6.2 0.74
 1 5 1 7.39 0.74
 1 5 1 7.34 1.3
 -1 -5 -2 528.61 2.93
 -1 -5 -2 540.47 2.94
 1 5 2 545.55 2.12
 1 5 2 547.22 5.73
 1 5 2 540.47 4.22
 1 5 2 565.72 6.27
 1 5 3 102.42 2.49
 1 5 3 100.79 2.2
 1 5 3 103.88 2.76
 -1 -5 -4 6.11 0.38
 -1 -5 -4 6.52 0.39
 1 5 4 6.57 0.97
 1 5 4 6.36 1.01
 1 5 4 5.8 0.99
 -1 -5 -5 103.36 1.6
 -1 -5 -5 104.82 1.62
 1 5 5 105.83 1.29
 1 5 5 107.01 1.54
 1 5 5 103.97 2.84
 1 5 5 108.79 1.23
 1 5 5 112.01 2.89
 -1 -5 -6 2.13 0.72
 1 5 6 2.41 0.61
 1 5 6 2.17 0.61
 1 5 6 2.44 1.14
 1 5 6 2.21 0.64
 1 5 6 2.23 0.64
 1 5 6 1.79 0.93
 -1 -5 -7 -0.04 0.74
 -1 -5 -7 0.44 0.87
 1 5 7 -0.12 0.72
 1 5 7 0.44 0.71
 1 5 7 0.3 0.69
 1 5 7 0.66 0.89
 1 5 7 0.26 0.8
 1 5 7 -0.4 0.71
 1 5 7 0.64 0.84
 -1 -5 -8 8.28 1.27
 -1 -5 -8 7.66 1.35
 -1 -5 -8 8.01 0.97
 -1 -5 -8 8.51 1.01
 1 5 8 9.01 1.24
 1 5 8 9.1 1.19
 1 5 8 8.57 1
 1 5 8 8.73 1.46
 1 5 8 8.03 1.19
 1 5 8 9.73 1.3
 1 5 8 9.02 1.24
 -1 -5 -9 6.08 1.53
 -1 -5 -9 6.48 1.52
 -1 -5 -9 7.57 1.14
 1 5 9 5.19 1.29
 1 5 9 6.64 1.31
 1 5 9 7.32 1.02
 1 5 9 7.83 1.76
 1 5 9 7.4 1.53
 1 5 9 7.1 1.43
 1 5 9 7.74 1.16
 -1 -5 -10 12.21 1.76
 -1 -5 -10 14.41 1.72
 1 5 10 12.87 1.78
 1 5 10 13.43 1.77
 1 5 10 12.25 1.41
 1 5 10 15.99 2.33
 1 5 10 12.24 1.84
 1 5 10 15.14 1.85
 1 5 10 13.95 1.46
 -1 -5 -11 57.84 3.19
 -1 -5 -11 53.45 2.65
 1 5 11 58.51 3.08
 1 5 11 62.27 3.07
 1 5 11 56.83 2.11
 1 5 11 52.7 3.49
 1 5 11 57.33 2.97
 -1 -5 -12 3.24 1.82
 -1 -5 -12 3.49 1.62
 -1 -5 -12 3.77 1.64
 1 5 12 3.17 2.02
 1 5 12 4.23 1.74
 1 5 12 3.52 1.24
 1 5 12 5.15 2.14
 -1 -5 -13 203.95 5.79
 -1 -5 -13 206.62 4.93
 -1 -5 -13 198.22 5.05
 1 5 13 208.65 5.8
 1 5 13 211.64 5.62
 1 5 13 202 3.85
 1 5 13 212.22 6.58
 1 5 13 216.23 5.8
 -1 -5 -14 64.4 4.24
 -1 -5 -14 65.68 4.08
 -1 -5 -14 61.59 4.11
 1 5 14 66.68 4.39
 1 5 14 68.47 3.99
 1 5 14 62.05 2.86
 1 5 14 59.54 3.98
 1 5 14 62.79 4.05
 -1 -5 -15 8.69 2.79
 -1 -5 -15 12.39 1.85
 -1 -5 -15 11.85 2.71
 1 5 15 9.21 3.47
 1 5 15 11.09 2.63
 1 5 15 11.47 2.06
 1 5 15 8.43 2.51
 1 5 15 10.62 2.78
 -1 -5 -16 3.37 2.97
 -1 -5 -16 6.69 1.82
 -1 -5 -16 6.21 2.81
 1 5 16 6.88 2.21
 1 5 16 7.01 2.66
 1 5 16 8.44 2.47
 -1 -5 -17 24 4.26
 -1 -5 -17 27.38 2.89
 -1 -5 -17 27.12 3.44
 1 5 17 26.68 3.84
 1 5 17 28.16 3.92
 -1 -5 -18 1.11 3.79
 1 5 18 2.44 3.2
 1 5 18 2.47 2.8
 1 5 18 2.96 3.42
 -1 -5 -19 2.01 3.92
 1 5 19 0.75 3.61
 1 5 19 0.69 3.87
 1 5 19 2.39 3.89
 -1 -5 -20 -1.79 4.57
 1 5 20 1.04 4.01
 1 5 20 0.65 4.42
 1 5 20 -0.54 4.23
 -1 -5 -21 -0.3 5.57
 1 5 21 0.52 4.63
 1 5 21 0.76 5.53
 1 5 21 -0.29 4.81
 1 6 -16 21.3 5.89
 -1 -6 15 0.31 5.05
 -1 -6 15 -0.83 3.38
 -1 -6 15 0.46 4.58
 1 6 -15 1.31 4.63
 1 6 -15 -1.07 5.14
 -1 -6 14 8.96 3.88
 -1 -6 14 7.52 3.62
 -1 -6 14 10.85 4.29
 1 6 -14 11.04 4.77
 1 6 -14 12.23 4.52
 1 6 -14 9.11 4.55
 -1 -6 13 1.08 4.02
 -1 -6 13 1.22 2.59
 -1 -6 13 -0.38 3.61
 1 6 -13 2.05 3
 1 6 -13 0.49 3.38
 1 6 -13 2.62 3.85
 -1 -6 12 31.78 3.61
 -1 -6 12 32.42 4.52
 1 6 -12 30.42 4.76
 1 6 -12 33.58 4.7
 1 6 -12 29.35 4.54
 -1 -6 11 3.34 2.67
 -1 -6 11 0.15 2.55
 1 6 -11 0.01 2.31
 1 6 -11 0.56 3.07
 1 6 -11 -0.29 3.05
 -1 -6 10 9.92 3.44
 -1 -6 10 7.58 2.22
 -1 -6 10 9.88 3.08
 1 6 -10 4.81 3.11
 1 6 -10 12.42 2.78
 1 6 -10 7.37 3.1
 -1 -6 9 4.55 2.86
 -1 -6 9 2.97 1.8
 -1 -6 9 6.63 2.62
 1 6 -9 3.04 2.07
 1 6 -9 3.21 2.7
 1 6 -9 3.52 2.6
 1 6 -9 2.46 1.75
 -1 -6 8 -0.66 1.72
 -1 -6 8 0.35 1.45
 -1 -6 8 0.33 2.11
 1 6 -8 0.6 2.24
 1 6 -8 0.21 2.33
 1 6 -8 0.38 2.19
 1 6 -8 -1.14 1.5
 -1 -6 7 8.1 1.54
 -1 -6 7 9.46 2.27
 1 6 -7 6.96 2.32
 1 6 -7 9.08 2.17
 1 6 -7 8.33 1.76
 1 6 -7 8.29 2.39
 1 6 -7 9.67 1.8
 -1 -6 6 46.22 3.01
 -1 -6 6 45.33 2.2
 -1 -6 6 41.66 3.04
 1 6 -6 43.57 3.23
 1 6 -6 45.72 3.58
 1 6 -6 46.26 3.59
 1 6 -6 41.28 2.29
 1 6 -6 46.09 3.31
 1 6 -6 42.86 2.62
 -1 -6 5 6.7 2
 -1 -6 5 6.69 1.13
 -1 -6 5 7.73 2.03
 -1 -6 5 7.23 1.72
 1 6 -5 6.65 1.8
 1 6 -5 5.81 2.13
 1 6 -5 7.91 1.82
 1 6 -5 7.48 1.24
 1 6 -5 8.01 1.63
 -1 -6 4 0.39 1.44
 -1 -6 4 0.14 0.72
 -1 -6 4 0.16 1.57
 -1 -6 4 -0.02 1.36
 1 6 -4 0.69 1.53
 1 6 -4 0.65 1.64
 1 6 -4 0.28 0.77
 1 6 -4 0.54 1.02
 1 6 -4 -0.41 1.64
 1 6 -4 -0.55 1.16
 -1 -6 3 0.29 1.43
 -1 -6 3 -0.04 1.11
 -1 -6 3 1.03 1.22
 -1 -6 3 0.9 1.04
 1 6 -3 -0.34 1.18
 1 6 -3 0.65 1.36
 1 6 -3 0.92 1.21
 1 6 -3 0.52 0.59
 1 6 -3 1.42 1.25
 1 6 -3 0.11 1.38
 1 6 -3 2.1 1.29
 -1 -6 2 45.48 2.51
 -1 -6 2 50.46 2.47
 -1 -6 2 44.16 2.88
 -1 -6 2 46.4 2.13
 -1 -6 2 47.86 1.98
 1 6 -2 47.75 2.29
 1 6 -2 46.57 2.29
 1 6 -2 47.57 2.87
 1 6 -2 45.89 1.06
 1 6 -2 45.36 2.22
 1 6 -2 48.78 2.34
 1 6 -2 48.49 2.57
 -1 -6 1 14.58 1.71
 -1 -6 1 15.44 1.49
 -1 -6 1 14.93 2.04
 -1 -6 1 17.6 1.35
 -1 -6 1 18.66 1.31
 1 6 -1 17.06 1.58
 1 6 -1 13.87 1.66
 1 6 -1 15.07 1.71
 1 6 -1 16.36 0.58
 1 6 -1 16.58 1.46
 1 6 -1 16.71 1.51
 1 6 -1 17.79 1.93
 -1 -6 0 312 4.09
 -1 -6 0 338.47 4.25
 -1 -6 0 325.64 5.37
 -1 -6 0 326.85 2.77
 -1 -6 0 336.51 2.81
 1 6 0 328.9 4.06
 1 6 0 340.52 4.08
 1 6 0 328.87 5.58
 1 6 0 314.9 2.08
 1 6 0 318.52 3.97
 1 6 0 330.55 3.96
 1 6 0 349.82 5.69
 -1 -6 -1 32.39 1.44
 -1 -6 -1 0.21 0.5
 -1 -6 -1 32.61 2.19
 1 6 1 31.3 1.28
 1 6 1 31.92 1.29
 1 6 1 32.91 2.17
 1 6 1 31.49 1.03
 1 6 1 32.05 1.25
 1 6 1 32.59 1.31
 1 6 1 30.78 1.92
 -1 -6 -2 722.7 4.27
 -1 -6 -2 766.05 5.14
 -1 -6 -2 706.87 7.1
 1 6 2 729.81 3.58
 1 6 2 728.54 3.54
 1 6 2 747.28 7.45
 1 6 2 722.7 4.88
 1 6 2 716.53 3.51
 1 6 2 746.01 3.58
 1 6 2 756.41 8.05
 -1 -6 -3 105.88 1.21
 -1 -6 -3 112.01 1.22
 1 6 3 109.17 2.91
 1 6 3 110.04 2.34
 1 6 3 119.54 3.38
 1 6 4 311.3 4.43
 1 6 4 311.08 4.22
 1 6 4 327.64 5.28
 -1 -6 -5 12.08 0.59
 -1 -6 -5 12.74 0.62
 1 6 5 14.15 1.27
 1 6 5 13.47 1.45
 1 6 5 15.1 1.73
 -1 -6 -6 25.79 1.07
 -1 -6 -6 25.52 1.12
 1 6 6 27.24 0.77
 1 6 6 27.37 0.78
 1 6 6 26.48 1.49
 1 6 6 23.69 1.86
 1 6 6 25.92 0.89
 1 6 6 26.73 0.91
 1 6 6 28.06 1.93
 -1 -6 -7 0.77 0.77
 1 6 7 0.73 0.62
 1 6 7 1.29 0.6
 1 6 7 0.65 1.16
 1 6 7 0.58 0.7
 1 6 7 1.21 0.7
 1 6 7 1.15 1.07
 -1 -6 -8 0.28 0.79
 -1 -6 -8 0.72 0.97
 1 6 8 1.04 0.82
 1 6 8 0.82 0.77
 1 6 8 1.02 0.81
 1 6 8 0.8 1.26
 1 6 8 0.66 0.87
 1 6 8 0.68 0.84
 1 6 8 1.9 1.07
 -1 -6 -9 26.56 1.89
 -1 -6 -9 28.25 2
 1 6 9 28.16 1.81
 1 6 9 27.54 1.73
 1 6 9 28.6 1.48
 1 6 9 28.17 2.57
 1 6 9 26.33 1.92
 1 6 9 29.56 1.89
 1 6 9 29.09 2.01
 -1 -6 -10 12.83 1.72
 -1 -6 -10 12.43 2.02
 1 6 10 11.95 1.83
 1 6 10 13.6 1.65
 1 6 10 13.68 1.36
 1 6 10 14.32 2.28
 1 6 10 14.19 1.68
 1 6 10 13.47 1.6
 -1 -6 -11 0.07 1.37
 -1 -6 -11 0.08 1.09
 -1 -6 -11 -0.18 0.96
 1 6 11 0.34 1.48
 1 6 11 -0.01 1.29
 1 6 11 -0.02 0.91
 1 6 11 0.13 1.79
 1 6 11 -0.22 1.52
 1 6 11 -0.99 1.42
 1 6 11 0.55 1.07
 -1 -6 -12 42.33 2.93
 -1 -6 -12 47.84 2.48
 1 6 12 47.16 3.04
 1 6 12 46.74 2.94
 1 6 12 45.79 1.96
 1 6 12 40.08 3.55
 1 6 12 49.59 2.99
 1 6 12 45.99 2.27
 -1 -6 -13 42.87 3.49
 -1 -6 -13 43.69 3.07
 1 6 13 37 3.3
 1 6 13 43.73 3.03
 1 6 13 39.8 2.04
 1 6 13 43.21 3.86
 1 6 13 44.94 3.25
 1 6 13 42.11 2.07
 -1 -6 -14 60.5 3.96
 1 6 14 63.85 4.21
 1 6 14 64.94 3.73
 1 6 14 66.27 2.51
 1 6 14 65.07 4.58
 1 6 14 66.96 3.94
 -1 -6 -15 1.24 2.52
 -1 -6 -15 -0.04 2.52
 1 6 15 0.43 2.05
 1 6 15 1.64 1.5
 1 6 15 0.54 1.93
 1 6 15 0.39 2.3
 -1 -6 -16 19.25 3.64
 1 6 16 19.64 4.1
 1 6 16 23.06 3.31
 1 6 16 20.71 2.46
 1 6 16 19.85 3.27
 1 6 16 25.12 3.6
 -1 -6 -17 0.48 3.05
 1 6 17 0.72 2.65
 1 6 17 1.08 1.91
 1 6 17 -0.03 2.34
 1 6 17 0.67 2.89
 -1 -6 -18 0.16 3.34
 1 6 18 0.45 3.11
 1 6 18 0.02 3.51
 1 6 18 -0.9 3.13
 -1 -6 -19 -0.18 4.07
 1 6 19 2.67 3.49
 1 6 19 0.49 4.06
 1 6 19 1.46 3.47
 -1 -6 -20 -0.27 4.69
 1 6 20 0.35 3.86
 1 6 20 0.79 4.51
 1 6 20 -0.29 3.01
 -1 -6 -21 8.08 6.25
 1 6 21 3.16 4.49
 1 6 21 4.43 5.79
 1 6 21 -1.51 4.88
 -1 -7 15 11.32 5.86
 -1 -7 15 15.44 4.49
 -1 -7 15 12.77 5.36
 1 7 -15 9.66 5.57
 1 7 -15 12.44 5.56
 1 7 -15 13.5 4.45
 -1 -7 14 0.33 4.61
 -1 -7 14 3.61 3.6
 -1 -7 14 0.74 4.17
 1 7 -14 0.68 4.11
 1 7 -14 1.14 4.61
 -1 -7 13 15 5.15
 -1 -7 13 12.95 3.44
 -1 -7 13 11.13 4.34
 1 7 -13 13.46 4.84
 1 7 -13 14 4.5
 1 7 -13 12.38 4.58
 -1 -7 12 0.24 3.71
 -1 -7 12 0.32 2.54
 -1 -7 12 2.61 3.62
 1 7 -12 2.97 2.99
 1 7 -12 -0.36 3.57
 1 7 -12 1.95 3.72
 -1 -7 11 26.55 4.54
 -1 -7 11 22.27 3.01
 -1 -7 11 28.48 4.25
 1 7 -11 23.14 4.28
 1 7 -11 24.49 4.45
 1 7 -11 23.16 4.26
 -1 -7 10 3.36 3.37
 -1 -7 10 2.88 2.04
 -1 -7 10 4.79 2.94
 1 7 -10 3.2 2.84
 1 7 -10 4.16 3.65
 1 7 -10 0.88 3.05
 -1 -7 9 -0.17 2.2
 -1 -7 9 -0.63 1.66
 -1 -7 9 -0.36 2.39
 1 7 -9 0.32 2.64
 1 7 -9 0.24 2.17
 1 7 -9 0.96 2.72
 1 7 -9 -0.6 1.94
 -1 -7 8 0.51 2.67
 -1 -7 8 0.9 1.51
 -1 -7 8 -0.43 2.2
 1 7 -8 1.56 2.51
 1 7 -8 1.05 2.61
 1 7 -8 3.25 2.58
 1 7 -8 2.13 1.96
 -1 -7 7 74.25 4.46
 -1 -7 7 65.21 2.75
 -1 -7 7 73.93 4.11
 1 7 -7 65.8 4.22
 1 7 -7 72.27 4.71
 1 7 -7 76.84 4.44
 1 7 -7 72.14 3.67
 -1 -7 6 9.65 2.44
 -1 -7 6 9.18 1.37
 -1 -7 6 9.78 2.2
 1 7 -6 10.38 2.43
 1 7 -6 10.27 2.92
 1 7 -6 8.1 2.16
 1 7 -6 8.09 2.32
 1 7 -6 8.89 2.06
 -1 -7 5 10.34 2.29
 -1 -7 5 12.22 2.53
 -1 -7 5 15.04 2.3
 1 7 -5 14.22 2.36
 1 7 -5 12.97 2.27
 1 7 -5 13.78 2.33
 1 7 -5 11.25 2.05
 -1 -7 4 1.51 1.66
 -1 -7 4 2.73 1.71
 -1 -7 4 1.85 1.41
 1 7 -4 2.99 1.67
 1 7 -4 2.37 1.87
 1 7 -4 3.12 2.02
 1 7 -4 2.16 1.64
 1 7 -4 3.04 1.51
 -1 -7 3 33.24 2.52
 -1 -7 3 29.77 2.49
 -1 -7 3 29.33 2.05
 1 7 -3 31.12 2.54
 1 7 -3 28.27 2.87
 1 7 -3 29.61 2.38
 1 7 -3 30.43 2.58
 1 7 -3 33.86 2.6
 -1 -7 2 1.29 1.42
 -1 -7 2 0.47 1.25
 -1 -7 2 2.53 1.28
 -1 -7 2 2.05 1.09
 1 7 -2 2.49 1.33
 1 7 -2 1.68 1.32
 1 7 -2 2.06 1.44
 1 7 -2 1.57 1.21
 1 7 -2 1.86 1.39
 1 7 -2 0.83 1.41
 -1 -7 1 14.2 1.76
 -1 -7 1 15.33 1.99
 -1 -7 1 13.19 1.96
 -1 -7 1 11.98 1.42
 -1 -7 1 13.25 1.34
 1 7 -1 13.97 1.64
 1 7 -1 15.06 1.81
 1 7 -1 14.73 2.16
 1 7 -1 13.39 1.55
 1 7 -1 14.3 1.72
 1 7 -1 15.28 2.03
 -1 -7 0 0.33 1.05
 -1 -7 0 -0.32 0.92
 -1 -7 0 -0.17 1.17
 -1 -7 0 0.38 0.54
 -1 -7 0 -0.05 0.54
 1 7 0 0.11 0.83
 1 7 0 0.29 0.9
 1 7 0 0.29 1.05
 1 7 0 0.56 0.93
 1 7 0 0.62 0.89
 1 7 0 1.14 1.4
 -1 -7 -1 99.31 2.43
 -1 -7 -1 0.41 0.67
 -1 -7 -1 98.06 3.49
 1 7 1 100.47 2.22
 1 7 1 105.26 2.26
 1 7 1 106.83 3.6
 1 7 1 101.83 1.5
 1 7 1 95.99 2.54
 1 7 1 103.15 2.34
 1 7 1 100.7 3.39
 -1 -7 -2 6.94 0.89
 -1 -7 -2 6.03 1.33
 1 7 2 5.09 0.68
 1 7 2 6.12 0.69
 1 7 2 5.96 1.27
 1 7 2 5.66 0.76
 1 7 2 5.91 0.76
 1 7 2 7.19 0.82
 1 7 2 7.87 1.64
 -1 -7 -3 1169.34 5.02
 -1 -7 -3 1182.65 5.04
 1 7 3 1189.47 9.81
 1 7 3 1237.85 11.01
 -1 -7 -4 10.87 0.48
 -1 -7 -4 11.05 0.47
 1 7 4 10.23 1.44
 1 7 4 10.69 1.24
 1 7 4 12.67 1.64
 -1 -7 -5 13.77 0.42
 1 7 5 15.58 1.64
 1 7 5 12.12 1.44
 1 7 5 14.94 1.6
 -1 -7 -6 1.33 0.47
 1 7 6 1.73 0.98
 1 7 6 1.07 1.05
 1 7 6 1.21 0.25
 1 7 6 1.1 0.25
 1 7 6 0.24 1.22
 -1 -7 -7 133.35 2.17
 -1 -7 -7 136.14 2.22
 1 7 7 131.23 1.38
 1 7 7 143.97 1.45
 1 7 7 146.88 3.03
 1 7 7 141.4 3.75
 1 7 7 135.22 2
 1 7 7 134.58 1.99
 1 7 7 145.86 3.93
 -1 -7 -8 3.17 0.97
 1 7 8 2.36 0.69
 1 7 8 2.39 0.69
 1 7 8 2.33 0.91
 1 7 8 2.28 1.46
 1 7 8 2.26 0.87
 1 7 8 3.06 1.3
 -1 -7 -9 -0.11 0.84
 -1 -7 -9 3.11 1.22
 1 7 9 3.95 0.98
 1 7 9 3.89 0.95
 1 7 9 4.52 1.02
 1 7 9 4.41 1.7
 1 7 9 4.62 1.18
 1 7 9 4.85 1.17
 1 7 9 5.15 1.4
 -1 -7 -10 36.34 2.19
 -1 -7 -10 36.63 2.4
 1 7 10 33.75 2.03
 1 7 10 41.4 2.07
 1 7 10 40.17 1.76
 1 7 10 33.66 2.92
 1 7 10 36.62 2.28
 1 7 10 37.6 2.15
 1 7 10 43.7 2.56
 -1 -7 -11 25.95 2.33
 1 7 11 29.11 2.34
 1 7 11 28.91 2.12
 1 7 11 26.98 1.55
 1 7 11 28.9 2.64
 1 7 11 26.62 2.53
 1 7 11 30.54 2.38
 1 7 11 30.48 2.29
 -1 -7 -12 4.97 1.77
 1 7 12 3.64 1.71
 1 7 12 3.77 1.56
 1 7 12 4.44 1.04
 1 7 12 4.54 2.2
 1 7 12 5.52 1.7
 1 7 12 5.49 1.52
 -1 -7 -13 166.33 4.88
 -1 -7 -13 168.98 3.24
 1 7 13 168.66 4.85
 1 7 13 182.82 4.87
 1 7 13 168.06 2.83
 1 7 13 171.08 6.14
 1 7 13 171.44 5.7
 1 7 13 179.28 4.1
 -1 -7 -14 10.6 2.45
 -1 -7 -14 11.11 1.98
 1 7 14 10.33 2.52
 1 7 14 9.62 2.24
 1 7 14 9.16 1.26
 1 7 14 9.16 2.88
 1 7 14 10.12 2.59
 1 7 14 10.79 1.68
 -1 -7 -15 100.8 4.83
 -1 -7 -15 92.1 3.92
 1 7 15 93.29 5.08
 1 7 15 100.78 4.43
 1 7 15 93.59 2.38
 1 7 15 95.6 5.54
 1 7 15 101.8 4.78
 -1 -7 -16 7.13 3.05
 -1 -7 -16 6.81 2.15
 1 7 16 6.98 3.38
 1 7 16 8.81 2.76
 1 7 16 7.43 1.39
 1 7 16 7.59 2.66
 1 7 16 8.46 3.07
 -1 -7 -17 1.73 3.66
 -1 -7 -17 -0.21 3.27
 1 7 17 -0.83 3.75
 1 7 17 1.26 2.54
 1 7 17 0.83 1.31
 1 7 17 0.87 2.5
 1 7 17 0.7 2.81
 -1 -7 -18 3.58 3.59
 -1 -7 -18 3.01 2.68
 1 7 18 3.25 2.95
 1 7 18 2.93 3.71
 1 7 18 2.57 3.62
 -1 -7 -19 1.02 4.12
 -1 -7 -19 0.06 3.09
 1 7 19 -0.27 3.36
 1 7 19 -1.27 3.95
 1 7 19 -1.6 3.43
 -1 -7 -20 -1.15 4.45
 -1 -7 -20 1.1 3.62
 1 7 20 3.72 3.76
 1 7 20 1.7 4.55
 1 7 20 2.81 4
 -1 -7 -21 2.94 5.41
 -1 -7 -21 3.68 4.12
 1 7 21 3.85 5.03
 1 7 21 3.53 5.05
 1 7 21 1.78 4.38
 -1 -8 14 1.89 5.65
 -1 -8 14 2.02 4.18
 -1 -8 14 0.2 5.12
 1 8 -14 3.59 5.16
 1 8 -14 4.19 5.47
 1 8 -14 3.11 3.85
 -1 -8 13 10.08 5.33
 -1 -8 13 9.9 3.54
 -1 -8 13 9.11 4.49
 1 8 -13 8.5 4.52
 1 8 -13 12.8 5.21
 1 8 -13 14.76 4.14
 -1 -8 12 20.95 4.95
 -1 -8 12 21.86 4.52
 1 8 -12 23.4 4.97
 1 8 -12 25.36 5.1
 1 8 -12 16.84 4.7
 -1 -8 11 0.1 2.35
 -1 -8 11 -1.54 3.35
 1 8 -11 1.17 3.37
 1 8 -11 0.13 2.82
 1 8 -11 0.67 3.64
 -1 -8 10 2.14 2.8
 -1 -8 10 3.64 2.18
 1 8 -10 4.88 3.39
 1 8 -10 3.96 3.65
 1 8 -10 4.36 3.48
 -1 -8 9 -1.73 3.1
 -1 -8 9 -0.69 1.76
 -1 -8 9 0.86 2.72
 1 8 -9 -0.15 2.94
 1 8 -9 -2.8 3.18
 1 8 -9 -0.89 2.98
 1 8 -9 -0.53 2.23
 -1 -8 8 6.83 3.04
 -1 -8 8 7.72 1.78
 -1 -8 8 6.99 2.69
 1 8 -8 8.38 3.13
 1 8 -8 7.93 3.32
 1 8 -8 7.94 3.05
 1 8 -8 9.26 2.69
 -1 -8 7 5.74 2.78
 -1 -8 7 3.19 2.29
 1 8 -7 2.13 2.42
 1 8 -7 4.51 2.35
 1 8 -7 3.52 2.54
 -1 -8 6 131.58 5.4
 -1 -8 6 134.21 5.02
 1 8 -6 139.14 5.33
 1 8 -6 124.66 5.45
 1 8 -6 142.71 5.57
 1 8 -6 130.27 5.19
 1 8 -6 136.65 4.86
 -1 -8 5 0.58 2.1
 -1 -8 5 1.57 1.93
 1 8 -5 1.77 2.01
 1 8 -5 1.56 2.5
 1 8 -5 1.25 2.34
 1 8 -5 1.23 1.51
 1 8 -5 2.03 1.81
 -1 -8 4 100.6 4.21
 -1 -8 4 87.82 3.9
 -1 -8 4 94.39 3.51
 1 8 -4 89.81 3.9
 1 8 -4 93.71 4.19
 1 8 -4 93.81 4.73
 1 8 -4 92.9 3.98
 1 8 -4 95.36 4.04
 -1 -8 3 3.49 1.77
 -1 -8 3 4.04 1.57
 -1 -8 3 2.36 1.4
 1 8 -3 3.98 1.65
 1 8 -3 3.53 1.95
 1 8 -3 3.64 2.1
 1 8 -3 4.16 1.68
 1 8 -3 3.58 1.85
 -1 -8 2 40.76 2.61
 -1 -8 2 37.45 2.36
 -1 -8 2 39.03 2.13
 1 8 -2 36.43 2.8
 1 8 -2 39.55 2.76
 1 8 -2 38.73 2.85
 1 8 -2 37.37 2.49
 1 8 -2 37.83 2.69
 1 8 -2 36.56 2.91
 -1 -8 1 -0.46 1.18
 -1 -8 1 -0.44 0.94
 -1 -8 1 -0.34 0.92
 1 8 -1 -0.6 1.1
 1 8 -1 0.36 1.26
 1 8 -1 -0.44 1.22
 1 8 -1 -0.9 1.25
 1 8 -1 -0.03 1.46
 1 8 -1 0.75 1.62
 -1 -8 0 37.58 2.16
 -1 -8 0 38.4 2.03
 -1 -8 0 38.97 1.04
 -1 -8 0 39.21 1.04
 1 8 0 38.94 2.03
 1 8 0 39.15 2.05
 1 8 0 41.15 3.01
 1 8 0 41.09 2.17
 1 8 0 36.32 2.19
 1 8 0 39.86 2.89
 -1 -8 -1 1.17 0.94
 -1 -8 -1 1.97 1.75
 1 8 1 1.49 0.87
 1 8 1 0.61 0.84
 1 8 1 1.6 1.57
 1 8 1 1.02 0.34
 1 8 1 0.73 0.92
 1 8 1 2.35 1.07
 1 8 1 1.03 1.16
 -1 -8 -2 11.45 1.33
 -1 -8 -2 12.41 2.09
 1 8 2 10.08 1
 1 8 2 11.3 1.03
 1 8 2 10.87 1.66
 1 8 2 11.02 0.96
 1 8 2 10.77 1.21
 1 8 2 12.35 2.08
 -1 -8 -3 0.23 0.65
 -1 -8 -3 0.48 0.6
 -1 -8 -3 -0.62 1.45
 1 8 3 0.02 0.3
 1 8 3 -0.02 0.26
 1 8 3 1.87 1.31
 1 8 3 0.23 0.71
 1 8 3 0.34 0.56
 1 8 3 -0.44 0.58
 1 8 3 -0.77 0.98
 -1 -8 -4 0.17 0.43
 -1 -8 -4 0.91 0.43
 1 8 4 0.16 1.19
 1 8 4 0.18 0.84
 1 8 4 0.03 0.28
 1 8 4 -0.05 0.29
 1 8 4 -0.54 0.98
 -1 -8 -5 43.12 0.64
 -1 -8 -5 43.99 0.74
 1 8 5 44.55 2.3
 1 8 5 43.79 2.13
 1 8 5 43.29 2.5
 -1 -8 -6 2.4 0.36
 1 8 6 1.96 1.16
 1 8 6 3.68 1.27
 1 8 6 1.72 1.13
 -1 -8 -7 0.39 0.54
 -1 -8 -7 0.52 0.54
 1 8 7 0.4 0.92
 1 8 7 0.32 1.17
 1 8 7 0.63 0.53
 1 8 7 0.83 0.47
 1 8 7 0.31 1.38
 -1 -8 -8 1.52 0.75
 -1 -8 -8 1.53 0.82
 1 8 8 2.19 0.24
 1 8 8 2.19 1.03
 1 8 8 2.7 1.42
 1 8 8 2 0.77
 1 8 8 1.75 0.73
 1 8 8 2.53 1.4
 -1 -8 -9 23 1.73
 1 8 9 22.14 1.19
 1 8 9 25.01 1.22
 1 8 9 24.48 1.69
 1 8 9 25.26 2.6
 1 8 9 21.42 1.6
 1 8 9 22.86 1.56
 1 8 9 24.85 2.32
 -1 -8 -10 0.07 0.95
 -1 -8 -10 0.22 1.29
 1 8 10 -0.04 0.85
 1 8 10 -0.53 0.86
 1 8 10 -0.06 0.9
 1 8 10 0.08 0.96
 1 8 10 -0.18 1.24
 1 8 10 0.3 1.1
 1 8 10 -0.69 1.44
 -1 -8 -11 2.99 1.38
 1 8 11 2.94 1.24
 1 8 11 3.27 1.21
 1 8 11 4.07 1.09
 1 8 11 2.63 1.04
 1 8 11 2.21 2.02
 1 8 11 3.69 1.44
 1 8 11 2.96 1.62
 -1 -8 -12 168.81 4.35
 1 8 12 164.15 4.03
 1 8 12 176.16 4.07
 1 8 12 170.32 2.81
 1 8 12 168.03 5.81
 1 8 12 152.95 4.21
 1 8 12 172.21 4.44
 1 8 12 175.82 4.58
 -1 -8 -13 5.23 1.93
 1 8 13 5.04 1.69
 1 8 13 4.86 0.92
 1 8 13 6.18 2.11
 1 8 13 6.11 2
 1 8 13 5.53 1.76
 -1 -8 -14 47.71 3.62
 1 8 14 54.49 3.69
 1 8 14 51.69 3.24
 1 8 14 41.71 1.42
 1 8 14 49.86 4.38
 1 8 14 52.1 3.44
 1 8 14 51.08 2.95
 -1 -8 -15 -0.02 2.37
 -1 -8 -15 0.61 1.28
 1 8 15 0.75 2.32
 1 8 15 0.36 1.84
 1 8 15 -0.31 0.75
 1 8 15 0.87 2.77
 1 8 15 -0.01 2.38
 1 8 15 0.03 1.62
 -1 -8 -16 7.87 3.01
 -1 -8 -16 5.73 1.91
 1 8 16 5.6 3.24
 1 8 16 4.99 2.52
 1 8 16 8.56 2.81
 -1 -8 -17 -0.95 2.85
 -1 -8 -17 0.84 2.49
 -1 -8 -17 0.07 1.95
 1 8 17 -0.52 3.62
 1 8 17 -0.04 2.76
 1 8 17 -1.47 2.29
 1 8 17 1.5 3.09
 -1 -8 -18 16.03 4.88
 -1 -8 -18 12.88 2.57
 1 8 18 11.67 3.34
 1 8 18 10.96 4
 1 8 18 17.43 3.82
 -1 -8 -19 -0.37 3.83
 -1 -8 -19 -0.23 3.49
 1 8 19 -0.82 3.02
 1 8 19 1.04 4.08
 1 8 19 0.45 3.49
 -1 -8 -20 11.77 5.02
 -1 -8 -20 10.83 3.4
 1 8 20 13.57 4.16
 1 8 20 15.14 5.15
 1 8 20 13.44 4.46
 -1 -8 -21 -1.13 5.37
 1 8 21 1.17 5.9
 1 8 21 -1.27 4.76
 1 8 21 0.13 4.27
 -1 -9 13 2.37 4.32
 -1 -9 13 -0.39 4.38
 1 9 -13 1.64 5.03
 1 9 -13 0.24 3.66
 -1 -9 12 5.33 5.23
 -1 -9 12 7.72 4.35
 1 9 -12 3.42 4.93
 1 9 -12 6.38 4.54
 -1 -9 11 0.53 4.06
 -1 -9 11 -1.72 3.57
 1 9 -11 0.91 3.91
 1 9 -11 -0.18 4.3
 1 9 -11 0.9 4.01
 -1 -9 10 0.95 4.05
 -1 -9 10 -0.38 3.17
 1 9 -10 3.31 3.64
 1 9 -10 0.76 3.83
 1 9 -10 0.15 3.64
 1 9 -10 -0.37 2.7
 -1 -9 9 35.53 4.29
 -1 -9 9 35.62 4.41
 1 9 -9 30.04 4.36
 1 9 -9 33.35 4.34
 1 9 -9 33.32 4.58
 1 9 -9 33.68 4.17
 -1 -9 8 -0.18 3.17
 -1 -9 8 1.82 2.65
 1 9 -8 1.18 2.69
 1 9 -8 -0.43 2.48
 1 9 -8 0.66 2.54
 -1 -9 7 1.77 3.01
 -1 -9 7 1.66 2.68
 1 9 -7 -0.36 1.94
 1 9 -7 -0.37 2.18
 -1 -9 6 13.72 3.06
 -1 -9 6 15.91 2.89
 1 9 -6 14 2.92
 1 9 -6 11.9 3.31
 1 9 -6 13.8 2.95
 1 9 -6 15.88 2.78
 -1 -9 5 4.65 2.35
 -1 -9 5 3.18 2.19
 1 9 -5 2.85 2.21
 1 9 -5 4.49 2.89
 1 9 -5 4.99 2.86
 1 9 -5 2.31 2.25
 1 9 -5 3.34 2.19
 -1 -9 4 24.59 2.94
 -1 -9 4 22.53 2.9
 -1 -9 4 26.94 2.8
 1 9 -4 22.92 2.84
 1 9 -4 23.15 3.21
 1 9 -4 25.74 3.5
 1 9 -4 24.61 3.03
 1 9 -4 28.54 3.06
 -1 -9 3 89.11 4
 -1 -9 3 88.62 3.53
 -1 -9 3 91.89 3.34
 1 9 -3 91.83 3.98
 1 9 -3 100.73 4.16
 1 9 -3 90.59 4.81
 1 9 -3 89.25 3.92
 1 9 -3 93.38 4.33
 -1 -9 2 3.6 1.7
 -1 -9 2 4.63 1.62
 -1 -9 2 4.94 1.45
 1 9 -2 2.73 1.64
 1 9 -2 4.45 1.8
 1 9 -2 4.78 1.86
 1 9 -2 5.49 1.95
 1 9 -2 4.3 2.03
 -1 -9 1 176.48 4.39
 -1 -9 1 171.99 3.01
 -1 -9 1 177.04 3.01
 1 9 -1 177.46 4.27
 1 9 -1 171.94 4.27
 1 9 -1 187.53 5.53
 1 9 -1 172.68 4.31
 1 9 -1 171.21 4.36
 1 9 -1 182.84 5.46
 -1 -9 0 23.68 2.16
 1 9 0 23.73 2
 1 9 0 26.48 2.13
 1 9 0 25.57 2.52
 1 9 0 24.58 1.97
 1 9 0 27.93 2.96
 -1 -9 -1 0.24 1.25
 -1 -9 -1 0.26 1.1
 1 9 1 0.12 0.93
 1 9 1 0.65 0.98
 1 9 1 1.57 1.34
 1 9 1 0.64 1.09
 1 9 1 0.68 1.23
 -1 -9 -2 2.54 1.13
 -1 -9 -2 0.72 0.86
 1 9 2 1.46 0.79
 1 9 2 1.42 0.81
 1 9 2 1.17 1.57
 1 9 2 1.52 0.58
 1 9 2 1.58 0.93
 1 9 2 1.98 1.09
 1 9 2 2.35 1.71
 -1 -9 -3 201.66 3.03
 -1 -9 -3 208.01 3.03
 -1 -9 -3 199.54 5.09
 1 9 3 208.5 2.09
 1 9 3 206.07 2.07
 1 9 3 209.2 5.15
 1 9 3 203.49 3.03
 1 9 3 194.54 2.89
 1 9 3 206.42 2.98
 1 9 3 225.71 5.79
 -1 -9 -4 3.08 0.71
 -1 -9 -4 2.42 0.65
 1 9 4 2.7 1.52
 1 9 4 2.14 0.98
 1 9 4 2.05 0.61
 1 9 4 2.33 0.66
 1 9 4 3.09 1.38
 -1 -9 -5 34.25 0.88
 1 9 5 36.2 2.44
 1 9 5 37.25 2.06
 1 9 5 34.16 0.79
 1 9 5 34.54 0.81
 1 9 5 37.84 2.61
 1 9 6 4.36 1.35
 1 9 6 4.07 1.34
 1 9 6 4.41 1.75
 -1 -9 -7 11.61 0.65
 -1 -9 -7 10.88 0.62
 1 9 7 11.4 1.68
 1 9 7 12.12 1.86
 1 9 7 11.95 0.69
 1 9 7 11.22 0.67
 1 9 7 13.76 2.24
 -1 -9 -8 0.37 0.64
 -1 -9 -8 0.49 0.62
 1 9 8 0.42 1.16
 1 9 8 -0.23 1.35
 1 9 8 0.34 0.69
 1 9 8 0.14 0.66
 1 9 8 -0.52 1.46
 -1 -9 -9 7.39 1.04
 1 9 9 7.69 1.39
 1 9 9 7.46 1.94
 1 9 9 8.85 1.19
 1 9 9 8.96 2.04
 -1 -9 -10 3.92 1.33
 1 9 10 3.75 0.72
 1 9 10 3.72 0.73
 1 9 10 3.4 1.18
 1 9 10 3.02 1.81
 1 9 10 2.88 1.27
 1 9 10 2.84 1.15
 1 9 10 3.63 1.76
 1 9 11 59.82 2.06
 1 9 11 59.65 2.03
 1 9 11 58.11 2.18
 1 9 11 59.68 3.89
 1 9 11 52.42 2.75
 1 9 11 59.26 2.56
 1 9 11 62.87 3.38
 -1 -9 -12 8.42 1.74
 1 9 12 8.98 1.49
 1 9 12 7.62 2.07
 1 9 12 7.53 1.68
 1 9 12 7.78 1.25
 1 9 12 8.04 2.1
 1 9 12 8.09 2.04
 1 9 12 7.27 1.76
 1 9 12 9.47 2.09
 -1 -9 -13 171.89 4.64
 1 9 13 167.65 4.1
 1 9 13 181.54 4.16
 1 9 13 160.47 2.54
 1 9 13 173.22 2.98
 1 9 13 174.58 6.29
 1 9 13 170.41 4.71
 1 9 13 172.87 5
 -1 -9 -14 9.08 2.3
 1 9 14 6.48 2.06
 1 9 14 8.06 1.91
 1 9 14 7.71 0.88
 1 9 14 7.46 0.89
 1 9 14 7.99 2.92
 1 9 14 7.49 2.18
 -1 -9 -15 44.06 3.86
 1 9 15 48.13 4.1
 1 9 15 46.1 3.27
 1 9 15 43.89 3.99
 1 9 15 52.01 3.66
 1 9 15 47.29 3.29
 -1 -9 -16 1.66 2.71
 1 9 16 2.32 2.7
 1 9 16 2.35 2.27
 1 9 16 1.89 2.71
 1 9 16 2.33 2.04
 -1 -9 -17 39.19 4.71
 1 9 17 35.67 4.19
 1 9 17 37.48 3.83
 1 9 17 31.05 4.66
 1 9 17 38.33 4.2
 -1 -9 -18 1.27 3.34
 1 9 18 -0.82 2.62
 1 9 18 0.52 2.74
 1 9 18 0.6 3.02
 -1 -9 -19 4.26 5.14
 1 9 19 4.51 3.17
 1 9 19 4.19 4.24
 1 9 19 3.74 3.6
 -1 -9 -20 1.01 4.64
 1 9 20 2.55 3.61
 1 9 20 1.64 4.61
 1 9 20 -0.28 3.83
 -1 -9 -21 6.29 6.56
 1 9 21 8.63 3.99
 1 9 21 5.63 5.23
 1 9 21 6.39 4.46
 -1 -10 12 1.8 5.62
 -1 -10 12 2.82 4.55
 1 10 -12 1.84 4.91
 1 10 -12 7.14 4.3
 1 10 -12 2.98 4.99
 -1 -10 11 -0.83 4.98
 -1 -10 11 -0.64 3.92
 1 10 -11 0.76 3.67
 1 10 -11 -1.43 4.43
 1 10 -10 44.39 5.38
 1 10 -10 43.32 5.97
 1 10 -10 39.6 5.66
 1 10 -10 38.46 4.51
 -1 -10 9 1.64 4.18
 1 10 -9 0.08 3.06
 1 10 -9 1.69 4.09
 1 10 -9 -0.11 3.54
 1 10 -9 -0.58 3.12
 -1 -10 8 0.39 3.47
 -1 -10 8 -0.72 3.11
 1 10 -8 0.13 2.87
 1 10 -8 1.58 3.8
 1 10 -8 -0.17 2.36
 1 10 -8 0.28 2.67
 -1 -10 7 3.98 3.05
 -1 -10 7 2.01 2.83
 1 10 -7 0.42 2.85
 1 10 -7 3.31 3.65
 1 10 -7 2.49 2.64
 -1 -10 6 15.47 3.42
 -1 -10 6 15.34 2.98
 1 10 -6 15.36 3.86
 1 10 -6 15.93 3.4
 1 10 -6 15.59 3.22
 -1 -10 5 0.33 2.52
 -1 -10 5 -0.28 2.15
 1 10 -5 -1.16 2.26
 1 10 -5 0.07 3.26
 1 10 -5 1.56 3
 1 10 -5 -0.62 2.28
 1 10 -5 0.54 2.37
 -1 -10 4 20.28 3.15
 -1 -10 4 17.51 2.91
 -1 -10 4 19.23 2.47
 1 10 -4 21.07 2.97
 1 10 -4 20.25 3.31
 1 10 -4 18.86 3.57
 1 10 -4 18.39 2.91
 1 10 -4 21.98 3.22
 -1 -10 3 21.41 2.94
 -1 -10 3 20.36 2.56
 -1 -10 3 23.11 2.62
 1 10 -3 20.58 2.73
 1 10 -3 20 2.94
 1 10 -3 21.54 3.41
 1 10 -3 22.58 2.93
 1 10 -3 23.05 3.15
 -1 -10 2 66.78 3.77
 -1 -10 2 58.66 2.82
 -1 -10 2 65.11 2.62
 1 10 -2 65.06 3.45
 1 10 -2 60.37 3.45
 1 10 -2 67.28 4.57
 1 10 -2 63.15 3.95
 1 10 -2 63.36 4.03
 -1 -10 1 4.96 1.87
 -1 -10 1 2.56 1.38
 -1 -10 1 3.71 1.15
 1 10 -1 5.12 1.7
 1 10 -1 4.2 1.83
 1 10 -1 4.6 2.46
 1 10 -1 4.89 1.7
 1 10 -1 3.75 2.17
 -1 -10 0 0.82 1.73
 1 10 0 0.4 1.27
 1 10 0 2.21 1.44
 1 10 0 0.83 2.14
 1 10 0 1.21 1.5
 1 10 0 1.79 1.84
 1 10 0 1.63 2.08
 -1 -10 -1 12.82 1.75
 1 10 1 15.18 1.62
 1 10 1 12.02 1.55
 1 10 1 12.58 2.56
 1 10 1 11.52 1.66
 1 10 1 14.38 2.58
 -1 -10 -2 22.62 2.12
 -1 -10 -2 -0.1 0.94
 1 10 2 24.26 1.56
 1 10 2 20.84 1.54
 1 10 2 25.42 3
 1 10 2 23.07 0.68
 1 10 2 24.42 1.94
 1 10 2 24.24 2.11
 1 10 2 26.32 3.04
 -1 -10 -3 7.34 1.3
 1 10 3 7.16 0.87
 1 10 3 6.17 0.76
 1 10 3 8.46 2.12
 1 10 3 6.75 0.93
 1 10 3 5.96 1.13
 1 10 3 7.17 1.32
 1 10 3 5.66 1.74
 -1 -10 -4 40.98 1.66
 -1 -10 -4 38.85 1.51
 1 10 4 42.17 3.03
 1 10 4 46.62 2.02
 1 10 4 42.68 1.63
 1 10 4 44.67 1.71
 1 10 4 40.12 3.31
 -1 -10 -5 76.61 1.5
 1 10 5 82.19 3.51
 1 10 5 79.29 2.73
 1 10 5 77.52 1.66
 1 10 5 74.17 1.65
 1 10 5 81.66 4.1
 -1 -10 -6 45.94 0.61
 1 10 6 50.75 2.86
 1 10 6 56 2.63
 1 10 6 46.93 1.12
 1 10 6 53.77 1.27
 1 10 6 58.91 3.68
 1 10 7 -0.03 1.28
 1 10 7 -0.43 1.37
 1 10 7 0.12 0.52
 1 10 7 0.23 0.46
 1 10 7 0.66 1.78
 -1 -10 -8 94.74 1.33
 1 10 8 96.49 3.39
 1 10 8 95.82 3.82
 1 10 8 92.43 1.77
 1 10 8 96.38 1.78
 1 10 8 98.04 4.04
 -1 -10 -9 7.1 0.95
 1 10 9 7.59 1.61
 1 10 9 8.35 2.1
 1 10 9 6.17 1.08
 1 10 9 7.13 1.05
 1 10 9 6.64 2.2
 -1 -10 -10 67.26 2.19
 -1 -10 -10 67.12 2.11
 1 10 10 72.06 2.8
 1 10 10 72.36 3.87
 1 10 10 65.81 2.32
 1 10 10 70.02 2.34
 1 10 10 72.46 3.86
 -1 -10 -11 14.53 1.84
 1 10 11 15.57 0.73
 1 10 11 15.54 0.75
 1 10 11 15.94 1.87
 1 10 11 16.45 2.01
 1 10 11 17.59 2.84
 1 10 11 16.26 1.91
 1 10 11 16.52 1.77
 1 10 11 14.95 2.49
 1 10 12 15.89 1.49
 1 10 12 17.62 1.48
 1 10 12 18 1.78
 1 10 12 17.65 1.91
 1 10 12 16.99 2.86
 1 10 12 17.25 2.31
 1 10 12 18.77 2.34
 1 10 12 16.39 2.7
 -1 -10 -13 -0.47 1.55
 1 10 13 -0.38 1.27
 1 10 13 -0.14 1.19
 1 10 13 -0.47 1.12
 1 10 13 -0.02 2.36
 1 10 13 -0.2 1.67
 1 10 13 0.16 2.4
 -1 -10 -14 10.94 2.28
 1 10 14 10.48 1.9
 1 10 14 12.69 1.86
 1 10 14 11.83 0.99
 1 10 14 11.71 2.64
 1 10 14 13.3 2.25
 -1 -10 -15 33.18 3.7
 1 10 15 31.15 3.12
 1 10 15 31.49 2.9
 1 10 15 32.32 4.28
 1 10 15 34.56 3.6
 1 10 15 32.24 3.41
 -1 -10 -16 0.06 2.6
 1 10 16 2.93 2.47
 1 10 16 1.79 2.07
 1 10 16 0.63 2.39
 1 10 16 2.84 2.38
 1 10 16 1.18 2.28
 -1 -10 -17 0.56 3.01
 1 10 17 0.45 2.26
 1 10 17 0.2 3.4
 1 10 17 0.25 2.6
 1 10 17 2.88 2.36
 -1 -10 -18 0.32 3.36
 1 10 18 0.16 2.57
 1 10 18 1.19 3.84
 1 10 18 0.06 3.37
 -1 -10 -19 2.07 3.76
 1 10 19 0.65 2.92
 1 10 19 -1.27 3.05
 1 10 20 1.11 3.47
 1 10 20 0.95 4.59
 1 10 20 2.1 4.34
 1 10 21 1.36 3.78
 1 10 21 0.77 5.17
 1 10 21 -1.89 4.26
 1 11 -11 21.16 5.52
 -1 -11 10 2.98 5.19
 -1 -11 10 0.85 4.41
 1 11 -10 2.77 4.66
 1 11 -10 3.24 3.92
 -1 -11 9 -0.23 4.4
 -1 -11 9 0.04 3.84
 1 11 -9 1.86 3.86
 1 11 -9 0.61 4.62
 1 11 -9 -0.78 3.83
 1 11 -9 0.12 3.53
 -1 -11 8 1.25 4.06
 -1 -11 8 -0.8 3.38
 1 11 -8 0.73 3.44
 1 11 -8 2.02 4.23
 1 11 -8 2.55 3.67
 1 11 -8 -1.17 3.04
 -1 -11 7 6.16 3.88
 -1 -11 7 8.58 2.96
 1 11 -7 9.14 3.36
 1 11 -7 8.21 4.17
 1 11 -7 7.73 3.67
 1 11 -7 9.2 3.53
 -1 -11 6 6.98 3.6
 -1 -11 6 5.1 2.72
 1 11 -6 7.88 3.04
 1 11 -6 5.13 3.68
 1 11 -6 7.25 3.61
 1 11 -6 5.22 3
 -1 -11 5 -0.05 3.24
 -1 -11 5 -0.01 2.33
 1 11 -5 1.26 2.93
 1 11 -5 -0.73 3.83
 1 11 -5 -0.5 3.14
 1 11 -5 1.39 2.68
 1 11 -5 -0.29 2.77
 -1 -11 4 -1.57 2.47
 -1 -11 4 -0.88 2.59
 -1 -11 4 -1.43 2.01
 1 11 -4 -1.28 2.13
 1 11 -4 1.25 3.06
 1 11 -4 -0.65 2.35
 1 11 -4 1.83 2.63
 -1 -11 3 3.29 2.57
 -1 -11 3 0.96 2.25
 -1 -11 3 2.38 1.76
 1 11 -3 2.44 2.19
 1 11 -3 2.69 2.68
 1 11 -3 3.89 3.03
 1 11 -3 2.6 2.25
 1 11 -3 0.7 2.5
 -1 -11 2 13.34 2.68
 -1 -11 2 10.91 1.81
 1 11 -2 12.98 2.29
 1 11 -2 11.46 2.55
 1 11 -2 13.83 3.34
 1 11 -2 12.16 2.51
 1 11 -2 12.53 2.97
 -1 -11 1 19.02 2.62
 -1 -11 1 9.39 0.89
 1 11 -1 16.99 2.3
 1 11 -1 17.86 2.53
 1 11 -1 18.39 3.38
 1 11 -1 17.63 3.11
 -1 -11 0 0.49 1.77
 1 11 0 2.45 1.57
 1 11 0 2.75 1.72
 1 11 0 1.61 2.48
 1 11 0 1.87 1.83
 1 11 0 2.55 1.85
 -1 -11 -1 77.56 3.22
 1 11 1 81.84 2.91
 1 11 1 78.76 2.97
 1 11 1 83.24 4.66
 1 11 1 79.17 3.28
 1 11 1 79.44 3.58
 1 11 1 89.56 4.75
 -1 -11 -2 -0.32 1.16
 1 11 2 22.11 1.73
 1 11 2 21.01 1.76
 1 11 2 23.65 2.72
 1 11 2 21.39 2.09
 1 11 2 22.97 3.17
 -1 -11 -3 15.39 1.92
 1 11 3 17.71 1.2
 1 11 3 17.41 1.18
 1 11 3 16.86 2.66
 1 11 3 17.16 1.1
 1 11 3 18.23 1.86
 1 11 3 18.07 2.07
 1 11 3 18.7 2.99
 -1 -11 -4 0.07 1.06
 -1 -11 -4 0.46 0.93
 1 11 4 0.44 1.91
 1 11 4 0.23 0.96
 1 11 4 0.4 1.11
 1 11 4 -0.14 1.51
 -1 -11 -5 32.03 1.42
 1 11 5 33.31 3
 1 11 5 34.63 2.14
 1 11 5 34.02 1.63
 1 11 5 34.38 1.66
 1 11 5 34.42 3
 -1 -11 -6 13.31 0.71
 -1 -11 -6 13.86 0.68
 1 11 6 14.42 2.27
 1 11 6 13.88 1.8
 1 11 6 13.9 1.12
 1 11 6 14.63 1.2
 1 11 6 13.76 2.33
 1 11 7 117.14 4.05
 1 11 7 114.89 3.79
 1 11 7 106.17 1.85
 1 11 7 112.78 4.61
 1 11 8 3.82 1.71
 1 11 8 2.18 1.7
 1 11 8 2.66 0.83
 1 11 8 2.88 0.76
 1 11 8 2.1 2.07
 -1 -11 -9 62.89 1.09
 -1 -11 -9 60.39 1.03
 1 11 9 66.62 3.2
 1 11 9 61.17 3.48
 1 11 9 60.45 1.9
 1 11 9 56.77 1.79
 1 11 9 64.46 4.12
 -1 -11 -10 1.48 0.97
 -1 -11 -10 2.13 0.87
 1 11 10 1.62 1.53
 1 11 10 0.83 1.92
 1 11 10 1.77 1.2
 1 11 10 1.35 1.14
 1 11 10 0.46 1.55
 -1 -11 -11 21.07 1.89
 -1 -11 -11 21.19 1.74
 1 11 11 26.01 2.34
 1 11 11 18.51 2.89
 1 11 11 21.63 2.16
 1 11 11 21.78 1.95
 1 11 11 21.79 3.04
 -1 -11 -12 0.23 1.32
 1 11 12 -0.42 1.33
 1 11 12 -0.05 1.48
 1 11 12 -0.8 2.03
 1 11 12 1.08 1.49
 1 11 12 -0.24 2.11
 1 11 13 0.54 0.73
 1 11 13 0.06 0.79
 1 11 13 -0.07 1.13
 1 11 13 0.1 1.35
 1 11 13 -0.91 2.4
 1 11 13 0.99 2.24
 1 11 13 0.08 1.76
 1 11 13 0.32 2.22
 -1 -11 -14 -0.16 1.7
 1 11 14 11.23 2
 1 11 14 12.78 1.53
 1 11 14 13.56 2.02
 1 11 14 15.16 3.44
 1 11 14 14.99 2.53
 1 11 14 16.3 3.13
 -1 -11 -15 3.37 2.28
 1 11 15 1.7 1.65
 1 11 15 2.83 1.59
 1 11 15 1.13 2.91
 1 11 15 1.06 2.51
 1 11 16 1.4 2.08
 1 11 16 1.68 1.79
 1 11 16 -0.09 3.26
 1 11 16 2.28 2.61
 1 11 16 -0.22 2.6
 -1 -11 -17 -0.14 2.88
 1 11 17 -0.84 2.02
 1 11 17 1.52 3.54
 1 11 17 -0.54 2.89
 1 11 17 0.55 2.64
 -1 -11 -18 2.79 3.46
 1 11 18 3.08 3.79
 1 11 18 1.96 3.44
 1 11 18 0.9 3.03
 1 11 19 3.77 2.9
 1 11 19 5.94 4.61
 1 11 19 5.35 3.59
 1 11 20 -0.09 3.16
 1 11 20 -0.45 4.34
 1 11 20 0.78 4.37
 -1 -12 9 5.88 5.39
 -1 -12 9 2.37 4.22
 1 12 -9 1.48 4.39
 1 12 -9 0.23 3.87
 1 12 -9 1.15 4.46
 -1 -12 8 7.7 4.95
 -1 -12 8 7.63 3.93
 1 12 -8 2.95 3.98
 1 12 -8 8.41 4.02
 1 12 -8 7.46 4.48
 1 12 -8 5.35 4.14
 -1 -12 7 -0.05 4.04
 -1 -12 7 0.45 3.28
 1 12 -7 -0.4 3.35
 1 12 -7 2.26 3.31
 1 12 -7 0.51 3.6
 1 12 -7 0.22 3.38
 -1 -12 6 4.73 3.88
 -1 -12 6 3.27 3.03
 1 12 -6 3.3 3.34
 1 12 -6 3.76 3.21
 1 12 -6 4.99 3.5
 1 12 -6 5.7 3.36
 -1 -12 5 16.97 3.97
 -1 -12 5 17.04 3.05
 1 12 -5 17.82 3.48
 1 12 -5 17.72 3.8
 1 12 -5 14.01 4.05
 1 12 -5 17.63 3.89
 -1 -12 4 4.02 3.13
 -1 -12 4 1.07 2.28
 1 12 -4 1.22 2.48
 1 12 -4 1.6 6.08
 1 12 -4 4.32 3.51
 1 12 -4 2.38 2.75
 1 12 -4 0.32 2.97
 -1 -12 3 0.87 2.83
 -1 -12 3 1.93 2.22
 -1 -12 3 2.1 1.89
 1 12 -3 1.98 2.43
 1 12 -3 2.13 3.26
 1 12 -3 -0.43 3.24
 1 12 -3 2.39 2.54
 1 12 -3 2.26 2.83
 -1 -12 2 21.48 3.15
 1 12 -2 19.77 2.79
 1 12 -2 21.89 3.36
 1 12 -2 22.25 3.13
 1 12 -2 22.39 3.66
 -1 -12 1 -0.66 2.17
 1 12 -1 -1.41 1.75
 1 12 -1 0.55 2.39
 1 12 -1 -1.07 2.8
 1 12 -1 0.04 2.23
 1 12 -1 -1.32 2.57
 -1 -12 0 35.48 3.28
 1 12 0 35.92 2.79
 1 12 0 36.34 3.18
 1 12 0 34.97 4.25
 1 12 0 40.73 4.28
 -1 -12 -1 1.33 1.76
 1 12 1 0.17 1.41
 1 12 1 0.12 1.56
 1 12 1 1.01 1.99
 1 12 1 0.83 1.79
 1 12 1 1.81 1.96
 -1 -12 -2 14.27 1.95
 1 12 2 20.99 1.97
 1 12 2 25.73 3.52
 1 12 2 20.62 2.39
 1 12 2 24.47 2.74
 1 12 2 25.86 3.6
 1 12 3 0.55 0.86
 1 12 3 -0.34 2.26
 1 12 3 0.47 1.35
 1 12 3 1.1 2.85
 1 12 3 -0.19 1.7
 -1 -12 -4 1.72 1.17
 1 12 4 1.65 1.7
 1 12 4 2.14 0.93
 1 12 4 2.16 1.28
 1 12 4 2.93 1.54
 1 12 4 1.89 2.44
 -1 -12 -5 4.07 1.13
 1 12 5 4.84 2.29
 1 12 5 4.33 1.34
 1 12 5 4.88 1.23
 1 12 5 3.66 1.37
 1 12 5 4.06 2.61
 -1 -12 -6 0.06 0.61
 -1 -12 -6 0.44 0.62
 1 12 6 0.53 2.04
 1 12 6 -0.51 1.35
 1 12 6 0.14 1.03
 1 12 6 -0.1 1.04
 1 12 6 -0.92 2.27
 1 12 7 8.95 2.19
 1 12 7 7.93 1.87
 1 12 7 8.42 1.16
 1 12 7 7.68 2.66
 1 12 8 15.71 2.38
 1 12 8 11.82 2.22
 1 12 8 12.84 1.4
 1 12 8 13.11 1.22
 1 12 8 11.94 2.9
 1 12 9 -0.02 1.75
 1 12 9 0.66 1.76
 1 12 9 0.19 1.04
 1 12 9 0.21 0.88
 1 12 9 -0.18 2.22
 1 12 10 4.44 1.89
 1 12 10 4.2 2.1
 1 12 10 4.73 1.35
 1 12 10 1.63 2.4
 -1 -12 -11 -0.2 0.88
 -1 -12 -11 0.11 0.87
 1 12 11 -0.53 1.66
 1 12 11 1.25 2.12
 1 12 11 0.4 1.49
 1 12 11 0.57 1.26
 1 12 11 -0.7 2.37
 1 12 12 15.12 2.02
 1 12 12 14.98 3.03
 1 12 12 16.46 2.43
 1 12 12 15.61 1.92
 1 12 12 20.79 3.37
 -1 -12 -13 10.44 1.77
 1 12 13 12.13 1.78
 1 12 13 10.7 1.92
 1 12 13 13.48 3.23
 1 12 13 11.38 2.47
 1 12 13 13.31 2.15
 1 12 13 12.99 3.04
 -1 -12 -14 8.57 3.07
 1 12 14 8.78 1.69
 1 12 14 8.37 1.53
 1 12 14 11.55 3.37
 1 12 14 10.14 2.34
 1 12 14 9.05 2.89
 1 12 15 0.39 0.94
 1 12 15 0.28 2.33
 1 12 15 1.04 2.38
 1 12 15 -0.92 2.53
 1 12 16 38.38 3.55
 1 12 16 57.04 2.57
 1 12 16 57.33 5.69
 1 12 16 56.49 4.3
 1 12 16 57.46 4.94
 -1 -12 -17 6.73 3.06
 1 12 17 6.19 2.03
 1 12 17 5.08 3.07
 1 12 17 6.07 3.2
 1 12 17 4.43 3.13
 1 12 18 14.75 2.58
 1 12 18 11.77 4.58
 1 12 18 14.15 3.84
 1 12 18 18.99 3.69
 1 12 19 0.83 2.59
 1 12 19 -0.52 3.29
 1 12 19 -0.5 3.38
 1 12 19 0.03 3.26
 1 12 20 9.9 3.25
 1 12 20 14.88 6.25
 1 12 20 15.87 4.81
 -1 -13 8 5.14 5.64
 -1 -13 8 3.54 4.05
 1 13 -8 4.95 4.43
 1 13 -8 3.37 5.23
 1 13 -8 5.03 4.82
 1 13 -8 4.74 4.35
 -1 -13 7 5.64 4.77
 -1 -13 7 4.83 3.7
 1 13 -7 5.66 3.97
 1 13 -7 8.74 4.73
 1 13 -7 6.64 4.41
 1 13 -7 7.25 4.18
 -1 -13 6 4.1 4.56
 -1 -13 6 2.6 3.28
 1 13 -6 2.46 3.72
 1 13 -6 4.3 3.6
 1 13 -6 7.1 4.09
 1 13 -6 7.66 4.04
 -1 -13 5 9.11 4.29
 1 13 -5 9.2 3.41
 1 13 -5 8.65 3.68
 1 13 -5 8.41 3.72
 1 13 -5 8.07 3.66
 -1 -13 4 3.92 2.4
 1 13 -4 6.17 2.99
 1 13 -4 5.53 3.95
 1 13 -4 6.09 3.74
 -1 -13 3 36.78 4.44
 -1 -13 3 21.24 2.48
 1 13 -3 37.84 3.83
 1 13 -3 32.47 4.98
 1 13 -3 32.72 4.04
 1 13 -3 44.19 5.81
 -1 -13 2 0.39 2.69
 1 13 -2 0.57 2.41
 1 13 -2 1.18 3.24
 1 13 -2 1.82 3.56
 1 13 -2 1.86 2.85
 1 13 -2 -0.55 2.91
 -1 -13 1 51.73 4.23
 1 13 -1 46.18 3.5
 1 13 -1 47.14 4.32
 1 13 -1 52.47 5.36
 1 13 -1 44.7 4.24
 1 13 -1 54.7 4.36
 -1 -13 0 1.93 2.32
 1 13 0 1.48 1.85
 1 13 0 -0.03 2.19
 1 13 0 0.16 2.33
 1 13 0 0.26 2.82
 -1 -13 -1 3.2 2.14
 1 13 1 5.21 1.73
 1 13 1 3.74 1.86
 1 13 1 2.88 2.99
 1 13 1 3.92 3.01
 -1 -13 -2 0.07 1.75
 1 13 2 0.55 1.28
 1 13 2 -0.12 1.34
 1 13 2 1.57 2.8
 1 13 2 -1.29 1.89
 1 13 2 -0.42 2
 1 13 3 21.71 1.48
 1 13 3 21.46 3.12
 1 13 3 21.66 2.67
 1 13 3 19 2.59
 1 13 3 24.16 3.78
 -1 -13 -4 0.68 1.35
 1 13 4 0.93 2.5
 1 13 4 0.13 0.64
 1 13 4 0.6 1.51
 1 13 4 0.49 1.91
 1 13 4 -0.71 2.51
 1 13 5 0.26 2.14
 1 13 5 0.05 1.33
 1 13 5 0.51 1.39
 1 13 5 -0.1 1.66
 1 13 5 -0.43 1.93
 -1 -13 -6 11.95 1.27
 -1 -13 -6 11.25 1.18
 1 13 6 13.65 2.81
 1 13 6 11.81 1.8
 1 13 6 14.43 1.65
 1 13 6 11.47 1.71
 1 13 6 10.28 2.56
 1 13 7 1.91 2.17
 1 13 7 0.34 1.66
 1 13 7 0.15 1.27
 1 13 7 0.5 1.98
 1 13 8 16.9 2.87
 1 13 8 12.58 2.3
 1 13 8 14.16 1.5
 1 13 8 12.52 1.55
 1 13 8 16.36 2.92
 1 13 9 25.03 3
 1 13 9 25.5 2.91
 1 13 9 24.77 1.91
 1 13 9 24.25 1.71
 1 13 9 27.54 3.73
 1 13 10 0.57 1.99
 1 13 10 1.22 2.31
 1 13 10 2.25 1.43
 1 13 10 3.09 2.82
 1 13 11 2.53 1.97
 1 13 11 2.7 2.34
 1 13 11 2.79 1.68
 1 13 11 3.05 1.43
 1 13 11 4.98 2.32
 -1 -13 -12 1.93 0.84
 -1 -13 -12 1.71 0.84
 1 13 12 1.47 1.9
 1 13 12 2.48 2.55
 1 13 12 1.66 1.94
 1 13 12 0.99 1.54
 1 13 12 2.11 2.85
 -1 -13 -13 1.1 1.35
 1 13 13 0.33 1.77
 1 13 13 1.57 2.06
 1 13 13 0.28 2.74
 1 13 13 1.01 2.27
 1 13 13 1.91 1.89
 1 13 13 2.13 2.85
 1 13 14 0.19 1.54
 1 13 14 0.72 1.84
 1 13 14 -0.13 2.91
 1 13 14 0.33 2.05
 1 13 14 0.72 2.8
 -1 -13 -15 5.85 2.19
 1 13 15 3.55 1.1
 1 13 15 4.83 2.39
 1 13 15 5.21 3.13
 1 13 16 3.84 3.73
 1 13 16 4.43 2.7
 1 13 16 5.46 3.27
 1 13 17 7.04 4.2
 1 13 17 7.11 3.27
 1 13 17 9.56 3.75
 1 13 18 1.65 1.66
 1 13 18 1.68 4.14
 1 13 18 2.69 3.53
 1 13 18 1.56 3.5
 1 13 19 19.11 2.5
 1 13 19 17.29 5.37
 1 13 19 15.03 4.39
 1 13 19 20.08 4.2
 1 13 20 1.35 2.63
 1 13 20 -0.52 5.6
 1 13 20 -0.95 3.86
 -1 -14 6 4.98 5.11
 1 14 -6 2.05 4.07
 1 14 -6 2.45 4.85
 1 14 -6 2.51 4.24
 1 14 -6 1.02 4.63
 -1 -14 5 8.06 4.69
 1 14 -5 9.47 3.86
 1 14 -5 6.38 4.43
 1 14 -5 8.89 4.27
 1 14 -5 8.22 4.32
 -1 -14 4 -0.28 4.14
 1 14 -4 1.16 3.04
 1 14 -4 -1.03 4.14
 1 14 -4 1.09 3.55
 1 14 -4 1.18 3.96
 -1 -14 3 12.27 3.89
 1 14 -3 11.39 3.21
 1 14 -3 10.46 4.68
 1 14 -3 12.44 4.3
 -1 -14 2 1.29 3.15
 1 14 -2 0.14 2.65
 1 14 -2 -0.07 3.92
 1 14 -2 -0.37 2.84
 1 14 -2 0.83 3.62
 -1 -14 1 0.15 2.74
 1 14 -1 -0.07 2.29
 1 14 -1 1 3.52
 1 14 -1 0.58 2.62
 1 14 -1 -0.63 3.41
 -1 -14 0 6.28 2.9
 1 14 0 5.98 2.2
 1 14 0 5.35 2.69
 1 14 0 7.16 3.57
 1 14 0 7.49 2.93
 1 14 0 7.08 2.83
 -1 -14 -1 0.27 2.82
 1 14 1 0.04 1.76
 1 14 1 0.94 2.03
 1 14 1 1.27 3.36
 1 14 1 0.75 2.47
 1 14 1 -0.9 3.13
 -1 -14 -2 34.13 3.39
 1 14 2 36.55 2.38
 1 14 2 35.26 2.57
 1 14 2 36.3 5.53
 1 14 3 0.09 0.86
 1 14 3 1.23 2.97
 1 14 3 -0.3 2.05
 -1 -14 -4 47.34 2.81
 1 14 4 41.6 4.47
 1 14 4 48.52 3.18
 1 14 4 45.4 4.18
 1 14 5 0.23 2.75
 1 14 5 1.4 1.01
 1 14 5 1.47 1.74
 1 14 5 1.57 2.13
 1 14 5 1.43 3.01
 -1 -14 -6 26.33 1.52
 1 14 6 26.16 3.51
 1 14 6 25.38 2.35
 1 14 6 25.85 2.72
 1 14 6 32.53 4.37
 1 14 7 0.93 2.45
 1 14 7 0.45 1.72
 1 14 7 1.24 1.64
 1 14 7 2.21 3.03
 1 14 8 48.49 3.97
 1 14 8 49.9 3.51
 1 14 8 47.71 2.53
 1 14 8 45.14 2.29
 1 14 8 42.39 4.74
 1 14 9 -1.32 2.37
 1 14 9 -0.24 2.13
 1 14 9 0.1 1.45
 1 14 9 1.42 2.97
 1 14 10 14.09 2.86
 1 14 10 16.08 3.01
 1 14 10 16.41 1.91
 1 14 10 19.58 2.03
 1 14 10 19.36 3.27
 1 14 11 -1.37 2.3
 1 14 11 0.17 1.65
 1 14 11 -0.12 1.4
 1 14 11 -0.49 2.97
 1 14 12 6.18 2.35
 1 14 12 4.99 2.78
 1 14 12 5.9 2.09
 1 14 12 5.86 1.82
 1 14 12 5.23 3.28
 1 14 13 0.36 2.02
 1 14 13 0.25 2.73
 1 14 13 -0.05 1.84
 1 14 13 -0.25 3.11
 1 14 14 18.16 2.25
 1 14 14 18.71 3.74
 1 14 14 19.11 2.68
 1 14 14 19.88 4.04
 1 14 15 1.88 2.23
 1 14 15 0.2 3.81
 1 14 15 3.14 2.51
 1 14 15 1.7 3.22
 1 14 16 1.21 3.77
 1 14 16 2.33 3.09
 1 14 16 0.67 3.39
 1 14 17 0.15 4.05
 1 14 17 -0.19 3.05
 1 14 17 0.51 3.6
 1 14 18 -0.51 3.96
 1 14 18 0.82 3.48
 1 14 18 -0.62 3.98
 1 14 19 1.26 4.95
 1 14 19 -1.44 3.93
 1 14 19 -1.07 4
 1 15 -4 1.36 3.57
 1 15 -4 3.39 3.99
 1 15 -4 1.94 4.12
 1 15 -4 3.75 4.67
 -1 -15 3 9.08 4.51
 1 15 -3 4.8 3.41
 1 15 -3 8.25 5.2
 1 15 -3 8.28 4.05
 1 15 -3 7.58 4.56
 -1 -15 2 5.39 4.04
 1 15 -2 7.64 3.16
 1 15 -2 5.63 4.76
 1 15 -2 7 4.38
 -1 -15 1 68.68 5.59
 1 15 -1 64.67 4.51
 1 15 -1 64.55 5.69
 1 15 -1 59.58 5.01
 1 15 -1 69.45 6.5
 -1 -15 0 0.85 3.14
 1 15 0 2.01 2.33
 1 15 0 3.4 4.07
 1 15 0 0.18 2.74
 1 15 0 3.35 3.92
 1 15 1 23.29 2.83
 1 15 1 25.27 4.75
 1 15 1 26.82 3.74
 1 15 1 29.18 4.29
 -1 -15 -2 -0.54 2.43
 1 15 2 -0.11 1.54
 1 15 2 2.86 3.43
 1 15 2 0.14 2.46
 1 15 2 1.61 3.65
 1 15 3 11.95 3.88
 1 15 3 10.97 3.29
 -1 -15 -4 7.02 2.09
 1 15 4 8.94 4
 1 15 4 7.85 2.46
 1 15 4 7 3.71
 -1 -15 -5 3.42 2.13
 1 15 5 5.47 3.26
 1 15 5 5.5 2.13
 1 15 5 7.43 3.58
 -1 -15 -6 3.41 1.25
 1 15 6 2.44 3.01
 1 15 6 2.04 2.49
 1 15 6 3.09 2.7
 1 15 7 11.6 3.22
 1 15 7 10.17 2.04
 1 15 7 10.55 3.09
 1 15 8 4.14 2.74
 1 15 8 3.38 2.19
 1 15 8 2.78 2.03
 1 15 8 4.26 1.61
 1 15 8 4.62 2.66
 1 15 9 12.76 3.03
 1 15 9 9.96 2.6
 1 15 9 10.4 2.05
 1 15 9 10.22 1.7
 1 15 9 12.84 3.71
 1 15 10 12.11 3
 1 15 10 11.62 2.84
 1 15 10 12.36 1.76
 1 15 10 12.9 3.9
 1 15 11 10.67 2.95
 1 15 11 10.83 3.05
 1 15 11 12.84 1.86
 1 15 11 11.61 3.79
 1 15 12 4.41 2.56
 1 15 12 5.12 3.19
 1 15 12 5.23 1.87
 1 15 12 11.52 3.75
 1 15 13 3.02 2.44
 1 15 13 4.23 3.38
 1 15 13 4.51 2.04
 1 15 13 5.3 3.74
 1 15 14 -0.54 2.28
 1 15 14 2.08 3.36
 1 15 14 1.28 2.29
 1 15 14 0.12 3.65
 1 15 15 8.91 3.98
 1 15 15 6.72 2.69
 1 15 15 6.24 3.86
 1 15 16 -0.84 3.93
 1 15 16 -0.44 3.27
 1 15 16 -0.91 4.01
 1 15 17 9.46 4.68
 1 15 17 5.2 5.42
 1 15 17 6.47 4.21
 1 15 18 3.14 4.39
 1 15 18 2.3 4.2
 1 16 -2 4.16 3.37
 1 16 -2 3.41 5.28
 1 16 -2 6.09 4.61
 1 16 -2 5.4 4.73
 1 16 -1 2.15 2.94
 1 16 -1 -2.09 3.53
 1 16 -1 0.86 4.46
 1 16 -1 -0.19 4.49
 1 16 0 44.05 6.28
 1 16 0 39.23 4.87
 1 16 0 42.3 6.03
 1 16 1 1.08 2.12
 1 16 1 -0.57 4
 1 16 1 0.42 3.36
 1 16 1 -0.93 3.87
 1 16 2 77.68 6.83
 1 16 2 68.84 5.02
 1 16 2 74.45 6.82
 1 16 3 2.23 3.75
 1 16 3 3.6 3.02
 1 16 3 3.36 3.85
 1 16 4 5.25 3.93
 1 16 4 4.98 4.35
 1 16 4 3.42 3.99
 1 16 5 -1.27 3.25
 1 16 5 -0.61 2.73
 1 16 6 3.69 3.69
 1 16 6 6.28 3.13
 1 16 7 5.09 3.36
 1 16 7 5.15 1.73
 1 16 7 5.44 2.17
 1 16 7 7.57 4
 1 16 8 2.27 3.07
 1 16 8 -0.67 2.13
 1 16 8 -0.43 1.82
 1 16 8 0.24 3.61
 1 16 9 1.9 3.24
 1 16 9 0.92 2.48
 1 16 9 0.36 1.77
 1 16 9 1.12 3.63
 1 16 10 16.59 3.67
 1 16 10 18.08 3.26
 1 16 10 15.7 2.09
 1 16 10 15.51 3.63
 1 16 11 1.98 2.88
 1 16 11 0.59 2.97
 1 16 11 0.45 1.82
 1 16 11 0.79 3.6
 1 16 12 32.18 3.83
 1 16 12 30.6 4.16
 1 16 12 30.65 5.1
 1 16 13 3.34 2.91
 1 16 13 2.1 3.48
 1 16 13 3.79 3.15
 1 16 14 9.07 3.04
 1 16 14 9.47 3.85
 1 16 14 10.91 4.55
 1 16 15 0.31 4.16
 1 16 15 -1.73 4.09
 1 16 16 5.27 4.62
 1 16 16 3.37 4.36
 1 16 17 1.11 4.82
 1 16 17 -1.42 4.71
 1 17 0 1.34 2.78
 1 17 0 2.07 5.4
 1 17 0 3.43 4.48
 1 17 0 3.25 5.21
 1 17 1 8.19 2.38
 1 17 1 10.25 4.24
 1 17 1 12.82 4.25
 1 17 1 10.29 5.21
 1 17 2 -0.02 1.37
 1 17 2 -2.47 4.67
 1 17 2 -1.28 3.57
 1 17 2 -0.27 3.38
 1 17 3 2.73 4.25
 1 17 3 1.95 3.36
 1 17 3 4.89 4.7
 1 17 4 4.39 4.41
 1 17 4 6.08 4.46
 1 17 5 0.15 4.06
 1 17 5 0.53 3.24
 1 17 6 0.89 3.87
 1 17 6 1.59 4.29
 1 17 7 3.61 3.97
 1 17 7 0.07 2.38
 1 17 7 -0.04 4.28
 1 17 8 3.5 3.9
 1 17 8 3.33 4.3
 1 17 9 21.17 4.35
 1 17 9 26.01 5.32
 1 17 10 1.05 3.27
 1 17 10 -1.17 4.22
 1 17 11 65.55 5.76
 1 17 11 61.62 5.17
 1 17 11 72.13 6.88
 1 17 12 0.64 3.3
 1 17 12 2.28 3.47
 1 17 12 0.34 3.28
 1 17 13 24.34 4.01
 1 17 13 21.66 4.45
 1 17 13 21.35 5.38
 1 17 14 1.66 4.21
 1 17 14 2.72 4.24
 1 17 15 9.28 4.79
 1 17 15 8.43 5.11
 1 18 3 -0.75 5.2
 1 18 4 2.19 4.55
 1 18 4 7.25 4.16
 1 18 5 -0.52 4.67
 1 18 6 9.96 4.92
 1 18 7 7.62 4.58
 1 18 8 20.6 4.81
 1 18 8 12.5 5.67
 1 18 9 8.17 4.25
 1 18 9 2.18 4.53
 1 18 10 42.06 5.47
 1 18 10 35.39 6.03
 1 18 11 1.31 4.03
 1 18 11 0.47 4.88
 1 18 12 30.65 4.9
 1 18 12 32.95 4.81
 1 18 12 27.28 5.93
 1 18 13 10.11 4.37
 1 18 13 8.95 4.18
 -2 17 13 0.84 4.1
 -2 17 13 5.76 5.21
 -2 17 12 5.68 4.13
 -2 17 12 5.82 5.22
 -2 17 11 4.29 3.87
 -2 17 11 11.26 5.2
 -2 17 10 0.96 3.94
 -2 17 10 -0.33 3.61
 -2 17 10 0.69 3.6
 -2 17 9 8.96 4.28
 -2 17 9 8.71 3.83
 -2 17 9 12.02 4.23
 -2 17 8 0.99 3.87
 -2 17 8 0.29 3.62
 -2 17 8 1.81 3.68
 -2 17 7 20.51 5.1
 -2 17 7 19.9 4.26
 -2 17 7 21.09 6.16
 -2 17 6 -0.56 4.3
 -2 17 6 0.5 3.69
 -2 17 5 12.41 4.92
 -2 17 5 12.17 4.19
 -2 17 4 11.89 4.82
 -2 17 4 9.21 4.26
 -2 17 3 0.61 2.73
 -2 17 3 -0.97 4.48
 -2 17 3 0.02 4.33
 -2 17 3 0.52 5.17
 -2 16 15 1.49 4.33
 -2 16 15 1.47 3.86
 -2 16 15 1.14 4.73
 -2 16 14 2.72 5.14
 -2 16 14 1.84 3.54
 -2 16 14 1.35 4.56
 -2 16 13 3.24 3.9
 -2 16 13 2.92 3.6
 -2 16 13 2.3 4.51
 -2 16 12 8.84 3.82
 -2 16 12 10.14 3.93
 -2 16 12 10.99 3.62
 -2 16 12 10.82 4.87
 -2 16 11 1.57 3.13
 -2 16 11 0.61 3.31
 -2 16 11 2.63 3.22
 -2 16 11 1.05 4.04
 -2 16 10 5.96 3.52
 -2 16 10 1.66 3.14
 -2 16 10 4.86 3.47
 -2 16 9 0.82 3.49
 -2 16 9 -0.21 2.92
 -2 16 9 0.18 3.08
 -2 16 8 2.9 3.79
 -2 16 8 2.11 3.12
 -2 16 8 2.61 3.26
 -2 16 7 1.45 3.04
 -2 16 7 0.49 3.15
 -2 16 6 4.37 1.71
 -2 16 6 2.07 3.73
 -2 16 6 5.74 3.23
 -2 16 6 5.31 4.28
 -2 16 5 1.06 3.95
 -2 16 5 6.98 3.57
 -2 16 5 5.9 4.51
 -2 16 4 1.15 2.27
 -2 16 4 -2.64 4
 -2 16 4 0.38 3.52
 -2 16 4 -0.58 3.2
 -2 16 3 10.29 2.81
 -2 16 3 14.07 4.91
 -2 16 3 12.98 4.05
 -2 16 3 12.59 4.92
 -2 16 2 0.76 2.86
 -2 16 2 0.65 4.58
 -2 16 2 1.29 4.31
 -2 16 1 3.29 3.22
 -2 16 1 5.6 5.14
 -2 16 1 4.48 3.89
 -2 16 1 5.73 5.08
 -2 16 0 24.65 4.12
 -2 16 0 23.12 4.8
 -2 16 0 22.7 5.64
 -2 15 17 43.77 6.11
 -2 15 17 42.54 5.37
 -2 15 17 47.15 6.02
 -2 15 16 2.57 4.35
 -2 15 16 4.25 3.95
 -2 15 16 1.51 4.38
 -2 15 15 22.21 4.76
 -2 15 15 16.46 3.91
 -2 15 15 16.95 5.03
 -2 15 14 0.86 3.15
 -2 15 14 1.64 4.17
 -2 15 13 11.77 3.79
 -2 15 13 14.31 3.54
 -2 15 12 -1.19 2.46
 -2 15 12 0.27 3.25
 -2 15 12 0.9 2.99
 -2 15 11 9.73 2.93
 -2 15 11 8.96 3.34
 -2 15 11 8.66 3.11
 -2 15 10 6.85 3.07
 -2 15 10 4.09 2.9
 -2 15 10 6.69 2.93
 -2 15 9 19.5 3.53
 -2 15 9 17.61 3.38
 -2 15 9 16.69 3.21
 -2 15 8 0.64 0.66
 -2 15 8 0.43 2.86
 -2 15 8 -0.14 2.5
 -2 15 7 3.81 1.38
 -2 15 7 4.14 1.46
 -2 15 7 3.65 3.35
 -2 15 7 6.31 2.78
 2 -15 -7 -0.11 2.47
 -2 15 6 4.29 1.81
 -2 15 6 3.82 3.29
 -2 15 6 5.3 2.85
 2 -15 -6 4.42 2.83
 -2 15 5 3.37 2.91
 2 -15 -5 2.25 2.98
 -2 15 4 9.88 2.35
 -2 15 4 8.71 3.84
 -2 15 4 8.88 2.98
 2 -15 -4 8.03 3.22
 -2 15 3 3.52 2.41
 -2 15 3 2.51 3.81
 -2 15 3 3.47 2.91
 -2 15 3 2.87 3.11
 2 -15 -3 3.09 3.29
 -2 15 2 0.92 2.6
 -2 15 2 -0.8 3.84
 -2 15 2 0.24 3.4
 -2 15 2 -0.53 4.06
 2 -15 -2 -0.61 3.5
 -2 15 1 15.49 3.36
 -2 15 1 16.54 4.73
 -2 15 1 15.38 4.12
 -2 15 1 16.39 4.76
 2 -15 -1 18.44 4.27
 -2 15 0 1.04 3.01
 -2 15 0 -0.36 3.27
 -2 15 0 2.18 3.5
 -2 15 0 -0.58 3.97
 2 -15 0 0.48 4.23
 -2 15 -1 7.85 3.52
 -2 15 -1 7.38 5.04
 -2 15 -1 7.77 4.76
 -2 15 -2 2.38 3.6
 -2 15 -2 0.6 4.65
 -2 15 -3 5.51 4.14
 -2 15 -3 4.24 4.25
 -2 15 -3 2.86 4.95
 -2 14 18 2.08 5.03
 -2 14 18 5.11 4.33
 -2 14 17 1.19 2.2
 -2 14 17 0.59 4.49
 -2 14 17 -0.42 3.94
 -2 14 17 0.17 4.41
 -2 14 16 7.1 2
 -2 14 16 6.36 4.43
 -2 14 16 9.21 3.81
 -2 14 16 11.38 4.53
 -2 14 15 17.03 4.39
 -2 14 15 18.29 3.81
 -2 14 15 14.32 4.36
 -2 14 14 -0.07 1.19
 -2 14 14 -0.04 1.37
 -2 14 14 1.88 3.76
 -2 14 14 0.2 3.09
 -2 14 13 7.54 1.85
 -2 14 13 11.69 3.58
 -2 14 13 10.36 3.04
 -2 14 12 6.67 0.88
 -2 14 12 6.41 2.16
 -2 14 12 9.48 3.2
 -2 14 12 9.69 2.85
 -2 14 11 6.73 2.43
 -2 14 11 8.32 3.22
 -2 14 11 6.73 2.6
 -2 14 10 4.73 1.23
 -2 14 10 6.87 2.89
 -2 14 10 6.31 2.81
 -2 14 9 6.1 1.11
 -2 14 9 9.52 2.88
 2 -14 -9 7.72 3.4
 -2 14 8 22.69 2.23
 -2 14 8 24.64 1.91
 -2 14 8 26.9 3.54
 -2 14 8 27.24 3.02
 2 -14 -8 0.69 2.11
 -2 14 7 2.07 1.48
 -2 14 7 2.7 2.74
 -2 14 7 2.05 2.57
 2 -14 -7 0.9 2.18
 -2 14 6 51.29 4.53
 -2 14 6 55.45 4.01
 2 -14 -6 49.5 3.75
 -2 14 5 0.19 1.96
 -2 14 5 2.78 3.05
 -2 14 5 -1.08 2.34
 2 -14 -5 1.48 2.5
 -2 14 4 54.72 3.42
 -2 14 4 54.85 3.82
 -2 14 4 58.19 5.13
 -2 14 4 50.6 4.28
 2 -14 -4 54.64 4.39
 -2 14 3 2.34 2.15
 -2 14 3 3.04 2.66
 -2 14 3 2.36 3.43
 -2 14 3 1.44 2.82
 2 -14 -3 1.92 2.78
 -2 14 2 12.3 2.72
 -2 14 2 15.41 3.88
 -2 14 2 13.73 3.11
 2 -14 -2 16.61 3.52
 -2 14 1 3.29 2.99
 -2 14 1 2.76 3.67
 -2 14 1 5.83 3.34
 -2 14 1 2.75 2.85
 2 -14 -1 3.64 3.23
 -2 14 0 0.39 2.77
 -2 14 0 -0.1 3.89
 -2 14 0 0.27 3.82
 2 -14 0 1.46 3.51
 -2 14 -1 2.47 3.11
 -2 14 -1 4.8 4.33
 -2 14 -1 5.42 4.09
 2 -14 1 3.52 3.99
 -2 14 -2 0.69 3.24
 -2 14 -2 0.21 3.29
 -2 14 -2 -0.28 3.96
 2 -14 2 1.2 4.17
 -2 14 -3 0.91 3.37
 -2 14 -3 -1.88 4.73
 -2 14 -3 0.54 4.17
 2 -14 3 -1.46 4.21
 -2 14 -4 2.93 3.73
 -2 14 -4 -0.15 3.83
 -2 14 -4 3.51 4.52
 2 -14 4 3.54 5.07
 -2 14 -5 0.29 4.04
 -2 14 -5 1.08 5.55
 -2 14 -5 -0.61 4.63
 2 -14 5 -0.95 5.09
 -2 13 19 0.76 3.12
 -2 13 19 -0.64 4.94
 -2 13 19 0.88 4.63
 -2 13 19 -1.39 3.9
 -2 13 18 1.03 2.81
 -2 13 18 -1.06 4.59
 -2 13 18 -0.36 4.13
 -2 13 17 25.39 5.16
 -2 13 17 31.05 4.68
 -2 13 17 28.05 4.68
 -2 13 16 0.39 2.11
 -2 13 16 0.75 3.68
 -2 13 16 2.01 3.32
 -2 13 16 -1.36 3.45
 -2 13 15 14.01 2.31
 -2 13 15 16.14 4.09
 -2 13 15 12.27 3.37
 2 -13 -15 12.31 4.01
 -2 13 14 19.29 4.07
 -2 13 14 20.44 3.42
 2 -13 -14 16.2 3.2
 -2 13 13 40.27 2.52
 -2 13 13 42.96 4.69
 -2 13 13 42.34 3.96
 2 -13 -13 41.14 4
 -2 13 12 1.24 1.9
 -2 13 12 0.54 1.41
 -2 13 12 1.47 1.58
 -2 13 12 2.21 2.97
 -2 13 12 3.11 2.58
 2 -13 -12 0.05 2.21
 -2 13 11 6.01 1.43
 -2 13 11 7.4 2.06
 -2 13 11 3.96 2.84
 -2 13 11 6.73 2.7
 2 -13 -11 0.24 2.04
 -2 13 10 0.03 1.23
 -2 13 10 1.54 2.09
 -2 13 10 -0.63 2.26
 -2 13 10 0.51 2.09
 2 -13 -10 -0.07 1.88
 -2 13 9 1.82 1.66
 -2 13 9 1.91 1.32
 -2 13 9 4.83 2.54
 -2 13 9 2.58 2.66
 -2 13 9 1.69 2.15
 2 -13 -9 -0.22 1.86
 -2 13 8 1.78 1.34
 -2 13 8 2.39 1.36
 -2 13 8 1.26 2.35
 -2 13 8 1.85 2.12
 -2 13 8 2.75 2.07
 2 -13 -8 0.45 1.86
 -2 13 7 13.5 1.8
 -2 13 7 13.98 1.77
 -2 13 7 15.43 3.03
 -2 13 7 14.35 2.52
 2 -13 -7 14.91 2.42
 2 -13 -7 12.72 2.68
 -2 13 6 3.41 1.66
 -2 13 6 6.56 2.68
 -2 13 6 2.84 2.09
 2 -13 -6 5.92 2.2
 -2 13 5 16.21 2.2
 -2 13 5 20.28 3.47
 -2 13 5 23.44 4.75
 2 -13 -5 18.82 2.75
 -2 13 4 2.49 1.81
 -2 13 4 3.78 2.07
 -2 13 4 4.39 2.86
 -2 13 4 4.04 2.35
 2 -13 -4 3.43 2.3
 -2 13 3 29.11 2.98
 -2 13 3 28.67 3.31
 -2 13 3 35.37 4.26
 -2 13 3 30.38 3.31
 2 -13 -3 28.93 3.36
 -2 13 2 1.96 2.07
 -2 13 2 -0.04 2.59
 -2 13 2 0.56 3.07
 -2 13 2 -0.37 2.21
 2 -13 -2 0.47 2.61
 -2 13 1 -1.14 2.15
 -2 13 1 0.1 2.92
 -2 13 1 -2.14 3.07
 -2 13 1 0.62 2.41
 2 -13 -1 -0.73 2.72
 -2 13 0 5.4 2.78
 -2 13 0 4.48 3.5
 -2 13 0 4.15 3.39
 2 -13 0 4.48 2.98
 -2 13 -1 10.26 2.88
 -2 13 -1 11.21 3.88
 -2 13 -1 12.38 3.28
 2 -13 1 12.61 3.64
 2 -13 1 8.33 2.63
 2 -13 1 11.07 2.15
 -2 13 -2 11.81 3.19
 -2 13 -2 12.01 4.47
 -2 13 -2 8.73 3.17
 2 -13 2 10.6 4.06
 2 -13 2 9.03 2.45
 -2 13 -3 8.62 3.48
 -2 13 -3 8.66 3.58
 -2 13 -3 9.5 3.26
 2 -13 3 10.11 4.15
 2 -13 3 9.29 2.92
 -2 13 -4 6.9 3.76
 -2 13 -4 5.51 4.7
 -2 13 -4 3.41 3.72
 2 -13 4 4.96 4.24
 2 -13 4 2.03 3.25
 -2 13 -5 19.81 4.58
 -2 13 -5 25.14 4.88
 -2 13 -5 22.88 4.84
 2 -13 5 21.18 5.31
 2 -13 5 19.94 3.9
 -2 13 -6 1.36 5.23
 -2 13 -6 0.95 4.13
 2 -13 6 0.07 5.03
 2 -13 6 1.85 3.97
 -2 12 19 12.32 3.5
 -2 12 19 13.76 4.35
 -2 12 19 15.8 4.91
 -2 12 19 14.65 4.35
 -2 12 18 21.94 3.51
 -2 12 18 18.29 4.87
 -2 12 18 27.8 4.56
 -2 12 17 6.13 2.75
 -2 12 17 5.89 4.05
 -2 12 17 6.73 3.43
 -2 12 17 7.26 3.69
 2 -12 -17 6.45 3.8
 -2 12 16 21.28 2.92
 -2 12 16 24.22 4.39
 -2 12 16 27.36 3.76
 2 -12 -16 23.83 3.92
 -2 12 15 3.72 2.24
 -2 12 15 4.71 3.37
 -2 12 15 2.25 2.95
 2 -12 -15 2.72 3.07
 -2 12 14 54.11 3.51
 -2 12 14 56.93 3.41
 -2 12 14 63.29 5.37
 -2 12 14 62.71 4.09
 2 -12 -14 57.55 6.62
 -2 12 13 0.33 1.82
 -2 12 13 -0.14 1.71
 -2 12 13 1.48 2.75
 -2 12 13 0.97 2.45
 2 -12 -13 0 2.35
 -2 12 12 0.69 1.67
 -2 12 12 0.91 1.57
 -2 12 12 1.41 2.69
 2 -12 -12 0.81 2.18
 -2 12 11 2.28 1.56
 -2 12 11 2.87 1.52
 -2 12 11 2.27 1.49
 -2 12 11 2.24 2.46
 -2 12 11 1.26 2.08
 2 -12 -11 1.64 2.05
 -2 12 10 1.42 1.43
 -2 12 10 1.77 1.37
 -2 12 10 1.37 1.72
 -2 12 10 1.65 2.22
 -2 12 10 1.27 1.9
 2 -12 -10 2.7 1.96
 -2 12 9 0.38 1.34
 -2 12 9 0.83 1.32
 -2 12 9 0.27 1.77
 -2 12 9 0.01 2.46
 -2 12 9 -0.36 1.83
 2 -12 -9 -0.07 1.78
 -2 12 8 61.83 2.61
 -2 12 8 65.33 2.65
 -2 12 8 70.68 3.78
 -2 12 8 64.35 3.71
 -2 12 8 63.97 3.36
 2 -12 -8 61.57 3.22
 -2 12 7 0.92 1.38
 -2 12 7 1.84 1.38
 -2 12 7 1.8 2.14
 -2 12 7 1.9 1.84
 -2 12 7 1.05 1.81
 2 -12 -7 1.42 1.75
 2 -12 -7 1.73 2.24
 -2 12 6 3.61 1.58
 -2 12 6 4.55 2.21
 -2 12 6 5.32 2.04
 2 -12 -6 6.31 1.97
 2 -12 -6 4.9 2.09
 -2 12 5 9.98 1.79
 -2 12 5 7.5 1.82
 -2 12 5 11.71 2.69
 -2 12 5 9.3 2.02
 2 -12 -5 10.2 2.25
 2 -12 -5 9.31 1.87
 -2 12 4 0.48 1.58
 -2 12 4 0.87 1.77
 -2 12 4 -0.18 2.3
 -2 12 4 -0.25 1.71
 2 -12 -4 -0.19 1.96
 -2 12 3 4.47 1.88
 -2 12 3 3.49 2.49
 -2 12 3 4.53 2.61
 -2 12 3 3.3 2.22
 2 -12 -3 4.68 2.07
 -2 12 2 60.53 3.47
 -2 12 2 58.76 3.91
 -2 12 2 61.46 4.67
 -2 12 2 54.56 3.93
 2 -12 -2 62.64 3.82
 -2 12 1 0.6 2.05
 -2 12 1 -0.1 2.51
 -2 12 1 0.33 2.69
 2 -12 -1 0.39 2.44
 -2 12 0 10.03 2.45
 -2 12 0 8.71 3.24
 -2 12 0 12.15 3.52
 2 -12 0 9.23 2.99
 2 -12 0 7.74 1.93
 2 -12 0 7.87 1.68
 -2 12 -1 1.96 2.44
 -2 12 -1 1.05 3.31
 -2 12 -1 0.54 3.26
 2 -12 1 1.01 2.83
 2 -12 1 1.19 2.38
 2 -12 1 1.91 2.01
 -2 12 -2 39.99 4.21
 -2 12 -2 32.88 4.5
 -2 12 -2 37.7 4.33
 2 -12 2 35.11 4.24
 -2 12 -3 1.29 2.73
 -2 12 -3 2.55 3.78
 -2 12 -3 0.41 2.99
 -2 12 -3 0.74 3.16
 2 -12 3 1.9 3.27
 2 -12 3 1.61 2.6
 -2 12 -4 13.99 3.59
 -2 12 -4 14.74 3.69
 -2 12 -4 18.12 4.06
 -2 12 -4 12.43 4.35
 2 -12 4 15.78 4.18
 2 -12 4 14.17 3.24
 -2 12 -5 3.47 3.43
 -2 12 -5 3.94 4.43
 -2 12 -5 5.05 3.78
 -2 12 -5 3.7 3.84
 2 -12 5 2.41 3.91
 2 -12 5 2.53 3.29
 -2 12 -6 18.26 4.39
 -2 12 -6 26.94 4.7
 -2 12 -6 21.79 4.8
 -2 12 -6 21.07 4.5
 2 -12 6 19.74 4.98
 2 -12 6 21.83 3.83
 -2 12 -7 3.81 3.92
 -2 12 -7 -0.6 4.24
 -2 12 -7 2.21 4.11
 2 -12 7 0.64 4.6
 2 -12 7 1.51 3.99
 -2 12 -8 13.99 4.96
 -2 12 -8 16.48 5.99
 -2 12 -8 14.29 4.55
 2 -12 8 11.75 5.72
 2 -12 8 9.95 4.62
 -2 11 20 -1.05 3.7
 -2 11 20 -0.32 4.23
 -2 11 19 13.04 3.68
 -2 11 19 15.46 5.32
 -2 11 19 12.92 4.28
 -2 11 19 14.11 3.83
 -2 11 18 1.09 2.94
 -2 11 18 1.05 4.15
 -2 11 18 1.13 3.29
 2 -11 -18 1.94 4.16
 -2 11 17 -0.49 2.69
 -2 11 17 2.13 3.59
 -2 11 17 -0.21 3.02
 -2 11 17 1.93 3.29
 2 -11 -17 4.03 3.46
 -2 11 16 5.24 2.55
 -2 11 16 4.04 3.41
 -2 11 16 4.34 3.22
 2 -11 -16 5.55 3.13
 -2 11 15 8.95 2.47
 -2 11 15 8.43 2.84
 2 -11 -15 9.84 3.12
 -2 11 14 7.98 2.53
 -2 11 14 6.14 2.13
 -2 11 14 9.72 3.34
 -2 11 14 7.47 2.54
 2 -11 -14 6.43 2.8
 -2 11 13 15.11 2.44
 -2 11 13 14.71 2.25
 -2 11 13 14.65 3.38
 -2 11 13 18.4 2.97
 2 -11 -13 14.76 2.75
 -2 11 12 6.65 1.93
 -2 11 12 7.11 1.87
 -2 11 12 8.04 2.82
 2 -11 -12 4.05 2.51
 -2 11 11 62.58 2.99
 -2 11 11 64.05 2.93
 -2 11 11 63.75 3.11
 -2 11 11 53.22 4.34
 -2 11 11 67.21 3.68
 2 -11 -11 61.36 3.49
 -2 11 10 79.54 3.04
 -2 11 10 84.55 3.07
 -2 11 10 85.92 2.95
 -2 11 10 78.97 4.47
 -2 11 10 81.67 3.66
 2 -11 -10 78.5 3.52
 -2 11 9 0.35 1.31
 -2 11 9 0.56 1.32
 -2 11 9 1.15 1.56
 -2 11 9 -0.02 1.7
 2 -11 -9 0.37 1.7
 -2 11 8 8.68 1.56
 -2 11 8 10.77 1.63
 -2 11 8 11.23 2.06
 -2 11 8 8.89 2.17
 -2 11 8 11.8 2.37
 -2 11 8 10.54 1.98
 2 -11 -8 9.8 1.96
 2 -11 -8 11.8 2.32
 -2 11 7 17.42 2.09
 -2 11 7 17.36 2.03
 -2 11 7 22.43 2.78
 -2 11 7 18.24 2.29
 -2 11 7 16.84 2.52
 -2 11 7 18.14 2.21
 2 -11 -7 16.49 2.15
 2 -11 -7 19.96 2.9
 2 -11 -7 18.92 2.72
 -2 11 6 3.01 1.44
 -2 11 6 6.79 2.34
 -2 11 6 5.82 1.7
 -2 11 6 4.85 2.12
 -2 11 6 4.8 1.8
 2 -11 -6 5.65 1.81
 2 -11 -6 3.97 1.94
 -2 11 5 161.34 3.94
 -2 11 5 161.06 3.98
 -2 11 5 169.03 5.27
 -2 11 5 161.79 4.48
 2 -11 -5 163.72 4.48
 2 -11 -5 152.75 3.89
 -2 11 4 82.98 3.28
 -2 11 4 90.07 4.35
 -2 11 4 79.05 3.61
 2 -11 -4 80.48 2.76
 -2 11 3 108.07 3.73
 -2 11 3 106.41 4.86
 -2 11 3 109.3 4.19
 2 -11 -3 104.43 4.08
 -2 11 2 1.25 1.65
 -2 11 2 0.8 1.91
 -2 11 2 2.53 2.45
 2 -11 -2 1.07 1.99
 2 -11 -2 0.96 0.8
 -2 11 1 21.96 2.68
 -2 11 1 20.01 2.79
 -2 11 1 20.07 3.26
 2 -11 -1 20.53 2.86
 2 -11 -1 16.58 1.9
 2 -11 -1 20.76 1.88
 -2 11 0 11.84 2.45
 -2 11 0 11.15 2.9
 -2 11 0 9.46 2.57
 2 -11 0 9.43 2.65
 2 -11 0 9.03 2.05
 2 -11 0 11.27 1.83
 -2 11 -1 2.71 2.26
 -2 11 -1 2.29 2.88
 -2 11 -1 1.76 2.81
 2 -11 1 0.94 2.49
 2 -11 1 2.15 2.41
 2 -11 1 1.3 1.8
 -2 11 -2 5.35 2.57
 -2 11 -2 5.16 3.27
 -2 11 -2 1.49 2.49
 2 -11 2 1.67 2.68
 2 -11 2 3.73 2.93
 -2 11 -3 -0.86 3.55
 -2 11 -3 -0.39 2.37
 -2 11 -3 -0.4 2.46
 2 -11 3 -0.03 2.21
 -2 11 -4 9.82 3.19
 -2 11 -4 6.51 3.8
 -2 11 -4 8.5 3.24
 -2 11 -4 8.11 3.29
 2 -11 4 8.99 3.52
 2 -11 4 8.65 2.58
 -2 11 -5 1.28 3.05
 -2 11 -5 2.28 2.83
 -2 11 -5 0.65 3.2
 -2 11 -5 2.11 3.06
 2 -11 5 2.7 3.57
 2 -11 5 0.03 2.52
 -2 11 -6 -0.3 2.96
 -2 11 -6 -2.21 3.89
 -2 11 -6 -1.62 3.43
 -2 11 -6 2.25 3.15
 2 -11 6 1.49 3.53
 2 -11 6 -0.2 3.2
 -2 11 -7 2.14 3.64
 -2 11 -7 -0.9 4.11
 -2 11 -7 0.23 3.85
 -2 11 -7 1.04 3.28
 2 -11 7 2.34 4.27
 -2 11 -8 2.17 4.02
 -2 11 -8 1.09 3.49
 -2 11 -8 0.08 4.19
 -2 11 -8 1.86 3.54
 2 -11 8 0.38 4.08
 -2 11 -9 4.64 4.56
 -2 11 -9 5.05 5.29
 -2 11 -9 1.19 5.23
 -2 11 -9 4.26 3.8
 2 -11 9 3.14 5.28
 2 -11 9 3.81 4.05
 -2 10 20 2.53 3.75
 -2 10 20 2.85 4.34
 2 -10 -20 3.34 5.01
 -2 10 19 4.3 3.53
 -2 10 19 3.5 3.52
 -2 10 19 3.87 3.89
 -2 10 19 4.11 3.21
 2 -10 -19 4.95 4.62
 -2 10 18 3.63 3.08
 -2 10 18 0.22 3.99
 -2 10 18 3.26 3.47
 -2 10 18 2.33 3.03
 2 -10 -18 4.33 3.95
 -2 10 17 0.21 2.76
 -2 10 17 -2.2 3.56
 -2 10 17 -0.54 2.96
 -2 10 17 0.81 2.86
 2 -10 -17 1.2 3.51
 -2 10 16 17.93 3.27
 -2 10 16 17.39 4.12
 -2 10 16 18.19 3.41
 2 -10 -16 15.64 3.67
 -2 10 15 0.01 2.75
 -2 10 15 -0.16 2.23
 -2 10 15 -0.79 3.13
 -2 10 15 -0.08 2.76
 2 -10 -15 0.19 2.81
 -2 10 14 69.39 4.22
 -2 10 14 72.87 3.87
 -2 10 14 68.4 5.23
 -2 10 14 73.19 4.51
 2 -10 -14 68.42 4.19
 -2 10 13 18.32 2.47
 -2 10 13 16.05 3.29
 -2 10 13 17.98 2.9
 2 -10 -13 15.73 2.84
 -2 10 12 101.13 3.95
 -2 10 12 98.8 3.75
 -2 10 12 101.44 5.08
 2 -10 -12 99.2 4.23
 -2 10 11 1.84 1.7
 -2 10 11 1.35 1.53
 -2 10 11 1.76 0.59
 -2 10 11 1.34 2.21
 -2 10 11 1.87 1.7
 -2 10 10 114.74 3.53
 -2 10 10 122.18 3.57
 -2 10 10 113.3 2.69
 -2 10 10 123.42 4.9
 -2 10 10 120.37 4.07
 2 -10 -10 117.46 3.95
 -2 10 9 -0.35 1.35
 -2 10 9 1.08 1.36
 -2 10 9 0.57 1.29
 -2 10 9 0.37 1.93
 -2 10 9 0.31 1.71
 -2 10 9 -0.15 1.53
 2 -10 -9 -1.02 1.55
 -2 10 8 116.2 3.27
 -2 10 8 116.87 3.5
 -2 10 8 112.68 4.15
 -2 10 8 108.51 3.82
 -2 10 8 116.19 3.68
 2 -10 -8 115.66 3.7
 2 -10 -8 107.27 3.5
 -2 10 7 -0.42 1.2
 -2 10 7 -0.21 2
 -2 10 7 0.68 1.56
 -2 10 7 0.4 1.43
 -2 10 7 -0.01 1.74
 -2 10 7 0.72 1.43
 2 -10 -7 0.48 1.43
 2 -10 -7 0.04 2.04
 2 -10 -7 -0.26 1.8
 -2 10 6 5.23 1.45
 -2 10 6 7.82 1.83
 -2 10 6 7.83 1.73
 -2 10 6 6.66 1.91
 -2 10 6 6.28 1.52
 2 -10 -6 6.68 1.66
 2 -10 -6 6.19 2.22
 2 -10 -6 6.94 1.9
 -2 10 5 13.05 1.74
 -2 10 5 18.2 2.39
 -2 10 5 14.52 1.78
 -2 10 5 14.82 2.23
 -2 10 5 11.98 1.9
 2 -10 -5 14.23 1.99
 2 -10 -5 14.63 1.97
 -2 10 4 65.73 2.87
 -2 10 4 67.06 2.92
 -2 10 4 72.79 3.89
 -2 10 4 62.22 3.41
 -2 10 4 68.38 2.99
 2 -10 -4 73.29 3.11
 2 -10 -4 62.81 2.65
 -2 10 3 189.87 4.49
 -2 10 3 199.77 5.71
 -2 10 3 188.7 4.63
 2 -10 -3 196.47 4.81
 2 -10 -3 178.29 3.2
 -2 10 2 0.16 1.55
 -2 10 2 1.9 1.77
 -2 10 2 2.79 2.21
 -2 10 2 1.79 1.77
 2 -10 -2 2.67 1.79
 2 -10 -2 1.82 0.83
 2 -10 -2 1.39 0.98
 -2 10 1 0.09 1.5
 -2 10 1 0.04 1.92
 -2 10 1 2.61 2.31
 2 -10 -1 0.25 1.79
 2 -10 -1 0.76 1.5
 2 -10 -1 -0.01 1.29
 -2 10 0 0.36 1.69
 -2 10 0 -0.11 2.03
 -2 10 0 2.65 2.45
 2 -10 0 0.25 1.85
 2 -10 0 -0.53 1.8
 2 -10 0 0.59 1.53
 -2 10 -1 21.14 2.78
 -2 10 -1 18.47 2.94
 -2 10 -1 17.49 2.83
 -2 10 -1 20.12 2.79
 2 -10 1 23.37 3.01
 2 -10 1 16.83 2.76
 2 -10 1 17.56 2.3
 -2 10 -2 17.56 2.75
 -2 10 -2 14.37 3.19
 -2 10 -2 18.91 3.54
 -2 10 -2 15.35 2.75
 2 -10 2 14.57 2.85
 2 -10 2 13.97 2.8
 2 -10 2 16.11 2.76
 -2 10 -3 5.05 2.5
 -2 10 -3 8.12 3.48
 -2 10 -3 4.91 3.06
 -2 10 -3 5.06 2.58
 2 -10 3 6.41 2.83
 2 -10 3 5.03 2.31
 -2 10 -4 47.01 4.16
 -2 10 -4 45.14 4.8
 -2 10 -4 46.32 3.68
 2 -10 4 55.21 4.7
 2 -10 4 52.51 4.12
 -2 10 -5 0.63 2.68
 -2 10 -5 1.91 3.36
 -2 10 -5 1.72 2.84
 -2 10 -5 2.42 2.73
 2 -10 5 1.45 3.12
 2 -10 5 1.48 2.36
 -2 10 -6 10.92 3.42
 -2 10 -6 11.96 4.09
 -2 10 -6 11.95 3.6
 -2 10 -6 14.54 3.48
 2 -10 6 12.12 3.21
 2 -10 6 11.93 3.41
 -2 10 -7 3.76 3.16
 -2 10 -7 1.52 2.95
 -2 10 -7 2.8 3.52
 -2 10 -7 3.13 2.97
 2 -10 7 1.44 3.78
 2 -10 7 4.16 3.09
 -2 10 -8 27.72 4.72
 -2 10 -8 34.08 5.49
 -2 10 -8 26.5 4.71
 -2 10 -8 30.47 4.09
 2 -10 8 28.72 5.2
 2 -10 8 30.62 4.34
 -2 10 -9 -0.06 3.93
 -2 10 -9 3.84 4.71
 -2 10 -9 3.6 3.22
 -2 10 -9 4.02 3.51
 2 -10 9 1.72 4.33
 2 -10 9 3.67 4.21
 -2 10 -10 1.27 4.55
 -2 10 -10 3.77 4.7
 -2 10 -10 5 3.72
 2 -10 10 3.12 4.74
 2 -10 10 1.57 4.22
 -2 10 -11 -2.05 4.37
 -2 10 -11 2.47 4.19
 -2 10 -11 -2.22 4.97
 -2 10 -11 -0.59 4.11
 2 -10 11 0.38 5.25
 2 -10 11 -0.03 4.36
 -2 9 20 3.86 4.06
 -2 9 20 1.63 3.62
 -2 9 20 -1 4.26
 2 -9 -20 3.21 4.89
 -2 9 19 4.86 3.43
 -2 9 19 6.95 4.6
 -2 9 19 9.18 4.15
 -2 9 19 6.02 2.81
 2 -9 -19 4.47 4.43
 -2 9 18 12.17 3.54
 -2 9 18 8.01 4.26
 -2 9 18 11 3.77
 -2 9 18 11 2.94
 2 -9 -18 10.38 4.1
 -2 9 17 35.94 4.45
 -2 9 17 38.25 4.5
 -2 9 17 41.1 4.68
 2 -9 -17 38.7 4.78
 -2 9 16 3.56 3.64
 -2 9 16 3.38 4.65
 -2 9 16 3.34 2.64
 -2 9 16 5.69 2.95
 2 -9 -16 4.68 3.12
 2 -9 -16 1.81 1.87
 2 -9 -16 2.3 2.23
 -2 9 15 53.91 4.83
 -2 9 15 55.89 4.02
 -2 9 15 53.46 5.04
 -2 9 15 52.51 4.58
 2 -9 -15 53.86 4.39
 2 -9 -15 52.84 2.58
 -2 9 14 -0.69 2.52
 -2 9 14 0.64 2.1
 -2 9 14 -0.22 2.64
 -2 9 14 -0.1 2.14
 2 -9 -14 0.46 2.43
 2 -9 -14 -0.28 1.33
 2 -9 -14 -0.06 1.12
 -2 9 13 28.5 3.08
 -2 9 13 30.18 3.08
 -2 9 13 29.25 3.29
 -2 9 13 29.9 3.46
 2 -9 -13 32.71 3.63
 -2 9 12 3.05 2.02
 -2 9 12 2.82 1.73
 -2 9 12 2.81 2.38
 2 -9 -12 4.76 2.18
 -2 9 11 19.25 2.22
 -2 9 11 19.17 2.97
 -2 9 11 20.65 2.53
 2 -9 -11 19.4 2.52
 -2 9 10 5.52 1.69
 -2 9 10 4.95 1.6
 -2 9 10 5.82 0.82
 -2 9 10 6.31 2.21
 -2 9 10 4.82 1.82
 -2 9 9 33.52 2.42
 -2 9 9 39.62 2.45
 -2 9 9 39.28 1.92
 -2 9 9 38.19 3.13
 -2 9 9 37.75 2.95
 -2 9 9 35.82 2.61
 2 -9 -9 35.89 2.6
 -2 9 8 44.24 2.35
 -2 9 8 44.01 2.33
 -2 9 8 44.78 2.24
 -2 9 8 47.18 3.04
 -2 9 8 43.43 2.84
 -2 9 8 48.46 2.69
 2 -9 -8 45.06 2.64
 2 -9 -8 43.91 2.33
 -2 9 7 0.51 1.18
 -2 9 7 2.08 1.18
 -2 9 7 0.95 1.29
 -2 9 7 1.85 1.51
 -2 9 7 0.92 1.68
 -2 9 7 1.48 1.33
 2 -9 -7 1.08 1.36
 2 -9 -7 0.55 1.4
 2 -9 -7 1.31 1.8
 -2 9 6 0.5 1.16
 -2 9 6 0.34 1.13
 -2 9 6 1.08 1.37
 -2 9 6 0.6 1.4
 -2 9 6 0.82 1.12
 2 -9 -6 -0.22 1.24
 2 -9 -6 1.36 1.63
 2 -9 -6 0.06 1.63
 -2 9 5 4.57 1.38
 -2 9 5 3.32 1.6
 -2 9 5 3.8 1.32
 -2 9 5 4.05 1.85
 -2 9 5 3.48 1.37
 2 -9 -5 3.44 1.4
 2 -9 -5 3.61 1.93
 2 -9 -5 3.31 1.52
 -2 9 4 0.75 1.15
 -2 9 4 0.1 1.22
 -2 9 4 0.41 1.5
 -2 9 4 -0.37 1.34
 -2 9 4 -0.87 1.09
 2 -9 -4 0.35 1.26
 2 -9 -4 -0.35 1.84
 2 -9 -4 0.13 1.21
 -2 9 3 8.19 2.01
 -2 9 3 6.13 1.72
 -2 9 3 7.03 1.68
 2 -9 -3 7.2 1.67
 2 -9 -3 5 1.25
 2 -9 -3 5.93 0.91
 -2 9 2 4.28 1.57
 -2 9 2 5.25 1.68
 -2 9 2 3.3 2
 -2 9 2 3.75 1.97
 -2 9 2 2.31 1.62
 2 -9 -2 6.26 1.72
 2 -9 -2 3.79 0.97
 2 -9 -2 3.73 1.2
 2 -9 -2 3.81 1.09
 -2 9 1 136.65 4.13
 -2 9 1 140.83 4.26
 -2 9 1 144.32 5.11
 2 -9 -1 146.68 4.35
 2 -9 -1 130.98 3.28
 2 -9 -1 141.38 3.2
 -2 9 0 113.68 3.98
 -2 9 0 113.29 4.09
 -2 9 0 111.18 4.86
 2 -9 0 111.88 4.13
 2 -9 0 102.65 3.38
 2 -9 0 114.21 3.34
 -2 9 -1 79.75 3.87
 -2 9 -1 75.64 3.87
 -2 9 -1 81.41 4.55
 -2 9 -1 74.78 3.77
 2 -9 1 80.79 3.91
 2 -9 1 71.5 3.47
 2 -9 1 74.23 3.23
 -2 9 -2 10.43 2.33
 -2 9 -2 10.37 2.59
 -2 9 -2 11.98 2.43
 -2 9 -2 11.09 2.45
 2 -9 2 12.77 2.51
 2 -9 2 10.83 2.32
 2 -9 2 12.2 2.26
 -2 9 -3 29.3 3.2
 -2 9 -3 30.67 3.67
 -2 9 -3 32.87 3.93
 -2 9 -3 33.18 3.44
 2 -9 3 37.95 3.69
 2 -9 3 35.13 3.29
 -2 9 -4 -0.68 2.21
 -2 9 -4 0.42 2.94
 -2 9 -4 0.46 2.04
 -2 9 -4 -0.05 2.25
 2 -9 4 0.33 2.29
 -2 9 -5 101.24 5.19
 -2 9 -5 109.33 6.02
 -2 9 -5 100.22 4.74
 2 -9 5 107.12 5.55
 2 -9 5 107.26 4.78
 -2 9 -6 0.76 2.71
 -2 9 -6 -0.57 2.23
 -2 9 -6 1.21 2.07
 -2 9 -6 1.04 2.41
 2 -9 6 0.02 2.26
 2 -9 6 0.39 0.7
 2 -9 6 -1.16 2.36
 -2 9 -7 25.69 3.98
 -2 9 -7 29.04 4.58
 -2 9 -7 27.83 3.65
 -2 9 -7 26.41 3.55
 2 -9 7 30.79 4.48
 2 -9 7 24.27 1.98
 2 -9 7 30.72 3.88
 -2 9 -8 27.57 4.39
 -2 9 -8 28.83 4.95
 -2 9 -8 27.79 3.88
 -2 9 -8 28.81 3.77
 2 -9 8 31.67 4.81
 2 -9 8 26.37 4.44
 -2 9 -9 16.83 4.02
 -2 9 -9 24.66 4.27
 -2 9 -9 22.54 4.64
 -2 9 -9 21.62 3.69
 2 -9 9 15.31 4.32
 2 -9 9 16.55 2.11
 2 -9 9 19.81 4.39
 -2 9 -10 7.72 4.28
 -2 9 -10 5.04 3.57
 -2 9 -10 5.68 4.3
 -2 9 -10 6.32 3.38
 2 -9 10 6.92 3.71
 2 -9 10 4.46 2.45
 2 -9 10 6.69 3.93
 -2 9 -11 12.83 5.37
 -2 9 -11 11.04 3.93
 -2 9 -11 12.41 3.81
 2 -9 11 13.68 5.03
 2 -9 11 10.61 4.42
 -2 9 -12 -1.25 4.83
 -2 9 -12 -3.37 5.31
 -2 9 -12 -2.9 4.91
 -2 9 -12 -0.87 3.86
 2 -9 12 -0.53 5.36
 2 -9 12 -1.72 4.41
 -2 8 21 1.15 4.52
 -2 8 21 3.18 5.21
 -2 8 21 1.84 4.86
 2 -8 -21 1.61 5.69
 2 -8 -21 0.6 5.82
 -2 8 20 15.27 4.32
 -2 8 20 13.97 5.04
 -2 8 20 14.59 4.79
 2 -8 -20 16.46 5.33
 2 -8 -20 14.49 3.85
 -2 8 19 0.43 3.38
 -2 8 19 -0.35 4.16
 -2 8 19 0.5 3.54
 2 -8 -19 0.64 4.29
 2 -8 -19 -0.05 3.42
 -2 8 18 23 4
 -2 8 18 20.92 4.04
 -2 8 18 22.34 4.22
 -2 8 18 22.6 2.83
 2 -8 -18 22.32 4.55
 2 -8 -18 21.6 3.47
 -2 8 17 -0.47 2.69
 -2 8 17 1.12 3.46
 -2 8 17 0.78 2.99
 -2 8 17 1.19 2.25
 2 -8 -17 1.21 3.37
 2 -8 -17 1.86 2.96
 2 -8 -17 1.88 4.36
 -2 8 16 22.36 4.55
 -2 8 16 19.79 5.4
 -2 8 16 20.75 4.15
 -2 8 16 23.63 3.59
 2 -8 -16 25.81 3.98
 2 -8 -16 18.73 3.17
 -2 8 15 4.21 3.13
 -2 8 15 5.62 2.44
 -2 8 15 4.71 3.11
 -2 8 15 4.42 2.58
 2 -8 -15 5.65 2.96
 2 -8 -15 3.68 2.11
 2 -8 -15 3.41 2.5
 -2 8 14 12.11 3.11
 -2 8 14 11.21 2.56
 -2 8 14 12.53 3.24
 -2 8 14 11.33 2.68
 2 -8 -14 12.29 2.94
 2 -8 -14 10.19 2.03
 -2 8 13 0.05 2.12
 -2 8 13 0.78 1.91
 -2 8 13 -1.32 2.36
 -2 8 13 0.32 2.01
 2 -8 -13 -0.28 2.21
 2 -8 -13 -0.58 1.53
 2 -8 -13 0.05 1.75
 -2 8 12 1.01 1.9
 -2 8 12 0.13 1.71
 -2 8 12 1.37 2.35
 -2 8 12 1.26 2.02
 2 -8 -12 2.52 1.95
 2 -8 -12 1.57 1.37
 2 -8 -12 1.68 1.49
 -2 8 11 -0.23 1.74
 -2 8 11 0.32 1.54
 -2 8 11 1.26 2.01
 -2 8 11 1.45 1.61
 2 -8 -11 0.5 1.65
 2 -8 -11 -0.23 1.06
 -2 8 10 34.26 2.66
 -2 8 10 30.35 2.4
 -2 8 10 26.96 3.05
 -2 8 10 34.19 3.01
 -2 8 10 34.22 2.52
 2 -8 -10 30.72 2.72
 2 -8 -10 28.01 1.61
 -2 8 9 67.74 3.27
 -2 8 9 61.27 1.59
 -2 8 9 56.53 3.41
 -2 8 9 56.66 3.12
 -2 8 9 60.02 2.94
 2 -8 -9 58.03 1.17
 -2 8 8 4.41 1.36
 -2 8 8 4.24 1.37
 -2 8 8 4.54 1
 -2 8 8 3.76 1.69
 -2 8 8 3.42 1.65
 -2 8 8 4.55 1.48
 2 -8 -8 3.07 1.47
 2 -8 -8 4.03 1.05
 -2 8 7 1.82 1.2
 -2 8 7 0.56 1.07
 -2 8 7 0.89 1.02
 -2 8 7 0.72 1.44
 -2 8 7 0.23 1.53
 -2 8 7 0.25 1.18
 2 -8 -7 1.24 1.27
 2 -8 -7 0.43 1.13
 2 -8 -7 0.62 1.65
 -2 8 6 0.22 1.1
 -2 8 6 1.07 1.11
 -2 8 6 1.21 1.11
 -2 8 6 0.62 1.31
 -2 8 6 -0.08 1.34
 -2 8 6 1.25 1.16
 2 -8 -6 1.09 1.34
 2 -8 -6 1.28 1.17
 2 -8 -6 0.65 1.27
 2 -8 -6 0.33 1.46
 -2 8 5 2.45 1.18
 -2 8 5 1.51 1.3
 -2 8 5 3.54 1.33
 -2 8 5 1.72 1.4
 -2 8 5 2.44 1.23
 2 -8 -5 1.88 1.37
 2 -8 -5 2.08 1.26
 2 -8 -5 3.05 1.53
 2 -8 -5 1.64 1.42
 2 -8 -5 1.86 0.43
 -2 8 4 300.7 4.76
 -2 8 4 300.89 4.75
 -2 8 4 316.16 5.58
 -2 8 4 293.69 4.59
 -2 8 4 295.22 4.83
 -2 8 4 291.6 4.87
 2 -8 -4 289.34 4.98
 2 -8 -4 302.65 4.97
 2 -8 -4 285.85 6.3
 2 -8 -4 296.02 4.61
 2 -8 -4 283.68 2.77
 2 -8 -4 334.24 4.52
 -2 8 3 220.83 4.32
 -2 8 3 228.59 5.1
 -2 8 3 226.48 4.48
 2 -8 -3 210.73 4.99
 2 -8 -3 219.59 3.68
 2 -8 -3 220.3 3
 -2 8 2 154.75 3.88
 -2 8 2 158.15 3.85
 -2 8 2 168.14 4.74
 -2 8 2 151.72 3.92
 -2 8 2 159.02 3.93
 2 -8 -2 163.25 4.14
 2 -8 -2 149.69 4.38
 2 -8 -2 155.15 2.81
 2 -8 -2 161.29 3.05
 -2 8 1 41.15 2.56
 -2 8 1 35.62 2.62
 2 -8 -1 38.26 2.53
 2 -8 -1 35.36 1.43
 2 -8 -1 31.86 2.21
 2 -8 -1 36.33 2.14
 -2 8 0 233.72 5.17
 -2 8 0 226.76 5.15
 -2 8 0 239.67 6.08
 2 -8 0 232.61 5.24
 2 -8 0 221.79 4.37
 2 -8 0 232.11 4.37
 -2 8 -1 1.51 1.59
 -2 8 -1 0.15 1.67
 -2 8 -1 1.43 1.94
 -2 8 -1 -0.06 1.47
 2 -8 1 0 1.65
 2 -8 1 0.11 0.44
 2 -8 1 0.48 1.78
 2 -8 1 -0.22 1.24
 -2 8 -2 225.11 5.62
 -2 8 -2 223.36 5.84
 -2 8 -2 242.38 6.39
 -2 8 -2 224.61 5.64
 2 -8 2 226.67 5.75
 2 -8 2 218.6 1.67
 2 -8 2 218.96 5.22
 2 -8 2 237.25 5.22
 -2 8 -3 0.64 1.84
 -2 8 -3 1.24 2.55
 -2 8 -3 1.64 2.34
 -2 8 -3 0.23 1.89
 2 -8 3 0.2 1.97
 2 -8 3 1.29 0.51
 2 -8 3 3.08 2.19
 -2 8 -4 13.55 2.62
 -2 8 -4 11.33 3.1
 -2 8 -4 14.76 2.64
 -2 8 -4 12.53 2.66
 2 -8 4 11.25 2.75
 2 -8 4 11.19 1.07
 2 -8 4 14.51 2.61
 -2 8 -5 -0.11 2.04
 -2 8 -5 -0.33 2.61
 -2 8 -5 1.08 2.29
 2 -8 5 -0.07 2.43
 2 -8 5 0.26 0.86
 2 -8 5 -0.07 1.98
 -2 8 -6 60.32 4.46
 -2 8 -6 62.54 4.38
 -2 8 -6 58.16 4.48
 2 -8 6 57.39 4.05
 2 -8 6 61.42 4.22
 -2 8 -7 15.65 3.41
 -2 8 -7 18.43 3.01
 2 -8 7 16.09 3.64
 2 -8 7 17.89 2.16
 2 -8 7 18.94 3.24
 -2 8 -8 3.84 2.46
 -2 8 -8 -0.11 3.26
 -2 8 -8 3.93 3.2
 -2 8 -8 3.2 2.6
 2 -8 8 2.9 3.29
 2 -8 8 3.52 1.65
 2 -8 8 4.32 2.94
 -2 8 -9 1.34 3.28
 -2 8 -9 1.23 2.73
 -2 8 -9 3.29 3.41
 -2 8 -9 0.22 2.55
 2 -8 9 2.6 2.85
 2 -8 9 2.48 1.9
 2 -8 9 2.57 2.92
 -2 8 -10 2.06 3.72
 -2 8 -10 1.71 3.88
 -2 8 -10 2.49 2.84
 -2 8 -10 -0.42 2.68
 2 -8 10 1.59 3.44
 2 -8 10 0.94 2.19
 2 -8 10 2.62 3.5
 -2 8 -11 0.55 4.04
 -2 8 -11 1.48 4.45
 -2 8 -11 0.9 4.03
 -2 8 -11 0.05 2.91
 2 -8 11 1.02 3.33
 2 -8 11 0.66 2.55
 2 -8 11 2.31 3.79
 -2 8 -12 1.2 4.54
 -2 8 -12 3.31 4.98
 -2 8 -12 1.75 4.5
 -2 8 -12 -0.48 3.08
 2 -8 12 -0.71 4.68
 2 -8 12 1.77 3.16
 -2 8 -13 -1.01 4.99
 -2 8 -13 -0.04 5.27
 -2 8 -13 1.68 4.99
 2 -8 13 -0.72 5.47
 2 -8 13 1.41 4.51
 -2 7 21 0.61 4.59
 -2 7 21 -3.01 4.87
 2 -7 -21 3.93 8.2
 -2 7 20 0.47 3.94
 -2 7 20 -2.2 4.38
 -2 7 20 1.65 4.08
 2 -7 -20 -2.37 4.84
 2 -7 -20 -0.64 3.83
 -2 7 19 3.83 3.63
 -2 7 19 2.95 4.2
 -2 7 19 4.65 3.97
 2 -7 -19 4.1 4.42
 2 -7 -19 4.2 3.5
 -2 7 18 28.11 4.28
 -2 7 18 25.12 4.09
 -2 7 18 32.04 4.63
 -2 7 18 27.43 2.88
 2 -7 -18 27.42 4.71
 2 -7 -18 31.47 4.05
 -2 7 17 5.11 2.97
 -2 7 17 4.01 3.59
 -2 7 17 8.5 2.17
 2 -7 -17 10.45 3.79
 2 -7 -17 4.06 2.83
 -2 7 16 1.09 3.71
 -2 7 16 3.81 2.64
 -2 7 16 1.57 3.03
 -2 7 16 2.24 2.78
 2 -7 -16 2.62 3.4
 2 -7 -16 2.82 2.56
 -2 7 15 5.72 3.34
 -2 7 15 5.23 2.5
 -2 7 15 5.43 2.45
 -2 7 15 4.28 2.64
 2 -7 -15 5.72 2.99
 2 -7 -15 5.11 2.86
 -2 7 14 0.23 2.67
 -2 7 14 0 2.17
 -2 7 14 0.09 1.9
 -2 7 14 1.1 2.28
 2 -7 -14 0.77 2.47
 2 -7 -14 -1.01 1.87
 2 -7 -14 1.13 4.11
 -2 7 13 1.95 2.36
 -2 7 13 2.35 2.06
 -2 7 13 0.71 2.28
 -2 7 13 2.7 2.12
 2 -7 -13 2.64 2.26
 2 -7 -13 1.76 1.8
 2 -7 -13 2.1 2.16
 -2 7 12 0.01 2.11
 -2 7 12 0.84 1.78
 -2 7 12 0.94 1.66
 -2 7 12 0.29 1.74
 2 -7 -12 0.17 1.87
 2 -7 -12 -1.02 1.47
 2 -7 -12 -0.15 1.66
 -2 7 11 11.53 2.25
 -2 7 11 13.46 2.09
 -2 7 11 12.18 2.48
 -2 7 11 11.38 2.06
 2 -7 -11 12.39 2.26
 2 -7 -11 10.5 1.56
 2 -7 -11 12.32 1.81
 -2 7 10 17.87 2.21
 -2 7 10 19.81 2.29
 -2 7 10 17.75 2.63
 -2 7 10 16.06 2.87
 -2 7 10 18.43 2.18
 2 -7 -10 15.64 2.2
 2 -7 -10 15.94 1.76
 2 -7 -10 18.83 1.95
 -2 7 9 257.14 4.93
 -2 7 9 260.1 5.06
 -2 7 9 240.46 5.85
 -2 7 9 246.16 5.06
 -2 7 9 262.21 5.04
 2 -7 -9 251.8 5.03
 2 -7 -9 245.43 3.53
 -2 7 8 4.28 2.11
 -2 7 8 4.63 1.38
 -2 7 8 4.8 0.77
 -2 7 8 3.62 1.62
 -2 7 8 4.22 1.65
 -2 7 8 4.09 1.28
 2 -7 -8 3.01 0.93
 -2 7 7 142.92 3.45
 -2 7 7 135.85 3.36
 -2 7 7 123.01 2.55
 -2 7 7 132.91 4
 -2 7 7 128.21 3.46
 -2 7 7 133.24 3.36
 2 -7 -7 127.8 3.44
 2 -7 -7 133.17 3.43
 2 -7 -7 130.08 2.63
 2 -7 -7 128 4.04
 -2 7 6 3.6 1.2
 -2 7 6 4.25 1.15
 -2 7 6 4.17 1.08
 -2 7 6 4.09 1.35
 -2 7 6 3.32 1.21
 -2 7 6 4.08 1.11
 2 -7 -6 2.97 1.37
 2 -7 -6 3.58 1.26
 2 -7 -6 5.1 1.15
 2 -7 -6 4.62 1.67
 2 -7 -6 2.92 0.79
 -2 7 5 44.7 2.14
 -2 7 5 47.05 2.11
 -2 7 5 46.93 2.29
 -2 7 5 43.6 2.27
 -2 7 5 43.37 2.14
 2 -7 -5 41.93 2.29
 2 -7 -5 44.42 2.23
 2 -7 -5 44.1 2.24
 2 -7 -5 40.69 2.31
 2 -7 -5 41.08 1.42
 -2 7 4 115.18 3.02
 -2 7 4 118.75 3.05
 -2 7 4 121.12 3.38
 -2 7 4 120.53 3.11
 -2 7 4 115.04 3.02
 -2 7 4 117.93 3.1
 2 -7 -4 113.54 3.2
 2 -7 -4 117.34 3.1
 2 -7 -4 121.47 3.35
 2 -7 -4 112.35 3.07
 -2 7 3 14.19 1.62
 -2 7 3 14.25 1.74
 -2 7 3 13.92 1.69
 -2 7 3 12.7 1.53
 2 -7 -3 11.5 1.68
 2 -7 -3 15.15 1.77
 2 -7 -3 13.69 1.89
 2 -7 -3 14.07 1.59
 2 -7 -3 13.23 1.35
 2 -7 -3 14.13 1.3
 -2 7 2 698.06 7.3
 -2 7 2 718.48 7.36
 -2 7 2 749.04 8.63
 -2 7 2 693.39 7.23
 -2 7 2 692.3 7.28
 2 -7 -2 664.5 7.28
 2 -7 -2 710.61 7.59
 2 -7 -2 718.01 8.33
 2 -7 -2 682.71 5.67
 2 -7 -2 694.51 5.9
 2 -7 -2 732.92 6.09
 -2 7 1 93.44 3.09
 -2 7 1 92.14 3.1
 -2 7 1 91.9 3.38
 -2 7 1 98.21 3.74
 2 -7 -1 85.36 3.18
 2 -7 -1 94.89 3.19
 2 -7 -1 84.32 3.63
 2 -7 -1 86.37 2.05
 2 -7 -1 85.8 2.67
 2 -7 -1 88.92 2.64
 -2 7 0 -0.67 1.16
 -2 7 0 -0.36 1.33
 -2 7 0 -0.18 1.17
 -2 7 0 -0.92 1.33
 2 -7 0 -0.96 1.22
 2 -7 0 0.2 0.65
 2 -7 0 -0.18 1.16
 2 -7 0 -0.15 0.99
 -2 7 -1 1.43 1.41
 -2 7 -1 0.91 1.61
 -2 7 -1 1.8 1.4
 -2 7 -1 0.44 1.34
 -2 7 -1 0.41 1.69
 2 -7 1 1.47 1.5
 2 -7 1 1.14 0.65
 2 -7 1 0.72 1.56
 2 -7 1 1.42 1.41
 -2 7 -2 62.32 3.21
 -2 7 -2 61.67 3.37
 -2 7 -2 69.14 3.5
 -2 7 -2 58.76 3.16
 2 -7 2 70.28 3.46
 2 -7 2 60.34 3.3
 2 -7 2 76.1 3.12
 -2 7 -3 18.27 2.45
 -2 7 -3 16.44 2.59
 -2 7 -3 15.8 2.73
 -2 7 -3 14.94 2.06
 2 -7 3 15.42 2.3
 2 -7 3 15.31 1.16
 2 -7 3 17.78 2.43
 2 -7 3 16.45 2.16
 -2 7 -4 7.55 2.08
 -2 7 -4 10.42 2.55
 -2 7 -4 8.64 2.16
 -2 7 -4 9.35 2.29
 2 -7 4 10.16 2.41
 2 -7 4 9.8 1.13
 2 -7 4 10.05 2.29
 -2 7 -5 -0.5 1.76
 -2 7 -5 0.68 2.34
 -2 7 -5 1.03 1.55
 2 -7 5 -0.63 2.39
 2 -7 5 0.62 1.83
 -2 7 -6 30.76 3.04
 -2 7 -6 32.33 3.35
 -2 7 -6 25.98 2.87
 2 -7 6 27.3 3.05
 2 -7 6 33.08 2.13
 2 -7 6 33.84 3.45
 -2 7 -7 15 3.16
 -2 7 -7 14.49 3.39
 -2 7 -7 14.5 2.65
 2 -7 7 12.22 3.22
 2 -7 7 16.58 1.87
 2 -7 7 14.52 2.92
 -2 7 -8 -1.33 2.56
 -2 7 -8 -0.21 2.98
 -2 7 -8 -0.78 1.91
 -2 7 -8 -0.04 2.05
 2 -7 8 1.26 2.95
 2 -7 8 0.24 1.63
 2 -7 8 -0.31 2.48
 -2 7 -9 21.4 3.92
 -2 7 -9 21.59 3.63
 -2 7 -9 22.18 3.38
 -2 7 -9 20.84 2.94
 2 -7 9 23.82 4.03
 2 -7 9 23.95 2.61
 2 -7 9 28.28 3.87
 -2 7 -10 26.63 4.4
 -2 7 -10 30.28 4.67
 -2 7 -10 26.93 4.46
 -2 7 -10 25.24 3.07
 2 -7 10 23.91 3.89
 2 -7 10 24.94 2.88
 2 -7 10 25.38 4.19
 -2 7 -11 46.97 5.66
 -2 7 -11 55.71 6.22
 -2 7 -11 48.76 5.72
 -2 7 -11 50.55 4.14
 2 -7 11 49.9 5.96
 2 -7 11 49.6 4.04
 2 -7 11 52.2 5.6
 -2 7 -12 16.52 4.65
 -2 7 -12 18.31 5.06
 -2 7 -12 16.86 4.71
 -2 7 -12 16.05 3.02
 2 -7 12 16.41 5.03
 2 -7 12 16.66 3.38
 2 -7 12 18.94 4.57
 -2 7 -13 15.14 5.21
 -2 7 -13 19.56 5.52
 -2 7 -13 18.1 5.23
 2 -7 13 13.04 5.5
 2 -7 13 19.48 3.91
 2 -7 13 20.67 4.99
 -2 7 -14 1.79 5.23
 -2 7 -14 0.51 4.92
 2 -7 14 1.62 5.42
 2 -7 14 1.31 3.88
 2 -7 14 1.92 5.36
 -2 6 21 1.12 4.69
 -2 6 21 5.2 5.24
 -2 6 21 -0.12 5.48
 2 -6 -21 1.95 5.83
 2 -6 -21 -0.2 4.48
 -2 6 20 2.7 4.13
 -2 6 20 1.34 4.52
 -2 6 20 6.17 4.63
 2 -6 -20 4.34 5.16
 2 -6 -20 4.03 3.77
 -2 6 19 -1.52 3.55
 -2 6 19 0.3 4.11
 -2 6 19 0.64 3.88
 2 -6 -19 0.74 3.99
 2 -6 -19 1.79 3.65
 -2 6 18 12.26 3.73
 -2 6 18 11.87 4.02
 -2 6 18 10.58 3.8
 2 -6 -18 10.04 4.29
 2 -6 -18 8.41 3.65
 -2 6 17 11.7 3.38
 -2 6 17 9.49 3.79
 -2 6 17 11.19 3.63
 -2 6 17 9.06 1.76
 2 -6 -17 8.29 3.53
 2 -6 -17 7.86 3.14
 -2 6 16 2.46 2.74
 -2 6 16 0.73 2.64
 -2 6 16 3.92 2.94
 2 -6 -16 0.43 3.1
 2 -6 -16 1.27 2.38
 -2 6 15 1.65 3.38
 -2 6 15 0.36 2.41
 -2 6 15 2.26 2.74
 -2 6 15 0.77 2.56
 2 -6 -15 3.29 2.47
 -2 6 14 7.81 3.13
 -2 6 14 6.14 2.42
 -2 6 14 6.73 2.91
 -2 6 14 6.11 2.57
 2 -6 -14 6.91 2.61
 2 -6 -14 6.92 2.39
 -2 6 13 0.99 2.42
 -2 6 13 -1.29 1.82
 -2 6 13 -0.79 2.3
 -2 6 13 1.26 1.96
 2 -6 -13 -0.75 2.06
 2 -6 -13 0.52 1.62
 2 -6 -13 -0.32 2.23
 -2 6 12 -0.69 2.06
 -2 6 12 -0.39 1.68
 -2 6 12 -1.32 2.04
 -2 6 12 -1.4 1.72
 2 -6 -12 -0.08 1.93
 2 -6 -12 0.48 1.64
 -2 6 11 -0.84 1.84
 -2 6 11 0.56 1.54
 -2 6 11 0.96 1.95
 -2 6 11 0.68 1.63
 2 -6 -11 -0.01 1.72
 2 -6 -11 0.79 1.41
 2 -6 -11 0.62 1.6
 -2 6 10 29.82 2.77
 -2 6 10 30.16 2.55
 -2 6 10 28.62 2.54
 -2 6 10 33.04 2.72
 2 -6 -10 27.54 2.53
 2 -6 -10 28.25 2.14
 2 -6 -10 28.68 2.31
 -2 6 9 10.39 1.76
 -2 6 9 14.25 1.9
 -2 6 9 10.42 2.07
 -2 6 9 8.95 1.82
 -2 6 9 11.99 1.74
 2 -6 -9 13.41 1.88
 2 -6 -9 12.3 1.47
 2 -6 -9 13.01 1.61
 -2 6 8 86.25 3.08
 -2 6 8 86.75 2.95
 -2 6 8 83.5 3.55
 -2 6 8 84.14 2.94
 2 -6 -8 82.69 3.09
 2 -6 -8 79.97 2.97
 2 -6 -8 84.45 2.48
 2 -6 -8 83.95 2.44
 -2 6 7 1.71 1.19
 -2 6 7 1.78 1.1
 -2 6 7 1.65 0.61
 -2 6 7 1.86 1.38
 -2 6 7 1.76 1.2
 -2 6 7 1.87 1.09
 2 -6 -7 1.53 1.24
 2 -6 -7 1.5 1.04
 2 -6 -7 1.44 1.52
 2 -6 -7 2.35 0.89
 2 -6 -7 1.77 0.98
 -2 6 6 10.4 1.65
 -2 6 6 9.91 1.34
 -2 6 6 10.51 1.22
 -2 6 6 9.84 1.6
 -2 6 6 7.82 1.33
 -2 6 6 9.8 1.34
 2 -6 -6 10.49 1.56
 2 -6 -6 8.95 1.43
 2 -6 -6 8.95 1.06
 2 -6 -6 10.19 1.77
 2 -6 -6 8.81 1.08
 2 -6 -6 7.97 1.05
 -2 6 5 29.14 1.84
 -2 6 5 26.71 1.68
 -2 6 5 26.44 1.58
 -2 6 5 27.43 1.94
 -2 6 5 25.97 1.74
 -2 6 5 27.69 1.7
 2 -6 -5 25.86 1.85
 2 -6 -5 25.54 1.63
 2 -6 -5 24.28 1.98
 2 -6 -5 27.59 1.43
 -2 6 4 68 2.35
 -2 6 4 71.89 2.4
 -2 6 4 72.41 2.46
 -2 6 4 68.51 2.49
 -2 6 4 69.16 2.34
 -2 6 4 70.35 2.32
 2 -6 -4 68.96 2.81
 2 -6 -4 71.44 2.49
 2 -6 -4 69.44 2.47
 2 -6 -4 64.11 2.38
 2 -6 -4 67.67 1.91
 2 -6 -4 67.47 1.9
 -2 6 3 64.42 2.36
 -2 6 3 72.18 2.61
 -2 6 3 68.31 2.26
 -2 6 3 69.84 2.39
 -2 6 3 66.56 2.4
 2 -6 -3 65.84 2.8
 2 -6 -3 72.37 2.47
 2 -6 -3 72.89 2.75
 2 -6 -3 67.32 2.27
 2 -6 -3 71.24 2.01
 2 -6 -3 67.28 1.94
 -2 6 2 152.27 3.46
 -2 6 2 151.41 3.44
 -2 6 2 153.77 3.82
 -2 6 2 150.27 3.45
 -2 6 2 148.76 3.33
 2 -6 -2 146.46 3.93
 2 -6 -2 149.37 3.78
 2 -6 -2 144.9 2.82
 2 -6 -2 145.44 2.88
 2 -6 -2 150.91 2.93
 -2 6 1 185.25 3.89
 -2 6 1 196.15 4.04
 -2 6 1 205.04 4.6
 -2 6 1 190.44 3.9
 -2 6 1 192.96 3.93
 2 -6 -1 185.58 4
 2 -6 -1 193.38 4.05
 2 -6 -1 186.29 2.86
 2 -6 -1 179.64 3.41
 2 -6 -1 193.46 3.53
 -2 6 0 1.74 1.16
 -2 6 0 1.59 1.28
 -2 6 0 1.53 1.45
 2 -6 0 2.51 1.4
 2 -6 0 2.6 1.31
 2 -6 0 2.64 1.64
 2 -6 0 2.02 0.74
 2 -6 0 1.74 1.28
 2 -6 0 2.62 1.14
 -2 6 -1 0.99 1.22
 -2 6 -1 0.23 1.36
 -2 6 -1 0.23 1.52
 -2 6 -1 0.43 1.23
 -2 6 -1 -0.19 1.39
 2 -6 1 0.5 1.48
 2 -6 1 0.61 1.28
 2 -6 1 1.2 1.8
 2 -6 1 0.37 0.67
 2 -6 1 1.47 1.3
 2 -6 1 0.66 1.09
 -2 6 -2 -0.2 0.98
 -2 6 -2 0.05 1.52
 -2 6 -2 -0.43 1.59
 -2 6 -2 -0.4 1.24
 -2 6 -2 -0.8 1.56
 2 -6 2 0.19 1.3
 2 -6 2 -0.32 1.4
 2 -6 2 -0.23 1.21
 -2 6 -3 17.29 2.21
 -2 6 -3 15.67 2.4
 -2 6 -3 15.62 2.15
 -2 6 -3 15.5 1.86
 2 -6 3 16.68 2.34
 2 -6 3 14.71 1.23
 2 -6 3 14.22 2.19
 2 -6 3 16.81 2.09
 -2 6 -4 11.34 2.1
 -2 6 -4 13.36 2.57
 -2 6 -4 13.43 2.49
 -2 6 -4 13.35 2.2
 2 -6 4 13.55 2.11
 -2 6 -5 1.88 1.82
 -2 6 -5 1.6 2.4
 -2 6 -5 0.62 2.05
 -2 6 -5 2.81 1.95
 2 -6 5 1.99 1.57
 2 -6 5 1.11 1.05
 2 -6 5 0.61 1.7
 -2 6 -6 30.32 3.28
 -2 6 -6 36.71 3.74
 -2 6 -6 33.77 3.39
 2 -6 6 35.64 3.55
 2 -6 6 32.62 2.17
 2 -6 6 36.49 3.3
 -2 6 -7 0.47 1.71
 -2 6 -7 -1.18 1.73
 -2 6 -7 2.49 2.33
 2 -6 7 0.06 2.37
 2 -6 7 0.18 1.37
 2 -6 7 0.44 2.15
 -2 6 -8 46.67 4.33
 -2 6 -8 46.71 4.53
 -2 6 -8 42.55 4.19
 -2 6 -8 43.38 2.95
 2 -6 8 47.93 4.5
 2 -6 8 45.1 2.95
 2 -6 8 47.6 4.08
 -2 6 -9 28.3 4
 -2 6 -9 32.13 4.24
 -2 6 -9 27.55 3.85
 -2 6 -9 26.9 2.98
 2 -6 9 31.97 4.17
 2 -6 9 25.74 2.87
 2 -6 9 29.78 3.8
 -2 6 -10 26.04 3.71
 -2 6 -10 23.24 4.01
 -2 6 -10 20.18 3.3
 -2 6 -10 22.48 2.69
 2 -6 10 27.4 4.22
 2 -6 10 23.22 2.85
 -2 6 -11 0.92 2.62
 -2 6 -11 1.03 3.38
 -2 6 -11 1.08 3.32
 -2 6 -11 1.93 2.13
 2 -6 11 1.65 3.26
 -2 6 -12 48.96 4.97
 -2 6 -12 57.34 6.17
 -2 6 -12 55.75 5.86
 -2 6 -12 53.95 3.55
 2 -6 12 57.98 6.4
 2 -6 12 51.07 4.47
 2 -6 12 64.69 5.95
 -2 6 -13 10.36 4.42
 -2 6 -13 13.12 4.8
 -2 6 -13 15.14 4.65
 -2 6 -13 11.39 2.45
 2 -6 13 12.54 4.98
 2 -6 13 12.47 3.41
 2 -6 13 11.06 4.43
 -2 6 -14 25.19 5.81
 -2 6 -14 27.42 5.72
 -2 6 -14 23.54 6.13
 2 -6 14 25.12 4.96
 2 -6 14 23.76 4.31
 2 -6 14 27.01 5.44
 -2 6 -15 3.44 5.38
 -2 6 -15 3.28 5.37
 -2 6 -15 2.62 5.13
 2 -6 15 4.93 6.47
 2 -6 15 3.27 4.26
 2 -6 15 3.63 5.05
 -2 5 21 20.83 4.7
 2 -5 -21 20.15 6.27
 -2 5 20 1.05 3.46
 -2 5 20 -1.07 4.53
 2 -5 -20 2.02 4.65
 2 -5 -20 1.22 3.88
 -2 5 19 17.2 4.45
 -2 5 19 15.14 4.84
 -2 5 19 20.64 4.79
 2 -5 -19 17.46 5.13
 2 -5 -19 19.37 4.64
 -2 5 18 21.12 4.3
 -2 5 18 21.2 3.95
 -2 5 18 21.23 4.39
 2 -5 -18 19.83 4.72
 2 -5 -18 19.65 4.19
 -2 5 17 23.89 3.93
 -2 5 17 25.5 4.51
 -2 5 17 26.84 4.18
 2 -5 -17 27.75 4.34
 2 -5 -17 26.13 3.75
 -2 5 16 7.44 3.06
 -2 5 16 7.66 3.2
 2 -5 -16 6.51 3.44
 2 -5 -16 7.96 2.79
 -2 5 15 62.95 4.53
 -2 5 15 51.99 4.78
 -2 5 15 63.77 4.65
 2 -5 -15 58.2 4.66
 2 -5 -15 59.2 4.36
 -2 5 14 20.29 3.7
 -2 5 14 19.76 3.06
 -2 5 14 19.73 3.44
 -2 5 14 20.39 3.18
 2 -5 -14 18.74 3.35
 2 -5 -14 16.1 2.59
 -2 5 13 2.76 2.68
 -2 5 13 -0.78 1.81
 -2 5 13 0.29 2.27
 -2 5 13 0.6 2.09
 2 -5 -13 -0.29 2.23
 2 -5 -13 0.55 1.78
 -2 5 12 1.13 2.18
 -2 5 12 -0.38 1.74
 -2 5 12 -0.37 1.99
 -2 5 12 -0.7 1.28
 2 -5 -12 -1.26 1.92
 2 -5 -12 0.76 1.76
 2 -5 -12 -0.11 2.15
 -2 5 11 7.64 2.22
 -2 5 11 7.28 1.95
 -2 5 11 6.58 2.21
 2 -5 -11 6.81 1.97
 2 -5 -11 5.95 1.8
 2 -5 -11 4.01 1.99
 -2 5 10 12.8 2.18
 -2 5 10 14.13 1.98
 -2 5 10 11.13 2.28
 -2 5 10 10.96 1.92
 2 -5 -10 13.18 2.12
 2 -5 -10 12.51 1.71
 2 -5 -10 15.49 2.11
 -2 5 9 0.35 1.44
 -2 5 9 0.35 1.25
 -2 5 9 0.91 1.19
 -2 5 9 1.03 1.5
 -2 5 9 1.76 1.34
 2 -5 -9 1.42 1.43
 2 -5 -9 0.07 1.2
 2 -5 -9 0 1.2
 -2 5 8 141.59 3.7
 -2 5 8 142.47 3.77
 -2 5 8 134.17 4.22
 -2 5 8 137.43 4.27
 -2 5 8 138.11 3.65
 2 -5 -8 137.23 3.8
 2 -5 -8 127.87 3.67
 2 -5 -8 141.21 3.25
 2 -5 -8 139.12 3.3
 -2 5 7 13.67 1.7
 -2 5 7 16.02 1.78
 -2 5 7 17.09 2.05
 -2 5 7 14.73 1.75
 -2 5 7 16.24 1.65
 2 -5 -7 15.63 1.86
 2 -5 -7 15.88 0.63
 2 -5 -7 18.64 2.17
 2 -5 -7 16.12 1.52
 2 -5 -7 15.32 1.62
 -2 5 6 1.05 1.02
 -2 5 6 0.16 0.95
 -2 5 6 0.95 0.58
 -2 5 6 1.46 1.19
 -2 5 6 -0.2 0.97
 -2 5 6 0.29 0.92
 2 -5 -6 0.73 0.59
 2 -5 -6 0.81 1.01
 2 -5 -6 0.84 0.86
 2 -5 -6 1.3 0.96
 -2 5 5 4.33 1.11
 -2 5 5 3.12 1.16
 -2 5 5 3.08 1.06
 -2 5 5 4 1.02
 2 -5 -5 3.88 1.16
 2 -5 -5 4.56 1.11
 2 -5 -5 3.96 0.86
 2 -5 -5 3.66 1.21
 2 -5 -5 4.55 0.95
 2 -5 -5 5.16 0.99
 -2 5 4 104.66 3.11
 -2 5 4 109.32 2.51
 -2 5 4 106.76 2.88
 -2 5 4 100.88 2.68
 -2 5 4 99.21 2.57
 2 -5 -4 97.35 2.68
 2 -5 -4 100.76 2.74
 2 -5 -4 105.63 2.48
 2 -5 -4 104.59 2.85
 2 -5 -4 107.25 2.33
 2 -5 -4 101.15 2.26
 -2 5 3 35.01 1.76
 -2 5 3 37.53 1.81
 -2 5 3 36.93 1.83
 -2 5 3 38.43 1.81
 -2 5 3 35.06 1.72
 2 -5 -3 36.46 1.89
 2 -5 -3 35.37 1.8
 2 -5 -3 38.05 1.86
 2 -5 -3 34.47 1.83
 2 -5 -3 38.34 1.64
 2 -5 -3 36.78 1.59
 -2 5 2 108.97 2.79
 -2 5 2 117.65 2.86
 -2 5 2 113.27 2.99
 -2 5 2 112.01 2.77
 -2 5 2 112.4 2.76
 2 -5 -2 111.52 2.89
 2 -5 -2 116.91 2.97
 2 -5 -2 113.24 3.02
 2 -5 -2 111.44 2.51
 2 -5 -2 113.02 2.55
 2 -5 -2 113.57 2.54
 -2 5 1 0.06 0.92
 -2 5 1 0.21 0.98
 -2 5 1 0.42 1.05
 -2 5 1 0.66 0.97
 -2 5 1 1.26 0.96
 2 -5 -1 0.12 1.02
 2 -5 -1 -0.14 0.93
 2 -5 -1 -1.19 1.12
 2 -5 -1 0.38 0.7
 2 -5 -1 -0.36 0.94
 2 -5 -1 -0.3 0.78
 -2 5 0 0.81 1.04
 -2 5 0 0.43 1.09
 -2 5 0 0.75 1.25
 -2 5 0 -0.81 0.74
 2 -5 0 -0.25 0.93
 2 -5 0 0.89 1.39
 2 -5 0 0.48 0.68
 2 -5 0 0.55 0.99
 2 -5 0 0.55 0.9
 -2 5 -1 291.38 5.08
 -2 5 -1 304.87 5.14
 -2 5 -1 308.7 5.68
 -2 5 -1 295.15 4.92
 -2 5 -1 292.82 4.97
 2 -5 1 289.03 5.09
 2 -5 1 302.22 5.21
 2 -5 1 296.79 5.39
 2 -5 1 284.43 4.6
 2 -5 1 304.17 4.76
 -2 5 -2 28.13 2.22
 -2 5 -2 27.7 2.32
 -2 5 -2 28.13 2.52
 -2 5 -2 29.99 2.23
 -2 5 -2 27.06 2.31
 2 -5 2 28.55 2.43
 2 -5 2 25.24 2.15
 2 -5 2 25.52 2.61
 2 -5 2 24.67 2.14
 2 -5 2 31.39 2.11
 -2 5 -3 191.78 4.6
 -2 5 -3 196.9 4.81
 -2 5 -3 203.3 5.22
 -2 5 -3 191.05 4.51
 -2 5 -3 187.96 4.66
 2 -5 3 190.91 4.77
 2 -5 3 181.69 4.19
 2 -5 3 198.45 4.51
 -2 5 -4 3.78 1.59
 -2 5 -4 3.15 1.77
 -2 5 -4 4.06 1.34
 2 -5 4 4.41 1.77
 2 -5 4 3.87 0.99
 2 -5 4 2.61 1.81
 2 -5 4 1.89 1.5
 -2 5 -5 47.79 3.21
 -2 5 -5 46.72 3.06
 -2 5 -5 46.74 3.03
 -2 5 -5 48.91 3.2
 2 -5 5 51.5 3.35
 2 -5 5 46.69 2.1
 2 -5 5 48.91 3.1
 -2 5 -6 31.24 3.11
 -2 5 -6 34.23 3.4
 -2 5 -6 30.18 3.08
 2 -5 6 35.25 3.89
 2 -5 6 29.72 2.07
 2 -5 6 31.77 2.57
 -2 5 -7 56.57 3.53
 -2 5 -7 56.63 4.08
 -2 5 -7 60.82 3.93
 2 -5 7 59.56 3.63
 2 -5 7 59.1 2.84
 2 -5 7 59 3.79
 -2 5 -8 11.86 2.89
 -2 5 -8 13.73 2.61
 -2 5 -8 13.46 2.83
 2 -5 8 15.16 3.09
 2 -5 8 15.7 2.12
 2 -5 8 14.01 2.37
 -2 5 -9 34.33 3.47
 -2 5 -9 35.8 4.22
 -2 5 -9 35.59 4.07
 -2 5 -9 31.58 2.64
 2 -5 9 33.41 4.05
 2 -5 9 29.58 2.9
 2 -5 9 30.26 3.62
 -2 5 -10 4.38 2.38
 -2 5 -10 4.01 3.04
 -2 5 -10 4.46 2.89
 -2 5 -10 2 1.72
 2 -5 10 2.11 3.01
 2 -5 10 4.01 2.19
 2 -5 10 3.38 2.15
 -2 5 -11 4.11 3.06
 -2 5 -11 2.48 2.48
 -2 5 -11 1.01 2.23
 -2 5 -11 0.85 1.73
 2 -5 11 -0.86 3.23
 2 -5 11 0.44 2.07
 2 -5 11 1.16 2.97
 -2 5 -12 4.31 2.87
 -2 5 -12 2.08 2.65
 -2 5 -12 2.14 3.37
 -2 5 -12 3.11 1.85
 2 -5 12 1.43 3.67
 2 -5 12 3.02 2.76
 2 -5 12 2.25 3.37
 -2 5 -13 5.2 3.23
 -2 5 -13 1.4 3.73
 -2 5 -13 4.87 3.77
 2 -5 13 6.04 4.15
 2 -5 13 5.51 3.17
 2 -5 13 5.89 3.87
 -2 5 -14 3.38 4.41
 -2 5 -14 -1.53 4.07
 -2 5 -14 0.01 4.04
 2 -5 14 1.09 3.36
 2 -5 14 1.94 3.26
 2 -5 14 2.22 4.08
 -2 5 -15 6.71 5.15
 -2 5 -15 1.48 4.66
 2 -5 15 3.52 5.17
 2 -5 15 4.85 4.08
 2 -5 15 5.73 3.62
 -2 5 -16 0.09 5.01
 -2 5 -16 -0.01 5.21
 -2 5 -16 -1.11 5.1
 2 -5 16 -2.01 5.1
 2 -5 16 -1.96 4.9
 -2 4 20 6.75 4.65
 -2 4 20 4.79 4.79
 2 -4 -20 8.76 5.6
 2 -4 -20 7.09 4.36
 -2 4 19 1.13 3.6
 -2 4 19 1.08 4.27
 -2 4 19 -1.82 4.05
 2 -4 -19 -0.85 4.62
 2 -4 -19 0.21 3.7
 -2 4 18 6.34 3.64
 -2 4 18 8.75 3.91
 -2 4 18 10.38 4.09
 2 -4 -18 6.35 4.15
 2 -4 -18 8.26 3.6
 -2 4 17 16.4 3.87
 -2 4 17 17.96 4
 2 -4 -17 10.52 3.83
 2 -4 -17 15.26 1.92
 2 -4 -17 13.94 3.81
 -2 4 16 1.32 2.86
 2 -4 -16 1.85 3.32
 2 -4 -16 2.37 0.85
 2 -4 -16 3.99 2.78
 -2 4 15 17.51 3.21
 -2 4 15 15.39 2.98
 -2 4 15 15.12 3.31
 2 -4 -15 16.18 3.03
 2 -4 -15 16.32 1.07
 2 -4 -15 13.49 2.95
 -2 4 14 3.51 2.48
 -2 4 14 4.53 2.75
 -2 4 14 4.78 2.54
 2 -4 -14 5.94 2.85
 2 -4 -14 2.16 0.54
 2 -4 -14 4.21 2.54
 -2 4 13 27.53 3.6
 -2 4 13 24.32 3.04
 -2 4 13 25.6 3.44
 -2 4 13 26.79 3.33
 2 -4 -13 24.91 3.32
 2 -4 -13 26.49 2.99
 -2 4 12 0.94 2.46
 -2 4 12 0.59 1.73
 -2 4 12 2.45 2.1
 -2 4 12 1.99 1.96
 2 -4 -12 0.82 1.91
 2 -4 -12 -0.4 1.85
 -2 4 11 0.74 2.05
 -2 4 11 1.98 1.66
 -2 4 11 1.03 1.8
 -2 4 11 1.42 1.71
 2 -4 -11 1.35 1.79
 2 -4 -11 0.71 1.53
 2 -4 -11 2.09 1.89
 -2 4 10 57.5 3.3
 -2 4 10 54.4 2.96
 -2 4 10 58.43 3.16
 2 -4 -10 54.11 3.2
 2 -4 -10 55.93 2.83
 2 -4 -10 55.28 2.95
 -2 4 9 29.24 2.66
 -2 4 9 26.55 2.3
 -2 4 9 27.08 2.62
 -2 4 9 24.69 2.45
 -2 4 9 29.67 2.37
 2 -4 -9 27.03 2.41
 2 -4 -9 27 2.1
 2 -4 -9 30.19 2.3
 -2 4 8 231.76 4.69
 -2 4 8 240.26 4.8
 -2 4 8 234.27 5.33
 -2 4 8 227.66 4.63
 -2 4 8 239.44 4.73
 2 -4 -8 241.64 4.89
 2 -4 -8 232.12 4.79
 2 -4 -8 232.42 4.33
 2 -4 -8 240.67 4.42
 -2 4 7 11.02 1.62
 -2 4 7 9.39 1.47
 -2 4 7 8.56 1.64
 -2 4 7 7.2 1.46
 -2 4 7 10.84 1.53
 2 -4 -7 8.27 1.43
 2 -4 -7 7.65 1.58
 2 -4 -7 7.32 1.48
 2 -4 -7 9.41 1.42
 2 -4 -7 8.12 1.35
 -2 4 6 226.16 4.06
 -2 4 6 234.64 4.16
 -2 4 6 230.82 4.66
 -2 4 6 221.08 3.97
 -2 4 6 238.05 4.13
 2 -4 -6 226.06 4.17
 2 -4 -6 231.71 2.01
 2 -4 -6 231.93 4.6
 2 -4 -6 233.54 3.72
 2 -4 -6 231.49 3.68
 -2 4 5 53.82 2.12
 -2 4 5 51.86 2.09
 -2 4 5 57.82 1.43
 -2 4 5 51.6 2.35
 -2 4 5 50.58 2.05
 -2 4 5 52.25 2.05
 2 -4 -5 52.28 2.15
 2 -4 -5 54.38 2.55
 2 -4 -5 53.89 1.41
 2 -4 -5 52.62 2.4
 2 -4 -5 51.98 1.85
 2 -4 -5 54.56 1.98
 -2 4 4 4.91 1.05
 -2 4 4 5.71 0.82
 -2 4 4 5.87 1.16
 -2 4 4 4.75 1.01
 -2 4 4 4.98 1
 2 -4 -4 5.02 1.08
 2 -4 -4 4.59 1.04
 2 -4 -4 4.94 0.83
 2 -4 -4 4.54 1.1
 2 -4 -4 4.82 0.9
 2 -4 -4 4.13 0.96
 -2 4 3 84.05 2.39
 -2 4 3 91.72 2.83
 -2 4 3 94.46 2.28
 -2 4 3 86.23 2.39
 -2 4 3 83.32 2.28
 -2 4 3 83.77 2.26
 2 -4 -3 82.86 2.37
 2 -4 -3 89.62 2.44
 2 -4 -3 84.3 2.13
 2 -4 -3 83.14 2.36
 2 -4 -3 86.04 2.1
 2 -4 -3 82.89 2.14
 -2 4 2 158.24 3.11
 -2 4 2 162.31 3.16
 -2 4 2 173.92 3.22
 -2 4 2 163.28 3.05
 -2 4 2 158.48 3.02
 2 -4 -2 163.67 3.23
 2 -4 -2 168.27 3.23
 2 -4 -2 159.88 3.08
 2 -4 -2 161.7 2.87
 2 -4 -2 161.32 2.83
 -2 4 1 175.85 3.36
 -2 4 1 173.97 3.32
 -2 4 1 173.05 3.5
 -2 4 1 177.12 3.28
 -2 4 1 179.23 3.3
 2 -4 -1 170.34 3.36
 2 -4 -1 179.06 3.54
 2 -4 -1 174.93 2.79
 2 -4 -1 174.08 3.06
 2 -4 -1 175.06 3.08
 -2 4 0 12.45 1.42
 -2 4 0 13.8 1.51
 -2 4 0 12.54 1.55
 -2 4 0 12.01 1.45
 -2 4 0 12.11 1.39
 2 -4 0 13.85 1.57
 2 -4 0 12.99 1.43
 2 -4 0 13.24 1.41
 2 -4 0 12.84 1.41
 2 -4 0 14.26 1.39
 -2 4 -1 6.35 1.3
 -2 4 -1 7.33 1.39
 -2 4 -1 6.87 1.26
 -2 4 -1 6.58 1.35
 2 -4 1 7.42 1.21
 2 -4 1 6.19 1.16
 2 -4 1 5.86 1.48
 2 -4 1 7.25 1.29
 2 -4 1 6.54 1.06
 -2 4 -2 44.69 2.17
 -2 4 -2 46.26 2.41
 -2 4 -2 47.29 2.66
 -2 4 -2 44.9 2.13
 -2 4 -2 44.66 2.4
 2 -4 2 45.39 2.21
 2 -4 2 42.39 2.03
 2 -4 2 43.6 2.24
 -2 4 -3 39.08 2.47
 -2 4 -3 37.18 2.23
 -2 4 -3 43.38 2.77
 -2 4 -3 40.16 2.45
 -2 4 -3 38.73 2.5
 2 -4 3 35.69 2.57
 2 -4 3 41.41 2.54
 2 -4 3 39.9 2.77
 2 -4 3 35.22 2.39
 2 -4 3 40.46 2.12
 -2 4 -4 82.17 3.38
 -2 4 -4 82.78 3.51
 -2 4 -4 89.2 3.66
 -2 4 -4 82.62 3.32
 -2 4 -4 78.84 3.07
 2 -4 4 76.53 3.45
 2 -4 4 88.21 3.3
 2 -4 4 75.84 3.54
 2 -4 4 77.95 3.26
 2 -4 4 85.33 3.27
 -2 4 -5 23.47 2.91
 -2 4 -5 24.08 2.77
 -2 4 -5 22.49 2.62
 -2 4 -5 22.92 2.44
 2 -4 5 27.1 2.64
 2 -4 5 23.36 1.74
 2 -4 5 24.37 2.23
 2 -4 5 25.1 2.46
 -2 4 -6 32.46 2.96
 -2 4 -6 34.58 3.34
 -2 4 -6 35.94 3.17
 -2 4 -6 32.66 2.9
 2 -4 6 35.64 3
 2 -4 6 37.26 2.18
 2 -4 6 38.2 2.59
 -2 4 -7 5.88 1.8
 -2 4 -7 4.64 1.71
 -2 4 -7 5.05 1.67
 2 -4 7 4.18 1.49
 2 -4 7 4.73 1.62
 -2 4 -8 0.43 2.15
 -2 4 -8 3.63 2.35
 -2 4 -8 1.37 1.55
 2 -4 8 2.1 1.76
 2 -4 8 1.6 1.53
 2 -4 8 3.22 1.65
 -2 4 -9 10.77 2.45
 -2 4 -9 8.25 2.64
 -2 4 -9 8.22 2.63
 2 -4 9 9.24 2.82
 2 -4 9 8.1 2.08
 2 -4 9 10.75 2.75
 -2 4 -10 -0.05 2.42
 -2 4 -10 1.04 2
 -2 4 -10 -0.3 2.42
 -2 4 -10 1.59 1.4
 2 -4 10 2.27 2.76
 2 -4 10 0.69 1.94
 2 -4 10 1.64 2.46
 -2 4 -11 1.69 2.85
 -2 4 -11 1.95 2.85
 -2 4 -11 2.28 2.84
 -2 4 -11 -0.24 1.4
 2 -4 11 1.48 3.02
 2 -4 11 0.22 1.99
 2 -4 11 0.34 2.06
 -2 4 -12 0.41 3.04
 -2 4 -12 1.35 3.18
 -2 4 -12 0.34 2.21
 -2 4 -12 1.92 1.44
 2 -4 12 2.78 3.21
 2 -4 12 0.28 2.49
 2 -4 12 1.1 2.28
 -2 4 -13 15.86 3.57
 -2 4 -13 18.88 4.15
 -2 4 -13 13.16 3.9
 2 -4 13 15.51 3.58
 2 -4 13 17.47 3.39
 2 -4 13 13.28 3.16
 -2 4 -14 2.76 3.98
 -2 4 -14 2.59 3.73
 -2 4 -14 3.46 2.92
 2 -4 14 2.04 4.11
 2 -4 14 4.5 3.12
 2 -4 14 4.16 2.98
 -2 4 -15 5.8 4.78
 -2 4 -15 3.97 4.08
 -2 4 -15 3.77 4.35
 2 -4 15 6.59 4.75
 2 -4 15 7.39 3.95
 2 -4 15 6.35 4.4
 -2 4 -16 12.69 5.18
 -2 4 -16 11.17 4.82
 -2 4 -16 13.64 5.9
 2 -4 16 10.57 4.37
 2 -4 16 13.24 5.8
 -2 3 20 -0.63 4.59
 -2 3 20 0.44 4.76
 -2 3 20 -1.78 4.76
 2 -3 -20 1.41 5.48
 2 -3 -20 -1.17 4.37
 -2 3 19 0.35 4.15
 -2 3 19 1.01 3.19
 -2 3 19 0.78 4.16
 2 -3 -19 -0.12 4.75
 2 -3 -19 -1.34 4.32
 -2 3 18 1.56 3.79
 -2 3 18 0.2 3.77
 -2 3 18 0.42 3.64
 2 -3 -18 -0.03 1.97
 2 -3 -18 2.52 3.62
 -2 3 17 -0.1 3.06
 -2 3 17 1.42 2.69
 -2 3 17 -0.64 3.38
 2 -3 -17 0.95 3.59
 2 -3 -17 0.21 1.77
 2 -3 -17 -0.42 3.47
 -2 3 16 -0.67 2.76
 -2 3 16 0.8 2.26
 2 -3 -16 1.12 3.42
 2 -3 -16 0.24 1.49
 2 -3 -16 -0.29 2.72
 -2 3 15 1.75 2.76
 -2 3 15 0.14 2.09
 -2 3 15 0.19 2.73
 2 -3 -15 0.54 2.72
 2 -3 -15 0.55 1.35
 2 -3 -15 2.86 2.59
 -2 3 14 4.75 2.47
 -2 3 14 3.52 2.61
 -2 3 14 3.09 2
 2 -3 -14 6.51 2.99
 2 -3 -14 5.3 1.33
 2 -3 -14 7.37 2.6
 -2 3 13 2.66 2.29
 -2 3 13 2.28 2.32
 -2 3 13 2.45 1.79
 2 -3 -13 1.94 1.91
 2 -3 -13 2.6 1.1
 2 -3 -13 1.44 2
 -2 3 12 -1.24 1.83
 -2 3 12 -1.06 1.4
 -2 3 12 0.18 2.04
 -2 3 12 -0.89 1.88
 2 -3 -12 -0.34 2.12
 2 -3 -12 -0.97 1.77
 -2 3 11 132 4.89
 -2 3 11 136.79 4.73
 -2 3 11 136.3 5.03
 -2 3 11 134.48 4.42
 2 -3 -11 134.72 4.85
 2 -3 -11 143.45 2.34
 2 -3 -11 135.71 4.43
 -2 3 10 10.28 2.31
 -2 3 10 10.74 2.06
 -2 3 10 10.19 2.01
 2 -3 -10 9.81 2.12
 2 -3 -10 10.08 0.92
 2 -3 -10 7.99 1.75
 2 -3 -10 9.39 2.08
 -2 3 9 21.58 2.52
 -2 3 9 25.8 2.06
 -2 3 9 24.31 2.54
 -2 3 9 23.93 2.11
 -2 3 9 24.33 1.99
 2 -3 -9 23.89 2.09
 2 -3 -9 24.89 0.9
 2 -3 -9 23.82 2.13
 2 -3 -9 25.75 2.27
 -2 3 8 4.88 1.52
 -2 3 8 5.08 1.47
 -2 3 8 4.77 1.31
 -2 3 8 4.96 1.29
 -2 3 8 3.44 1.36
 2 -3 -8 3.91 1.49
 2 -3 -8 4.77 1.37
 2 -3 -8 1.18 0.34
 2 -3 -8 4.06 0.43
 2 -3 -8 3.77 1.26
 2 -3 -8 4.71 1.46
 -2 3 7 189.86 4.15
 -2 3 7 197.36 4.23
 -2 3 7 190.7 4.42
 -2 3 7 183.15 4.01
 -2 3 7 208.18 4.24
 2 -3 -7 191.93 4.21
 2 -3 -7 186.92 4.02
 2 -3 -7 196.93 1.5
 2 -3 -7 180.73 4.47
 2 -3 -7 192.98 3.86
 2 -3 -7 192.61 3.87
 -2 3 6 53.74 2.34
 -2 3 6 57.35 2.38
 -2 3 6 50.82 2.51
 -2 3 6 50.92 2.06
 -2 3 6 52.02 2.25
 2 -3 -6 54.8 2.34
 2 -3 -6 54.1 2.38
 2 -3 -6 56.67 0.99
 2 -3 -6 55.06 2.17
 2 -3 -6 53.39 2.16
 -2 3 5 195.31 3.63
 -2 3 5 197.22 3.67
 -2 3 5 189.14 3.84
 -2 3 5 189.83 3.51
 -2 3 5 196.15 3.58
 2 -3 -5 195.45 3.67
 2 -3 -5 197.26 2.04
 2 -3 -5 181.91 3.73
 2 -3 -5 188.75 3.32
 2 -3 -5 196.69 3.37
 -2 3 4 9.05 1.23
 -2 3 4 8.72 1.15
 -2 3 4 9.21 0.82
 -2 3 4 10.31 1.35
 -2 3 4 8.92 1.15
 -2 3 4 9.61 1
 2 -3 -4 7.6 1.14
 2 -3 -4 10.91 1.43
 2 -3 -4 9.15 0.85
 2 -3 -4 9.09 1.31
 2 -3 -4 7.41 1.02
 2 -3 -4 9.12 1.1
 -2 3 3 20.98 1.41
 -2 3 3 22.62 1.4
 -2 3 3 24.55 1.21
 -2 3 3 22.09 1.48
 -2 3 3 22.79 1.42
 -2 3 3 21.69 1.36
 2 -3 -3 21.66 1.48
 2 -3 -3 22.77 1.42
 2 -3 -3 23.17 1.22
 2 -3 -3 21.73 1.32
 2 -3 -3 21.75 1.3
 2 -3 -3 22.38 1.33
 -2 3 2 440.45 4.78
 -2 3 2 428.33 4.67
 -2 3 2 451.44 4.46
 -2 3 2 427.57 4.53
 -2 3 2 424.01 4.52
 -2 3 2 428.63 4.58
 2 -3 -2 433.46 4.74
 2 -3 -2 436.46 4.8
 2 -3 -2 446.43 4.4
 2 -3 -2 418.17 4.44
 2 -3 -2 431.18 4.39
 2 -3 -2 420.69 4.29
 -2 3 1 20.68 1.38
 -2 3 1 24.06 1.44
 -2 3 1 23.06 1.47
 -2 3 1 22.73 1.42
 -2 3 1 25.47 1.3
 2 -3 -1 21.23 1.46
 2 -3 -1 21.94 1.43
 2 -3 -1 22.43 1.47
 2 -3 -1 23.68 1.33
 2 -3 -1 21.55 1.35
 -2 3 0 166.71 3.25
 -2 3 0 166.37 3.22
 -2 3 0 165.5 3.34
 -2 3 0 162.17 3.1
 -2 3 0 159.54 3.08
 2 -3 0 159.94 3.18
 2 -3 0 161.17 3.2
 2 -3 0 165 3.32
 2 -3 0 154.9 2.93
 2 -3 0 161.4 3.01
 -2 3 -1 2.75 0.84
 -2 3 -1 1.87 1.05
 -2 3 -1 2.97 0.91
 -2 3 -1 2.13 1.01
 2 -3 1 2.63 1.11
 2 -3 1 2.09 0.83
 2 -3 1 2.39 0.94
 2 -3 1 2.41 0.96
 2 -3 1 2.52 0.78
 -2 3 -2 11.32 1.5
 -2 3 -2 10.67 1.49
 -2 3 -2 11.06 1.57
 -2 3 -2 9.8 1.44
 2 -3 2 10.97 1.54
 2 -3 2 11.53 1.55
 2 -3 2 9.6 1.36
 2 -3 2 11.18 1.45
 2 -3 2 11.7 1.24
 -2 3 -3 5.5 1.39
 -2 3 -3 5.59 1.49
 -2 3 -3 6.78 1.31
 -2 3 -3 6.52 1.41
 -2 3 -3 6.34 1.48
 2 -3 3 5.44 1.24
 2 -3 3 5.87 1.44
 2 -3 3 6.24 1.61
 2 -3 3 5.15 1.41
 2 -3 3 7.22 1.4
 -2 3 -4 211.28 4.75
 -2 3 -4 204.16 4.65
 -2 3 -4 217.81 4.75
 -2 3 -4 206.46 4.42
 -2 3 -4 204.95 4.36
 2 -3 4 192.48 4.57
 2 -3 4 211.27 4.74
 2 -3 4 209.83 4.79
 2 -3 4 211.52 4.53
 -2 3 -5 30.09 2.2
 -2 3 -5 31.04 3.07
 -2 3 -5 34.37 2.65
 -2 3 -5 30.23 2.13
 -2 3 -5 33.18 2.65
 2 -3 5 29.78 2.32
 2 -3 5 32.25 2.53
 2 -3 5 32.94 2.76
 2 -3 5 30.54 1.88
 2 -3 5 29.89 2.58
 2 -3 5 31.58 2.44
 -2 3 -6 0.87 1.59
 -2 3 -6 1.33 1.84
 -2 3 -6 0.57 1.58
 -2 3 -6 0.77 1.54
 2 -3 6 0.86 1.57
 2 -3 6 0.88 1.09
 2 -3 6 1.71 1.18
 -2 3 -7 28.45 2.51
 -2 3 -7 27.15 2.44
 -2 3 -7 30.05 2.83
 2 -3 7 33.63 3.55
 2 -3 7 27.77 2.27
 2 -3 7 27.35 2.37
 -2 3 -8 0.39 1.95
 -2 3 -8 -1.12 1.88
 -2 3 -8 -0.44 1.29
 2 -3 8 -0.17 1.8
 2 -3 8 0.27 1.41
 2 -3 8 -0.82 1.74
 -2 3 -9 -0.59 1.6
 -2 3 -9 -0.08 1.52
 -2 3 -9 -0.25 1.44
 2 -3 9 -0.21 1.59
 2 -3 9 0.68 1.49
 2 -3 9 0.81 2.09
 -2 3 -10 0.64 2.41
 -2 3 -10 1.47 2.37
 -2 3 -10 1.44 2.34
 -2 3 -10 1.42 1.16
 2 -3 10 1.54 1.93
 2 -3 10 -0.4 1.85
 2 -3 10 1.09 2.32
 -2 3 -11 47.93 4.59
 -2 3 -11 46.23 4.34
 -2 3 -11 46.36 4.35
 2 -3 11 48.29 3.95
 2 -3 11 43.07 3.49
 2 -3 11 51.27 4.43
 -2 3 -12 0 2.83
 -2 3 -12 0.84 2.76
 -2 3 -12 3.27 2.49
 -2 3 -12 0.92 1
 2 -3 12 1.49 2.32
 2 -3 12 1.22 2.41
 -2 3 -13 6.61 2.9
 -2 3 -13 4.43 2.97
 -2 3 -13 6.4 3.43
 2 -3 13 6.55 3.69
 2 -3 13 3.11 2.62
 2 -3 13 8.21 3.47
 -2 3 -14 2.74 3.65
 -2 3 -14 -1.17 5.2
 -2 3 -14 -0.03 2.47
 2 -3 14 1.16 3.7
 2 -3 14 -0.76 2.98
 2 -3 14 0.52 3.43
 -2 3 -15 20.45 5.11
 -2 3 -15 23.27 4.56
 -2 3 -15 21.82 4.74
 2 -3 15 16.05 3.95
 2 -3 15 20.13 3.98
 2 -3 15 20.08 4.61
 -2 3 -16 5.95 4.48
 -2 3 -16 6.97 4.38
 -2 3 -16 3.4 3.38
 2 -3 16 6.98 4.91
 2 -3 16 7.42 3.52
 -2 3 -17 12.15 5.84
 -2 3 -17 16.45 5.16
 -2 3 -17 14.8 5.36
 2 -3 17 13.44 5.92
 2 -3 17 15.73 5.01
 2 -3 17 19.34 5.62
 -2 2 20 1.94 4.81
 -2 2 20 3.7 4.9
 -2 2 20 4.99 3.87
 2 -2 -20 0.98 5.64
 2 -2 -20 2.67 5.3
 -2 2 19 2.84 4.08
 -2 2 19 -0.37 4.36
 -2 2 19 1.97 4.45
 2 -2 -19 4.83 4.88
 2 -2 -19 -0.22 4.14
 2 -2 -19 1.3 4.24
 -2 2 18 19.46 4.36
 -2 2 18 22.15 4.05
 -2 2 18 19.97 4.78
 2 -2 -18 21.68 4.36
 2 -2 -18 21.43 3.1
 2 -2 -18 26.34 4.71
 -2 2 17 5.1 3.65
 -2 2 17 4.69 3.71
 -2 2 17 7.6 3.8
 2 -2 -17 4.63 3.84
 2 -2 -17 6.73 2.46
 2 -2 -17 3.62 3.44
 -2 2 16 31.17 4.42
 -2 2 16 29.47 3.8
 2 -2 -16 27.86 4.57
 2 -2 -16 31.58 3.13
 2 -2 -16 31.69 4.21
 -2 2 15 3.15 3.52
 -2 2 15 1.66 2.9
 -2 2 15 3.28 2.98
 2 -2 -15 0.98 3.1
 2 -2 -15 2.01 1.78
 2 -2 -15 1.73 2.74
 -2 2 14 77.44 4.43
 -2 2 14 71.25 4.35
 -2 2 14 80.2 4.45
 2 -2 -14 69.47 4.43
 2 -2 -14 81.17 3.21
 2 -2 -14 75.19 4.66
 -2 2 13 6.09 2.64
 -2 2 13 4.44 2.43
 -2 2 13 5.63 2.54
 -2 2 13 6.57 0.93
 2 -2 -13 6.61 2.84
 2 -2 -13 7.3 1.6
 2 -2 -13 7.89 2.43
 -2 2 12 99.1 4.31
 -2 2 12 106.65 4.9
 -2 2 12 97.91 4.57
 2 -2 -12 96.59 4.37
 2 -2 -12 101.52 2.92
 2 -2 -12 93.64 4.34
 -2 2 11 7.31 2.62
 -2 2 11 7.01 2.22
 -2 2 11 8.03 2.27
 -2 2 11 6.99 1.79
 2 -2 -11 6.66 2.23
 2 -2 -11 8.99 1.31
 2 -2 -11 8.05 2.1
 -2 2 10 2.72 2.03
 -2 2 10 2.16 1.73
 -2 2 10 3.57 2.04
 -2 2 10 2.86 1.71
 2 -2 -10 2.25 1.87
 2 -2 -10 2.59 0.97
 2 -2 -10 2.24 1.42
 -2 2 9 0.54 1.78
 -2 2 9 0.21 1.46
 -2 2 9 0.6 1.46
 -2 2 9 -0.12 1.44
 2 -2 -9 0.15 1.51
 2 -2 -9 0.47 1.04
 2 -2 -9 1.03 1.67
 -2 2 8 621.37 7.87
 -2 2 8 612.52 7.81
 -2 2 8 596.19 8.14
 -2 2 8 582.7 7.35
 -2 2 8 631.37 7.83
 2 -2 -8 609.02 7.92
 2 -2 -8 590.23 7.73
 2 -2 -8 627.65 4.56
 2 -2 -8 571.52 9.35
 2 -2 -8 601.83 7.35
 -2 2 7 528.33 6.81
 -2 2 7 543.51 6.98
 -2 2 7 532.58 7.18
 -2 2 7 554.68 6.89
 2 -2 -7 540.89 6.99
 2 -2 -7 519.36 6.69
 2 -2 -7 545.32 3.86
 2 -2 -7 523.7 7.13
 2 -2 -7 536.16 6.53
 2 -2 -7 548.7 6.53
 -2 2 6 74.62 2.73
 -2 2 6 81.35 2.64
 -2 2 6 79.29 2.76
 -2 2 6 79.41 2.54
 -2 2 6 80.38 2.57
 2 -2 -6 79.92 2.82
 2 -2 -6 80.83 2.65
 2 -2 -6 79.12 1.48
 2 -2 -6 80.46 2.48
 2 -2 -6 80.68 2.48
 -2 2 5 701.47 6.75
 -2 2 5 724.9 6.94
 -2 2 5 703.13 7.19
 -2 2 5 691.59 6.53
 -2 2 5 724.24 6.76
 2 -2 -5 695.48 6.78
 2 -2 -5 709.5 6.82
 2 -2 -5 724.88 3.96
 2 -2 -5 677.41 7.02
 2 -2 -5 703.86 6.41
 2 -2 -5 698.77 6.36
 -2 2 4 196.35 3.46
 -2 2 4 191.5 3.45
 -2 2 4 196.22 3.68
 -2 2 4 187.54 3.21
 -2 2 4 195.28 3.38
 2 -2 -4 197.63 3.51
 2 -2 -4 196.35 2.22
 2 -2 -4 183.21 3.45
 2 -2 -4 185.28 3.19
 2 -2 -4 189.78 3.13
 -2 2 3 263.18 3.71
 -2 2 3 253.73 3.63
 -2 2 3 265.25 2.79
 -2 2 3 252.91 3.75
 -2 2 3 253.95 3.56
 -2 2 3 259.19 3.55
 2 -2 -3 263.41 3.74
 2 -2 -3 263.39 3.8
 2 -2 -3 262.13 2.77
 2 -2 -3 252.22 3.77
 2 -2 -3 254.78 3.49
 2 -2 -3 257.81 3.42
 -2 2 2 17.43 1.29
 -2 2 2 17.9 1.3
 -2 2 2 19.38 1.06
 -2 2 2 17.69 1.29
 -2 2 2 18.13 1.1
 -2 2 2 19.89 1.28
 2 -2 -2 18.81 1.16
 2 -2 -2 21.06 1.36
 2 -2 -2 20.62 1.1
 2 -2 -2 17.79 1.29
 2 -2 -2 18.62 1.25
 2 -2 -2 17.7 1.06
 -2 2 0 6.93 1.06
 -2 2 0 8.23 1.08
 -2 2 0 7.84 0.94
 -2 2 0 6.13 0.85
 -2 2 0 7.03 0.88
 2 -2 0 6.87 0.93
 2 -2 0 7.17 1.1
 2 -2 0 6.62 0.96
 2 -2 0 6.06 0.84
 -2 2 -1 28.56 1.48
 -2 2 -1 31.1 1.51
 -2 2 -1 31.39 1.57
 -2 2 -1 28.34 1.42
 -2 2 -1 27.94 1.57
 2 -2 1 29.97 1.51
 2 -2 1 29.91 1.67
 2 -2 1 30.7 1.74
 2 -2 1 30.27 1.43
 2 -2 1 31.15 1.6
 -2 2 -2 221.37 3.84
 -2 2 -2 216.23 3.85
 -2 2 -2 228.33 4.05
 -2 2 -2 213.8 3.62
 2 -2 2 211.44 3.83
 2 -2 2 227.13 3.89
 2 -2 2 219.25 3.94
 2 -2 2 216.42 3.7
 2 -2 2 221.43 3.68
 -2 2 -3 111.17 3.15
 -2 2 -3 112.06 3.15
 -2 2 -3 120.81 3.3
 -2 2 -3 110.56 2.89
 -2 2 -3 111.63 2.89
 2 -2 3 110.81 2.99
 2 -2 3 111.59 3.01
 2 -2 3 117.56 3.25
 2 -2 3 104.3 2.78
 2 -2 3 115.15 3.05
 -2 2 -4 430.24 6.1
 -2 2 -4 443.76 6.2
 -2 2 -4 466.57 6.41
 -2 2 -4 420.27 5.84
 -2 2 -4 429.63 5.92
 2 -2 4 433.35 6.16
 2 -2 4 444.15 6.28
 2 -2 4 444.49 6.09
 2 -2 4 438.56 5.84
 2 -2 4 453.4 6.09
 -2 2 -5 12.91 1.68
 -2 2 -5 13.52 2.01
 -2 2 -5 12.18 1.64
 -2 2 -5 13.27 1.56
 -2 2 -5 10.46 1.83
 2 -2 5 11.74 2.22
 2 -2 5 10.1 1.55
 2 -2 5 11.01 1.87
 2 -2 5 11.04 1.37
 2 -2 5 12.24 1.89
 2 -2 5 11.37 1.72
 -2 2 -6 -0.62 1.34
 -2 2 -6 0.14 1.24
 -2 2 -6 1.31 1.43
 -2 2 -6 1.56 1.09
 -2 2 -6 0.9 1.64
 2 -2 6 0.43 1.29
 2 -2 6 0.31 1.06
 2 -2 6 1.14 1.6
 2 -2 6 1.73 1.08
 2 -2 6 1.54 1.64
 2 -2 6 0.21 0.98
 -2 2 -7 5.98 1.62
 -2 2 -7 5.71 1.77
 -2 2 -7 6.95 1.88
 2 -2 7 6.64 2.23
 2 -2 7 5.82 1.57
 2 -2 7 7.07 2.32
 2 -2 7 5.97 1.46
 -2 2 -8 8.37 2.21
 -2 2 -8 9.05 2.1
 2 -2 8 9.24 2.24
 2 -2 8 8.26 1.71
 2 -2 8 9.12 2.13
 -2 2 -9 18.32 2.54
 -2 2 -9 20.05 2.72
 -2 2 -9 16.98 2.66
 2 -2 9 15.39 2.69
 2 -2 9 17.25 2.22
 2 -2 9 15.71 2.25
 -2 2 -10 8.74 2.64
 -2 2 -10 11.2 2.46
 -2 2 -10 10.01 2.62
 -2 2 -10 10.93 1.32
 2 -2 10 12.32 2.8
 2 -2 10 9.15 2.16
 2 -2 10 9.56 2.54
 -2 2 -11 34.63 4.04
 -2 2 -11 36.21 3.81
 -2 2 -11 38.8 3.96
 -2 2 -11 33.86 1.39
 2 -2 11 39.03 4.09
 2 -2 11 35.83 3.28
 2 -2 11 36.65 3.93
 -2 2 -12 1.38 2.69
 -2 2 -12 0.05 2.47
 -2 2 -12 0.19 1.86
 2 -2 12 0.06 2.77
 2 -2 12 -0.36 2.17
 2 -2 12 -0.08 2.65
 -2 2 -13 -0.78 2.33
 -2 2 -13 0.77 2.48
 2 -2 13 0.34 3.37
 2 -2 13 -0.86 2.29
 2 -2 13 0.23 2.91
 -2 2 -14 10.78 3.92
 -2 2 -14 9.23 3.33
 -2 2 -14 9.86 2.92
 2 -2 14 12.19 3.28
 2 -2 14 9.78 3.18
 2 -2 14 14.22 3.13
 -2 2 -15 5.39 4.11
 -2 2 -15 1.54 3.9
 -2 2 -15 4.36 3.73
 2 -2 15 3.42 3.92
 2 -2 15 4.05 3.15
 2 -2 15 5.58 3.7
 -2 2 -16 5.99 3.64
 -2 2 -16 5.86 3.9
 -2 2 -16 5.41 3.24
 2 -2 16 6.47 4.27
 2 -2 16 5.93 4.23
 -2 2 -17 -0.21 4.94
 -2 2 -17 1.03 4.14
 -2 2 -17 -1.86 4.35
 2 -2 17 1.2 4.68
 2 -2 17 -0.02 3.97
 2 -2 17 2.47 3.81
 -2 2 -18 3.12 5.2
 -2 2 -18 1.53 4.7
 -2 2 -18 6.52 5.17
 2 -2 18 6.17 5.24
 2 -2 18 5.49 4.68
 2 -2 18 7.78 5.32
 -2 1 20 3.17 4.99
 -2 1 20 -1.17 4.67
 -2 1 20 1.09 5.24
 2 -1 -20 -1.32 5.62
 -2 1 19 16.3 5.05
 2 -1 -19 20.65 5.63
 2 -1 -19 19.31 3.84
 2 -1 -19 16.42 5.05
 -2 1 18 -0.16 4.1
 -2 1 18 0.52 3.99
 -2 1 18 -0.57 3.9
 2 -1 -18 1.19 3.46
 2 -1 -18 0.82 2.92
 2 -1 -18 1.46 4.09
 -2 1 17 56.04 6.03
 -2 1 17 45.79 4.65
 -2 1 17 56.63 4.96
 2 -1 -17 52.03 6
 2 -1 -17 47.45 4.05
 2 -1 -17 51.55 5.56
 -2 1 16 7.13 3.63
 -2 1 16 8.17 3.64
 2 -1 -16 4.98 3.75
 2 -1 -16 8.6 2.55
 2 -1 -16 6.31 3.27
 -2 1 15 9.95 2.85
 -2 1 15 7.2 2.52
 -2 1 15 11.86 3.53
 2 -1 -15 8.48 3.64
 2 -1 -15 9.31 2.38
 2 -1 -15 7.73 3.2
 -2 1 14 55.19 4.65
 -2 1 14 54.97 4.59
 -2 1 14 60.48 4.14
 2 -1 -14 52.23 4.82
 2 -1 -14 55.36 3.42
 2 -1 -14 58.67 4.58
 -2 1 13 30.56 3.73
 -2 1 13 27.53 3.53
 -2 1 13 30.49 3.67
 2 -1 -13 27.43 3.27
 2 -1 -13 30.59 2.64
 2 -1 -13 30.96 3.08
 -2 1 12 3.96 1.89
 -2 1 12 4.77 1.84
 -2 1 12 3.1 2.24
 -2 1 12 3.95 0.86
 2 -1 -12 5.49 2.66
 2 -1 -12 3.66 1.55
 2 -1 -12 4.05 2.28
 -2 1 11 47.43 3.62
 -2 1 11 50.41 3.21
 -2 1 11 46.09 3.51
 2 -1 -11 47.34 3.24
 2 -1 -11 50.64 2.47
 2 -1 -11 43.72 3.32
 -2 1 10 1.83 2.21
 -2 1 10 0.41 1.34
 -2 1 10 2.91 1.47
 -2 1 10 1.9 1.38
 2 -1 -10 3.49 1.95
 2 -1 -10 1.81 1.14
 2 -1 -10 2.34 1.33
 -2 1 9 16.91 2.21
 -2 1 9 15.48 1.93
 -2 1 9 16.99 1.95
 2 -1 -9 18.76 2.44
 2 -1 -9 15.42 1.53
 2 -1 -9 14.97 2.06
 2 -1 -9 18.37 2.41
 -2 1 8 114.08 3.68
 -2 1 8 114.06 3.66
 -2 1 8 113.98 3.88
 -2 1 8 102.99 3.42
 -2 1 8 114.79 3.77
 2 -1 -8 112.67 3.89
 2 -1 -8 111.91 3.92
 2 -1 -8 113.62 2.59
 2 -1 -8 106 3.89
 2 -1 -8 108.02 3.4
 2 -1 -8 119.56 3.82
 -2 1 7 10.53 1.58
 -2 1 7 9.19 1.69
 -2 1 7 9.13 1.63
 -2 1 7 8.4 1.42
 -2 1 7 8.45 1.35
 2 -1 -7 9.47 1.67
 2 -1 -7 9.08 1.81
 2 -1 -7 10.15 1.11
 2 -1 -7 11.27 1.87
 2 -1 -7 8.81 1.58
 2 -1 -7 11.86 1.8
 -2 1 6 18.09 1.93
 -2 1 6 21.77 1.94
 -2 1 6 18.94 1.88
 -2 1 6 19.62 1.93
 -2 1 6 18.52 1.53
 2 -1 -6 20.22 1.89
 2 -1 -6 19.52 1.66
 2 -1 -6 19.88 1.16
 2 -1 -6 18.71 1.94
 2 -1 -6 19.78 1.81
 2 -1 -6 21.32 1.9
 -2 1 5 170.19 3.5
 -2 1 5 176.7 3.59
 -2 1 5 171.29 3.61
 -2 1 5 169.48 3.39
 -2 1 5 175.82 3.58
 2 -1 -5 175.09 3.68
 2 -1 -5 186.18 3.77
 2 -1 -5 176.8 2.43
 2 -1 -5 162.91 3.5
 2 -1 -5 169.27 3.36
 2 -1 -5 177.17 3.51
 -2 1 4 3.37 1.06
 -2 1 4 3.02 1.02
 -2 1 4 3.11 1.05
 -2 1 4 3.05 1.01
 -2 1 4 2.98 0.96
 2 -1 -4 3.99 1.07
 2 -1 -4 3.07 1.03
 2 -1 -4 2.83 1.05
 2 -1 -4 3.14 0.96
 2 -1 -4 3.76 0.83
 -2 1 3 204.24 3.34
 -2 1 3 205.13 3.37
 -2 1 3 201.93 3.34
 -2 1 3 212.46 3.22
 -2 1 3 208.89 3.29
 2 -1 -3 206.53 3.38
 2 -1 -3 210.86 2.48
 2 -1 -3 198.14 3.28
 2 -1 -3 214.31 3.29
 2 -1 -3 203.24 3.11
 -2 1 2 223.3 3.2
 -2 1 2 225.83 2.7
 -2 1 2 221.71 3.29
 -2 1 2 226.17 3.11
 -2 1 2 223.24 3.18
 2 -1 -2 216.5 3.16
 2 -1 -2 230.31 3.4
 2 -1 -2 233.56 3.12
 2 -1 -2 214.81 3.15
 2 -1 -2 218.36 3.12
 2 -1 -2 221.51 3.12
 -2 1 1 14.67 1.2
 -2 1 1 15.2 1.2
 -2 1 1 15.75 1.03
 -2 1 1 14.84 0.99
 -2 1 1 16.59 1.15
 2 -1 -1 15.99 1.24
 2 -1 -1 15.73 1.32
 2 -1 -1 14.14 0.9
 2 -1 -1 15.58 1.16
 2 -1 -1 16.49 1.01
 -2 1 0 493.42 4.69
 -2 1 0 499.94 4.63
 -2 1 0 510.27 4.57
 2 -1 0 498.48 4.68
 2 -1 0 489.98 4.45
 -2 1 -1 271.75 3.71
 -2 1 -1 267.21 3.59
 -2 1 -1 285.08 3.81
 -2 1 -1 275.89 3.58
 -2 1 -1 295.35 3.72
 2 -1 1 264.67 3.64
 2 -1 1 282.22 3.78
 2 -1 1 278.34 3.66
 2 -1 1 282.99 3.64
 2 -1 1 265.63 3.5
 -2 1 -2 253.14 3.86
 -2 1 -2 263.59 3.9
 -2 1 -2 277.6 3.98
 -2 1 -2 264.16 3.7
 -2 1 -2 260.75 3.71
 2 -1 2 261.98 3.9
 2 -1 2 271.33 3.98
 2 -1 2 273.23 3.9
 2 -1 2 268.09 3.72
 2 -1 2 275.12 3.8
 -2 1 -3 539.34 5.98
 -2 1 -3 563.91 6.04
 -2 1 -3 569.78 6.1
 -2 1 -3 556.81 5.79
 2 -1 3 538.84 5.91
 2 -1 3 550.43 6.02
 2 -1 3 566.68 6
 2 -1 3 532.94 5.67
 2 -1 3 577.87 5.91
 -2 1 -4 140 3.5
 -2 1 -4 150.82 3.59
 -2 1 -4 160.28 3.65
 -2 1 -4 138.88 3.33
 -2 1 -4 148.64 3.29
 2 -1 4 145.62 3.52
 2 -1 4 158.62 3.55
 2 -1 4 150.03 3.37
 2 -1 4 140.48 3.22
 2 -1 4 151.79 3.37
 -2 1 -5 685.54 7.8
 -2 1 -5 682.27 7.69
 -2 1 -5 710.72 7.62
 -2 1 -5 655.1 7.27
 -2 1 -5 680.25 7.38
 2 -1 5 660.53 7.48
 2 -1 5 681.64 7.7
 2 -1 5 702.07 7.54
 2 -1 5 657.27 7.21
 2 -1 5 717.2 7.71
 -2 1 -6 11.27 1.61
 -2 1 -6 10.99 1.68
 -2 1 -6 8.68 1.62
 -2 1 -6 10.45 1.51
 -2 1 -6 9.41 1.81
 2 -1 6 8.72 1.79
 2 -1 6 11.01 1.81
 2 -1 6 10.2 1.96
 2 -1 6 9.65 1.47
 2 -1 6 9.13 1.78
 2 -1 6 10.17 1.52
 -2 1 -7 274.31 5.67
 -2 1 -7 270.26 5.8
 -2 1 -7 276.77 5.52
 -2 1 -7 263.21 5.48
 -2 1 -7 264.71 5.29
 2 -1 7 250.77 5.4
 2 -1 7 263.69 5.68
 2 -1 7 267.88 5.23
 2 -1 7 268.44 5.08
 2 -1 7 261.93 5.5
 2 -1 7 274.01 5.48
 -2 1 -8 2.14 1.79
 -2 1 -8 2.82 1.62
 -2 1 -8 2.12 1.43
 2 -1 8 2.12 1.62
 2 -1 8 2.63 1.86
 2 -1 8 4.1 1.5
 2 -1 8 3.4 1.74
 -2 1 -9 1.1 1.5
 -2 1 -9 0.26 1.25
 -2 1 -9 0.04 1.72
 2 -1 9 -0.54 1.33
 2 -1 9 0.75 1.5
 2 -1 9 1.01 1.33
 -2 1 -10 31.03 2.93
 -2 1 -10 31.26 3.22
 -2 1 -10 34.1 1.15
 2 -1 10 34.06 3.39
 2 -1 10 33.36 2.94
 2 -1 10 34.55 3.35
 -2 1 -11 15.32 2.92
 -2 1 -11 15.98 2.57
 -2 1 -11 16.05 2.43
 2 -1 11 15.98 2.9
 2 -1 11 19.08 2.67
 2 -1 11 17.24 2.95
 -2 1 -12 15.61 2.87
 -2 1 -12 15.41 2.91
 -2 1 -12 14.67 3
 2 -1 12 14.15 2.76
 2 -1 12 14.21 2.79
 2 -1 12 15.62 2.64
 -2 1 -13 6.95 2.59
 -2 1 -13 12.62 3.06
 -2 1 -13 7.41 3.02
 2 -1 13 11.19 3.19
 2 -1 13 10.43 2.73
 2 -1 13 10.21 2.63
 -2 1 -14 13.24 3.89
 -2 1 -14 13.94 3.22
 -2 1 -14 10.53 2.81
 2 -1 14 12.53 3.69
 2 -1 14 14.57 3.31
 2 -1 14 11.55 3.54
 -2 1 -15 3.69 3.76
 -2 1 -15 4.91 3.38
 -2 1 -15 3.97 3.52
 2 -1 15 3.84 3.41
 2 -1 15 5.08 3.18
 2 -1 15 6.23 3.59
 -2 1 -16 7.81 3.54
 -2 1 -16 5.66 3.47
 -2 1 -16 7.59 3.12
 2 -1 16 8.12 4.16
 2 -1 16 8.66 4.12
 2 -1 16 8.01 3.21
 -2 1 -17 1.88 4.69
 -2 1 -17 2.48 3.74
 -2 1 -17 -1.95 4.04
 2 -1 17 0.66 4.27
 2 -1 17 2.58 3.79
 2 -1 17 2.89 4.25
 -2 1 -18 1.04 3.94
 -2 1 -18 -2.5 4.35
 -2 1 -18 -1.41 4.53
 2 -1 18 0.95 4.79
 2 -1 18 -0.89 4.28
 2 -1 18 0.3 3.42
 -2 0 19 1.07 4.98
 -2 0 19 -1.94 3.95
 -2 0 19 0.24 3.53
 2 0 -19 -0.46 4.97
 2 0 -19 -0.67 3.83
 2 0 -19 0.69 4.75
 -2 0 18 28.88 5.62
 -2 0 18 25.67 5.1
 -2 0 18 32.46 5.44
 2 0 -18 19.33 4.58
 2 0 -18 22.79 3.96
 2 0 -18 24.59 5.15
 -2 0 17 2.51 3.9
 -2 0 17 -1.57 3.45
 -2 0 17 -1.07 3.7
 2 0 -17 0.93 3.2
 2 0 -17 -0.08 2.99
 2 0 -17 -1.56 3.69
 -2 0 16 10.92 3.3
 -2 0 16 8.11 3.73
 2 0 -16 8.95 3.32
 2 0 -16 7.25 2.88
 2 0 -16 5.38 2.76
 -2 0 15 6.51 2.83
 -2 0 15 5.73 3.1
 -2 0 15 5.23 3.22
 2 0 -15 7.74 3.64
 2 0 -15 4.69 2.49
 2 0 -15 3.28 3.11
 -2 0 14 83.79 5.5
 -2 0 14 74.46 5.01
 -2 0 14 79.54 5.25
 2 0 -14 79.05 5.58
 2 0 -14 79.25 4.1
 2 0 -14 79.39 5.19
 -2 0 13 2.64 2.76
 -2 0 13 0.11 2.31
 -2 0 13 0.24 1.77
 -2 0 13 -1.38 1.69
 2 0 -13 -0.05 2.72
 2 0 -13 0.34 1.84
 2 0 -13 1.11 1.81
 -2 0 12 53.22 4.1
 -2 0 12 41.45 3.25
 -2 0 12 45.3 3.76
 -2 0 12 48.35 3.98
 2 0 -12 46.98 3.61
 2 0 -12 46.7 3.06
 2 0 -12 43.74 3.85
 -2 0 11 1.77 2.08
 -2 0 11 3.17 2.01
 -2 0 11 1.48 2.07
 -2 0 11 1.83 0.87
 2 0 -11 4.41 2.38
 2 0 -11 3.95 1.66
 2 0 -11 2.07 1.55
 -2 0 10 2.85 1.93
 -2 0 10 2.16 1.49
 -2 0 10 1.9 1.76
 -2 0 10 2.36 1.88
 -2 0 10 2.63 0.92
 2 0 -10 3.11 2.17
 2 0 -10 1.57 1.32
 2 0 -10 1.33 1.8
 -2 0 9 26.31 2.55
 -2 0 9 31.69 2.86
 -2 0 9 29.64 2.22
 -2 0 9 30.54 2.67
 -2 0 9 33.93 2.48
 2 0 -9 28.65 2.91
 2 0 -9 32.41 2.16
 2 0 -9 27.17 2.97
 -2 0 8 9.88 2.14
 -2 0 8 7.41 1.85
 -2 0 8 7.94 1.67
 -2 0 8 7.61 2.15
 -2 0 8 9.86 1.92
 2 0 -8 9.62 1.96
 2 0 -8 9.35 2.16
 2 0 -8 8.83 1.37
 2 0 -8 8 1.87
 2 0 -8 7.5 1.75
 2 0 -8 9.78 1.72
 -2 0 7 23.64 2.4
 -2 0 7 23.19 2.27
 -2 0 7 22.6 2.08
 -2 0 7 24.04 2.33
 -2 0 7 25.8 2.23
 2 0 -7 22.83 2.3
 2 0 -7 21.67 2.39
 2 0 -7 23.51 1.55
 2 0 -7 21.62 2.27
 2 0 -7 24.51 2.2
 2 0 -7 22.6 2.32
 -2 0 6 205.96 4.44
 -2 0 6 215.94 4.42
 -2 0 6 208.77 4.24
 -2 0 6 209.24 4.32
 -2 0 6 219.4 4.31
 2 0 -6 208.6 4.36
 2 0 -6 221.3 4.59
 2 0 -6 211.99 3.4
 2 0 -6 205.31 4.25
 2 0 -6 208.78 4.29
 2 0 -6 214.16 4.33
 -2 0 5 139.61 3.31
 -2 0 5 146.67 3.42
 -2 0 5 142.28 3.41
 -2 0 5 139.6 3.34
 -2 0 5 147.74 3.31
 2 0 -5 138.71 3.33
 2 0 -5 144.91 3.5
 2 0 -5 139.8 2.62
 2 0 -5 135.57 3.2
 2 0 -5 134.82 3.28
 2 0 -5 145.97 3.25
 -2 0 4 11.65 1.4
 -2 0 4 10.22 1.16
 -2 0 4 12.78 1.21
 -2 0 4 12.44 1.46
 -2 0 4 11.17 1.34
 2 0 -4 12.17 1.49
 2 0 -4 12.11 1.23
 2 0 -4 12.47 1
 2 0 -4 11.58 1.38
 2 0 -4 12.29 1.4
 2 0 -4 13.13 1.21
 -2 0 3 279.62 3.94
 -2 0 3 294.3 4
 -2 0 3 286.2 3.99
 -2 0 3 278.69 3.8
 -2 0 3 295.89 3.94
 2 0 -3 285.91 4.02
 2 0 -3 279.54 3.87
 2 0 -3 274.53 3.87
 2 0 -3 283.07 3.79
 2 0 -3 285.77 3.84
 -2 0 1 113.04 2.2
 -2 0 1 115.67 2.29
 -2 0 1 114.36 2.2
 2 0 -1 114.24 2.28
 2 0 -1 118.09 2.35
 2 0 -1 123.77 2.11
 2 0 -1 116.37 2.14
 -2 0 0 320.39 3.57
 -2 0 0 321.52 3.55
 -2 0 0 330.07 3.55
 -2 0 0 320.54 3.37
 -2 0 0 335.08 3.98
 2 0 0 308.49 3.44
 2 0 0 320.23 3.52
 2 0 0 329.44 3.52
 2 0 0 333.38 3.55
 2 0 0 310.9 3.38
 -2 0 -1 41.8 1.78
 -2 0 -1 43.54 1.46
 -2 0 -1 47.54 1.75
 -2 0 -1 46.14 1.56
 2 0 1 44.79 1.48
 2 0 1 49.33 1.69
 2 0 1 43.21 1.52
 -2 0 -3 279.07 3.97
 -2 0 -3 277.96 3.92
 -2 0 -3 283.04 3.97
 -2 0 -3 274.74 3.8
 -2 0 -3 273.68 3.82
 2 0 3 283.2 4.03
 2 0 3 267.56 3.94
 2 0 3 270.98 3.92
 2 0 3 271.46 3.81
 2 0 3 272.48 3.86
 -2 0 -4 13.76 1.52
 -2 0 -4 14.13 1.3
 -2 0 -4 17.16 1.33
 -2 0 -4 15.15 1.5
 2 0 4 16.04 1.6
 2 0 4 15.92 1.53
 2 0 4 16.01 1.31
 2 0 4 15.87 1.3
 2 0 4 15.26 1.26
 -2 0 -5 420.02 5.72
 -2 0 -5 432.83 5.82
 -2 0 -5 452.13 5.74
 -2 0 -5 431.73 5.53
 -2 0 -5 433.46 5.47
 2 0 5 424.02 5.67
 2 0 5 464.11 6.05
 2 0 5 431.51 5.47
 2 0 5 411.87 5.5
 2 0 5 452.79 5.82
 -2 0 -6 62.4 2.79
 -2 0 -6 62.83 3.28
 -2 0 -6 68.11 2.68
 -2 0 -6 60.9 2.63
 -2 0 -6 63.15 2.48
 2 0 6 58.84 2.54
 2 0 6 69.24 2.85
 2 0 6 63.16 2.67
 2 0 6 62.66 2.59
 2 0 6 64.51 2.54
 -2 0 -7 44.04 2.71
 -2 0 -7 49.01 2.6
 -2 0 -7 52.31 2.66
 -2 0 -7 48.84 2.67
 -2 0 -7 45.47 2.72
 2 0 7 46.24 2.87
 2 0 7 50.87 2.8
 2 0 7 50.65 2.65
 2 0 7 48.45 2.52
 2 0 7 48.86 2.49
 2 0 7 51.98 2.52
 -2 0 -8 19.97 2.45
 -2 0 -8 22.24 2.25
 -2 0 -8 17.99 2.22
 -2 0 -8 16.77 2.31
 2 0 8 20.44 2.53
 2 0 8 18.45 1.98
 2 0 8 18.93 2.25
 2 0 8 20.03 2.17
 2 0 8 21.33 2.38
 -2 0 -9 26.68 2.46
 -2 0 -9 24.51 2.49
 -2 0 -9 24.96 2.65
 2 0 9 21.74 2.82
 2 0 9 27 2.78
 2 0 9 24.33 2.64
 2 0 9 21.56 2.45
 2 0 9 28.56 2.37
 -2 0 -10 6.42 2.09
 -2 0 -10 6.05 1.93
 -2 0 -10 6.17 2.04
 2 0 10 5.85 2.13
 2 0 10 5.8 1.89
 2 0 10 7.13 1.81
 -2 0 -11 22.35 2.78
 -2 0 -11 28.01 3.22
 -2 0 -11 26.08 3.23
 2 0 11 25.46 3.23
 2 0 11 24.27 2.52
 2 0 11 25.84 2.71
 -2 0 -12 138.98 5.44
 -2 0 -12 135.6 5.02
 -2 0 -12 137.4 5.42
 2 0 12 140.82 5.75
 2 0 12 133.16 5.27
 2 0 12 146.59 5.34
 -2 0 -13 15.15 3.45
 -2 0 -13 18.76 2.91
 -2 0 -13 18.22 2.85
 2 0 13 15.25 3.29
 2 0 13 17.95 3.01
 2 0 13 15.18 3.19
 -2 0 -14 17.79 3.88
 -2 0 -14 17.59 3.13
 -2 0 -14 18.09 3.56
 2 0 14 16.61 3.29
 -2 0 -15 7.93 3.01
 -2 0 -15 4.73 2.9
 -2 0 -15 5.41 3.24
 2 0 15 8.89 3.65
 2 0 15 6.82 3.19
 2 0 15 3.22 3.21
 -2 0 -16 9.33 4.3
 -2 0 -16 15.19 3.59
 -2 0 -16 12 3.87
 2 0 16 13.55 3.97
 2 0 16 13.13 3.66
 2 0 16 11.6 4.03
 -2 0 -17 7.3 4.5
 -2 0 -17 10.97 3.74
 -2 0 -17 7.88 4.07
 2 0 17 6.63 4.25
 2 0 17 9.69 3.93
 2 0 17 10.33 4.26
 -2 0 -18 4.72 5.04
 -2 0 -18 6.03 4.15
 -2 0 -18 3.56 4.4
 2 0 18 0.95 4.27
 2 0 18 6.48 4.4
 2 0 18 6.3 4.61
 -2 0 -19 7.93 5.45
 -2 0 -19 4.71 4.64
 2 0 19 4.78 5.23
 2 0 19 6.05 4.96
 2 0 19 8.56 5.3
 -2 -1 19 0.44 4.93
 -2 -1 19 -2.24 4.85
 -2 -1 19 -0.91 5.04
 2 1 -19 -1.46 6.29
 2 1 -19 -1.16 4.3
 2 1 -19 0.84 4.82
 -2 -1 18 1.2 4.35
 -2 -1 18 1.56 4.19
 2 1 -18 2.33 4.85
 2 1 -18 3.55 3.77
 2 1 -18 3.62 4.59
 -2 -1 17 0.43 3.16
 -2 -1 17 -0.69 3.61
 -2 -1 17 0.46 4.04
 2 1 -17 -0.41 4.09
 2 1 -17 0.38 3.01
 2 1 -17 1.13 4.04
 -2 -1 16 0.39 2.91
 -2 -1 16 0.77 3.62
 2 1 -16 1.45 3.1
 2 1 -16 0.67 3
 2 1 -16 -0.81 3.45
 -2 -1 15 9.3 3.1
 -2 -1 15 6.21 3.18
 -2 -1 15 10.74 3.74
 2 1 -15 6.52 3.42
 2 1 -15 6.64 2.95
 2 1 -15 6.18 2.7
 -2 -1 14 0.13 3.45
 -2 -1 14 3.33 2.7
 -2 -1 14 2.62 3
 2 1 -14 2.58 2.5
 2 1 -14 1.81 2.52
 -2 -1 13 2.33 2.85
 -2 -1 13 1.03 2.24
 -2 -1 13 0.67 1.93
 2 1 -13 -1.01 2.61
 2 1 -13 1.35 2.13
 2 1 -13 0.9 2.67
 -2 -1 12 1.21 2.55
 -2 -1 12 -0.61 2.09
 -2 -1 12 -0.25 1.71
 2 1 -12 -1.75 2.47
 2 1 -12 -0.44 1.75
 2 1 -12 -0.5 1.67
 -2 -1 11 2.64 1.81
 -2 -1 11 3.51 2.02
 -2 -1 11 4.88 2.15
 -2 -1 11 3.33 1.72
 2 1 -11 3.7 2.48
 2 1 -11 2.82 1.83
 2 1 -11 3.43 2.32
 -2 -1 10 6.4 2.31
 -2 -1 10 6.34 1.88
 -2 -1 10 7.26 2.08
 -2 -1 10 5.51 2.15
 -2 -1 10 6.42 1.1
 2 1 -10 3.62 1.77
 2 1 -10 8.18 1.88
 2 1 -10 6.94 1.84
 -2 -1 9 17.3 2.28
 -2 -1 9 18.77 2.35
 -2 -1 9 16.1 2.24
 -2 -1 9 19.4 2.51
 -2 -1 9 14.85 1.46
 2 1 -9 16.68 1.99
 2 1 -9 16.92 2.43
 -2 -1 8 5.85 2.12
 -2 -1 8 7.15 1.94
 -2 -1 8 7.92 1.55
 -2 -1 8 5.97 1.36
 -2 -1 8 7.84 1.57
 -2 -1 8 6.45 1.07
 2 1 -8 7.35 1.64
 2 1 -8 7.23 2.15
 2 1 -8 8.13 1.52
 2 1 -8 7.43 1.95
 2 1 -8 6.57 1.78
 -2 -1 7 876.78 9.5
 -2 -1 7 911.77 9.92
 -2 -1 7 888.56 7.95
 -2 -1 7 912.17 9.27
 -2 -1 7 878.36 9.17
 -2 -1 7 937.44 9.64
 -2 -1 7 911.02 6.48
 2 1 -7 912.82 9.94
 2 1 -7 884.43 9.65
 2 1 -7 930.08 8.25
 2 1 -7 879.53 8.99
 2 1 -7 901.88 9.52
 2 1 -7 935.15 9.44
 -2 -1 6 248.79 5
 -2 -1 6 250.34 5.05
 -2 -1 6 231.91 3.97
 -2 -1 6 241.12 4.61
 -2 -1 6 260.35 4.95
 2 1 -6 235.32 4.92
 2 1 -6 254.99 5.08
 2 1 -6 249.25 4.13
 2 1 -6 237.65 4.56
 2 1 -6 236.47 4.62
 -2 -1 5 542.62 6.53
 -2 -1 5 565.03 6.75
 -2 -1 5 546.78 6.3
 -2 -1 5 548.89 6.41
 -2 -1 5 568.13 6.59
 2 1 -5 547.98 6.66
 2 1 -5 557.4 6.62
 2 1 -5 548.76 5.65
 2 1 -5 538.75 6.19
 2 1 -5 544.27 6.41
 2 1 -5 560.23 6.41
 -2 -1 4 199.39 3.84
 -2 -1 4 199.57 3.86
 -2 -1 4 196.8 3.59
 -2 -1 4 196.74 3.56
 -2 -1 4 204.08 3.75
 2 1 -4 200.08 3.77
 2 1 -4 200.92 3.74
 2 1 -4 198.26 3.28
 2 1 -4 196.01 3.57
 2 1 -4 199.69 3.64
 2 1 -4 196.86 3.69
 -2 -1 2 299.89 3.83
 -2 -1 2 294.77 3.71
 -2 -1 2 305.12 3.64
 -2 -1 2 307.74 3.68
 2 1 -2 308.5 3.84
 2 1 -2 302.91 3.84
 2 1 -2 283.24 3.61
 2 1 -2 297.56 3.66
 2 1 -2 313.66 3.72
 -2 -1 1 41.09 1.4
 -2 -1 1 42.73 1.55
 -2 -1 1 42.08 1.35
 2 1 -1 42.14 1.44
 2 1 -1 40.6 1.68
 2 1 -1 42.97 1.5
 -2 -1 0 369.03 3.63
 -2 -1 0 390.83 3.71
 -2 -1 0 390.1 4.11
 -2 -1 0 389.98 3.53
 2 1 0 382.77 3.63
 2 1 0 373.95 3.73
 2 1 0 379.22 3.51
 2 1 0 370.48 3.49
 -2 -1 -1 46.98 1.49
 -2 -1 -1 46.23 1.46
 -2 -1 -1 44.89 1.36
 2 1 1 45.58 1.46
 2 1 1 49.69 1.76
 2 1 1 47.02 1.49
 2 1 1 48.6 1.33
 2 1 1 48.57 1.43
 -2 -1 -2 143.52 2.41
 -2 -1 -2 145.93 2.47
 -2 -1 -2 149.18 2.6
 -2 -1 -2 140.64 2.28
 -2 -1 -2 145.56 2.37
 2 1 2 146.21 2.47
 2 1 2 156.53 2.49
 2 1 2 150.23 2.67
 2 1 2 144.88 2.39
 2 1 2 140.11 2.27
 -2 -1 -3 5.33 0.82
 -2 -1 -3 5.55 0.96
 -2 -1 -3 3.9 0.94
 -2 -1 -3 5.29 0.88
 -2 -1 -3 5.19 0.83
 2 1 3 5.31 0.95
 2 1 3 4.9 0.76
 2 1 3 4.6 0.82
 2 1 3 5.87 0.88
 2 1 3 4.08 0.86
 -2 -1 -4 103.68 2.61
 -2 -1 -4 106.99 2.63
 -2 -1 -4 113.6 2.67
 -2 -1 -4 105.47 2.46
 -2 -1 -4 108.91 2.49
 2 1 4 106.4 2.5
 2 1 4 106.53 2.6
 2 1 4 112.98 2.65
 2 1 4 101.73 2.37
 2 1 4 110.97 2.59
 -2 -1 -5 58.53 2.31
 -2 -1 -5 59.21 2.32
 -2 -1 -5 61.78 2.1
 -2 -1 -5 61.43 2.21
 2 1 5 55.71 2.25
 2 1 5 60.36 2.15
 2 1 5 59.28 2.21
 2 1 5 59.59 2.23
 2 1 5 59.96 2.23
 -2 -1 -6 195.75 4.14
 -2 -1 -6 202.21 4.05
 -2 -1 -6 206.48 3.95
 -2 -1 -6 202.98 3.93
 2 1 6 186.81 4.02
 2 1 6 202.91 4.07
 2 1 6 195.26 3.71
 2 1 6 198.02 4.08
 2 1 6 199.49 4.01
 2 1 6 202.15 4.07
 -2 -1 -7 85.4 3.21
 -2 -1 -7 79.91 3.17
 -2 -1 -7 89.35 2.95
 -2 -1 -7 84.11 2.79
 -2 -1 -7 83.62 3.04
 2 1 7 77.55 3.08
 2 1 7 81.45 3.08
 2 1 7 82.04 2.83
 2 1 7 81.77 3.11
 2 1 7 81.79 3.08
 2 1 7 89.37 3.15
 -2 -1 -8 2.69 1.46
 -2 -1 -8 3.72 1.7
 -2 -1 -8 4.79 1.36
 -2 -1 -8 2.94 1.37
 -2 -1 -8 3.21 1.65
 2 1 8 3.1 1.36
 2 1 8 2.88 1.19
 2 1 8 2.18 1.42
 2 1 8 2.28 1.4
 2 1 8 2.04 1.62
 2 1 8 3.18 1.47
 -2 -1 -9 8.78 2.08
 -2 -1 -9 10.09 1.78
 -2 -1 -9 9.84 1.92
 -2 -1 -9 10.96 2.18
 2 1 9 9.21 2.18
 2 1 9 10.35 2.05
 2 1 9 11.78 2.02
 2 1 9 7.78 1.79
 2 1 9 8.69 1.61
 -2 -1 -10 3.76 1.91
 -2 -1 -10 7.46 1.79
 -2 -1 -10 7.76 2
 2 1 10 4.61 2.38
 2 1 10 6.25 1.96
 2 1 10 4.42 1.87
 2 1 10 5.69 1.91
 2 1 10 5.86 1.57
 -2 -1 -11 29.37 2.77
 -2 -1 -11 31.95 3.1
 2 1 11 28.35 3.05
 2 1 11 33.62 3.15
 2 1 11 31.15 3.18
 -2 -1 -12 5.33 2.57
 -2 -1 -12 10.74 2.62
 -2 -1 -12 9.34 2.48
 2 1 12 6.94 2.4
 2 1 12 8.04 2.41
 2 1 12 7.59 2.5
 -2 -1 -13 3.34 2.81
 -2 -1 -13 3.06 2.17
 -2 -1 -13 1.92 2.43
 2 1 13 3.33 2.6
 2 1 13 1.81 2.23
 2 1 13 1.28 2.4
 -2 -1 -14 21.09 3.71
 -2 -1 -14 25.44 3.34
 -2 -1 -14 24.54 3.53
 2 1 14 23.31 3.66
 2 1 14 25.21 3.7
 2 1 14 25.89 3.73
 -2 -1 -15 50.64 5.18
 -2 -1 -15 61.66 4.37
 -2 -1 -15 51.09 4.76
 2 1 15 53.59 4.32
 2 1 15 60.17 4.98
 2 1 15 52.69 5.01
 -2 -1 -16 -1.16 3.6
 -2 -1 -16 2.21 2.71
 -2 -1 -16 -1.73 3.08
 2 1 16 -0.81 3.25
 2 1 16 -1.16 3.09
 2 1 16 1.22 3.25
 -2 -1 -17 35.1 4.73
 -2 -1 -17 35.69 4.42
 -2 -1 -17 34.59 4.78
 2 1 17 30.24 4.3
 2 1 17 30.4 4.77
 2 1 17 33.72 4.98
 -2 -1 -18 2.68 4.76
 -2 -1 -18 2.79 3.86
 -2 -1 -18 4.01 4.06
 2 1 18 5.85 4.41
 2 1 18 2.46 4.13
 2 1 18 5.05 4.37
 -2 -1 -19 32.49 6.13
 2 1 19 27.89 4.83
 2 1 19 26.18 5.48
 2 1 19 28.64 4.91
 -2 -2 18 29.58 5.3
 -2 -2 18 39.89 5.79
 -2 -2 18 28.72 5.83
 2 2 -18 42.45 6.93
 2 2 -18 29.24 5.76
 -2 -2 17 1.06 3.38
 -2 -2 17 2.9 3.88
 -2 -2 17 -2.71 4.14
 2 2 -17 2.25 4.8
 2 2 -17 0.41 3.46
 2 2 -17 1.51 4.17
 -2 -2 16 4.11 3.27
 -2 -2 16 4.2 3.89
 -2 -2 16 1.15 3.82
 2 2 -16 5.65 4.44
 2 2 -16 2.66 3.46
 2 2 -16 4.41 3.93
 -2 -2 15 2.88 3.47
 -2 -2 15 6.04 3.22
 -2 -2 15 7.53 3.73
 2 2 -15 3.37 3.88
 2 2 -15 1.76 3.06
 2 2 -15 1.8 3.43
 -2 -2 14 -1.63 2.96
 -2 -2 14 -0.21 2.63
 -2 -2 14 -2.57 2.94
 2 2 -14 0.87 2.51
 2 2 -14 -0.19 2.87
 -2 -2 13 34.39 4.35
 -2 -2 13 32.02 3.73
 -2 -2 13 33.93 4.16
 2 2 -13 32.81 4.33
 2 2 -13 38.4 3.73
 2 2 -13 34.82 3.66
 -2 -2 12 0.51 2.73
 -2 -2 12 0.72 2.18
 -2 -2 12 0.25 2.47
 2 2 -12 -0.37 2.57
 2 2 -12 0.2 2.03
 2 2 -12 1.34 2.54
 -2 -2 11 15.09 3.1
 -2 -2 11 15.19 2.63
 -2 -2 11 13.71 2.8
 2 2 -11 16.6 2.77
 2 2 -11 17.98 2.6
 2 2 -11 11.43 2.24
 -2 -2 10 43.17 3.26
 -2 -2 10 42.09 3.2
 -2 -2 10 36.49 3.46
 2 2 -10 38.41 3.16
 2 2 -10 40.37 2.99
 2 2 -10 39.99 3.5
 -2 -2 9 10.04 2.29
 -2 -2 9 8 2.04
 -2 -2 9 10.49 2.03
 -2 -2 9 10.35 2.29
 -2 -2 9 10.2 1.35
 2 2 -9 9.99 2.39
 2 2 -9 9.92 1.9
 2 2 -9 11.49 1.97
 -2 -2 8 2.61 1.78
 -2 -2 8 2.9 1.65
 -2 -2 8 2.27 1.4
 -2 -2 8 1.87 1.26
 -2 -2 8 2.14 1.06
 2 2 -8 2.19 1.41
 2 2 -8 1.63 1.71
 2 2 -8 0.46 1.59
 -2 -2 7 133.87 4.4
 -2 -2 7 137.42 4.34
 -2 -2 7 127.22 3.62
 -2 -2 7 127.02 3.7
 -2 -2 7 126.16 3.85
 -2 -2 7 134.11 3.95
 -2 -2 7 135.33 2.93
 2 2 -7 129.07 4.05
 2 2 -7 132.05 4.38
 2 2 -7 139.71 3.77
 2 2 -7 125.96 3.76
 2 2 -7 132.84 4.15
 2 2 -7 127.2 4.73
 -2 -2 6 -0.43 1.51
 -2 -2 6 -0.18 1
 -2 -2 6 0.32 1.22
 -2 -2 6 0.53 0.82
 -2 -2 6 0.97 1.45
 -2 -2 6 0.01 1.28
 -2 -2 6 0.25 0.9
 2 2 -6 0.04 1.34
 2 2 -6 0.67 1.19
 2 2 -6 0.52 1.05
 2 2 -6 -0.17 1.21
 2 2 -6 0.01 0.95
 2 2 -6 0.35 1.48
 -2 -2 5 160.01 4
 -2 -2 5 170.02 4.1
 -2 -2 5 161.8 3.58
 -2 -2 5 163.79 3.57
 -2 -2 5 160.64 3.67
 -2 -2 5 166.91 3.77
 -2 -2 5 169.5 3.06
 2 2 -5 157.82 3.98
 2 2 -5 163.15 3.86
 2 2 -5 162.53 3.51
 2 2 -5 158.05 3.51
 2 2 -5 157.93 3.86
 2 2 -5 172.6 4
 -2 -2 4 169.28 3.74
 -2 -2 4 174.13 3.69
 -2 -2 4 175.68 3.4
 -2 -2 4 167.79 3.43
 -2 -2 4 179.99 3.7
 -2 -2 4 174.8 3.06
 2 2 -4 165.64 3.6
 2 2 -4 173.35 3.76
 2 2 -4 170.6 3.49
 2 2 -4 167.69 3.31
 2 2 -4 163.95 3.48
 2 2 -4 170.67 3.51
 -2 -2 3 2.24 1.06
 -2 -2 3 1 0.76
 -2 -2 3 2.69 0.92
 -2 -2 3 2.68 1
 -2 -2 3 2.11 0.97
 -2 -2 3 2.39 0.83
 2 2 -3 1.94 1
 2 2 -3 3.21 1.07
 2 2 -3 2.47 0.96
 2 2 -3 1.92 0.84
 2 2 -3 1.58 0.75
 2 2 -3 2.12 0.99
 -2 -2 2 -0.69 0.78
 -2 -2 2 -0.36 0.53
 -2 -2 2 0.64 0.75
 -2 -2 2 0.74 0.73
 2 2 -2 0.18 0.8
 2 2 -2 0.29 0.82
 2 2 -2 -0.6 0.75
 2 2 -2 -0.17 0.68
 2 2 -2 -0.15 0.73
 2 2 -2 0.41 0.81
 -2 -2 1 99.33 2.16
 -2 -2 1 96.38 2.15
 -2 -2 1 102.69 2.05
 2 2 -1 99.03 2.16
 2 2 -1 98.31 2.06
 2 2 -1 104.49 2.13
 -2 -2 0 358.56 3.49
 -2 -2 0 358.35 3.19
 -2 -2 0 354.06 3.18
 2 2 0 345.28 3.41
 2 2 0 349.95 3.89
 2 2 0 359.22 3.36
 2 2 0 359.9 3.34
 -2 -2 -2 1.26 0.57
 -2 -2 -2 1.25 0.6
 -2 -2 -2 1.2 0.48
 -2 -2 -2 1.01 0.48
 2 2 2 1.2 0.58
 2 2 2 1.38 0.62
 2 2 2 1.77 0.79
 2 2 2 0.9 0.5
 -2 -2 -3 0.05 0.59
 -2 -2 -3 -0.25 0.59
 -2 -2 -3 -0.64 0.66
 -2 -2 -3 0.18 0.55
 -2 -2 -3 0.56 0.51
 2 2 3 0.33 0.6
 2 2 3 -0.92 0.53
 2 2 3 -0.19 0.7
 2 2 3 0.22 0.62
 2 2 3 -0.3 0.61
 -2 -2 -4 27.11 1.43
 -2 -2 -4 27.17 1.41
 -2 -2 -4 30.41 1.55
 -2 -2 -4 28.09 1.28
 -2 -2 -4 29.5 1.3
 2 2 4 28.87 1.44
 2 2 4 31.2 1.43
 2 2 4 28.47 1.52
 2 2 4 27.54 1.35
 -2 -2 -5 56.14 2.08
 -2 -2 -5 57.33 2.05
 -2 -2 -5 59.53 2.03
 -2 -2 -5 58.04 1.89
 -2 -2 -5 53.47 1.91
 -2 -2 -5 56.97 1.61
 2 2 5 57.68 2.03
 2 2 5 55.78 2.01
 2 2 5 59.63 2.03
 2 2 5 54.5 1.94
 2 2 5 58.71 2.01
 -2 -2 -6 264.2 4.41
 -2 -2 -6 280.36 4.5
 -2 -2 -6 279.15 4.24
 -2 -2 -6 264.44 4
 -2 -2 -6 261.7 4.03
 -2 -2 -6 271.75 3.07
 2 2 6 264 4.34
 2 2 6 275.04 4.43
 2 2 6 263.74 4.09
 2 2 6 260.05 4.75
 2 2 6 255.41 4.15
 2 2 6 279.83 4.38
 -2 -2 -7 13.02 1.46
 -2 -2 -7 13.33 2
 -2 -2 -7 13.45 1.57
 -2 -2 -7 16.23 1.76
 -2 -2 -7 13 1.01
 2 2 7 13.26 1.66
 2 2 7 15.43 1.74
 2 2 7 12.69 1.52
 2 2 7 12.67 1.71
 2 2 7 12.93 1.66
 2 2 7 14.64 1.73
 -2 -2 -8 525.93 7.18
 -2 -2 -8 532.38 7.05
 -2 -2 -8 570.6 6.65
 -2 -2 -8 542.34 6.67
 -2 -2 -8 547.11 3.8
 2 2 8 541.66 7.14
 2 2 8 556.41 7.31
 2 2 8 548.42 6.44
 2 2 8 531.12 7.6
 2 2 8 487.99 6.68
 2 2 8 571.06 7.2
 -2 -2 -9 149.06 4.41
 -2 -2 -9 156.94 3.88
 -2 -2 -9 146.55 4.01
 -2 -2 -9 148.04 4.07
 2 2 9 146.12 4.36
 2 2 9 153.6 4.38
 2 2 9 146.63 3.77
 2 2 9 141 4.45
 2 2 9 138.97 4.7
 2 2 9 160.74 4.23
 -2 -2 -10 9.93 2.14
 -2 -2 -10 12.04 1.81
 -2 -2 -10 11.24 1.96
 -2 -2 -10 8.73 2.1
 2 2 10 8.69 1.93
 2 2 10 11.43 2.18
 2 2 10 9.66 1.8
 -2 -2 -11 25.31 3
 -2 -2 -11 28.61 2.7
 -2 -2 -11 21.82 2.68
 2 2 11 25.22 3.16
 2 2 11 24.9 2.44
 2 2 11 23.78 2.62
 2 2 11 25.76 2.99
 2 2 11 21.89 2.74
 -2 -2 -12 55.73 4.93
 -2 -2 -12 61.16 3.49
 -2 -2 -12 54.4 3.59
 2 2 12 60.33 3.5
 2 2 12 54.56 3.69
 2 2 12 53.93 3.45
 2 2 12 62.74 3.96
 -2 -2 -13 17.11 3.15
 -2 -2 -13 12.88 2.82
 -2 -2 -13 10.74 2.59
 2 2 13 14.04 2.87
 2 2 13 9.63 2.74
 2 2 13 12.68 2.82
 -2 -2 -14 4.67 2.77
 -2 -2 -14 3.83 2.16
 -2 -2 -14 5.78 2.61
 2 2 14 4.43 2.76
 2 2 14 2.66 2.45
 2 2 14 6.57 2.8
 -2 -2 -15 0.73 3.17
 -2 -2 -15 1.43 2.41
 -2 -2 -15 -1.07 2.48
 2 2 15 -0.82 2.65
 2 2 15 1.55 2.62
 2 2 15 -1.73 2.67
 -2 -2 -16 20.79 3.65
 -2 -2 -16 22.85 3.25
 -2 -2 -16 21.7 3.77
 2 2 16 18.44 3.83
 2 2 16 16.83 3.84
 2 2 16 23.63 4.07
 -2 -2 -17 0.36 3.89
 -2 -2 -17 -2.01 2.58
 -2 -2 -17 1.19 3.27
 2 2 17 0.39 3.38
 2 2 17 -1.67 3.37
 2 2 17 -1.64 3.46
 -2 -2 -18 20.49 4.34
 -2 -2 -18 17.4 3.87
 2 2 18 20.59 4.55
 2 2 18 18.78 4.63
 2 2 18 21.15 4.05
 -2 -2 -19 0.57 5.02
 -2 -2 -19 -1.53 3.71
 2 2 19 -0.97 4.74
 2 2 19 -2.87 3.86
 2 2 19 0.53 4.41
 -2 -2 -20 2.27 5.35
 -2 -2 -20 -2.68 4.19
 2 2 20 -0.09 4.89
 2 2 20 -2.16 4.44
 2 2 20 -1.72 4.97
 -2 -3 18 6.35 5.26
 -2 -3 18 3.83 4.65
 -2 -3 18 5.2 4.06
 2 3 -18 1.24 5.77
 2 3 -18 5.22 4.57
 2 3 -18 8.86 5.53
 -2 -3 17 10.79 4.92
 -2 -3 17 15.08 4.77
 2 3 -17 10.66 5.42
 2 3 -17 14.56 4.72
 2 3 -17 9.95 5.48
 -2 -3 16 -0.19 3.25
 -2 -3 16 2.3 4
 -2 -3 16 4.3 4.13
 2 3 -16 1.41 4.51
 2 3 -16 0.54 3.46
 2 3 -16 1.61 3.04
 -2 -3 15 20.41 4.04
 -2 -3 15 16.39 3.92
 -2 -3 15 15.71 4.27
 2 3 -15 16.86 4.62
 2 3 -15 19.59 3.89
 -2 -3 14 4.58 2.89
 -2 -3 14 7.2 3.08
 -2 -3 14 8.46 3.62
 2 3 -14 4.85 3.63
 2 3 -14 7.79 3.39
 2 3 -14 6.4 3.49
 -2 -3 13 19.15 3.47
 -2 -3 13 23.22 3.44
 -2 -3 13 21.59 3.88
 2 3 -13 21.12 4.02
 2 3 -13 17.08 3.22
 2 3 -13 19.1 3.81
 -2 -3 12 1.07 2.72
 -2 -3 12 -0.48 2.27
 -2 -3 12 1.3 2.67
 2 3 -12 0.65 2.67
 2 3 -12 2.07 2.44
 2 3 -12 -0.26 1.97
 -2 -3 11 101.97 5.37
 -2 -3 11 99.99 4.45
 -2 -3 11 113.59 4.87
 2 3 -11 103.37 4.94
 2 3 -11 102.36 4.64
 2 3 -11 105.51 5.21
 -2 -3 10 1.8 2.4
 -2 -3 10 1.94 1.88
 -2 -3 10 2.76 1.76
 2 3 -10 2.76 2.3
 2 3 -10 1.81 1.93
 2 3 -10 2.09 2.17
 -2 -3 9 1.95 2.17
 -2 -3 9 1.36 1.57
 -2 -3 9 2.37 1.53
 2 3 -9 2.19 2.12
 2 3 -9 1.01 1.46
 -2 -3 8 45.28 3.51
 -2 -3 8 45.13 3.07
 -2 -3 8 48.34 2.79
 -2 -3 8 50.35 3.3
 -2 -3 8 46.4 2.32
 2 3 -8 47.52 3.41
 2 3 -8 47.7 3
 2 3 -8 43.4 2.95
 2 3 -8 47.48 3.28
 -2 -3 7 16.55 2.35
 -2 -3 7 19.43 2.27
 -2 -3 7 17.82 1.97
 -2 -3 7 16.98 2.25
 -2 -3 7 16.74 1.76
 2 3 -7 18.2 2.61
 2 3 -7 21.56 2.31
 2 3 -7 17.71 2.2
 -2 -3 6 69.3 3.07
 -2 -3 6 78.96 3.19
 -2 -3 6 74.53 3.16
 -2 -3 6 77.32 2.8
 -2 -3 6 71.63 3.24
 -2 -3 6 80.62 3.28
 -2 -3 6 76.96 2.56
 2 3 -6 71.13 3.04
 2 3 -6 73.06 3.66
 2 3 -6 79.43 3.18
 2 3 -6 72.02 2.78
 2 3 -6 71.67 3.2
 2 3 -6 77.27 3.4
 -2 -3 5 8.53 1.81
 -2 -3 5 8.76 1.71
 -2 -3 5 9.35 1.71
 -2 -3 5 9.33 1.35
 -2 -3 5 8.45 1.44
 -2 -3 5 10.22 1.63
 -2 -3 5 9.78 1.35
 2 3 -5 9.82 1.73
 2 3 -5 9.17 1.83
 2 3 -5 7.4 1.51
 2 3 -5 9 1.39
 2 3 -5 9.05 1.41
 2 3 -5 10.48 1.82
 -2 -3 4 10.33 1.41
 -2 -3 4 9.83 1.55
 -2 -3 4 8.46 1.52
 -2 -3 4 9.94 1.28
 -2 -3 4 8.54 1.49
 -2 -3 4 10.1 1.48
 -2 -3 4 10.84 1.3
 2 3 -4 8.4 1.3
 2 3 -4 9.71 1.58
 2 3 -4 9.69 1.31
 2 3 -4 8.95 1.23
 2 3 -4 7.51 1.2
 2 3 -4 10.71 1.6
 -2 -3 3 10.96 1.45
 -2 -3 3 10.82 1.45
 -2 -3 3 11.47 1.32
 -2 -3 3 13.57 1.52
 -2 -3 3 10.9 1.38
 -2 -3 3 11.24 1.35
 -2 -3 3 10.66 1.26
 2 3 -3 9.36 1.19
 2 3 -3 11.14 1.47
 2 3 -3 10.78 1.44
 2 3 -3 9.99 1.19
 2 3 -3 10.31 1.37
 2 3 -3 11.26 1.43
 -2 -3 2 3.88 1.02
 -2 -3 2 3.89 0.93
 -2 -3 2 3.9 0.91
 -2 -3 2 3.5 0.99
 2 3 -2 3.34 0.97
 2 3 -2 3.74 0.98
 2 3 -2 4.34 1.09
 2 3 -2 4.15 0.83
 2 3 -2 2.96 0.75
 2 3 -2 4.08 0.83
 -2 -3 1 8.36 1.04
 -2 -3 1 9.09 1.06
 -2 -3 1 8 0.95
 -2 -3 1 8.15 0.93
 -2 -3 1 9.62 1.19
 2 3 -1 9.54 1.07
 2 3 -1 8.65 1.05
 2 3 -1 8.87 1.22
 2 3 -1 9.39 1
 2 3 -1 8.29 0.97
 -2 -3 0 30.5 1.25
 -2 -3 0 31.23 1.3
 -2 -3 0 30.87 1.11
 -2 -3 0 30.88 1.11
 -2 -3 0 31.9 1.48
 2 3 0 29.89 1.21
 2 3 0 29.9 1.15
 2 3 0 31.33 1.25
 2 3 0 32.89 1.5
 -2 -3 -1 216.76 2.52
 -2 -3 -1 222.84 1.93
 -2 -3 -1 224.39 1.94
 -2 -3 -1 217.3 3.35
 2 3 1 216.47 2.46
 2 3 1 206.96 2.9
 2 3 1 222.1 2.34
 2 3 1 216.93 2.31
 2 3 1 230.82 4.15
 -2 -3 -2 0.14 0.31
 -2 -3 -2 -0.06 0.47
 -2 -3 -2 0.32 0.3
 -2 -3 -2 -0.12 0.25
 -2 -3 -2 0.21 0.6
 2 3 2 -0.02 0.42
 2 3 2 -0.07 0.41
 2 3 2 0.06 0.43
 -2 -3 -3 0.17 0.38
 -2 -3 -3 152.57 2.19
 -2 -3 -3 153.5 1.51
 -2 -3 -3 153.33 1.5
 -2 -3 -3 151.59 2.81
 2 3 3 149.66 2.11
 2 3 3 149.66 2.11
 2 3 3 155.7 2.03
 2 3 3 146.9 1.98
 -2 -3 -4 15.89 1.03
 -2 -3 -4 18.54 1.17
 -2 -3 -4 18.23 0.92
 -2 -3 -4 18.13 0.9
 -2 -3 -4 17.22 1.24
 2 3 4 16.34 1.02
 2 3 4 17.89 1.03
 2 3 4 17.17 1.28
 2 3 4 17.62 1.06
 2 3 4 15.9 1.04
 -2 -3 -5 521.45 5.01
 -2 -3 -5 521.7 4.98
 -2 -3 -5 575.29 5.12
 -2 -3 -5 533.27 4.86
 2 3 5 525.03 4.91
 2 3 5 537.73 5.01
 2 3 5 545.65 5.3
 2 3 5 541.07 4.87
 -2 -3 -6 27.65 1.66
 -2 -3 -6 27.84 1.69
 -2 -3 -6 28.59 1.61
 -2 -3 -6 31.23 1.58
 -2 -3 -6 28.57 1.51
 -2 -3 -6 31.4 1.46
 2 3 6 29.28 1.91
 2 3 6 30.65 1.66
 2 3 6 27.89 1.61
 2 3 6 30.66 1.85
 2 3 6 26.97 1.57
 2 3 6 32.75 1.66
 -2 -3 -7 253.5 4.4
 -2 -3 -7 252.96 4.44
 -2 -3 -7 259.76 4.11
 -2 -3 -7 254.89 3.87
 -2 -3 -7 258.2 3.98
 -2 -3 -7 252.88 3.25
 2 3 7 240.82 4.23
 2 3 7 259.06 4.39
 2 3 7 254.85 4.03
 2 3 7 257.42 5.09
 2 3 7 232.95 4.07
 2 3 7 254.34 4.28
 -2 -3 -8 148.76 3.81
 -2 -3 -8 147.87 3.83
 -2 -3 -8 149.3 3.37
 -2 -3 -8 145.74 3.37
 -2 -3 -8 147.6 2.44
 2 3 8 151.42 3.79
 2 3 8 140.18 3.64
 2 3 8 149.28 3.44
 2 3 8 141.61 4.19
 2 3 8 134.8 4.01
 2 3 8 155.55 3.77
 -2 -3 -9 48.79 2.72
 -2 -3 -9 54.38 2.5
 -2 -3 -9 52.52 2.59
 2 3 9 49.96 2.75
 2 3 9 55.66 2.72
 2 3 9 50.54 2.5
 2 3 9 52.86 2.82
 2 3 9 44.38 2.7
 2 3 9 57.97 2.8
 -2 -3 -10 16.36 2.19
 -2 -3 -10 18.68 2.09
 -2 -3 -10 18.44 2.46
 2 3 10 17.88 2.4
 2 3 10 16.64 2.19
 2 3 10 18.12 2.22
 2 3 10 16.9 2.39
 2 3 10 19.28 2.29
 -2 -3 -11 31.86 2.95
 -2 -3 -11 30.13 2.3
 -2 -3 -11 29.02 2.88
 2 3 11 25.53 2.86
 2 3 11 34.11 2.81
 2 3 11 31.41 3.11
 2 3 11 30.94 2.85
 -2 -3 -12 12.04 2.18
 -2 -3 -12 13.89 2.14
 -2 -3 -12 13.36 2.25
 2 3 12 10.57 2.62
 2 3 12 13.74 2.33
 2 3 12 13.61 2.31
 2 3 12 14.84 2.73
 2 3 12 12.52 2.07
 -2 -3 -13 3.9 2.83
 -2 -3 -13 5.24 1.94
 -2 -3 -13 5.03 2.15
 2 3 13 6.16 3.44
 2 3 13 3.86 2.17
 2 3 13 5.2 2.3
 2 3 13 5.48 2.05
 2 3 13 5.07 2.39
 -2 -3 -14 70.73 4.87
 -2 -3 -14 75.03 3.92
 -2 -3 -14 64.81 4.09
 2 3 14 68.43 4.49
 2 3 14 63.73 4.68
 2 3 14 65.71 3.97
 -2 -3 -15 4.72 2.87
 -2 -3 -15 4.14 2.3
 -2 -3 -15 2.44 2.49
 2 3 15 5.01 2.85
 2 3 15 3.53 2.9
 2 3 15 3.4 2.81
 -2 -3 -16 23.47 4.24
 -2 -3 -16 26.54 3.21
 2 3 16 24.09 3.71
 2 3 16 25.21 4.01
 2 3 16 25.96 4.07
 -2 -3 -17 12.65 3.98
 -2 -3 -17 11.95 3.1
 2 3 17 7.51 3.55
 2 3 17 10.7 3.11
 2 3 17 10.84 3.07
 -2 -3 -18 4.02 4.39
 -2 -3 -18 0.98 3.05
 2 3 18 3.76 3.4
 2 3 18 1.47 3.64
 2 3 18 2.44 3.82
 -2 -3 -19 6.69 3.86
 -2 -3 -19 7.33 3.52
 2 3 19 8.56 4.44
 2 3 19 9.53 4.67
 2 3 19 6.5 4.51
 -2 -3 -20 9.83 5.73
 -2 -3 -20 10.15 4.21
 2 3 20 9.22 4.82
 2 3 20 8.22 5.22
 2 3 20 8.48 5.11
 -2 -4 17 21.59 4.95
 -2 -4 17 13.3 4.29
 2 4 -17 15.4 6.2
 2 4 -17 14.63 4.89
 2 4 -17 19.85 5.64
 -2 -4 16 5.98 3.84
 -2 -4 16 5.78 4.6
 -2 -4 16 2.3 4.24
 2 4 -16 2.76 3.68
 2 4 -16 4.83 4.42
 2 4 -16 3.8 4.5
 -2 -4 15 0.9 3.19
 -2 -4 15 -0.57 3.17
 -2 -4 15 1.2 3.89
 2 4 -15 0.39 3.14
 2 4 -15 -0.31 3.93
 2 4 -15 0.84 3.93
 -2 -4 14 -1.28 2.78
 -2 -4 14 0.84 3.02
 -2 -4 14 2.47 3.58
 2 4 -14 -0.66 3.56
 2 4 -14 0 3.18
 2 4 -14 -0.36 3.4
 -2 -4 13 13.18 3.04
 -2 -4 13 12.16 3.65
 2 4 -13 10.32 3.88
 2 4 -13 12.1 3.28
 2 4 -13 7.93 2.8
 -2 -4 12 1.19 2.35
 -2 -4 12 0.6 2.24
 -2 -4 12 1.12 2.13
 2 4 -12 0.83 3.14
 2 4 -12 0.02 2.63
 -2 -4 11 9.43 2.68
 -2 -4 11 6.7 2.3
 -2 -4 11 5.56 2.75
 2 4 -11 8.72 3.14
 2 4 -11 8.8 2.78
 2 4 -11 6.16 2.94
 -2 -4 10 4.67 2.15
 -2 -4 10 2.24 1.84
 -2 -4 10 4.82 2.47
 2 4 -10 2.65 2.55
 2 4 -10 2.44 2.12
 2 4 -10 2.3 2.38
 -2 -4 9 20.7 2.78
 -2 -4 9 17.52 2.39
 -2 -4 9 14.55 2.29
 2 4 -9 17.76 2.97
 2 4 -9 16.47 2.67
 2 4 -9 14.93 2.38
 -2 -4 8 45.46 3.14
 -2 -4 8 43.67 2.72
 -2 -4 8 50.45 3.45
 2 4 -8 42.85 3.42
 2 4 -8 48.52 3.39
 2 4 -8 45.49 3.01
 2 4 -8 46.09 3.46
 -2 -4 7 8.69 2.18
 -2 -4 7 10.36 1.64
 -2 -4 7 11.47 2.11
 2 4 -7 10.19 2.14
 2 4 -7 10.35 2.45
 2 4 -7 8.23 2.01
 2 4 -7 11.02 1.97
 2 4 -7 10.04 2.12
 -2 -4 6 92.3 3.79
 -2 -4 6 85.44 3.37
 -2 -4 6 90.52 2.94
 -2 -4 6 87.91 3.63
 -2 -4 6 95.05 3.6
 -2 -4 6 93.54 2.96
 2 4 -6 99.05 4.58
 2 4 -6 92.06 3.68
 2 4 -6 90.2 3.03
 2 4 -6 94.87 3.71
 -2 -4 5 10.79 1.73
 -2 -4 5 9.48 1.55
 -2 -4 5 8.1 1.9
 -2 -4 5 9.36 1.34
 -2 -4 5 10.2 1.85
 -2 -4 5 11.09 1.74
 -2 -4 5 11.4 1.55
 2 4 -5 8.63 1.73
 2 4 -5 10.14 1.93
 2 4 -5 10.5 1.84
 2 4 -5 9.24 1.46
 2 4 -5 9.99 1.77
 2 4 -5 8.86 1.58
 -2 -4 4 12.59 1.85
 -2 -4 4 10.99 1.71
 -2 -4 4 11.22 2.15
 -2 -4 4 11.56 1.3
 -2 -4 4 13.16 1.73
 -2 -4 4 12.65 1.62
 -2 -4 4 12.89 1.58
 2 4 -4 9.71 1.67
 2 4 -4 12.82 1.84
 2 4 -4 13.04 1.6
 2 4 -4 11.87 1.47
 2 4 -4 13.48 1.71
 2 4 -4 11.86 1.47
 -2 -4 3 3.61 1.07
 -2 -4 3 4.68 1.32
 -2 -4 3 2.46 1.41
 -2 -4 3 4.25 1.2
 -2 -4 3 2.51 1.06
 -2 -4 3 4.08 1.16
 2 4 -3 3.85 1.18
 2 4 -3 4.13 1.26
 2 4 -3 3.09 1.35
 2 4 -3 3.31 0.93
 2 4 -3 2.95 1.13
 2 4 -3 3.8 1.24
 2 4 -3 3.82 1.11
 -2 -4 2 154.39 3.28
 -2 -4 2 156.02 3.34
 -2 -4 2 151.17 3.52
 -2 -4 2 156.08 3.04
 -2 -4 2 158.06 3
 -2 -4 2 155.62 3.31
 2 4 -2 148.55 3.2
 2 4 -2 161.78 3.29
 2 4 -2 155.42 3.74
 2 4 -2 152.3 2.66
 2 4 -2 155.86 3.19
 2 4 -2 156.61 3.18
 2 4 -2 158.14 3.36
 -2 -4 1 5.39 1.01
 -2 -4 1 5.66 0.97
 -2 -4 1 5.84 0.92
 -2 -4 1 6.1 0.9
 -2 -4 1 5.69 1.2
 2 4 -1 5.32 0.94
 2 4 -1 5.77 0.95
 2 4 -1 5.09 1.22
 2 4 -1 5 0.82
 2 4 -1 5.63 0.99
 2 4 -1 5.63 0.94
 2 4 -1 5.41 1.15
 -2 -4 0 21.04 1.25
 -2 -4 0 21.1 1.22
 -2 -4 0 22.03 0.99
 -2 -4 0 20.48 0.97
 -2 -4 0 20.85 1.66
 2 4 0 19.03 1.17
 2 4 0 19.51 1.17
 2 4 0 21.42 1.46
 2 4 0 20.11 1.14
 2 4 0 20.55 1.16
 2 4 0 20.53 1.61
 -2 -4 -1 3.77 0.66
 -2 -4 -1 0.1 0.37
 -2 -4 -1 3.9 1.11
 2 4 1 4.04 0.62
 2 4 1 3.65 0.61
 2 4 1 3.84 0.56
 2 4 1 3.91 0.59
 2 4 1 3.95 1.08
 -2 -4 -2 173.01 2.03
 -2 -4 -2 173.43 3.39
 2 4 2 162.52 1.82
 2 4 2 172.65 1.69
 2 4 2 172.71 1.68
 2 4 2 175.74 3.41
 -2 -4 -3 61.06 1.28
 -2 -4 -3 61.51 2.04
 2 4 3 59.36 1.14
 2 4 3 62.38 1.04
 2 4 3 60.57 1.02
 2 4 3 61.75 2.15
 -2 -4 -4 3.37 0.63
 -2 -4 -4 2.51 0.94
 2 4 4 2.9 0.55
 2 4 4 3.26 0.56
 2 4 4 3.24 0.55
 2 4 4 3.5 0.55
 2 4 4 3.54 0.97
 -2 -4 -5 0.2 0.54
 -2 -4 -5 15.67 1.17
 -2 -4 -5 12.55 1.3
 2 4 5 15.22 1.04
 2 4 5 15.27 1.03
 2 4 5 14.04 1.3
 2 4 5 14.21 1.05
 2 4 5 14.46 1.01
 2 4 5 14.42 1.32
 -2 -4 -6 137.05 2.78
 -2 -4 -6 140 2.76
 -2 -4 -6 144.53 2.05
 -2 -4 -6 142.98 2.05
 -2 -4 -6 146.89 2.94
 2 4 6 132.25 2.63
 2 4 6 145.12 2.74
 2 4 6 143.98 2.93
 2 4 6 145.14 3.7
 2 4 6 132.79 2.6
 2 4 6 145.51 2.72
 2 4 6 143.26 2.94
 -2 -4 -7 31.9 1.86
 -2 -4 -7 37.67 2.03
 -2 -4 -7 35.79 1.59
 -2 -4 -7 38.85 1.59
 -2 -4 -7 35.89 1.73
 2 4 7 35.53 1.9
 2 4 7 35.77 1.85
 2 4 7 37.54 1.9
 2 4 7 37.73 2.44
 2 4 7 34.32 1.75
 2 4 7 36.13 1.87
 -2 -4 -8 13.76 1.66
 -2 -4 -8 14.09 1.69
 -2 -4 -8 12.83 1.5
 -2 -4 -8 12.17 1.4
 2 4 8 13.28 1.57
 2 4 8 13.6 1.68
 2 4 8 12.68 1.46
 2 4 8 14.27 1.98
 2 4 8 12.22 1.54
 2 4 8 14.54 1.74
 -2 -4 -9 0.16 1.19
 -2 -4 -9 0.52 1.42
 -2 -4 -9 -0.1 0.94
 -2 -4 -9 0.61 1.22
 -2 -4 -9 -0.07 1.05
 2 4 9 -0.26 1.19
 2 4 9 0.08 1.13
 2 4 9 0.04 1.17
 2 4 9 0.06 1.05
 2 4 9 -0.34 1.29
 2 4 9 0.06 1.15
 -2 -4 -10 0.24 1.43
 -2 -4 -10 -0.94 1.12
 -2 -4 -10 0.74 1.33
 2 4 10 -0.3 1.48
 2 4 10 -0.61 1.27
 2 4 10 -0.02 1.54
 2 4 10 0.08 1.48
 2 4 10 0.38 0.98
 -2 -4 -11 -0.46 1.62
 -2 -4 -11 -0.2 1.21
 2 4 11 0.66 1.84
 2 4 11 -0.22 1.47
 2 4 11 -0.33 1.43
 2 4 11 0.8 1.39
 2 4 11 1.43 1.57
 -2 -4 -12 16.08 2.62
 -2 -4 -12 15.13 2
 -2 -4 -12 14.12 2.39
 2 4 12 13.74 2.65
 2 4 12 15.1 2.4
 2 4 12 14.05 2.15
 2 4 12 14.49 2.68
 2 4 12 15.93 2.43
 -2 -4 -13 0.23 2.14
 -2 -4 -13 0.15 1.52
 2 4 13 0.33 2.57
 2 4 13 1.09 1.98
 2 4 13 -0.18 1.91
 2 4 13 0.58 1.67
 2 4 13 0.55 1.93
 -2 -4 -14 5.66 2.21
 -2 -4 -14 2.76 1.92
 2 4 14 5.41 3.24
 2 4 14 2 2.31
 2 4 14 2.31 2.26
 2 4 14 1.33 1.93
 2 4 14 4.92 2.47
 -2 -4 -15 1.35 2.84
 -2 -4 -15 -0.13 1.97
 2 4 15 -0.03 2.37
 2 4 15 0.9 3.91
 2 4 15 0.91 2.73
 2 4 15 2.88 2.64
 -2 -4 -16 3.35 3.05
 2 4 16 3.36 2.64
 2 4 16 4.07 3.27
 2 4 16 2.7 2.23
 -2 -4 -17 0.43 3.55
 -2 -4 -17 -0.63 2.33
 2 4 17 -0.62 3.03
 2 4 17 -1.46 3.29
 2 4 17 -0.06 3.14
 -2 -4 -18 30.78 4.85
 -2 -4 -18 31.86 3.69
 2 4 18 30.91 4.64
 2 4 18 32.45 5.06
 2 4 18 35.7 4.96
 -2 -4 -19 7.08 4.81
 -2 -4 -19 3.67 3.25
 2 4 19 4.54 4.03
 2 4 19 2.81 4.07
 2 4 19 3.93 4.23
 -2 -4 -20 28.01 5.92
 -2 -4 -20 27.4 4.21
 2 4 20 27.75 5.21
 2 4 20 28.17 4.9
 2 4 20 25.81 5.5
 -2 -5 16 -0.2 3.88
 -2 -5 16 0.76 3.85
 2 5 -16 -0.58 5.73
 2 5 -16 -1.01 4.35
 2 5 -16 -0.52 4.74
 -2 -5 15 3.48 3.63
 -2 -5 15 2.24 3.66
 -2 -5 15 1.67 4.19
 2 5 -15 -0.37 4.53
 2 5 -15 0.84 3.98
 2 5 -15 1.57 3.21
 -2 -5 14 9.7 4.48
 -2 -5 14 7.73 3.52
 -2 -5 14 8.03 4.07
 2 5 -14 9.89 4.47
 2 5 -14 6.62 3.81
 2 5 -14 7.12 3.22
 -2 -5 13 -0.87 3.67
 -2 -5 13 1.14 2.62
 -2 -5 13 1.43 2.56
 2 5 -13 1.56 3.32
 2 5 -13 4.4 3.37
 2 5 -13 1.38 2.53
 -2 -5 12 7.1 3.67
 -2 -5 12 11.86 2.81
 -2 -5 12 10.63 3.46
 2 5 -12 9.84 3.01
 2 5 -12 8.96 3.34
 2 5 -12 6.56 3.34
 -2 -5 11 3.99 3.25
 -2 -5 11 4.36 2.24
 -2 -5 11 3.93 2.89
 2 5 -11 4.35 3.06
 2 5 -11 4.59 2.65
 2 5 -11 4.07 3
 -2 -5 10 47.57 4.58
 -2 -5 10 43.67 3.26
 -2 -5 10 46.36 4.15
 2 5 -10 41.09 4.34
 2 5 -10 45.5 4.2
 2 5 -10 41.16 3.58
 -2 -5 9 89.9 4.99
 -2 -5 9 85.29 3.84
 -2 -5 9 93.5 4.7
 2 5 -9 88.05 4.83
 2 5 -9 87.02 4.67
 2 5 -9 83.46 4.23
 -2 -5 8 23.22 3.16
 -2 -5 8 19.05 2.2
 -2 -5 8 21.47 2.86
 2 5 -8 23.04 2.68
 2 5 -8 22.01 2.61
 2 5 -8 19.32 2.53
 2 5 -8 20.64 2.93
 -2 -5 7 33.76 3.26
 -2 -5 7 34.2 2.29
 -2 -5 7 33.98 2.58
 2 5 -7 36.18 3.14
 2 5 -7 34.31 3.03
 2 5 -7 39.55 3.34
 2 5 -7 33.48 2.73
 2 5 -7 32.68 2.67
 -2 -5 6 31.46 2.91
 -2 -5 6 29.67 2.13
 -2 -5 6 26.7 3.21
 -2 -5 6 26.65 2.87
 2 5 -6 28.04 2.77
 2 5 -6 26.57 2.54
 2 5 -6 26.42 2.83
 2 5 -6 25.58 2.07
 2 5 -6 26.08 2.67
 -2 -5 5 9.28 1.89
 -2 -5 5 10.39 1.39
 -2 -5 5 8.83 1.94
 -2 -5 5 10.09 1.82
 2 5 -5 7.57 2.01
 2 5 -5 8.61 1.95
 2 5 -5 8.82 1.4
 2 5 -5 9.16 1.84
 2 5 -5 9.94 1.61
 -2 -5 4 51.01 2.84
 -2 -5 4 53.36 2.73
 -2 -5 4 51.57 3.06
 -2 -5 4 51.77 2.02
 -2 -5 4 50.4 2.6
 -2 -5 4 52.12 2.52
 2 5 -4 49.07 2.65
 2 5 -4 54.97 2.85
 2 5 -4 50.45 2.96
 2 5 -4 49.21 2.03
 2 5 -4 50.76 2.66
 2 5 -4 49.03 2.76
 2 5 -4 52.1 2.48
 -2 -5 3 -0.26 1.28
 -2 -5 3 -0.07 1.17
 -2 -5 3 -0.34 1.47
 -2 -5 3 -0.42 1.08
 -2 -5 3 0.34 1
 -2 -5 3 0.34 1.32
 2 5 -3 0.73 1.04
 2 5 -3 -0.25 1.21
 2 5 -3 0.36 1.37
 2 5 -3 0.01 0.82
 2 5 -3 0.72 1.12
 2 5 -3 -0.1 1.23
 2 5 -3 0.04 1.1
 -2 -5 2 32.9 2
 -2 -5 2 31.86 2.01
 -2 -5 2 32.25 1.82
 -2 -5 2 31.71 1.67
 -2 -5 2 29.85 1.87
 2 5 -2 30.57 1.84
 2 5 -2 29.54 1.88
 2 5 -2 30.72 2.04
 2 5 -2 29.54 1.42
 2 5 -2 29.73 1.82
 2 5 -2 31.82 1.91
 2 5 -2 28.35 2.04
 -2 -5 1 1.52 0.97
 -2 -5 1 2.74 0.98
 -2 -5 1 1.68 0.8
 -2 -5 1 1.97 0.81
 -2 -5 1 2.66 1.31
 2 5 -1 2.28 0.9
 2 5 -1 1.84 0.94
 2 5 -1 2.35 1.28
 2 5 -1 1.78 0.72
 2 5 -1 2.14 0.96
 2 5 -1 1.7 1.01
 2 5 -1 1.47 1.17
 -2 -5 0 0.11 0.77
 -2 -5 0 0.6 0.75
 -2 -5 0 0.09 0.5
 -2 -5 0 0.27 0.48
 -2 -5 0 0.69 0.9
 2 5 0 -0.1 0.66
 2 5 0 0.16 0.69
 2 5 0 0.07 0.79
 2 5 0 0.49 0.73
 2 5 0 -0.5 0.75
 -2 -5 -1 296.09 3.19
 -2 -5 -1 304.83 4.89
 2 5 1 298.31 3.05
 2 5 1 311.75 4.81
 2 5 1 307.23 2.97
 2 5 1 321.89 3.48
 2 5 1 306.69 4.94
 -2 -5 -2 393.86 3.04
 -2 -5 -2 395.44 5.44
 2 5 2 386.33 2.62
 2 5 2 375.16 2.67
 2 5 2 372.81 5.04
 2 5 2 399.5 2.45
 2 5 2 395.58 2.43
 2 5 2 402.63 5.55
 -2 -5 -3 78.46 1.25
 -2 -5 -3 79.26 1.25
 -2 -5 -3 79.77 2.53
 2 5 3 74.88 0.78
 2 5 3 76.92 0.8
 2 5 3 80.21 2.67
 -2 -5 -4 3.41 0.5
 -2 -5 -4 3.8 0.54
 -2 -5 -4 2.28 1.14
 2 5 4 3.27 0.38
 2 5 4 3.73 0.52
 2 5 4 4.01 0.34
 2 5 4 3.64 0.32
 2 5 4 5.22 1.16
 -2 -5 -5 23.36 1.08
 -2 -5 -5 22.52 1.77
 2 5 5 23.35 0.91
 2 5 5 24.68 0.93
 2 5 5 24.57 0.93
 2 5 5 23 0.91
 2 5 5 24.24 1.73
 -2 -5 -6 145.63 2.54
 -2 -5 -6 148.3 3.32
 2 5 6 138.5 2.3
 2 5 6 147.22 2.37
 2 5 6 149.76 3.06
 2 5 6 146.73 3.63
 2 5 6 150.66 2.41
 2 5 6 151.61 3.36
 -2 -5 -7 10.91 1.27
 -2 -5 -7 10.35 1.22
 2 5 7 9.84 1.19
 2 5 7 10.25 1.18
 2 5 7 10.73 1.28
 2 5 7 11.08 1.53
 2 5 7 10.34 1.26
 2 5 7 9.75 1.15
 2 5 7 11.31 1.35
 -2 -5 -8 2.84 1.05
 -2 -5 -8 2.44 1.41
 -2 -5 -8 2.86 0.75
 2 5 8 1.96 1.04
 2 5 8 3.64 1.08
 2 5 8 3.35 1.13
 2 5 8 2.81 1.44
 2 5 8 2.4 1.15
 2 5 8 4.31 1.14
 2 5 8 3.46 1
 -2 -5 -9 35.16 3.26
 -2 -5 -9 31.47 2.34
 -2 -5 -9 33.56 1.74
 -2 -5 -9 31.84 1.65
 2 5 9 36.75 2.24
 2 5 9 35.87 2.12
 2 5 9 33.4 1.97
 2 5 9 33.36 2.72
 2 5 9 31.99 2.08
 2 5 9 34.19 2.19
 -2 -5 -10 -0.36 1.25
 -2 -5 -10 0.21 1.24
 -2 -5 -10 0.32 1.07
 2 5 10 0.49 1.41
 2 5 10 -0.43 1.22
 2 5 10 -0.15 1.21
 2 5 10 -0.13 1.28
 2 5 10 0.28 1.4
 2 5 10 0.36 1.2
 -2 -5 -11 6.52 1.84
 -2 -5 -11 6.25 1.67
 -2 -5 -11 6.88 1.55
 2 5 11 6.35 1.83
 2 5 11 6.29 1.63
 2 5 11 5.46 1.54
 2 5 11 6.1 2.05
 2 5 11 6.14 1.73
 -2 -5 -12 3.72 1.84
 -2 -5 -12 1.79 1.83
 -2 -5 -12 2.25 1.55
 2 5 12 2.42 2.04
 2 5 12 3.96 1.8
 2 5 12 2.53 1.58
 2 5 12 -0.05 1.99
 -2 -5 -13 33.73 3.38
 -2 -5 -13 35.5 2.56
 -2 -5 -13 31.34 3.28
 2 5 13 33.27 3.56
 2 5 13 40.43 3.18
 2 5 13 34.17 2.9
 2 5 13 37.43 3.75
 2 5 13 42.99 3.37
 -2 -5 -14 31.18 3.7
 -2 -5 -14 34.59 2.85
 -2 -5 -14 36.88 4.2
 2 5 14 33.24 4.04
 2 5 14 35.8 3.35
 2 5 14 32.58 3.37
 2 5 14 31 2.91
 -2 -5 -15 45.44 4.61
 -2 -5 -15 53.51 3.25
 2 5 15 51.18 5.33
 2 5 15 55.9 4.31
 2 5 15 46.08 3.71
 2 5 15 51.29 4.1
 2 5 15 54.16 4.25
 -2 -5 -16 15.25 3.6
 -2 -5 -16 17.13 2.49
 2 5 16 17.93 3.37
 2 5 16 18.9 3.11
 2 5 16 14.66 3.65
 2 5 16 16.88 3.44
 -2 -5 -17 4.61 3.53
 -2 -5 -17 5.16 2.34
 2 5 17 6.19 3.12
 2 5 17 4.4 3.5
 2 5 17 5.61 3.32
 -2 -5 -18 16.75 4.44
 2 5 18 17.57 3.81
 2 5 18 16.77 4.43
 2 5 18 15.42 4.09
 -2 -5 -19 9.06 4.45
 -2 -5 -19 14.11 3.7
 2 5 19 10.58 4.04
 2 5 19 10.37 4.59
 2 5 19 13.65 4.41
 -2 -5 -20 0.52 4.16
 2 5 20 -0.98 4.3
 2 5 20 0.04 4.62
 2 5 20 0.72 3.24
 -2 -5 -21 4.56 5.89
 2 6 -16 16.52 6.13
 -2 -6 15 4.81 5.26
 -2 -6 15 -0.39 3.74
 -2 -6 15 0.7 4.52
 2 6 -15 -1.23 4.48
 2 6 -15 2.47 4.02
 -2 -6 14 31.6 5.85
 -2 -6 14 27.87 4.25
 -2 -6 14 24.93 4.98
 2 6 -14 26.44 5.25
 2 6 -14 27.36 4.91
 2 6 -14 27.65 5.16
 -2 -6 13 -0.03 4.08
 -2 -6 13 0.5 2.83
 -2 -6 13 0 3.48
 2 6 -13 1.4 3.93
 2 6 -13 0.54 3.64
 2 6 -13 -0.25 3.69
 -2 -6 12 62.63 5.94
 -2 -6 12 62.53 4.28
 -2 -6 12 68.57 5.65
 2 6 -12 61.78 5.78
 2 6 -12 59.85 5.67
 -2 -6 11 2.25 3.08
 -2 -6 11 3.94 2.2
 -2 -6 11 3.07 3.28
 2 6 -11 3.43 2.52
 2 6 -11 4 3.13
 2 6 -11 0.98 3.09
 -2 -6 10 52.06 4.21
 -2 -6 10 52.55 3.64
 -2 -6 10 46.29 4.44
 2 6 -10 53.26 4.75
 2 6 -10 53.13 4.62
 2 6 -10 45.46 3.89
 -2 -6 9 6.24 2.88
 -2 -6 9 4.4 1.94
 -2 -6 9 3.93 2.53
 2 6 -9 4.64 2.73
 2 6 -9 5.24 2.79
 2 6 -9 4.1 2.03
 -2 -6 8 4.62 2.6
 -2 -6 8 3.48 1.72
 -2 -6 8 4.99 2.27
 2 6 -8 2.88 1.87
 2 6 -8 1.99 2.37
 2 6 -8 3.29 1.98
 2 6 -8 3.51 2.34
 -2 -6 7 81.72 5.18
 -2 -6 7 83.77 3.17
 -2 -6 7 88.3 3.78
 2 6 -7 78.99 4.26
 2 6 -7 82.64 4.44
 2 6 -7 74.71 3.25
 2 6 -7 84.15 4.28
 -2 -6 6 53 3.56
 -2 -6 6 50.79 2.47
 -2 -6 6 54.6 3.22
 2 6 -6 62.97 3.63
 2 6 -6 48.43 3.68
 2 6 -6 54.23 3.75
 2 6 -6 51.84 2.65
 2 6 -6 52.14 3.42
 2 6 -6 54.24 3.05
 -2 -6 5 7.73 2.03
 -2 -6 5 8.18 2.04
 -2 -6 5 8.55 1.8
 2 6 -5 6.37 1.87
 2 6 -5 8.33 1.87
 2 6 -5 7.39 1.8
 2 6 -5 7.86 1.4
 2 6 -5 7.72 1.88
 2 6 -5 7.85 1.65
 -2 -6 4 2.43 1.59
 -2 -6 4 2.58 1.52
 -2 -6 4 4.09 1.43
 2 6 -4 3.06 1.75
 2 6 -4 2.69 1.59
 2 6 -4 2.81 1.07
 2 6 -4 2.47 1.44
 2 6 -4 2.99 1.85
 2 6 -4 2.8 1.37
 -2 -6 3 5.69 1.69
 -2 -6 3 4.89 1.5
 -2 -6 3 5.9 1.55
 -2 -6 3 6.55 1.4
 2 6 -3 5.51 1.45
 2 6 -3 5.88 1.53
 2 6 -3 6.59 1.81
 2 6 -3 5.24 1
 2 6 -3 5.77 1.21
 2 6 -3 6.22 1.34
 2 6 -3 4.76 1.4
 -2 -6 2 0.37 1.23
 -2 -6 2 0.06 1.07
 -2 -6 2 1.08 1.27
 -2 -6 2 0.5 1.07
 -2 -6 2 -0.53 0.91
 2 6 -2 1 1.1
 2 6 -2 0.45 1.13
 2 6 -2 0.38 1.43
 2 6 -2 0.43 0.74
 2 6 -2 1.49 1.08
 2 6 -2 2.17 1.24
 2 6 -2 0.63 1.17
 -2 -6 1 13.72 1.6
 -2 -6 1 15.23 1.5
 -2 -6 1 14.3 2.04
 -2 -6 1 14 1.33
 -2 -6 1 14.6 1.22
 -2 -6 1 14.55 1.97
 2 6 -1 15.13 1.57
 2 6 -1 14.17 1.44
 2 6 -1 17.59 2.14
 2 6 -1 14.79 1.16
 2 6 -1 14.36 1.57
 2 6 -1 14.78 1.5
 2 6 -1 15.88 1.63
 -2 -6 0 22.3 1.59
 -2 -6 0 22.05 1.5
 -2 -6 0 22.18 0.94
 -2 -6 0 23.6 0.92
 -2 -6 0 22.47 1.88
 2 6 0 21.48 1.41
 2 6 0 22.3 1.42
 2 6 0 23.33 1.87
 2 6 0 22.35 1.44
 2 6 0 22.26 1.48
 2 6 0 24.13 2.12
 -2 -6 -1 4.82 0.88
 -2 -6 -1 0.16 0.53
 -2 -6 -1 4.49 1.24
 2 6 1 3.68 0.73
 2 6 1 3.96 0.75
 2 6 1 4.54 1.13
 2 6 1 4.24 0.78
 2 6 1 4.37 0.81
 2 6 1 4.87 1.16
 -2 -6 -2 297.78 2.89
 -2 -6 -2 297.44 5.11
 2 6 2 294.28 2.4
 2 6 2 297.18 2.43
 2 6 2 290.35 4.99
 2 6 2 299.79 2.48
 2 6 2 311.32 2.5
 2 6 2 316.15 5.42
 -2 -6 -3 35.58 0.91
 -2 -6 -3 33.86 0.88
 -2 -6 -3 33.43 2.37
 2 6 3 30.97 1.98
 2 6 3 35.27 2.23
 -2 -6 -4 10.83 0.53
 2 6 4 11.67 1.63
 -2 -6 -5 82.73 1.33
 -2 -6 -5 86.95 1.36
 2 6 5 87.08 2.78
 2 6 5 89.07 2.86
 -2 -6 -6 90.71 1.79
 -2 -6 -6 91 1.8
 2 6 6 88.16 1.35
 2 6 6 94.42 1.4
 2 6 6 90.62 2.94
 2 6 6 93.56 1.6
 2 6 6 99.97 3.12
 -2 -6 -7 34.31 1.57
 2 6 7 35.65 1.36
 2 6 7 36.13 1.33
 2 6 7 38.13 2
 2 6 7 37.73 2.43
 2 6 7 31.91 1.41
 2 6 7 35.57 1.45
 2 6 7 37.07 2.14
 -2 -6 -8 0.95 0.86
 -2 -6 -8 0.82 1.01
 2 6 8 0.66 0.83
 2 6 8 1.05 0.8
 2 6 8 1.06 1.05
 2 6 8 0.07 1.37
 2 6 8 1.51 0.92
 2 6 8 1.27 0.93
 2 6 8 1.22 1.04
 -2 -6 -9 0.85 1.1
 -2 -6 -9 0.82 1.28
 2 6 9 0.67 1.02
 2 6 9 1.99 0.99
 2 6 9 1.21 1.09
 2 6 9 2.7 1.29
 2 6 9 1.32 1.18
 2 6 9 1.07 1.1
 2 6 9 1.41 1.04
 -2 -6 -10 23.8 2.5
 2 6 10 20.46 2.86
 2 6 10 20.55 1.87
 2 6 10 22.2 1.91
 2 6 10 24.21 1.97
 2 6 10 22.65 1.89
 -2 -6 -11 2.92 1.58
 -2 -6 -11 1.18 1.17
 -2 -6 -11 2.03 1.04
 2 6 11 1.55 1.56
 2 6 11 2.83 1.35
 2 6 11 2.35 1.38
 2 6 11 0.71 1.89
 2 6 11 1.06 1.6
 2 6 11 1.84 1.43
 -2 -6 -12 0.99 1.77
 -2 -6 -12 -0.19 1.42
 -2 -6 -12 -0.35 1.26
 2 6 12 0.79 1.83
 2 6 12 -0.07 1.51
 2 6 12 0.03 1.38
 2 6 12 -0.15 1.97
 2 6 12 -0.43 1.5
 -2 -6 -13 5.67 2.2
 -2 -6 -13 3.8 1.95
 -2 -6 -13 5.31 1.64
 2 6 13 4.91 2.23
 2 6 13 4.92 1.89
 2 6 13 3.49 1.7
 2 6 13 3.43 1.86
 2 6 13 5.14 2.03
 -2 -6 -14 1.28 2.28
 -2 -6 -14 3.69 2.52
 -2 -6 -14 2.43 1.83
 2 6 14 3 2.54
 2 6 14 2.6 1.99
 2 6 14 1.01 1.82
 2 6 14 2.28 1.94
 2 6 14 2.81 2.18
 -2 -6 -15 32.16 3.89
 -2 -6 -15 32.03 3.81
 2 6 15 37.24 3.54
 2 6 15 32.02 3.31
 2 6 15 31.73 3.56
 2 6 15 36.93 3.81
 -2 -6 -16 18.47 3.74
 -2 -6 -16 21.64 2.98
 2 6 16 17.11 4.02
 2 6 16 23.32 3.38
 2 6 16 19.73 3.91
 2 6 16 16.1 3.33
 -2 -6 -17 5.51 3.45
 -2 -6 -17 7.76 2.87
 2 6 17 7.92 3.08
 2 6 17 6.64 2.77
 2 6 17 7.09 3.41
 2 6 17 8.42 3.3
 -2 -6 -18 -0.96 3.64
 -2 -6 -18 -1.14 2.96
 2 6 18 1.81 3.1
 2 6 18 0.39 3.52
 2 6 18 0.02 3.2
 -2 -6 -19 -0.48 3.88
 -2 -6 -19 1.09 3.33
 2 6 19 0.41 3.58
 2 6 19 -2.31 3.84
 2 6 19 -1.2 3.46
 -2 -6 -20 1.3 4.86
 -2 -6 -20 0.47 3.84
 2 6 20 1.48 3.92
 2 6 20 0.67 4.54
 2 6 20 2.94 3.26
 -2 -6 -21 0.78 5.88
 -2 -6 -21 1.7 4.38
 2 6 21 1.52 4.53
 2 6 21 -0.89 5.04
 2 6 21 2.38 5.34
 -2 -7 15 8.34 5.97
 -2 -7 15 10.78 4.44
 -2 -7 15 11.81 6.02
 2 7 -15 11.14 5.62
 2 7 -15 12.94 5.52
 2 7 -15 8.09 5.34
 -2 -7 14 -1.9 4.93
 -2 -7 14 -0.05 3.52
 -2 -7 14 -1.31 4.24
 2 7 -14 -0.3 5.42
 2 7 -14 -0.13 4.31
 -2 -7 13 24.92 5.17
 -2 -7 13 20.01 3.81
 -2 -7 13 24.64 4.88
 2 7 -13 21.23 4.19
 2 7 -13 21.72 4.95
 2 7 -13 23.51 4.98
 -2 -7 12 1.44 3.12
 -2 -7 12 0.21 2.78
 -2 -7 12 -1.42 3.28
 2 7 -12 -2.17 3.66
 2 7 -12 -0.16 3.68
 2 7 -12 -1.56 3.59
 -2 -7 11 12.57 4.22
 -2 -7 11 11.27 3.14
 -2 -7 11 16.53 3.8
 2 7 -11 14.44 3.93
 2 7 -11 12.44 3.76
 2 7 -11 9.74 3.72
 -2 -7 10 10.16 3.72
 -2 -7 10 9.57 2.45
 -2 -7 10 8.51 3.22
 2 7 -10 13.01 3.34
 2 7 -10 8.94 3.51
 2 7 -10 11.22 3.42
 -2 -7 9 12.68 3.37
 -2 -7 9 15.1 2.38
 -2 -7 9 17.31 3.15
 2 7 -9 12.14 3.3
 2 7 -9 12.21 2.79
 2 7 -9 14.09 2.81
 -2 -7 8 24.22 3.2
 -2 -7 8 20.01 2.27
 -2 -7 8 24.03 3.13
 2 7 -8 24.72 3.02
 2 7 -8 23.36 3.65
 2 7 -8 21.58 2.59
 2 7 -8 23.55 3.39
 -2 -7 7 37.62 3.83
 -2 -7 7 39.46 2.6
 -2 -7 7 38.65 3.37
 2 7 -7 33.76 3.59
 2 7 -7 39.46 3.41
 2 7 -7 33.66 3.62
 2 7 -7 36.82 2.94
 -2 -7 6 1.97 2.18
 -2 -7 6 0.3 1.73
 2 7 -6 -1.37 1.77
 2 7 -6 0.66 2.32
 2 7 -6 -1.76 2.14
 2 7 -6 -0.05 1.4
 2 7 -6 -0.07 1.87
 2 7 -6 -0.56 1.66
 -2 -7 5 6.51 2.07
 -2 -7 5 6.03 2.12
 -2 -7 5 4.11 1.73
 2 7 -5 4.9 1.91
 2 7 -5 6.57 2.2
 2 7 -5 6.98 1.98
 2 7 -5 5.5 1.35
 2 7 -5 6.25 1.99
 2 7 -5 6.26 1.85
 -2 -7 4 50.71 3.08
 -2 -7 4 45.26 2.62
 2 7 -4 46.76 2.96
 2 7 -4 48.65 3.2
 2 7 -4 47.52 3.53
 2 7 -4 44.09 1.95
 2 7 -4 44.25 2.91
 2 7 -4 44.7 2.86
 -2 -7 3 0.58 1.43
 -2 -7 3 -0.47 1.41
 -2 -7 3 0.11 1.27
 2 7 -3 -0.8 1.43
 2 7 -3 -0.2 1.29
 2 7 -3 -0.21 0.79
 2 7 -3 0.18 1.3
 2 7 -3 -0.43 1.51
 2 7 -3 -0.77 1.26
 -2 -7 2 4.34 1.75
 -2 -7 2 5 1.44
 -2 -7 2 3.92 1.26
 -2 -7 2 4.6 1.21
 2 7 -2 5.35 1.4
 2 7 -2 5.33 1.53
 2 7 -2 3.31 0.82
 2 7 -2 3.19 1.25
 2 7 -2 5.02 1.55
 2 7 -2 3.94 1.51
 -2 -7 1 33.37 2.13
 -2 -7 1 33.01 2.12
 -2 -7 1 33.54 1.61
 -2 -7 1 35.13 1.6
 2 7 -1 34.09 2.02
 2 7 -1 33.84 2.76
 2 7 -1 33.48 1.35
 2 7 -1 32.23 1.92
 2 7 -1 31.85 2.17
 2 7 -1 33.37 2.25
 -2 -7 0 300.12 4.44
 -2 -7 0 319.85 4.49
 -2 -7 0 319 2.21
 2 7 0 315.33 4.27
 2 7 0 312.87 4.23
 2 7 0 308.83 6
 2 7 0 315.25 4.33
 2 7 0 328.2 4.39
 2 7 0 324.38 6.05
 -2 -7 -1 312.44 3.92
 -2 -7 -1 -0.08 0.62
 2 7 1 315.9 3.64
 2 7 1 328.78 3.67
 2 7 1 326.01 5.93
 2 7 1 326 3.8
 2 7 1 329.78 6.03
 -2 -7 -2 34.36 1.36
 2 7 2 34.81 1.09
 2 7 2 33.35 2.36
 2 7 2 34.21 1.22
 2 7 2 36.32 1.21
 2 7 2 35.86 2.49
 -2 -7 -3 63.13 1.27
 -2 -7 -3 63.9 1.25
 2 7 3 61.39 2.73
 2 7 3 63.41 0.83
 2 7 3 63.18 0.84
 2 7 3 66.3 2.81
 -2 -7 -4 0.13 0.19
 2 7 4 -0.33 1.08
 2 7 4 -0.32 0.81
 2 7 4 -0.46 1.15
 2 7 5 59.53 2.48
 2 7 5 56.96 2.4
 2 7 5 61.94 2.88
 -2 -7 -6 84.36 1.32
 -2 -7 -6 86.57 1.36
 2 7 6 82.63 3
 2 7 6 88.19 0.78
 2 7 6 87.73 0.77
 2 7 6 90.19 3.26
 -2 -7 -7 0.69 0.62
 -2 -7 -7 1.61 0.7
 2 7 7 0.98 0.29
 2 7 7 0.98 0.31
 2 7 7 0.4 1.18
 2 7 7 0.79 0.6
 2 7 7 0.13 1.19
 -2 -7 -8 44.61 1.84
 2 7 8 40.15 1.38
 2 7 8 45 1.43
 2 7 8 42.75 2.2
 2 7 8 42.55 2.76
 2 7 8 39.03 1.62
 2 7 8 41.81 2.45
 -2 -7 -9 0.03 0.84
 -2 -7 -9 12.52 1.52
 2 7 9 10.57 1.18
 2 7 9 12.11 1.29
 2 7 9 13.26 1.57
 2 7 9 11.65 2.08
 2 7 9 11.93 1.41
 2 7 9 12.1 1.43
 2 7 9 15.11 1.85
 -2 -7 -10 2.3 1.23
 -2 -7 -10 1.99 1.46
 2 7 10 1.2 1.1
 2 7 10 1.98 1.07
 2 7 10 1.91 1.27
 2 7 10 1.8 2.06
 2 7 10 2.65 1.36
 2 7 10 2.6 1.22
 2 7 10 1.27 1.36
 -2 -7 -11 -0.11 1.32
 2 7 11 0.94 1.36
 2 7 11 0.39 1.21
 2 7 11 -0.32 1.26
 2 7 11 -0.24 1.36
 2 7 11 0.29 1.61
 2 7 11 -0.23 1.34
 2 7 11 -0.43 1.29
 -2 -7 -12 9.63 2.01
 -2 -7 -12 8 0.93
 2 7 12 6.3 1.8
 2 7 12 8.81 1.72
 2 7 12 8.43 1.65
 2 7 12 9.67 2.13
 2 7 12 9.36 1.83
 2 7 12 6.99 1.61
 -2 -7 -13 11.04 2.31
 -2 -7 -13 7.23 1.55
 -2 -7 -13 9.39 1.39
 2 7 13 10.95 2.34
 2 7 13 10.54 2.04
 2 7 13 9.65 1.77
 2 7 13 7.56 2.21
 2 7 13 7.89 2.33
 -2 -7 -14 10.48 2.49
 -2 -7 -14 7.13 1.88
 -2 -7 -14 8.24 1.68
 2 7 14 8.23 2.63
 2 7 14 9.39 2.17
 2 7 14 8.7 1.89
 2 7 14 9.85 2.47
 2 7 14 9.23 2.59
 -2 -7 -15 20.39 3.1
 -2 -7 -15 18.34 2.55
 -2 -7 -15 21.13 2.58
 2 7 15 19.43 3.38
 2 7 15 20.1 2.77
 2 7 15 21.82 2.35
 2 7 15 19.18 3.53
 2 7 15 19.64 3.2
 -2 -7 -16 22.12 3.68
 -2 -7 -16 24.22 4.1
 -2 -7 -16 21.53 2.58
 2 7 16 25.55 3.89
 2 7 16 27.04 3.32
 2 7 16 22.43 2.52
 2 7 16 29.38 3.57
 -2 -7 -17 0.04 3.11
 -2 -7 -17 0.77 3.34
 2 7 17 -0.32 4.02
 2 7 17 -0.4 2.54
 2 7 17 1.45 2.39
 2 7 17 1.23 3.17
 2 7 17 0.32 2.71
 -2 -7 -18 -0.12 3.4
 -2 -7 -18 1.5 2.6
 2 7 18 1.43 3.1
 2 7 18 -1.04 3.36
 2 7 18 1.28 3.05
 -2 -7 -19 0.72 4.02
 -2 -7 -19 1.17 2.89
 2 7 19 2.92 3.35
 2 7 19 1.52 3.87
 2 7 19 0.83 2.67
 -2 -7 -20 2.36 4.69
 -2 -7 -20 0.67 3.51
 2 7 20 0.97 3.92
 2 7 20 1.31 4.29
 2 7 20 0.17 3.85
 -2 -7 -21 7.76 5.63
 -2 -7 -21 7.45 4.28
 2 7 21 3.98 4.31
 2 7 21 4.36 4.92
 2 7 21 5.26 4.65
 -2 -8 14 9.45 4.63
 -2 -8 14 5.18 4.13
 -2 -8 14 10.4 4.84
 2 8 -14 6.82 4.99
 2 8 -14 10.86 5.56
 2 8 -14 8.9 5.43
 -2 -8 13 -1.8 4.66
 -2 -8 13 -1.19 3.37
 -2 -8 13 -1.34 4.18
 2 8 -13 -0.15 5.22
 2 8 -13 -0.47 4.24
 2 8 -13 0.86 4.56
 -2 -8 12 12.71 5
 -2 -8 12 11.22 3.28
 -2 -8 12 8.94 4.1
 2 8 -12 12.13 4.17
 2 8 -12 10.17 4.55
 2 8 -12 14.41 4.67
 -2 -8 11 1.47 3.97
 -2 -8 11 2.73 2.67
 -2 -8 11 1.68 3.32
 2 8 -11 4.13 3.78
 2 8 -11 4.53 4.01
 2 8 -11 4.1 3.77
 -2 -8 10 -0.43 2.64
 -2 -8 10 -0.43 2.21
 -2 -8 10 0.18 3.31
 2 8 -10 0.42 2.99
 2 8 -10 1.58 2.64
 2 8 -10 -0.34 3.2
 -2 -8 9 0.5 3.22
 -2 -8 9 2.38 2.76
 2 8 -9 -1.79 2.89
 2 8 -9 1.29 3.63
 2 8 -9 -0.56 3.27
 -2 -8 8 17.02 3.59
 -2 -8 8 13.66 2.93
 2 8 -8 14.08 3.12
 2 8 -8 13.85 3.6
 2 8 -8 13.93 2.42
 2 8 -8 15.57 2.86
 2 8 -8 14.54 2.61
 -2 -8 7 1.71 2.44
 -2 -8 7 1.56 2.44
 2 8 -7 0.11 2.35
 2 8 -7 -0.2 1.99
 2 8 -7 0.28 1.75
 2 8 -7 0.59 1.77
 2 8 -7 1.61 2.16
 -2 -8 6 64.21 4.31
 -2 -8 6 62.94 3.72
 2 8 -6 65.98 4.14
 2 8 -6 60.4 4.61
 2 8 -6 64.62 4.66
 2 8 -6 65.01 2.79
 2 8 -6 60.07 4.07
 -2 -8 5 13.74 2.52
 -2 -8 5 12.65 2.55
 2 8 -5 13.04 2.48
 2 8 -5 13.25 2.53
 2 8 -5 13.71 1.54
 2 8 -5 11.35 2.43
 2 8 -5 11.68 2.33
 -2 -8 4 89.6 4.05
 -2 -8 4 88.76 4.21
 -2 -8 4 93.74 3.42
 2 8 -4 87.44 3.85
 2 8 -4 92.25 4.16
 2 8 -4 83.54 4.5
 2 8 -4 82.81 2.24
 2 8 -4 84.06 3.54
 2 8 -4 90.84 4.06
 -2 -8 3 5.65 1.88
 -2 -8 3 5.41 1.76
 -2 -8 3 6.54 1.61
 2 8 -3 5.08 1.69
 2 8 -3 4.91 1.99
 2 8 -3 7.41 2.31
 2 8 -3 4.69 0.89
 2 8 -3 5.44 1.75
 2 8 -3 3.8 1.86
 -2 -8 2 59.6 2.92
 -2 -8 2 58.66 2.39
 -2 -8 2 62.69 2.36
 2 8 -2 59.2 2.87
 2 8 -2 62.01 3.38
 2 8 -2 58.16 1.58
 2 8 -2 60.54 2.88
 2 8 -2 57.41 2.98
 2 8 -2 60.71 3.39
 -2 -8 1 6.73 1.51
 -2 -8 1 5.31 0.98
 2 8 -1 5.59 1.39
 2 8 -1 7.09 1.72
 2 8 -1 4.24 1.95
 2 8 -1 6.12 0.78
 2 8 -1 5.14 1.33
 2 8 -1 6.71 1.92
 -2 -8 0 83.43 2.84
 -2 -8 0 85.18 2.74
 2 8 0 79.92 2.52
 2 8 0 84.17 2.58
 2 8 0 82.43 1.77
 2 8 0 81.76 2.67
 2 8 0 87.03 2.78
 2 8 0 85.34 3.71
 -2 -8 -1 1.27 0.82
 2 8 1 48.35 1.81
 2 8 1 51.53 1.86
 2 8 1 48.52 3.01
 2 8 1 46.51 1.95
 2 8 1 50.44 2.04
 2 8 1 50.66 2.78
 -2 -8 -2 46.65 1.76
 2 8 2 48.18 1.37
 2 8 2 52.17 2.97
 2 8 2 38.05 1.51
 2 8 2 47.53 1.66
 2 8 2 49.56 2.99
 -2 -8 -3 181.67 2.3
 -2 -8 -3 179.51 2.26
 2 8 3 179.85 4.4
 2 8 3 181.8 3.31
 2 8 3 173.34 2
 2 8 3 182.4 3.05
 2 8 3 184.9 4.94
 -2 -8 -4 89.87 0.98
 2 8 4 88.72 3.28
 2 8 4 85.03 2.64
 2 8 4 90.32 3.64
 2 8 5 53.09 2.62
 2 8 5 58.02 2.42
 2 8 5 59.38 3.09
 2 8 6 1.95 1.24
 2 8 6 3.23 1.34
 2 8 6 1.34 1.44
 -2 -8 -7 41.74 1.15
 -2 -8 -7 42.89 1.06
 2 8 7 42.44 2.36
 2 8 7 46.1 2.63
 2 8 7 45.96 0.92
 2 8 7 43.5 0.9
 2 8 7 43.52 2.76
 -2 -8 -8 13.2 1.1
 -2 -8 -8 13.51 1.17
 2 8 8 13.6 2.03
 2 8 8 11.95 1.12
 2 8 8 13.45 1.1
 2 8 8 12.96 1.89
 -2 -8 -9 4.14 1.33
 2 8 9 3.52 0.68
 2 8 9 4.73 0.72
 2 8 9 3.96 1.39
 2 8 9 3.08 1.76
 2 8 9 3.77 1.05
 2 8 9 4.47 1.02
 2 8 9 4.26 1.57
 -2 -8 -10 1.32 0.98
 -2 -8 -10 10.52 1.6
 2 8 10 9.52 1.15
 2 8 10 10.95 1.25
 2 8 10 10.63 1.64
 2 8 10 12.28 2.33
 2 8 10 9.82 1.56
 2 8 10 10.09 1.46
 2 8 10 10.44 1.94
 -2 -8 -11 0.43 1.27
 2 8 11 0.24 1.11
 2 8 11 0.18 1.06
 2 8 11 0.31 1.35
 2 8 11 -0.48 1.9
 2 8 11 0.05 1.29
 2 8 11 0.12 1.36
 -2 -8 -12 69.6 3.22
 2 8 12 76.52 3.07
 2 8 12 79.04 2.97
 2 8 12 81.97 4.55
 2 8 12 67.9 3.47
 2 8 12 79.51 3.34
 2 8 12 79.06 3.45
 -2 -8 -13 18.56 2.37
 2 8 13 17.65 2.31
 2 8 13 18.39 2.16
 2 8 13 15.78 1.92
 2 8 13 19.52 3.27
 2 8 13 17.3 2.46
 2 8 13 17.6 2.21
 -2 -8 -14 38.42 3.24
 2 8 14 38.35 3.35
 2 8 14 38.16 3.03
 2 8 14 37.9 2.55
 2 8 14 38.35 4.24
 2 8 14 39.22 3.21
 -2 -8 -15 46.2 4.07
 -2 -8 -15 39.27 1.69
 2 8 15 45.93 4.05
 2 8 15 49.82 3.51
 2 8 15 47.41 2.85
 2 8 15 43.4 4.67
 2 8 15 54.11 3.82
 -2 -8 -16 35.79 4.33
 -2 -8 -16 32.71 2.88
 2 8 16 36.31 4.51
 2 8 16 41.68 3.54
 2 8 16 38.34 2.94
 2 8 16 41.45 3.95
 -2 -8 -17 7.57 3.21
 -2 -8 -17 6.01 2.26
 2 8 17 8.37 3.82
 2 8 17 8.64 2.76
 2 8 17 9.54 2.15
 2 8 17 9.87 3.68
 2 8 17 7.73 2.97
 -2 -8 -18 11.49 4.06
 -2 -8 -18 12.01 2.43
 2 8 18 12.97 3.36
 2 8 18 9.09 4.03
 2 8 18 11.04 4.33
 -2 -8 -19 4.09 4.01
 -2 -8 -19 0.85 3.16
 2 8 19 0.03 3.31
 2 8 19 0.35 3.91
 2 8 19 0.84 3.89
 -2 -8 -20 3.78 4.67
 -2 -8 -20 4.56 3.97
 2 8 20 4.55 3.67
 2 8 20 3.98 4.42
 2 8 20 3.58 4.52
 -2 -8 -21 12.91 5.76
 2 8 21 10.26 4.33
 2 8 21 8.21 5.21
 -2 -9 13 0.97 5.59
 -2 -9 13 0.69 4.48
 2 9 -13 -0.06 4.55
 2 9 -13 1.69 5.05
 -2 -9 12 2.47 4.62
 -2 -9 12 2.98 4.19
 2 9 -12 2.02 5.18
 2 9 -12 0.46 4.65
 2 9 -12 3.25 4.67
 -2 -9 11 7.2 4.6
 -2 -9 11 8.03 3.9
 2 9 -11 5.68 3.87
 2 9 -11 6.14 3.54
 2 9 -11 4.91 4.25
 -2 -9 10 12.69 4.48
 -2 -9 10 11.69 3.68
 2 9 -10 14.92 4.17
 2 9 -10 16.62 4.55
 2 9 -10 12.07 4.15
 -2 -9 9 17.87 3.57
 -2 -9 9 18.95 3.61
 2 9 -9 17.45 3.89
 2 9 -9 20.4 4.45
 2 9 -9 11.17 3.75
 -2 -9 8 2.38 3.35
 -2 -9 8 4.48 2.76
 2 9 -8 4.17 2.72
 2 9 -8 3.65 2.67
 2 9 -8 4.35 2.69
 -2 -9 7 3.77 2.82
 -2 -9 7 6.31 2.89
 2 9 -7 7.76 2.99
 2 9 -7 4.32 2.55
 2 9 -7 8.66 3.05
 2 9 -7 7.31 2.54
 -2 -9 6 0.34 2.05
 2 9 -6 -0.13 2.26
 2 9 -6 -0.85 3.22
 2 9 -6 -0.35 2.85
 2 9 -6 2.12 2.42
 2 9 -6 1.2 2.14
 -2 -9 5 18.08 3.04
 -2 -9 5 15.66 3.33
 -2 -9 5 15.64 2.34
 2 9 -5 14.28 2.67
 2 9 -5 15.67 3.29
 2 9 -5 14.53 3.2
 2 9 -5 14.98 2.74
 2 9 -5 20.29 2.95
 -2 -9 4 0.41 2.01
 -2 -9 4 1.23 2.12
 -2 -9 4 0.03 1.69
 2 9 -4 0.13 1.8
 2 9 -4 0.9 2.32
 2 9 -4 -0.22 1.77
 2 9 -4 0.1 0.82
 2 9 -4 -0.13 1.85
 2 9 -4 0.87 1.96
 -2 -9 3 110.83 4.28
 -2 -9 3 108.01 3.72
 -2 -9 3 108.2 3.4
 2 9 -3 102.14 4.1
 2 9 -3 103.33 4.34
 2 9 -3 104.33 5.03
 2 9 -3 100.3 4.66
 2 9 -3 105.23 4.23
 -2 -9 2 0.07 1.53
 -2 -9 2 0.59 1.36
 -2 -9 2 0.97 1.17
 2 9 -2 0.22 1.51
 2 9 -2 0.79 1.76
 2 9 -2 -0.54 2.1
 2 9 -2 0.74 0.45
 2 9 -2 0.79 1.7
 2 9 -2 1.38 1.45
 -2 -9 1 137.42 3.89
 2 9 -1 138.42 3.87
 2 9 -1 135.23 4.81
 2 9 -1 127.99 1.48
 2 9 -1 134.78 3.82
 2 9 -1 136.58 4.1
 2 9 -1 140.97 4.93
 -2 -9 0 16.04 1.92
 2 9 0 17.77 1.75
 2 9 0 17.38 1.86
 2 9 0 15.7 2.53
 2 9 0 15.94 1.73
 2 9 0 19.47 2.3
 2 9 0 18.93 2.66
 -2 -9 -1 49.61 2.41
 -2 -9 -1 32.71 1.95
 2 9 1 49.61 2
 2 9 1 43.41 1.88
 2 9 1 57.86 3.5
 2 9 1 50.55 1.54
 2 9 1 48.54 2.14
 2 9 1 50.55 2.37
 2 9 2 9.16 1.04
 2 9 2 8.87 1.05
 2 9 2 8.25 1.04
 2 9 2 9.89 1.18
 2 9 2 9.05 1.23
 2 9 2 13.02 2.68
 -2 -9 -3 296.12 3.3
 -2 -9 -3 303.69 3.3
 2 9 3 314.62 6.32
 2 9 3 302.44 4.14
 2 9 3 300.97 3.22
 2 9 3 289.38 3.16
 2 9 3 309.92 6.52
 -2 -9 -4 2.37 0.52
 2 9 4 2.62 1.51
 2 9 4 1.56 1.05
 2 9 4 2.53 0.46
 2 9 4 2.58 0.48
 2 9 4 2.41 1.36
 2 9 5 2.98 1.5
 2 9 5 4.84 1.32
 2 9 5 5.39 1.55
 2 9 6 1.74 1.37
 2 9 6 0.87 1.24
 2 9 6 2.42 1.31
 2 9 7 0.75 1.36
 2 9 7 -0.02 1.26
 2 9 7 -0.35 1.6
 -2 -9 -8 28.82 1.08
 2 9 8 28.2 2.12
 2 9 8 28.3 2.55
 2 9 8 28.07 1.03
 2 9 8 32.01 2.43
 -2 -9 -9 22.61 1.33
 -2 -9 -9 25.38 1.44
 2 9 9 25.39 2.18
 2 9 9 23.32 2.68
 2 9 9 22.78 1.43
 2 9 9 24.73 1.47
 2 9 9 25.31 2.63
 -2 -9 -10 6.21 1.2
 -2 -9 -10 8.3 1.37
 2 9 10 8.08 0.68
 2 9 10 8.11 1.57
 2 9 10 9.76 1.76
 2 9 10 9.56 2.28
 2 9 10 8.31 1.38
 2 9 10 8.35 1.3
 2 9 10 6.3 1.9
 2 9 11 117.73 2.45
 2 9 11 117.21 2.43
 2 9 11 121.34 3.49
 2 9 11 120.18 4.94
 2 9 11 111.6 3.35
 2 9 11 117.19 3.28
 2 9 11 120.97 4.26
 -2 -9 -12 19.4 2.24
 2 9 12 26.75 2.03
 2 9 12 29.18 1.91
 2 9 12 25.98 2.38
 2 9 12 30.9 3.54
 2 9 12 23.78 2.65
 2 9 12 29.39 2.58
 2 9 12 31.2 3.03
 -2 -9 -13 44.12 2.96
 2 9 13 44.1 2.67
 2 9 13 51.45 2.67
 2 9 13 48.51 2.65
 2 9 13 48.51 3.64
 2 9 13 48.57 3.11
 2 9 13 51.85 3.38
 -2 -9 -14 2.19 2.06
 2 9 14 2.85 1.95
 2 9 14 0.88 1.63
 2 9 14 -0.07 1.53
 2 9 14 2.7 2.07
 2 9 14 1.16 2.33
 2 9 14 0.87 1.82
 -2 -9 -15 12.9 2.7
 2 9 15 15.41 2.41
 2 9 15 12.52 1.89
 2 9 15 12.37 3.33
 2 9 15 13.06 2.59
 2 9 15 13.08 2.31
 -2 -9 -16 37.68 3.84
 2 9 16 39.28 4.12
 2 9 16 38.46 3.5
 2 9 16 38.73 2.61
 2 9 16 37.43 4.67
 2 9 16 46.5 3.93
 -2 -9 -17 16.77 3.62
 2 9 17 16.41 5.1
 2 9 17 18.61 3.11
 2 9 17 16.48 2.17
 2 9 17 21.98 4.35
 2 9 17 18.91 3.34
 -2 -9 -18 0.78 3.3
 2 9 18 -0.31 2.8
 2 9 18 0.15 3.74
 2 9 18 0 3.36
 -2 -9 -19 10.05 4.42
 2 9 19 14.75 3.61
 2 9 19 13.36 4.75
 2 9 19 14.76 4.35
 -2 -9 -20 -0.49 4.38
 2 9 20 -0.19 3.22
 2 9 20 -1.2 4.43
 2 9 20 1.5 3.84
 2 9 21 -0.07 4.1
 2 9 21 -2.49 4.58
 2 9 21 -1.89 4.3
 -2 -10 12 4.38 5.76
 -2 -10 12 6.87 5.25
 2 10 -12 8.28 5.12
 2 10 -12 8.84 5.28
 2 10 -12 8.36 5.31
 -2 -10 11 2.18 5.05
 -2 -10 11 2.68 4.52
 2 10 -11 5.34 4.86
 2 10 -11 5.93 5.02
 2 10 -11 1.04 4.52
 -2 -10 10 4.85 5.03
 -2 -10 10 4.02 4.13
 2 10 -10 3.28 4.01
 2 10 -10 7.39 4.76
 2 10 -10 2.64 4.07
 -2 -10 9 -0.6 3.93
 -2 -10 9 -0.78 3.5
 2 10 -9 -0.26 3.33
 2 10 -9 0.79 3.86
 2 10 -9 -1.04 3.52
 -2 -10 8 12.51 3.87
 -2 -10 8 13.51 3.24
 2 10 -8 16.08 3.81
 2 10 -8 12.48 3.48
 2 10 -8 11.79 3.73
 2 10 -8 11.05 3.1
 -2 -10 7 4.83 3.36
 -2 -10 7 5.56 2.97
 2 10 -7 7.44 3.05
 2 10 -7 7.06 3.63
 2 10 -7 8.38 3.27
 2 10 -7 6.77 3.05
 -2 -10 6 5 3.12
 -2 -10 6 4.96 2.56
 2 10 -6 2.27 3.02
 2 10 -6 4.95 3.39
 2 10 -6 3.78 2.8
 2 10 -6 3.99 2.61
 -2 -10 5 -0.32 2.53
 -2 -10 5 0.32 2.11
 2 10 -5 -0.55 2.3
 2 10 -5 0.43 3.01
 2 10 -5 -0.18 2.96
 2 10 -5 0.55 2.33
 2 10 -5 -1.24 2.27
 -2 -10 4 23.9 3.18
 -2 -10 4 23.61 2.73
 2 10 -4 25.11 3.04
 2 10 -4 20.31 3.32
 2 10 -4 21.21 3.18
 2 10 -4 21.09 3
 2 10 -4 19.11 2.97
 -2 -10 3 12.19 2.5
 -2 -10 3 9.38 2.13
 -2 -10 3 10.46 1.84
 2 10 -3 9.67 2.19
 2 10 -3 12.24 2.64
 2 10 -3 10.82 2.58
 2 10 -3 11.47 2.44
 2 10 -3 13.32 2.39
 -2 -10 2 31.25 3.1
 -2 -10 2 27.61 2.21
 -2 -10 2 25.79 2.02
 2 10 -2 25.87 2.51
 2 10 -2 27.89 3.07
 2 10 -2 28.26 3.57
 2 10 -2 26.12 2.77
 -2 -10 1 3.63 1.79
 -2 -10 1 2.95 1.11
 2 10 -1 1.78 1.55
 2 10 -1 3.5 1.74
 2 10 -1 2.03 2.35
 2 10 -1 3.65 1.79
 2 10 -1 3.75 2.14
 -2 -10 0 1.89 1.49
 2 10 0 1.5 1.41
 2 10 0 3.04 2.3
 2 10 0 2.63 1.52
 2 10 0 2.66 1.86
 2 10 0 2.93 2.12
 -2 -10 -1 0.49 1.22
 2 10 1 0.46 1.02
 2 10 1 0.52 1.06
 2 10 1 -1.61 1.83
 2 10 1 0.69 0.54
 2 10 1 0.43 1.23
 2 10 1 0.92 1.44
 2 10 1 0.51 1.41
 -2 -10 -2 1.25 1.25
 2 10 2 1.01 0.78
 2 10 2 0.62 0.78
 2 10 2 -0.21 1.39
 2 10 2 1.31 0.77
 2 10 2 1.1 1.03
 2 10 2 0.74 1.22
 2 10 2 -0.29 1.87
 -2 -10 -3 -0.29 0.82
 2 10 3 1.14 1.74
 2 10 3 -0.47 0.98
 2 10 3 -0.03 0.98
 2 10 3 -0.27 1.33
 -2 -10 -4 -0.01 0.65
 -2 -10 -4 -0.22 1
 2 10 4 0.07 1.02
 2 10 4 0.15 0.69
 2 10 4 0.24 0.7
 2 10 4 -0.43 1.28
 2 10 5 11.23 2.13
 2 10 5 12.34 1.61
 2 10 5 9.17 0.51
 2 10 5 11.47 0.56
 2 10 5 11.11 2.3
 2 10 6 112.76 3.96
 2 10 6 109.45 3.54
 2 10 6 109.23 4.25
 2 10 7 49.25 2.86
 2 10 7 44.12 2.71
 2 10 7 43.65 2.95
 2 10 8 21.18 2.41
 2 10 8 19.71 2.42
 2 10 8 23.27 2.88
 -2 -10 -9 -0.01 0.47
 -2 -10 -9 -0.02 0.47
 2 10 9 -0.15 1.4
 2 10 9 -0.11 1.58
 2 10 9 0.21 0.77
 2 10 9 -0.27 0.69
 2 10 9 0.17 1.34
 -2 -10 -10 93.35 2.12
 -2 -10 -10 93.33 2.22
 2 10 10 95.1 3.36
 2 10 10 95.42 4.34
 2 10 10 93.19 2.51
 2 10 10 91.61 4.22
 -2 -10 -11 13.78 1.48
 -2 -10 -11 16.4 2.04
 2 10 11 16.99 2.02
 2 10 11 17.07 2.14
 2 10 11 17.46 2.85
 2 10 11 15.07 1.84
 2 10 11 16.46 1.84
 2 10 11 15.14 2.53
 2 10 12 -0.03 1
 2 10 12 0.02 0.77
 2 10 12 0.69 1.44
 2 10 12 -0.65 1.63
 2 10 12 -0.7 1.59
 2 10 12 0.36 1.96
 2 10 12 0.74 1.49
 2 10 12 0.33 2
 -2 -10 -13 0.48 1.45
 2 10 13 1.37 1.18
 2 10 13 2.38 1.47
 2 10 13 1.1 1.71
 2 10 13 2.31 2.44
 2 10 13 2.13 2.14
 2 10 13 3.35 1.84
 -2 -10 -14 9.26 2.19
 2 10 14 9.05 1.8
 2 10 14 9.82 1.68
 2 10 14 10.58 1.7
 2 10 14 8.54 1.85
 2 10 14 9.11 3.1
 2 10 14 10.7 2.3
 2 10 14 10.95 2.53
 2 10 15 3.57 1.98
 2 10 15 2.72 1.74
 2 10 15 1.79 1.43
 2 10 15 1.8 1.65
 2 10 15 1.09 2.92
 2 10 15 3.15 2.39
 2 10 15 2.05 2.15
 -2 -10 -16 4.76 2.67
 2 10 16 3.07 2.39
 2 10 16 4.76 2.11
 2 10 16 3.91 1.44
 2 10 16 1.59 1.51
 2 10 16 2.25 3.1
 2 10 16 4.65 2.5
 2 10 16 3.31 2.31
 -2 -10 -17 6.84 2.93
 2 10 17 5.8 2.39
 2 10 17 5.32 2.92
 2 10 17 2.99 3.01
 -2 -10 -18 2.61 3.51
 2 10 18 0.74 2.6
 2 10 18 0.97 3.7
 2 10 18 0.65 3.39
 -2 -10 -19 2.93 3.98
 2 10 19 5.46 3.11
 2 10 19 2.83 4.31
 2 10 20 -0.67 3.31
 2 10 20 -1.37 4.61
 2 10 20 0.27 3.82
 2 10 21 5.36 4.03
 2 10 21 7 5.41
 2 10 21 5.05 4.6
 -2 -11 11 11.35 5.95
 -2 -11 11 15.25 4.82
 2 11 -11 9.81 5.02
 2 11 -11 12.41 5.93
 2 11 -11 8.17 5.27
 -2 -11 10 1.37 5.04
 -2 -11 10 1.59 3.85
 2 11 -10 1.85 4.33
 -2 -11 9 11.76 4.93
 2 11 -9 9.58 3.93
 2 11 -9 12.37 4.06
 2 11 -9 12.78 3.63
 -2 -11 8 11.11 4.23
 -2 -11 8 9.22 3.62
 2 11 -8 14.12 4.05
 2 11 -8 8.73 4.34
 2 11 -8 10.94 3.93
 2 11 -8 12.42 3.57
 -2 -11 7 28.19 4.64
 -2 -11 7 27.36 3.83
 2 11 -7 31.36 4.19
 2 11 -7 30.84 5.06
 2 11 -7 30.2 4.42
 2 11 -7 28.01 4.17
 -2 -11 6 1.28 3.17
 -2 -11 6 1.32 2.72
 2 11 -6 1.31 2.86
 2 11 -6 0.34 3.6
 2 11 -6 2.06 3.01
 2 11 -6 2.72 2.88
 -2 -11 5 0.77 2.96
 -2 -11 5 4.14 6.01
 -2 -11 5 2.36 2.39
 2 11 -5 1.78 3.83
 2 11 -5 2.43 3.38
 2 11 -5 0.25 2.65
 2 11 -5 1.78 2.79
 -2 -11 4 0.1 2.62
 -2 -11 4 0.2 1.94
 2 11 -4 -0.31 2.16
 2 11 -4 1.55 3.24
 2 11 -4 -0.14 3
 2 11 -4 0.61 2.42
 2 11 -4 1.04 2.52
 -2 -11 3 1.13 2.46
 -2 -11 3 1.32 2
 -2 -11 3 -0.35 1.54
 2 11 -3 2.4 2.16
 2 11 -3 1.81 2.72
 2 11 -3 -0.01 2.8
 2 11 -3 1.75 2.22
 2 11 -3 0.51 2.34
 -2 -11 2 9.64 2.5
 -2 -11 2 4.52 1.87
 -2 -11 2 6.7 1.29
 2 11 -2 8.75 2.18
 2 11 -2 9.25 2.58
 2 11 -2 8.61 2.56
 2 11 -2 7.64 2.22
 2 11 -2 10.49 2.78
 -2 -11 1 1.9 1.9
 2 11 -1 0.47 1.61
 2 11 -1 1.93 1.99
 2 11 -1 1.38 1.98
 2 11 -1 2.29 1.77
 2 11 -1 1.19 2.36
 -2 -11 0 18.16 2.31
 2 11 0 17.43 2.01
 2 11 0 16.85 2.11
 2 11 0 16.22 2.71
 2 11 0 15.09 2.07
 2 11 0 18.16 3.09
 -2 -11 -1 26.56 2.33
 2 11 1 29.39 2.04
 2 11 1 28.9 2.14
 2 11 1 26.61 2.96
 2 11 1 24.7 2.33
 2 11 1 26.33 2.69
 2 11 1 29.85 2.99
 -2 -11 -2 0.72 1.73
 2 11 2 0.46 0.9
 2 11 2 0.05 0.88
 2 11 2 0.31 1.66
 2 11 2 0.41 0.67
 2 11 2 0.49 1.2
 2 11 2 1 1.56
 2 11 2 0.43 2.17
 -2 -11 -3 7.79 1.39
 -2 -11 -3 6.96 1.22
 2 11 3 6.68 2.24
 2 11 3 7.36 1.23
 2 11 3 6.59 1.28
 2 11 3 6.23 1.41
 2 11 3 3.89 1.82
 -2 -11 -4 4.5 0.97
 2 11 4 4.57 2.06
 2 11 4 3.8 1.21
 2 11 4 5.09 1.21
 2 11 4 5.55 1.13
 2 11 4 5.12 1.88
 2 11 5 17.55 2.52
 2 11 5 17.3 2.02
 2 11 5 18.15 1.12
 2 11 5 18.19 1.12
 2 11 5 14.79 2.73
 2 11 6 36.88 3.23
 2 11 6 35.23 2.47
 2 11 6 29.27 0.65
 2 11 6 34.1 0.71
 2 11 6 35.19 3.42
 2 11 7 119.17 4.23
 2 11 7 109.05 3.85
 2 11 7 110.24 4.55
 2 11 8 10.31 2.03
 2 11 8 13.13 2.21
 2 11 8 14.24 2.68
 2 11 9 163.96 4.51
 2 11 9 164.24 5.06
 2 11 9 159.93 2.32
 2 11 9 161.19 2.05
 2 11 9 176.82 5.84
 -2 -11 -10 1 0.33
 -2 -11 -10 0.98 0.35
 2 11 10 0.02 1.66
 2 11 10 1.41 2.05
 2 11 10 0.83 0.99
 2 11 10 0.83 0.91
 2 11 10 0.66 2.11
 -2 -11 -11 19.97 1.42
 2 11 11 21.71 2.34
 2 11 11 22.74 3.1
 2 11 11 19.41 2.03
 2 11 11 21.48 1.86
 2 11 11 19.66 2.99
 -2 -11 -12 0.1 1.2
 2 11 12 0.17 1.56
 2 11 12 0.3 1.86
 2 11 12 -0.14 2.09
 2 11 12 0.2 1.65
 2 11 12 0.33 1.45
 2 11 12 -0.2 1.98
 -2 -11 -13 4.36 1.81
 2 11 13 5.19 1.74
 2 11 13 6.13 1.99
 2 11 13 5.16 2.75
 2 11 13 4.96 2.1
 2 11 13 5.76 1.91
 2 11 13 6.56 2.61
 2 11 14 1.08 1.44
 2 11 14 -0.61 1.72
 2 11 14 0.85 2.76
 2 11 14 0.61 1.9
 2 11 14 1.2 2.3
 -2 -11 -15 6.38 2.3
 2 11 15 6.4 1.62
 2 11 15 8.75 1.67
 2 11 15 7.79 1.62
 2 11 15 6.75 1.85
 2 11 15 7.62 2.75
 2 11 15 8.43 2.79
 -2 -11 -16 20.39 3.05
 2 11 16 15.72 2.33
 2 11 16 17.32 2.2
 2 11 16 15.82 1.76
 2 11 16 15.75 3.98
 2 11 16 22.17 3.26
 2 11 16 19.02 3.16
 -2 -11 -17 1.27 2.88
 2 11 17 0.99 2.02
 2 11 17 1.47 3.67
 2 11 17 1.27 2.94
 2 11 17 0.31 2.61
 -2 -11 -18 1.84 3.27
 2 11 18 0.87 2.47
 2 11 18 2.82 3.96
 2 11 18 0.43 3.33
 2 11 19 9.67 2.99
 2 11 19 8.13 3.66
 2 11 19 9.97 3.71
 2 11 20 1.38 3.15
 2 11 20 1.06 4.69
 2 11 20 0.73 3.82
 -2 -12 9 4.5 4.19
 2 12 -9 4.5 5.11
 2 12 -9 4.13 4.69
 -2 -12 8 0.04 4.61
 -2 -12 8 -0.28 3.54
 2 12 -8 1.72 3.9
 2 12 -8 -0.58 4.65
 2 12 -8 -0.74 4.04
 2 12 -8 0.73 3.6
 -2 -12 7 -1.97 3.95
 -2 -12 7 -0.62 3.03
 2 12 -7 1.3 3.54
 2 12 -7 -0.23 4.35
 2 12 -7 0.26 3.62
 2 12 -7 0.37 3.34
 -2 -12 6 1.84 3.77
 -2 -12 6 1.38 2.9
 2 12 -6 2.87 3.19
 2 12 -6 1.39 4.06
 2 12 -6 5.42 3.44
 2 12 -6 2.32 3.24
 -2 -12 5 -2.12 3.31
 -2 -12 5 -0.16 4.13
 -2 -12 5 -0.07 3.42
 2 12 -5 -0.9 2.62
 2 12 -5 2.75 3.8
 2 12 -5 -1.19 2.72
 2 12 -5 -0.83 3.01
 -2 -12 4 2.33 3.18
 -2 -12 4 2.07 2.72
 -2 -12 4 2.21 2.09
 2 12 -4 3.17 3.85
 2 12 -4 3.08 3.58
 2 12 -4 1.51 2.71
 2 12 -4 4.16 3.15
 -2 -12 3 -0.54 2.71
 -2 -12 3 0.84 1.83
 -2 -12 3 -0.5 1.6
 2 12 -3 -0.07 2.24
 2 12 -3 -1.96 3.07
 2 12 -3 -0.93 3.19
 2 12 -3 0.15 2.42
 2 12 -3 -0.5 2.8
 -2 -12 2 8.28 2.62
 2 12 -2 4.48 2.2
 2 12 -2 5.43 2.77
 2 12 -2 5.25 2.41
 2 12 -2 4.62 3
 -2 -12 1 31.08 3.47
 2 12 -1 30.38 3.02
 2 12 -1 27.84 3.99
 2 12 -1 26.12 4.05
 2 12 -1 25.88 3.12
 2 12 -1 30.42 3.99
 2 12 0 35.72 2.71
 2 12 0 38.53 2.96
 2 12 0 37.29 4.41
 2 12 0 37.35 3.23
 2 12 0 34.61 3.46
 -2 -12 -1 4.71 1.84
 2 12 1 5.33 1.51
 2 12 1 3.8 1.49
 2 12 1 2.34 2.76
 2 12 1 4.95 1.85
 2 12 1 4.48 2.66
 -2 -12 -2 0.79 1.37
 2 12 2 1.29 1.05
 2 12 2 1.3 1.04
 2 12 2 1.24 2.55
 2 12 2 1.96 1.62
 2 12 2 1 1.85
 2 12 2 0.96 2.4
 -2 -12 -3 0.95 1.2
 2 12 3 0.3 2.34
 2 12 3 0.33 0.82
 2 12 3 0.99 1.39
 2 12 3 0.66 1.65
 2 12 3 0.46 2.35
 -2 -12 -4 14.09 1.67
 -2 -12 -4 15.35 1.62
 2 12 4 17.86 2.91
 2 12 4 14.88 1.75
 2 12 4 15.66 1.76
 2 12 4 17.01 1.86
 2 12 4 17.23 2.75
 -2 -12 -5 5.2 0.65
 -2 -12 -5 5.17 0.63
 2 12 5 4.91 2.13
 2 12 5 4.57 1.45
 2 12 5 4.39 1.05
 2 12 5 4.97 1.17
 2 12 5 4.41 2.02
 2 12 6 2.17 2.05
 2 12 6 2.18 1.54
 2 12 6 1.49 0.73
 2 12 6 1.77 0.82
 2 12 6 0.95 1.78
 2 12 7 6.32 2.18
 2 12 7 5.43 1.82
 2 12 7 4.96 0.61
 2 12 7 5.5 0.65
 2 12 7 5.01 2.02
 2 12 8 0.95 1.98
 2 12 8 0.27 1.77
 2 12 8 0.62 2.25
 2 12 9 7.06 2.03
 2 12 9 4.1 1.99
 2 12 9 5.35 0.66
 2 12 9 4.68 2.6
 2 12 10 18.98 2.58
 2 12 10 16.69 2.78
 2 12 10 15.95 1.35
 2 12 10 14.09 1.31
 2 12 10 18.25 2.77
 2 12 11 1.2 1.81
 2 12 11 -0.47 2.12
 2 12 11 -0.23 1.3
 2 12 11 -0.4 2.34
 -2 -12 -12 -0.06 0.95
 -2 -12 -12 0.53 0.97
 2 12 12 0.41 1.79
 2 12 12 1.22 2.16
 2 12 12 1.09 2.39
 2 12 12 -0.81 1.63
 2 12 12 0 1.36
 2 12 12 -0.38 2.39
 2 12 13 0.12 1.78
 2 12 13 0.03 2.63
 2 12 13 -0.51 2.01
 2 12 13 -0.33 1.71
 2 12 13 -0.59 2.45
 -2 -12 -14 3.66 1.77
 2 12 14 2.56 1.7
 2 12 14 1.88 2.11
 2 12 14 3.86 3.02
 2 12 14 3.79 2.08
 2 12 14 1.99 2.57
 2 12 15 14.84 1.9
 2 12 15 14.14 2.17
 2 12 15 19.95 3.92
 2 12 15 16.85 2.81
 2 12 15 14.4 3.28
 -2 -12 -16 4.14 2.39
 2 12 16 37.99 5.04
 2 12 16 42.49 3.96
 2 12 16 41.22 4.5
 -2 -12 -17 2.53 3.24
 2 12 17 1.96 1.73
 2 12 17 2.38 3.61
 2 12 17 2.19 3.02
 2 12 17 1.63 3.01
 2 12 18 14.75 2.41
 2 12 18 13.39 4.55
 2 12 18 20.13 3.91
 2 12 18 15.92 3.51
 2 12 19 -1.99 4.43
 2 12 19 -1.58 3.68
 2 12 20 19.76 3.31
 2 12 20 17.59 4.87
 -2 -13 8 1.26 5.28
 -2 -13 8 3.89 4.27
 2 13 -8 -1.02 4.83
 2 13 -8 3.32 5.46
 2 13 -8 2.49 4.53
 2 13 -8 -0.31 4.51
 -2 -13 7 0.66 4.79
 -2 -13 7 0.07 3.64
 2 13 -7 1.1 3.95
 2 13 -7 0.14 3.99
 2 13 -7 -1.45 3.93
 -2 -13 6 0.28 4.33
 -2 -13 6 0.01 3
 2 13 -6 -1.45 3.47
 2 13 -6 0.2 4.54
 2 13 -6 -1.13 3.69
 2 13 -6 -1.35 3.49
 -2 -13 5 6.42 4.14
 2 13 -5 7.04 3.21
 2 13 -5 5.18 4.44
 2 13 -5 4.59 3.55
 2 13 -5 6.14 3.58
 -2 -13 4 5.58 3.67
 -2 -13 4 3.7 2.13
 2 13 -4 4.31 2.96
 2 13 -4 3.01 4.04
 2 13 -4 3.01 3.5
 -2 -13 3 52.11 5.07
 2 13 -3 59.01 5.12
 2 13 -3 54.2 5.89
 2 13 -3 46.99 4.46
 2 13 -3 48.2 5.1
 -2 -13 2 0.76 2.77
 2 13 -2 0.82 2.24
 2 13 -2 -0.4 2.97
 2 13 -2 0.47 3.42
 2 13 -2 -0.08 2.44
 2 13 -2 0.03 2.99
 -2 -13 1 13.85 2.9
 2 13 -1 11.64 2.41
 2 13 -1 11.86 3.79
 2 13 -1 16.47 3.07
 2 13 -1 12.05 2.94
 -2 -13 0 5.88 2.4
 2 13 0 6.81 1.96
 2 13 0 5.32 2.15
 2 13 0 8.68 2.29
 2 13 0 6.8 3.2
 -2 -13 -1 1.04 1.92
 2 13 1 0.87 1.5
 2 13 1 0.34 1.56
 2 13 1 0.85 2.2
 2 13 1 1.17 2.02
 2 13 1 1.93 2.87
 -2 -13 -2 0.64 1.55
 2 13 2 0.46 1.31
 2 13 2 -1.28 2.57
 2 13 2 0.98 1.77
 2 13 2 0.1 2
 -2 -13 -3 2.48 2.32
 2 13 3 2.74 2.75
 2 13 3 1.5 1.68
 2 13 3 1.51 2.06
 2 13 3 2.69 2.82
 -2 -13 -4 0.8 2.03
 2 13 4 0.98 2.57
 2 13 4 1 1.38
 2 13 4 0.73 1.67
 2 13 4 1.69 2.68
 -2 -13 -5 12.93 1.18
 -2 -13 -5 12.63 1.14
 2 13 5 11.5 2.75
 2 13 5 12.21 1.7
 2 13 5 12.89 1.56
 2 13 5 14.64 1.75
 2 13 5 16.69 3.39
 2 13 6 4.34 2.46
 2 13 6 5.53 1.69
 2 13 6 4.64 1.14
 2 13 6 5.72 1.29
 2 13 6 5.45 2.31
 2 13 7 -0.1 2.13
 2 13 7 0.73 1.69
 2 13 7 0.21 0.75
 2 13 7 -0.09 0.86
 2 13 7 -0.58 2.42
 2 13 8 6.42 2.36
 2 13 8 7.77 2.11
 2 13 8 5.8 2.87
 2 13 9 0.22 2.18
 2 13 9 0.35 2.24
 2 13 9 0.23 0.62
 2 13 9 -1.47 2.56
 2 13 10 0.98 2.07
 2 13 10 0.8 2.07
 2 13 10 0.35 0.93
 2 13 10 0.14 0.84
 2 13 10 -0.05 1.93
 2 13 11 2.34 2.16
 2 13 11 2.07 2.37
 2 13 11 3.31 1.33
 2 13 11 1.64 1.17
 2 13 11 0.55 2.73
 2 13 12 -0.19 2.02
 2 13 12 2.97 2.62
 2 13 12 -0.46 1.65
 2 13 12 0.44 1.41
 2 13 12 -0.47 2.58
 -2 -13 -13 0.41 0.83
 2 13 13 0.72 2.03
 2 13 13 1.59 2.55
 2 13 13 -0.48 2.77
 2 13 13 1.81 1.71
 2 13 13 0.03 2.6
 -2 -13 -14 0.87 1.51
 2 13 14 0.47 1.91
 2 13 14 0.44 3.05
 2 13 14 0.28 2.52
 2 13 14 0.2 2.02
 2 13 14 -0.23 2.65
 2 13 15 0.53 1.8
 2 13 15 0.44 2.29
 2 13 15 0.38 3.05
 2 13 16 0.11 1.71
 2 13 16 0.39 3.59
 2 13 16 0.92 3.02
 2 13 17 12.85 4.17
 2 13 17 13.74 3.34
 2 13 17 11.41 3.82
 2 13 18 -0.01 1.16
 2 13 18 2.16 4.43
 2 13 18 1.37 3.3
 2 13 18 0.21 3.42
 2 13 19 11.82 4.95
 2 13 19 14.81 4.27
 2 13 20 0.25 5.68
 -2 -14 6 -0.92 4.76
 2 14 -6 0.28 3.69
 2 14 -6 -2.54 5.05
 2 14 -6 0.47 4.72
 2 14 -6 0.69 4.35
 -2 -14 5 1.16 4.55
 2 14 -5 1.01 3.6
 2 14 -5 1.85 4.91
 2 14 -5 1.86 3.87
 2 14 -5 2.05 4.12
 2 14 -4 7.35 3.33
 2 14 -4 9.39 4.83
 2 14 -4 11.6 3.91
 2 14 -4 7.56 4.1
 -2 -14 3 3.72 3.67
 2 14 -3 2.41 2.75
 2 14 -3 4 4.22
 2 14 -3 2.74 3.19
 2 14 -3 3.2 3.73
 -2 -14 2 1.75 3.33
 2 14 -2 4.16 3.05
 2 14 -2 2.42 3.01
 2 14 -2 1.76 2.85
 2 14 -2 2.13 3.59
 -2 -14 1 -0.09 2.79
 2 14 -1 -2.18 2.15
 2 14 -1 0.81 2.8
 2 14 -1 0.49 2.84
 2 14 -1 -1.42 3.38
 -2 -14 0 0.91 2.54
 2 14 0 0.34 1.85
 2 14 0 0.94 2.25
 2 14 0 -1.53 3.21
 2 14 0 1.25 2.62
 2 14 0 0.16 3.23
 -2 -14 -1 0.64 2.25
 2 14 1 -0.47 1.55
 2 14 1 0.51 1.76
 2 14 1 -1.97 3.23
 2 14 1 0.26 2.27
 2 14 1 1.26 2.45
 -2 -14 -2 0.55 1.85
 2 14 2 10.05 1.52
 2 14 2 11.55 2.57
 -2 -14 -3 0.69 2.36
 2 14 3 1.3 2.26
 2 14 3 0.77 1.93
 2 14 4 49.87 4.75
 2 14 4 45.62 1.24
 2 14 4 49.73 2.95
 2 14 4 48.69 3.4
 2 14 4 50.14 4.22
 -2 -14 -5 2.98 1.03
 2 14 5 4.27 2.89
 2 14 5 2.22 1.37
 2 14 5 2.45 1.56
 2 14 5 2.86 1.93
 2 14 5 1.47 2.96
 2 14 6 40.47 4.15
 2 14 6 36.55 2.76
 2 14 6 36.27 2.2
 2 14 6 34.81 2.47
 2 14 6 41.92 4.76
 2 14 7 1.85 2.53
 2 14 7 1.39 1.83
 2 14 7 0.96 1.06
 2 14 7 1.15 1.23
 2 14 7 1.69 2.99
 2 14 8 39.39 3.87
 2 14 8 37.05 3.27
 2 14 8 38.55 1.64
 2 14 8 33.17 4.29
 2 14 9 10.21 2.87
 2 14 9 8.23 2.74
 2 14 9 7.55 0.99
 2 14 9 7.57 0.95
 2 14 9 6.79 3.2
 2 14 10 28.31 3.41
 2 14 10 28.5 3.44
 2 14 10 25.26 1.51
 2 14 10 26.03 1.47
 2 14 10 34.21 3.75
 2 14 11 16.99 2.93
 2 14 11 16.15 3.23
 2 14 11 16.46 1.8
 2 14 11 16.85 1.63
 2 14 11 18.33 3.92
 2 14 12 17.74 3.31
 2 14 12 16.61 3.31
 2 14 12 16.2 2
 2 14 12 15.55 1.74
 2 14 12 18.99 3.29
 2 14 13 0.37 2.27
 2 14 13 -0.34 2.8
 2 14 13 0.19 1.64
 2 14 13 1.92 3.19
 2 14 14 9.39 2.44
 2 14 14 9.54 3.61
 2 14 14 8.96 2.24
 2 14 14 10.96 3.68
 2 14 15 0.43 2.13
 2 14 15 1.47 3.6
 2 14 15 0.1 2.28
 2 14 15 -0.62 3.25
 2 14 16 -0.05 3.71
 2 14 16 1.42 2.73
 2 14 16 2.38 3.39
 2 14 17 4.65 4.12
 2 14 17 5.46 3.31
 2 14 17 4.03 3.97
 2 14 18 -0.51 4.47
 2 14 18 -0.73 3.4
 2 14 18 1.32 3.6
 2 14 19 2.94 4.7
 2 14 19 2.61 3.87
 2 14 19 0.53 3.97
 2 15 -5 2.31 4.05
 2 15 -5 -2.38 5.37
 2 15 -5 0.44 4.92
 2 15 -5 1.46 4.57
 2 15 -4 0.73 3.62
 2 15 -4 3.03 5.07
 2 15 -4 1.17 4.05
 2 15 -4 4.58 4.57
 -2 -15 3 6.05 4.98
 2 15 -3 7.72 3.42
 2 15 -3 5.19 3.79
 2 15 -3 6.92 4.27
 2 15 -3 7.82 4.42
 -2 -15 2 6.51 4.11
 2 15 -2 4.38 2.92
 2 15 -2 3.42 3.43
 2 15 -2 5.56 3.44
 2 15 -2 3.99 3.97
 -2 -15 1 14.08 3.87
 2 15 -1 16.79 4.83
 2 15 -1 15.66 3.52
 2 15 -1 16.59 3.81
 -2 -15 0 0.54 3
 2 15 0 1.13 2.16
 2 15 0 -1.27 3.94
 2 15 0 0.15 3.02
 2 15 0 -0.26 3.69
 -2 -15 -1 42.74 4.23
 2 15 1 40.37 2.8
 2 15 1 43.18 5.36
 2 15 1 43.64 4.31
 2 15 1 46.7 5.69
 -2 -15 -2 0.02 2.23
 2 15 2 1.35 1.13
 2 15 2 0.41 2.7
 2 15 2 0.77 2.43
 2 15 2 1.13 2.7
 -2 -15 -3 9.39 2.22
 2 15 3 10.88 3.9
 2 15 3 8.48 2.57
 2 15 3 12.39 3.88
 2 15 4 0.15 3.46
 2 15 4 -0.75 1.99
 2 15 4 0.4 3.29
 -2 -15 -5 0.22 1.26
 2 15 5 -1.47 2.99
 2 15 5 -0.35 0.95
 2 15 5 -0.38 1.75
 2 15 5 0.17 2.44
 2 15 5 0.5 2.43
 2 15 6 1.23 2.85
 2 15 6 0.38 1.59
 2 15 6 -0.36 1.65
 2 15 6 0.46 2.03
 2 15 6 -0.23 2.34
 2 15 7 16.16 3.51
 2 15 7 11.64 2.18
 2 15 7 12.33 1.7
 2 15 7 10.57 1.91
 2 15 7 9.73 3.01
 2 15 8 5.37 2.86
 2 15 8 3.78 2.27
 2 15 8 4.07 1.48
 2 15 8 3.74 2.6
 2 15 9 1.78 2.89
 2 15 9 3.28 2.62
 2 15 9 3.4 1.22
 2 15 9 2.92 1.12
 2 15 9 3.11 2.6
 2 15 10 1.6 2.84
 2 15 10 0.67 2.51
 2 15 10 1.44 1.17
 2 15 10 1.79 1.05
 2 15 10 1.88 3.29
 2 15 11 0.93 2.77
 2 15 11 0.62 2.76
 2 15 11 1.12 1.19
 2 15 11 1.86 3.44
 2 15 12 -0.48 2.58
 2 15 12 -0.05 3.05
 2 15 12 -0.43 2.41
 2 15 12 -0.89 3.13
 2 15 13 0.97 2.66
 2 15 13 0.56 3.24
 2 15 13 -0.41 1.75
 2 15 13 -0.79 3.45
 2 15 14 3.08 2.81
 2 15 14 1.52 3.6
 2 15 14 2.11 2.14
 2 15 14 -0.3 3.62
 2 15 15 1.14 2.52
 2 15 15 3.76 3.72
 2 15 15 2.16 2.34
 2 15 15 4.42 3.81
 2 15 16 8.33 4.29
 2 15 16 8.54 4.08
 2 15 17 8.96 4.44
 2 15 17 10.35 4.32
 2 15 18 0.78 4.71
 2 15 18 0.22 4.47
 2 16 -3 1.67 3.54
 2 16 -3 2.14 4.17
 2 16 -3 1.35 4.73
 2 16 -3 2.38 5.01
 2 16 -2 31.8 4.02
 2 16 -2 32.5 6.24
 2 16 -2 40.66 5.16
 2 16 -2 43.33 6.36
 2 16 -1 7.81 2.89
 2 16 -1 8.16 5.15
 2 16 -1 4.71 3.96
 2 16 -1 5.98 4.66
 2 16 0 60.18 7
 2 16 0 60.7 5.55
 2 16 0 60.3 5.62
 2 16 1 -0.14 1.8
 2 16 1 3.38 4.05
 2 16 1 0.7 3.13
 2 16 1 0.8 4.13
 2 16 2 63.39 6.6
 2 16 2 44.44 4.72
 2 16 2 51.48 6.22
 2 16 3 -0.98 3.49
 2 16 3 1.23 2.58
 2 16 3 0.91 3.87
 2 16 4 6.88 3.94
 2 16 4 6.08 2.59
 2 16 4 8.35 3.25
 2 16 5 -1.06 3.33
 2 16 5 -0.01 2.15
 2 16 5 0.5 3.68
 2 16 6 -1.32 3.3
 2 16 6 0.15 1.98
 2 16 6 0.51 3.67
 2 16 7 5.68 3.36
 2 16 7 5.6 2.05
 2 16 7 5.01 3.88
 2 16 8 1.83 3.41
 2 16 8 1.25 2.24
 2 16 8 1.69 3.74
 2 16 9 -1.08 2.92
 2 16 9 -0.91 2.47
 2 16 9 0.27 1.35
 2 16 9 1.21 3.73
 2 16 10 1.08 3.2
 2 16 10 0.77 2.76
 2 16 10 0.88 3.73
 2 16 11 -1.16 3.09
 2 16 11 -0.31 2.86
 2 16 11 0.81 2.83
 2 16 12 3.65 3.15
 2 16 12 8.04 3.49
 2 16 12 7.97 4.15
 2 16 13 -1.12 2.95
 2 16 13 0.43 3.52
 2 16 13 0.3 3.79
 2 16 14 18.68 3.43
 2 16 14 19.3 4.23
 2 16 14 22.07 4.93
 2 16 15 1.86 3.9
 2 16 15 -0.34 4
 2 16 16 3.18 4.56
 2 16 16 6.01 4.66
 2 16 17 1.45 4.44
 2 16 17 -0.19 4.69
 2 17 0 -0.13 3.86
 2 17 0 5.05 5.04
 2 17 1 15.87 5.61
 2 17 1 17.08 4.17
 2 17 1 12.56 4.21
 2 17 2 1.15 4.48
 2 17 2 -0.62 3.36
 2 17 2 -0.96 4.57
 2 17 3 2.03 4.46
 2 17 3 3.15 3.38
 2 17 3 2.48 3.46
 2 17 4 16.51 4.84
 2 17 4 11.92 3.31
 2 17 4 11.33 4.85
 2 17 5 10.7 4.42
 2 17 5 7.44 2.98
 2 17 5 6.91 4.5
 2 17 6 -1.79 3.91
 2 17 6 -0.68 2.48
 2 17 6 0.39 3.15
 2 17 7 11.64 4.12
 2 17 7 8.83 3.61
 2 17 8 1.39 3.64
 2 17 8 1.52 3.98
 2 17 9 23.43 4.32
 2 17 10 2.25 3.43
 2 17 10 1.04 2.99
 2 17 10 1.23 3.19
 2 17 11 53.13 5.53
 2 17 11 59.76 5.18
 2 17 11 58.82 6.62
 2 17 12 -1.69 3.5
 2 17 12 0.51 3.43
 2 17 12 -0.21 4.33
 2 17 13 32.2 4.29
 2 17 13 27.5 4.7
 2 17 13 28.56 5.23
 2 17 14 1.2 3.48
 2 17 14 0.09 4.56
 2 17 15 12.77 4.58
 2 17 15 5.74 4.81
 2 17 16 1.42 4.54
 2 17 16 3.61 5
 2 18 3 -0.31 5.13
 2 18 4 34.51 6.12
 2 18 4 17.38 6.49
 2 18 5 4.67 4.75
 2 18 6 2.92 4.54
 2 18 6 3 4.9
 2 18 7 3.75 4.37
 2 18 7 3.39 4.9
 2 18 8 40.58 5.71
 2 18 8 37.26 6.18
 2 18 9 3.45 4.39
 2 18 9 0.68 4.73
 2 18 10 82.92 6.97
 2 18 10 75.02 7.64
 2 18 11 2.75 4.99
 2 18 11 1.91 4.85
 2 18 12 48.79 6.07
 2 18 12 42.45 4.91
 2 18 12 48.21 5.78
 2 18 13 3.26 4.06
 2 18 13 0.55 4.11
 2 18 13 -1.7 4.89
 -3 17 10 -0.91 4.08
 -3 17 10 -0.27 3.87
 -3 17 9 10.33 5.12
 -3 17 9 16.68 4.36
 -3 17 8 1.24 4.48
 -3 17 8 1.4 3.95
 -3 17 7 0.11 2.14
 -3 17 7 2.48 4.44
 -3 17 7 0.41 4.13
 -3 17 6 6.2 5.16
 -3 16 14 1.18 4.49
 -3 16 14 -0.85 4.05
 -3 16 13 2.78 4.29
 -3 16 13 1.51 3.89
 -3 16 12 7.79 4.08
 -3 16 12 11.29 4.17
 -3 16 11 -1.5 3.37
 -3 16 11 -0.02 3.56
 -3 16 10 3.26 1.63
 -3 16 10 1.32 3.42
 -3 16 10 3.14 3.54
 -3 16 9 4.17 1.62
 -3 16 9 2.82 3.84
 -3 16 9 4.78 3.49
 -3 16 8 1.89 2.04
 -3 16 8 -1.27 3.92
 -3 16 8 1.41 3.38
 -3 16 7 16.02 4.6
 -3 16 7 19.01 4.11
 -3 16 6 18.45 2.96
 -3 16 6 26.83 4.93
 -3 16 6 22.38 4.25
 -3 16 5 8.8 4.73
 -3 16 5 7.24 4.04
 -3 16 4 17.78 3.2
 -3 16 4 18.65 5.11
 -3 16 3 0.24 2.95
 -3 16 3 3.28 4.8
 -3 16 3 0.92 3.73
 -3 16 2 1.77 3.32
 -3 16 2 1.27 4.93
 -3 16 2 1.44 4.44
 -3 16 2 0.31 3.71
 -3 16 1 7.59 3.88
 -3 16 1 8.06 4.95
 -3 15 16 1.87 2.15
 -3 15 16 2.14 4.79
 -3 15 16 -0.81 4.84
 -3 15 15 1.89 1.97
 -3 15 15 3.02 4.63
 -3 15 15 3.43 3.99
 -3 15 14 0.3 1.78
 -3 15 14 0.61 4.2
 -3 15 14 -0.92 3.65
 -3 15 13 0.52 1.73
 -3 15 13 2.12 3.93
 -3 15 13 0.51 3.46
 -3 15 12 0.18 1.63
 -3 15 12 1.52 3.25
 -3 15 12 1.04 3.31
 -3 15 12 2 3.3
 -3 15 11 -0.59 1.64
 -3 15 11 0.48 2.8
 -3 15 11 -0.11 3.3
 -3 15 11 -0.63 3.12
 -3 15 10 7.53 1.86
 -3 15 10 9.1 3.33
 -3 15 10 11.3 3.37
 -3 15 9 8.79 2.02
 -3 15 9 11.09 3.54
 -3 15 9 8.61 3.36
 -3 15 8 2.13 1.98
 -3 15 8 2.58 3.39
 -3 15 8 2.77 3.09
 -3 15 7 43.34 3.26
 -3 15 7 52.98 5.62
 -3 15 7 42.07 4.71
 -3 15 6 6.66 4.43
 -3 15 6 5.82 3.32
 3 -15 -6 6.75 3.82
 -3 15 5 17.82 4.27
 -3 15 5 14.9 3.75
 3 -15 -5 11.43 3.68
 -3 15 4 -0.9 2.41
 -3 15 4 -1.47 3.6
 -3 15 4 1.6 3.4
 3 -15 -4 -1.35 3.42
 -3 15 3 9.89 3
 -3 15 3 12.44 4.19
 -3 15 3 9.14 3.94
 3 -15 -3 12.96 4.11
 -3 15 2 -0.56 2.94
 -3 15 2 0.99 4.02
 -3 15 2 -0.75 3.6
 3 -15 -2 -0.11 4.13
 -3 15 1 8.38 3.44
 -3 15 1 12.97 4.77
 -3 15 1 9.98 3.92
 3 -15 -1 11.85 4.71
 -3 15 0 0.72 3.38
 -3 15 0 2.68 3.68
 -3 15 0 1.08 3.86
 -3 15 0 2.21 3.57
 3 -15 0 2.06 5.33
 -3 15 -1 12.71 4.03
 -3 15 -1 9.86 4.53
 -3 15 -1 17.04 5.28
 -3 15 -2 -0.74 4.26
 -3 15 -2 -0.04 4.4
 -3 15 -2 -0.69 4.94
 -3 14 17 12.58 3.05
 -3 14 17 13.87 5.28
 -3 14 17 20.89 4.97
 -3 14 16 11.27 4.66
 -3 14 16 11.79 4.33
 -3 14 15 0.17 2.28
 -3 14 15 2 4.04
 -3 14 15 0.08 3.65
 -3 14 14 0.63 2.17
 -3 14 14 -0.9 3.66
 -3 14 14 1.48 3.43
 -3 14 13 -0.37 1.95
 -3 14 13 1.26 3.4
 -3 14 13 -0.03 3.13
 -3 14 12 0.68 1.86
 -3 14 12 -0.94 1.93
 -3 14 12 1.17 3.15
 -3 14 12 -0.32 2.9
 3 -14 -12 -0.55 4.84
 -3 14 11 -0.17 3.17
 -3 14 11 1.06 1.84
 -3 14 11 2.22 2.36
 -3 14 11 0.75 3.16
 -3 14 11 0.96 2.86
 3 -14 -11 1.81 2.85
 -3 14 10 39.53 2.92
 -3 14 10 47.18 4.26
 -3 14 10 37.43 4.55
 -3 14 10 40.57 4.33
 3 -14 -10 40.44 4.36
 -3 14 9 1.31 2.01
 -3 14 9 -0.46 1.83
 -3 14 9 0.78 2.66
 -3 14 9 -0.06 2.65
 3 -14 -9 0.28 2.69
 -3 14 8 17.56 2.51
 -3 14 8 17.66 2.39
 -3 14 8 23.69 3.7
 -3 14 8 23.39 3.4
 -3 14 7 4.26 2.31
 -3 14 7 7.59 2.19
 -3 14 7 6.75 3.21
 -3 14 7 6.95 2.95
 3 -14 -7 5.52 2.96
 -3 14 6 24.52 2.99
 -3 14 6 32.61 4.3
 -3 14 6 32 3.77
 3 -14 -6 36.04 3.87
 -3 14 5 20.63 2.78
 -3 14 5 22.81 3.92
 -3 14 5 18.41 3.22
 3 -14 -5 21.27 3.56
 -3 14 4 14.18 2.72
 -3 14 4 12.98 3.17
 3 -14 -4 15.14 3.53
 -3 14 3 18.13 4.21
 -3 14 3 19.17 3.5
 3 -14 -3 14.48 3.47
 -3 14 2 33.11 4.03
 -3 14 2 35.5 5.07
 -3 14 2 30.78 4.34
 3 -14 -2 44.9 5.28
 -3 14 1 0.65 2.84
 -3 14 1 -0.3 3.88
 -3 14 1 2.13 3.19
 3 -14 -1 2.76 3.72
 -3 14 0 0.55 3.07
 -3 14 0 -2.23 4.1
 -3 14 0 0.35 3.32
 3 -14 0 -0.5 4.3
 -3 14 -1 0.5 3.35
 -3 14 -1 2.79 4.55
 -3 14 -1 0.7 3.63
 3 -14 1 1.13 4.29
 -3 14 -2 0.73 3.54
 -3 14 -2 2.43 4.45
 -3 14 -2 1.65 3.87
 -3 14 -2 1.95 4.36
 3 -14 2 0.71 4.43
 -3 14 -3 2.55 3.98
 -3 14 -3 4.44 5.65
 -3 14 -3 6.94 4.5
 -3 14 -3 1.63 4.56
 3 -14 3 0.89 4.85
 -3 14 -4 7.51 4.32
 -3 14 -4 8.33 5.82
 -3 14 -4 7.41 4.66
 -3 14 -4 9.44 5.12
 3 -14 4 8.75 5.57
 -3 13 18 -0.36 3.16
 -3 13 18 -0.2 4.88
 -3 13 18 -2.69 3.92
 -3 13 17 6.84 3.12
 -3 13 17 4.99 4.67
 -3 13 17 3.95 4.72
 -3 13 16 1.2 2.59
 -3 13 16 0.5 3.72
 -3 13 16 3.22 3.75
 -3 13 15 31.66 3.88
 -3 13 15 40.48 5.36
 -3 13 15 36.07 4.25
 -3 13 14 5.11 2.34
 -3 13 14 1.45 3.13
 3 -13 -14 2.68 3.33
 -3 13 13 9.22 2.38
 -3 13 13 10.02 3.53
 -3 13 13 8.87 3.26
 3 -13 -13 6.05 3.05
 -3 13 12 14.55 2.54
 -3 13 12 17.42 2.4
 -3 13 12 15.48 1.94
 -3 13 12 18.85 3.85
 -3 13 12 20.24 3.19
 -3 13 11 1.34 2.04
 -3 13 11 1.79 1.91
 -3 13 11 3.85 2.11
 -3 13 11 2.43 2.97
 -3 13 11 2.87 2.72
 -3 13 10 0.75 1.95
 -3 13 10 1.34 1.79
 -3 13 10 0.23 2.13
 -3 13 10 -0.15 2.64
 -3 13 10 1.28 2.48
 -3 13 9 1.22 1.95
 -3 13 9 0.14 1.77
 -3 13 9 1.12 2.44
 -3 13 9 0.89 2.53
 -3 13 9 0.14 2.1
 -3 13 8 2 2.08
 -3 13 8 1.47 1.87
 -3 13 8 2.12 2.54
 -3 13 8 1.32 2.47
 3 -13 -8 1.63 4.21
 -3 13 7 1.37 2.08
 -3 13 7 2.27 1.95
 -3 13 7 0.99 2.71
 -3 13 7 1.2 2.39
 3 -13 -7 0.67 2.47
 -3 13 6 19.59 2.74
 -3 13 6 26.24 3.69
 -3 13 6 23.35 3.04
 3 -13 -6 24.09 3.22
 3 -13 -6 20.41 2.94
 -3 13 5 -0.5 1.91
 -3 13 5 -1.74 3.39
 -3 13 5 0.6 2.6
 -3 13 5 0.17 2.48
 3 -13 -5 0.6 2.56
 3 -13 -5 0.88 2.05
 -3 13 4 34.17 3.42
 -3 13 4 29.75 3.37
 -3 13 4 40.22 4.57
 -3 13 4 34.38 3.69
 3 -13 -4 36.6 4.19
 -3 13 3 3.27 2.34
 -3 13 3 2.47 2.86
 -3 13 3 3.5 3.13
 -3 13 3 2.69 2.53
 3 -13 -3 2.75 2.88
 -3 13 2 0.45 2.4
 -3 13 2 1.67 3.19
 -3 13 2 1.03 3.43
 -3 13 2 0.45 2.54
 3 -13 -2 1.96 2.81
 -3 13 1 4.38 2.75
 -3 13 1 4.81 2.8
 -3 13 1 3.9 3.18
 3 -13 -1 3.24 3.06
 3 -13 -1 3.78 1.51
 -3 13 0 9.01 3.08
 -3 13 0 9.79 3.24
 -3 13 0 11.04 3.35
 3 -13 0 10.95 3.58
 3 -13 0 8.98 2.25
 -3 13 -1 0.77 2.93
 -3 13 -1 2.9 3.87
 3 -13 1 1.88 3.65
 3 -13 1 1.06 2.33
 -3 13 -2 6.13 3.46
 -3 13 -2 5.2 4.43
 -3 13 -2 4.85 3.51
 3 -13 2 5.31 4.02
 3 -13 2 3.44 2.81
 -3 13 -3 4.24 3.49
 -3 13 -3 3.26 4.47
 -3 13 -3 2.55 3.75
 3 -13 3 3.67 4.27
 3 -13 3 1.06 3.22
 -3 13 -4 8.42 3.95
 -3 13 -4 4.37 3.8
 -3 13 -4 9.24 4.17
 -3 13 -4 9.2 4.12
 3 -13 4 8.09 4.85
 3 -13 4 9.28 3.79
 -3 13 -5 9.3 4.87
 -3 13 -5 8.84 5.51
 -3 13 -5 13.34 4.74
 3 -13 5 8.57 5.19
 3 -13 5 9.89 4.26
 -3 13 -6 8.01 4.67
 -3 13 -6 8.95 4.59
 -3 13 -6 9.14 4.84
 3 -13 6 4.63 5.16
 3 -13 6 5.23 4.48
 -3 12 19 0.17 3.54
 -3 12 19 3.03 5.1
 -3 12 19 -0.41 4.17
 -3 12 19 1.01 4.27
 -3 12 18 12.3 3.61
 -3 12 18 11.27 4.99
 -3 12 18 9.44 4.21
 -3 12 17 7.06 3.08
 -3 12 17 4.92 4.26
 -3 12 16 8.32 2.93
 -3 12 16 9.04 3.93
 -3 12 16 5.94 3.38
 3 -12 -16 8.56 3.98
 -3 12 15 3.46 2.87
 -3 12 15 4 3.75
 -3 12 15 2.56 2.93
 3 -12 -15 3.97 3.33
 -3 12 14 30.67 3.6
 -3 12 14 36.24 4.66
 -3 12 14 34.99 4
 3 -12 -14 33.97 4.08
 -3 12 13 1.29 2.49
 -3 12 13 1.23 2.06
 -3 12 13 2.93 3.15
 -3 12 13 -0.41 2.41
 3 -12 -13 0.48 2.82
 -3 12 12 14.27 2.61
 -3 12 12 17.81 2.53
 -3 12 12 15.18 3.46
 -3 12 12 17.19 3.18
 3 -12 -12 17.86 3.18
 -3 12 11 0.11 2.05
 -3 12 11 -0.26 1.79
 -3 12 11 0.01 1.5
 -3 12 11 -0.3 2.54
 -3 12 11 -0.6 2.07
 3 -12 -11 -0.1 2.37
 -3 12 10 1.31 1.98
 -3 12 10 1.45 1.82
 -3 12 10 2.47 1.91
 -3 12 10 1.46 2.6
 -3 12 10 1.62 2.33
 3 -12 -10 1.68 2.37
 -3 12 9 -0.18 1.88
 -3 12 9 1.26 1.8
 -3 12 9 1.23 2.03
 -3 12 9 1.07 2.39
 -3 12 9 -0.09 2.18
 3 -12 -9 1.31 2.19
 3 -12 -9 1.83 2.51
 -3 12 8 5.19 2.05
 -3 12 8 5.42 1.91
 -3 12 8 6.21 2.44
 -3 12 8 5.25 2.37
 3 -12 -8 6.03 2.37
 -3 12 7 19.34 2.53
 -3 12 7 18.62 2.37
 -3 12 7 21.07 3.04
 -3 12 7 19.71 2.68
 3 -12 -7 18.53 2.74
 -3 12 6 19.03 2.58
 -3 12 6 26.62 3.38
 -3 12 6 21.83 2.93
 3 -12 -6 24.45 2.97
 3 -12 -6 19.99 2.83
 -3 12 5 17.5 2.39
 -3 12 5 19.39 3.13
 -3 12 5 19.48 2.93
 3 -12 -5 19.44 2.98
 -3 12 4 0.37 1.87
 -3 12 4 -0.04 2.27
 -3 12 4 -0.54 2.48
 -3 12 4 0.1 1.99
 3 -12 -4 -0.2 2.28
 3 -12 -4 -0.48 1.64
 -3 12 3 3.06 2.16
 -3 12 3 1.58 2.53
 -3 12 3 1.23 2.6
 -3 12 3 0.07 2.13
 3 -12 -3 2.31 2.46
 3 -12 -3 1.38 1.35
 -3 12 2 9.14 2.58
 -3 12 2 10.2 2.87
 -3 12 2 10.57 3.15
 -3 12 2 9.74 2.6
 3 -12 -2 9.26 2.93
 3 -12 -2 6.89 1.41
 -3 12 1 4.52 2.47
 -3 12 1 1.92 3.16
 -3 12 1 2.89 3.08
 -3 12 1 3.57 2.53
 3 -12 -1 3.54 2.75
 3 -12 -1 2.96 2.12
 3 -12 -1 2.67 1.75
 -3 12 0 5.86 3.03
 -3 12 0 6.41 3.42
 -3 12 0 8.8 3.52
 -3 12 0 9.92 3.03
 3 -12 0 9.32 3.12
 3 -12 0 6.8 2.72
 3 -12 0 4.68 2.21
 -3 12 -1 4.99 2.77
 -3 12 -1 2.27 4.01
 -3 12 -1 4.59 2.79
 -3 12 -1 4.91 3
 3 -12 1 1.41 3.23
 3 -12 1 2.21 3.6
 -3 12 -2 18.29 3.6
 -3 12 -2 15.5 3.6
 -3 12 -2 19.94 4.47
 3 -12 2 18.47 3.97
 3 -12 2 16.82 3.09
 -3 12 -3 4.9 3.15
 -3 12 -3 7.22 4.2
 3 -12 3 5.29 3.82
 3 -12 3 1.91 2.81
 -3 12 -4 25.48 4.34
 -3 12 -4 26.38 5.24
 3 -12 4 30.87 5.09
 3 -12 4 25.05 3.8
 -3 12 -5 1.63 3.72
 -3 12 -5 1.61 4.25
 -3 12 -5 0.36 3.68
 3 -12 5 0.69 4.27
 3 -12 5 1.68 3.56
 -3 12 -6 6.49 4.23
 -3 12 -6 7.19 6.01
 -3 12 -6 6.78 4.05
 3 -12 6 6.24 4.85
 -3 12 -7 6.26 4.55
 -3 12 -7 8.55 5.37
 -3 12 -7 6.2 4.3
 3 -12 7 4.68 5.33
 3 -12 7 4.99 4.38
 -3 11 19 -0.5 3.56
 -3 11 19 0.78 4.57
 -3 11 19 3.12 4.69
 -3 11 19 -0.23 3.97
 -3 11 18 -1.4 3.17
 -3 11 18 1.25 4.07
 -3 11 18 -0.75 3.64
 3 -11 -18 1.73 4.64
 -3 11 17 5.15 3.14
 -3 11 17 4.51 3.91
 3 -11 -17 5.04 4.12
 -3 11 16 10.11 3.02
 -3 11 16 10.42 4.13
 -3 11 16 10.91 3.82
 3 -11 -16 10.78 3.92
 -3 11 15 2.2 2.75
 -3 11 15 1.49 3.45
 -3 11 15 3.11 3.17
 3 -11 -15 3.93 3.42
 -3 11 14 9.81 3.16
 -3 11 14 9.86 2.66
 -3 11 14 13.64 3.63
 -3 11 14 10.54 2.95
 3 -11 -14 8.57 3.14
 -3 11 13 36.07 3.83
 -3 11 13 32.54 3.45
 -3 11 13 36.76 4.59
 -3 11 13 35.3 4.11
 3 -11 -13 33.61 4.06
 -3 11 12 0.39 1.98
 -3 11 12 1.37 2.59
 -3 11 12 1.16 2.15
 3 -11 -12 0.4 2.43
 -3 11 11 21.33 2.81
 -3 11 11 23.16 2.84
 -3 11 11 22.1 1.84
 -3 11 11 27.21 3.48
 -3 11 11 22.19 3.03
 3 -11 -11 24.43 2.94
 -3 11 10 6.64 2.12
 -3 11 10 6.69 1.97
 -3 11 10 6.83 1.69
 -3 11 10 6.64 2.53
 -3 11 10 5.97 2.15
 3 -11 -10 6.9 2.44
 -3 11 9 20.95 2.52
 -3 11 9 17.21 2.27
 -3 11 9 19.64 2.31
 -3 11 9 18.12 2.96
 3 -11 -9 19.14 2.65
 -3 11 8 9.46 2.14
 -3 11 8 10.41 1.95
 -3 11 8 9.24 2.16
 -3 11 8 10.17 2.45
 -3 11 8 11.97 2.59
 3 -11 -8 10.45 2.35
 3 -11 -8 10.26 2.63
 -3 11 7 49.08 3.26
 -3 11 7 53.47 3.17
 -3 11 7 54.31 3.6
 -3 11 7 46.26 3.32
 -3 11 7 51.57 3.21
 3 -11 -7 50.11 3.44
 -3 11 6 14.93 2.52
 3 -11 -6 15.87 2.52
 3 -11 -6 14.41 2.57
 -3 11 5 100.94 3.89
 -3 11 5 97.92 4.03
 -3 11 5 107.69 4.66
 3 -11 -5 96.06 4.05
 3 -11 -5 99.83 3.78
 -3 11 4 12.48 2.18
 -3 11 4 10.87 2.42
 -3 11 4 12.27 2.71
 -3 11 4 10.47 2.46
 3 -11 -4 7.83 2.37
 3 -11 -4 11.13 2.02
 -3 11 3 153.92 4.83
 -3 11 3 146.04 4.94
 -3 11 3 176.01 6.05
 -3 11 3 138.02 4.84
 3 -11 -3 157.67 5.13
 3 -11 -3 145.85 3.42
 -3 11 2 3.34 2.07
 -3 11 2 3.66 2.55
 -3 11 2 4.46 2.65
 -3 11 2 4.9 2.21
 3 -11 -2 3.91 2.26
 3 -11 -2 2.79 1.19
 3 -11 -2 2.39 1.72
 3 -11 -2 3.13 1.47
 -3 11 1 0.92 1.95
 -3 11 1 0.2 2.48
 -3 11 1 -1.75 2.6
 -3 11 1 -0.87 2.11
 3 -11 -1 0.52 2.23
 3 -11 -1 0.04 0.82
 3 -11 -1 -0.06 2.06
 3 -11 -1 0.24 1.7
 -3 11 0 12.73 2.77
 -3 11 0 11.72 3.21
 -3 11 0 12.94 3.44
 -3 11 0 10.26 2.98
 3 -11 0 12.33 3.01
 3 -11 0 13.11 2.35
 -3 11 -1 3.02 2.41
 -3 11 -1 2.67 3.45
 -3 11 -1 1.64 3.05
 -3 11 -1 2.58 2.46
 3 -11 1 2.94 2.78
 3 -11 1 1.5 2.77
 -3 11 -2 -0.35 2.76
 -3 11 -2 -0.48 3.7
 -3 11 -2 -0.63 2.29
 3 -11 2 -0.2 2.77
 3 -11 2 0.27 2.4
 -3 11 -3 0.32 2.55
 -3 11 -3 0.83 2.62
 3 -11 3 1.49 3.2
 3 -11 3 1.99 2.31
 -3 11 -4 0.52 2.89
 -3 11 -4 0.5 3.7
 3 -11 4 -0.78 3.41
 3 -11 4 0.65 2.54
 -3 11 -5 -0.01 3.17
 -3 11 -5 -0.23 2.91
 3 -11 5 0.87 3.71
 3 -11 5 1.37 3.19
 -3 11 -6 4.83 3.64
 -3 11 -6 4.18 4.4
 -3 11 -6 3.4 3.55
 3 -11 6 5.75 3.82
 3 -11 6 3.45 3.23
 -3 11 -7 1.24 3.57
 -3 11 -7 1.32 3.45
 -3 11 -7 1.38 4.1
 3 -11 7 -0.28 4.51
 3 -11 7 -0.44 3.84
 -3 11 -8 9.74 5.55
 3 -11 8 0.58 4.73
 3 -11 8 -2.73 4.2
 -3 11 -9 -0.51 4.37
 -3 11 -9 -0.06 4.12
 -3 11 -9 0.67 4.27
 3 -11 9 1.43 5.05
 3 -11 9 -1 4.3
 -3 10 20 -0.38 3.96
 -3 10 20 -0.52 4.73
 -3 10 20 0.9 4.38
 -3 10 19 0.92 3.77
 -3 10 19 -0.64 4.64
 -3 10 19 -0.59 3.95
 -3 10 19 1.79 3.55
 3 -10 -19 -0.31 4.91
 -3 10 18 -0.34 3.25
 -3 10 18 -2.06 4.16
 -3 10 18 -0.27 4
 3 -10 -18 0.7 4.12
 -3 10 17 2.92 3
 -3 10 17 2.06 3.94
 3 -10 -17 3.26 3.77
 -3 10 16 13.43 3.21
 -3 10 16 15.69 4.19
 -3 10 16 17.01 3.67
 3 -10 -16 16.06 3.8
 -3 10 15 5.07 3.8
 -3 10 15 6.73 3.15
 -3 10 15 3.84 3.4
 -3 10 15 7.34 3
 3 -10 -15 3.44 3.11
 -3 10 14 60.69 4.93
 -3 10 14 65.01 4.19
 -3 10 14 61.26 4.54
 -3 10 14 67.98 4.86
 3 -10 -14 62.58 4.91
 -3 10 13 3.65 2.6
 -3 10 13 3.48 2.19
 -3 10 13 4.14 2.98
 -3 10 13 4.47 2.74
 3 -10 -13 5.1 2.6
 -3 10 12 56.27 3.99
 -3 10 12 59.95 3.63
 -3 10 12 57.7 4.47
 -3 10 12 60.88 3.84
 3 -10 -12 61.41 3.92
 -3 10 11 1.43 2.09
 -3 10 11 0.67 1.86
 -3 10 11 -0.25 2.2
 -3 10 11 1.17 2.19
 3 -10 -11 1 2.01
 -3 10 10 -0.8 1.81
 -3 10 10 0.04 1.62
 -3 10 10 0.13 1.14
 -3 10 10 1.24 2.23
 3 -10 -10 1.26 2.11
 -3 10 9 44.24 2.96
 -3 10 9 42.25 2.51
 -3 10 9 39.72 3.45
 -3 10 9 39.81 3
 3 -10 -9 46.18 3.35
 3 -10 -9 39.32 2.69
 -3 10 8 40.25 2.81
 -3 10 8 44.32 2.84
 -3 10 8 40.43 3.18
 -3 10 8 41.43 2.91
 3 -10 -8 40.7 3.14
 3 -10 -8 37.63 2.88
 -3 10 7 11.29 2
 -3 10 7 7.93 1.98
 -3 10 7 10.53 2.1
 -3 10 7 10.45 2.15
 3 -10 -7 12.73 2.23
 3 -10 -7 8.35 2.27
 -3 10 6 35.3 2.84
 -3 10 6 36.43 3.09
 -3 10 6 31.26 2.57
 -3 10 6 33.84 2.72
 3 -10 -6 35.85 3.04
 3 -10 -6 35.76 3.15
 3 -10 -6 30.56 2.94
 -3 10 5 5.58 1.71
 -3 10 5 4.87 1.96
 -3 10 5 5.83 1.84
 3 -10 -5 7.17 2.1
 3 -10 -5 7.24 2.06
 3 -10 -5 4.52 0.88
 -3 10 4 53 3.06
 -3 10 4 51.54 3.34
 -3 10 4 59.95 3.9
 -3 10 4 50.55 3.14
 3 -10 -4 54.36 3.43
 3 -10 -4 49.61 2.95
 3 -10 -4 52.48 1.98
 -3 10 3 9.16 1.94
 -3 10 3 12.35 2.3
 -3 10 3 8.7 2.48
 3 -10 -3 9.77 2.2
 3 -10 -3 9.59 1.7
 3 -10 -3 7.9 1.66
 3 -10 -3 10.48 1.5
 -3 10 2 1 1.84
 -3 10 2 1.49 2.18
 -3 10 2 2.26 2.14
 -3 10 2 0.88 1.81
 3 -10 -2 1.58 1.94
 3 -10 -2 0.82 1.27
 3 -10 -2 0.9 1.75
 3 -10 -2 0.03 1.43
 -3 10 1 18.22 2.6
 -3 10 1 19.05 3.01
 -3 10 1 22.31 3.32
 -3 10 1 22.06 2.87
 3 -10 -1 22.36 2.99
 3 -10 -1 19.14 1.61
 3 -10 -1 20.34 2.41
 3 -10 -1 19.67 2.21
 -3 10 0 11.62 2.52
 -3 10 0 12.76 3.02
 -3 10 0 11.99 3.09
 -3 10 0 12.65 2.57
 3 -10 0 11.11 2.66
 3 -10 0 11.99 2.13
 -3 10 -1 1.8 2.16
 -3 10 -1 2.53 4.72
 -3 10 -1 2.37 2.8
 -3 10 -1 2.12 2.32
 3 -10 1 2.5 2.44
 3 -10 1 3.11 2.63
 -3 10 -2 20.53 3.11
 -3 10 -2 17.01 3.72
 -3 10 -2 16.95 3.64
 3 -10 2 18.35 3.15
 3 -10 2 21.38 2.92
 -3 10 -3 5.54 2.74
 3 -10 3 11.39 3.27
 3 -10 3 8.88 2.46
 -3 10 -4 14.42 3.31
 -3 10 -4 19.72 4.1
 3 -10 4 16.96 3.76
 3 -10 4 16.85 3.02
 -3 10 -5 -0.04 2.91
 -3 10 -5 4.06 3.66
 3 -10 5 0.04 3.25
 3 -10 5 -0.17 2.56
 -3 10 -6 25.14 4.25
 -3 10 -6 27.36 4.27
 3 -10 6 26.76 4.44
 3 -10 6 25.24 3.85
 -3 10 -7 3.12 3.37
 -3 10 -7 4.33 4.21
 -3 10 -7 3.73 3.23
 3 -10 7 3.52 4.23
 3 -10 7 2.62 3.64
 -3 10 -8 7.25 4.12
 -3 10 -8 4.3 4.61
 -3 10 -8 5.54 3.49
 3 -10 8 9.61 4.99
 3 -10 8 5.29 3.69
 -3 10 -9 -0.06 3.93
 -3 10 -9 -1.97 4.44
 -3 10 -9 -0.02 3.38
 3 -10 9 -1.22 4.36
 3 -10 9 0.13 3.91
 -3 10 -10 1.95 4.74
 -3 10 -10 2.23 5.51
 -3 10 -10 1.66 3.89
 3 -10 10 2.36 5.36
 3 -10 10 0.25 4.39
 -3 9 20 0.05 4.49
 -3 9 20 1.41 5.78
 -3 9 20 3.09 4.56
 3 -9 -20 -0.89 5.11
 -3 9 19 -0.22 3.51
 -3 9 19 -0.22 4.5
 -3 9 19 0.58 4.04
 -3 9 19 -0.03 3.09
 3 -9 -19 0.44 4.62
 3 -9 -19 -0.68 3.37
 -3 9 18 5.37 3.6
 -3 9 18 3.9 3.95
 -3 9 18 6.41 3.9
 3 -9 -18 5.8 4.44
 3 -9 -18 7.67 5.48
 -3 9 17 77.91 5.16
 -3 9 17 74.76 5.55
 -3 9 17 82.9 5.66
 3 -9 -17 75.25 6.39
 -3 9 16 0.66 2.63
 -3 9 16 0.93 2.61
 -3 9 16 2.07 3.33
 3 -9 -16 0.97 3.18
 3 -9 -16 0.84 2.42
 3 -9 -16 0.39 3.4
 -3 9 15 101.07 6.19
 -3 9 15 107.82 6.01
 -3 9 15 112.74 6.86
 -3 9 15 105.16 5.37
 3 -9 -15 99.92 5.78
 -3 9 14 1.9 2.87
 -3 9 14 0.92 2.29
 -3 9 14 2.23 2.96
 -3 9 14 1.11 2.41
 3 -9 -14 1.52 2.83
 3 -9 -14 1.28 1.89
 3 -9 -14 1.54 2.14
 -3 9 13 150.87 5.57
 -3 9 13 159.88 5.16
 -3 9 13 151.28 6.38
 -3 9 13 165.57 5.57
 3 -9 -13 151 5.49
 3 -9 -13 149.43 3.52
 -3 9 12 3.47 2.34
 -3 9 12 6.33 2.22
 -3 9 12 5.55 2.57
 -3 9 12 4.61 2.19
 3 -9 -12 3.4 2.27
 3 -9 -12 3.96 1.42
 3 -9 -12 3.13 1.61
 -3 9 11 25.89 2.95
 -3 9 11 25.21 2.92
 -3 9 11 23.32 3.2
 -3 9 11 24.74 2.89
 3 -9 -11 27.04 3.04
 3 -9 -11 22.68 1.85
 -3 9 10 12.66 2.36
 -3 9 10 14.07 2.22
 -3 9 10 13.57 1.44
 -3 9 10 15.41 2.76
 3 -9 -10 18.51 2.66
 3 -9 -10 14.27 2.11
 -3 9 9 45.01 3.12
 -3 9 9 47.46 2.91
 -3 9 9 50.05 2.23
 -3 9 9 49.2 3.49
 -3 9 9 50.24 3.09
 3 -9 -9 51.37 3.16
 3 -9 -9 48.47 2.27
 3 -9 -9 42.07 1.9
 -3 9 8 2.24 1.68
 -3 9 8 1.64 1.5
 -3 9 8 0.7 1.28
 -3 9 8 0.94 1.73
 -3 9 8 1.34 1.55
 3 -9 -8 1.58 1.63
 3 -9 -8 1.27 1.52
 3 -9 -8 0.97 1.72
 3 -9 -8 0.59 1.01
 -3 9 7 0.72 1.61
 -3 9 7 -0.1 1.29
 -3 9 7 -0.93 1.37
 -3 9 7 -0.35 1.52
 -3 9 7 0.04 1.6
 3 -9 -7 0.44 1.53
 3 -9 -7 -0.46 1.55
 -3 9 6 1.76 1.51
 -3 9 6 1.82 1.43
 -3 9 6 2.91 1.53
 -3 9 6 3.11 1.76
 3 -9 -6 -0.13 1.59
 3 -9 -6 2.51 1.86
 3 -9 -6 2.03 2.05
 3 -9 -6 1.83 1
 -3 9 5 0.35 1.39
 -3 9 5 -0.53 1.58
 -3 9 5 -0.26 1.65
 -3 9 5 0.73 1.62
 3 -9 -5 -0.1 1.59
 3 -9 -5 -0.46 1.85
 3 -9 -5 0.87 1.77
 3 -9 -5 0.1 1.15
 3 -9 -5 0.13 1.07
 -3 9 4 79.78 3.33
 -3 9 4 76.22 3.45
 -3 9 4 81.65 3.73
 -3 9 4 76.86 3.34
 3 -9 -4 76.33 3.54
 3 -9 -4 73.95 3.1
 3 -9 -4 73.24 2.55
 3 -9 -4 78.72 2.47
 -3 9 3 35.91 2.6
 -3 9 3 33.63 2.94
 -3 9 3 34.75 3.08
 -3 9 3 31.28 2.64
 3 -9 -3 32.99 2.92
 3 -9 -3 29.63 2.35
 3 -9 -3 32.17 2.17
 -3 9 2 50.41 2.99
 -3 9 2 47.82 3.4
 -3 9 2 57.63 3.75
 -3 9 2 45.6 2.98
 3 -9 -2 49.4 3.16
 3 -9 -2 50.65 2.36
 3 -9 -2 51.37 2.81
 3 -9 -2 52.19 2.7
 -3 9 1 35.66 2.87
 -3 9 1 37.01 3.2
 -3 9 1 36.21 3.43
 -3 9 1 35.77 2.97
 3 -9 -1 36.85 3.07
 3 -9 -1 31.93 1.92
 3 -9 -1 34.58 2.92
 3 -9 -1 32.5 2.52
 -3 9 0 33.19 3
 -3 9 0 32.91 3.38
 -3 9 0 28.51 3.54
 -3 9 0 33.57 3.07
 3 -9 0 35.53 3.25
 3 -9 0 31.28 1.76
 3 -9 0 31.66 3.7
 3 -9 0 36.33 2.6
 -3 9 -1 36.48 3.43
 -3 9 -1 35.77 3.69
 -3 9 -1 38.72 3.96
 -3 9 -1 36.34 3.37
 3 -9 1 35.02 3.42
 3 -9 1 34.26 1.63
 3 -9 1 30.2 3.63
 3 -9 1 38.04 3.54
 -3 9 -2 1.16 2.03
 -3 9 -2 -0.23 2.76
 -3 9 -2 -0.26 2.44
 3 -9 2 -0.49 2.25
 3 -9 2 0.94 0.76
 3 -9 2 0.33 0.85
 3 -9 2 -0.93 2
 -3 9 -3 46.04 3.83
 -3 9 -3 43.59 4.66
 -3 9 -3 46.79 3.91
 3 -9 3 43.43 1.5
 3 -9 3 43.1 1.8
 3 -9 3 46.08 3.55
 -3 9 -4 11.46 2.97
 -3 9 -4 13.5 3.47
 3 -9 4 11.33 3.04
 3 -9 4 9.48 1.08
 3 -9 4 9.95 1.19
 3 -9 4 10.31 2.66
 -3 9 -5 135.84 6.13
 -3 9 -5 140.71 6.83
 3 -9 5 140.82 6.26
 3 -9 5 124.52 2.5
 3 -9 5 143.91 5.6
 -3 9 -6 11.49 3.51
 -3 9 -6 13.54 3.29
 3 -9 6 12.99 3.67
 3 -9 6 15.55 3.3
 -3 9 -7 23.07 4.17
 -3 9 -7 26.26 4.74
 3 -9 7 23.54 4.46
 3 -9 7 23.3 2.72
 3 -9 7 24.9 3.88
 -3 9 -8 3.76 3.39
 -3 9 -8 7.39 3.36
 -3 9 -8 4.61 3.25
 3 -9 8 8.3 4.13
 3 -9 8 5.52 1.83
 3 -9 8 6.37 3.46
 -3 9 -9 8.48 4.17
 -3 9 -9 4.91 4.52
 -3 9 -9 7.6 3.51
 3 -9 9 6.77 3.58
 3 -9 9 5.85 2.1
 3 -9 9 8.04 3.93
 -3 9 -10 3.3 4.36
 -3 9 -10 2.17 4.87
 -3 9 -10 3.01 3.43
 3 -9 10 3.45 4.74
 3 -9 10 0.97 3.94
 -3 9 -11 1.68 4.48
 -3 9 -11 2.46 3.99
 -3 9 -11 2.07 3.66
 3 -9 11 -0.13 5.2
 3 -9 11 -1.35 4.45
 -3 8 20 2.83 6.36
 -3 8 20 3.9 4.68
 3 -8 -20 0.23 5.17
 3 -8 -20 3.07 4.17
 -3 8 19 3.82 3.79
 -3 8 19 2.6 3.41
 -3 8 19 8.29 4.32
 3 -8 -19 2.7 4.41
 3 -8 -19 4.02 3.58
 -3 8 18 16.31 4.05
 -3 8 18 15.76 4.56
 -3 8 18 16.69 4.21
 3 -8 -18 19.88 4.82
 3 -8 -18 15.36 3.7
 -3 8 17 4.38 3.13
 -3 8 17 3.19 3.76
 -3 8 17 2.13 3.26
 3 -8 -17 2.6 3.71
 3 -8 -17 2.72 3.05
 -3 8 16 9.11 4.24
 -3 8 16 13.8 3.24
 -3 8 16 10.89 3.84
 -3 8 16 11.8 3.43
 3 -8 -16 19.03 4.01
 3 -8 -16 12.17 2.84
 -3 8 15 15.02 3.82
 -3 8 15 17.23 3.68
 -3 8 15 13.13 4.24
 -3 8 15 18.37 3.38
 3 -8 -15 15.75 3.6
 3 -8 -15 13.13 3.29
 -3 8 14 52.5 5.1
 -3 8 14 52.63 4.18
 -3 8 14 48.5 4.73
 -3 8 14 53.15 4.16
 3 -8 -14 50.88 4.36
 3 -8 -14 48.69 3.26
 -3 8 13 0.96 2.61
 -3 8 13 0.18 1.98
 -3 8 13 -0.57 1.84
 -3 8 13 0.56 2.43
 3 -8 -13 -0.46 2.32
 3 -8 -13 -0.52 1.8
 3 -8 -13 1.05 2.24
 -3 8 12 1.08 2.27
 -3 8 12 2.3 1.89
 -3 8 12 2.62 2.52
 -3 8 12 0.22 1.93
 3 -8 -12 0.3 2.09
 3 -8 -12 1.14 1.68
 3 -8 -12 -0.21 1.99
 -3 8 11 19.37 2.66
 -3 8 11 17.92 2.37
 -3 8 11 14.61 2.47
 -3 8 11 19.22 2.56
 3 -8 -11 16.69 2.66
 3 -8 -11 18.01 1.98
 -3 8 10 18.52 2.58
 -3 8 10 15.92 2.15
 -3 8 10 14.72 2.62
 -3 8 10 18.01 2.82
 3 -8 -10 18.94 2.52
 3 -8 -10 18.06 2.07
 3 -8 -10 16.74 1.94
 -3 8 9 1.13 1.78
 -3 8 9 0.54 1.54
 -3 8 9 0.5 1.36
 -3 8 9 1.16 1.75
 3 -8 -9 -0.18 1.72
 3 -8 -9 1.03 0.95
 3 -8 -9 1.08 1.18
 3 -8 -9 0.83 1.31
 -3 8 8 -0.42 1.49
 -3 8 8 -0.56 1.31
 -3 8 8 -0.03 1.02
 -3 8 8 -1.15 1.62
 -3 8 8 -0.12 1.57
 3 -8 -8 -0.54 1.58
 3 -8 -8 0.31 1.15
 3 -8 -8 -0.36 1.09
 -3 8 7 16.05 2.12
 -3 8 7 17.03 2.03
 -3 8 7 16.88 1.9
 -3 8 7 15.46 2.19
 -3 8 7 13.8 2.15
 -3 8 7 16.66 2.04
 3 -8 -7 17.47 2.18
 3 -8 -7 18.02 2.15
 3 -8 -7 16.96 1.77
 3 -8 -7 16.97 1.62
 -3 8 6 0.94 1.48
 -3 8 6 -0.01 1.21
 -3 8 6 0.24 1.38
 -3 8 6 0.2 1.6
 -3 8 6 0.4 1.3
 3 -8 -6 0.62 1.4
 3 -8 -6 1.07 1.47
 3 -8 -6 1.73 1.86
 3 -8 -6 0.3 1.19
 3 -8 -6 0.84 1.1
 -3 8 5 -0.03 1.32
 -3 8 5 -0.23 1.35
 -3 8 5 0.65 1.32
 -3 8 5 0.03 1.35
 -3 8 5 0.84 1.57
 -3 8 5 -0.37 1.43
 3 -8 -5 -0.3 1.39
 3 -8 -5 0.19 1.49
 3 -8 -5 -0.71 1.18
 3 -8 -5 -0.04 1.06
 -3 8 4 186.74 4.48
 -3 8 4 187.4 4.43
 -3 8 4 188.95 4.7
 -3 8 4 180.55 4.53
 -3 8 4 184.49 4.58
 3 -8 -4 189.3 4.7
 3 -8 -4 184.91 4.73
 3 -8 -4 173.15 4.19
 3 -8 -4 179.08 3.61
 3 -8 -4 181.48 3.47
 -3 8 3 1.02 1.47
 -3 8 3 0.26 1.47
 -3 8 3 1.95 1.64
 -3 8 3 0.06 1.76
 -3 8 3 0.07 1.35
 3 -8 -3 2.16 1.49
 3 -8 -3 0.32 1.93
 3 -8 -3 0.36 1.29
 3 -8 -3 1.56 1.48
 3 -8 -3 0.82 1.18
 -3 8 2 281.62 5.59
 -3 8 2 290.3 5.77
 -3 8 2 293.59 5.77
 3 -8 -2 293.73 5.87
 3 -8 -2 267.45 4.3
 3 -8 -2 272.25 4.74
 3 -8 -2 286.91 4.81
 -3 8 1 10.44 1.91
 -3 8 1 8.88 2.1
 -3 8 1 7.49 2.18
 -3 8 1 9.2 1.95
 3 -8 -1 8.59 2.02
 3 -8 -1 9.17 1.38
 3 -8 -1 9.68 2
 3 -8 -1 9.32 1.73
 -3 8 0 71.13 3.59
 -3 8 0 68.84 3.67
 -3 8 0 76.48 3.76
 -3 8 0 70.15 3.94
 3 -8 0 71.25 3.62
 3 -8 0 68.74 2.27
 3 -8 0 72.49 3.29
 -3 8 -1 11.57 2.25
 -3 8 -1 12.7 2.64
[truncated: 1,088,994 more chars]
